# Supplementary material for: Integrative Single-Cell Epigenomic Atlas Annotates the Regulatory Genome of the Adult Mouse Brain
Source: bioRxiv. 2026 Feb 7:2026.02.07.704075. Preprint. [Version 1] doi: 10.64898/2026.02.07.704075 (PMC12889674; doi:10.64898/2026.02.07.704075)
Supplement: Supplement 1 — Table S1. Paired-Tag oligo sequences. [file media-1.xlsx]

## Sheet: Primer sequences
Supplemental Table 1. Paired-Tag Oligo Sequences
Paired-Tag Oligos, generic	Sequence
pMENTs	/5Phos/CTGTCTCTTATACACATCT/3ddC/
Linker-R02	CGAATGCTCTGGCCTCTCAAGCACGTGGAT
Blocker-R02	ATCCACGTGCTTGAGAGGCCAGAGCATTCG
Linker-R03	GGTCTGAGTTCGCACCGAAACATCGGCCAC
Quencher-R03	GTGGCCGATGTTTCGGTGCGAACTCAGACC
P5-FokI	ACACTCTTTCCCTACACGACGCTCTTCCGATCT
P5c-NNDC-FokI	/5Phos/NNDCAGATCGGAAGAGCGTCGTGTAGGGAAAGAGTG
P5A-FokI	ACACTCTTTCCCTACACGACGCTCTTCCGATCTA
P5Ac-NNDC-FokI	/5Phos/NNDCTAGATCGGAAGAGCGTCGTGTAGGGAAAGAGTG
P5C-FokI	ACACTCTTTCCCTACACGACGCTCTTCCGATCTC
P5Cc-NNDC-FokI	/5Phos/NNDCGAGATCGGAAGAGCGTCGTGTAGGGAAAGAGTG
P5T-FokI	ACACTCTTTCCCTACACGACGCTCTTCCGATCTT
P5Tc-NNDC-FokI	/5Phos/NNDCAAGATCGGAAGAGCGTCGTGTAGGGAAAGAGTG
AnchFokI_GH_alt	GATGCTGCAATTCAGAGCGGATCGAAGGATGTGGGGGGGGG*H
PA-F	CAGACGTGTGCTCTTCCGATCT
PA-R	GATGCTGCAATTCAGAGCGGATC
Indexing Primers	Sequence
D501	AATGATACGGCGACCACCGAGATCTACACTATAGCCTACACTCTTTCCCTACACGACGCTCTTCCGATC*T
D502	AATGATACGGCGACCACCGAGATCTACACATAGAGGCACACTCTTTCCCTACACGACGCTCTTCCGATC*T
D503	AATGATACGGCGACCACCGAGATCTACACCCTATCCTACACTCTTTCCCTACACGACGCTCTTCCGATC*T
D504	AATGATACGGCGACCACCGAGATCTACACGGCTCTGAACACTCTTTCCCTACACGACGCTCTTCCGATC*T
D505	AATGATACGGCGACCACCGAGATCTACACAGGCGAAGACACTCTTTCCCTACACGACGCTCTTCCGATC*T
D506	AATGATACGGCGACCACCGAGATCTACACTAATCTTAACACTCTTTCCCTACACGACGCTCTTCCGATC*T
D507	AATGATACGGCGACCACCGAGATCTACACCAGGACGTACACTCTTTCCCTACACGACGCTCTTCCGATC*T
D508	AATGATACGGCGACCACCGAGATCTACACGTACTGACACACTCTTTCCCTACACGACGCTCTTCCGATC*T
D516	AATGATACGGCGACCACCGAGATCTACACCCTAGAGTACACTCTTTCCCTACACGACGCTCTTCCGATC*T
D517	AATGATACGGCGACCACCGAGATCTACACGCGTAAGAACACTCTTTCCCTACACGACGCTCTTCCGATC*T
D518	AATGATACGGCGACCACCGAGATCTACACCTATTAAGACACTCTTTCCCTACACGACGCTCTTCCGATC*T
D520	AATGATACGGCGACCACCGAGATCTACACAAGGCTATACACTCTTTCCCTACACGACGCTCTTCCGATC*T
N501	AATGATACGGCGACCACCGAGATCTACACTAGATCGCTCGTCGGCAGCGTC
N502	AATGATACGGCGACCACCGAGATCTACACCTCTCTATTCGTCGGCAGCGTC
N503	AATGATACGGCGACCACCGAGATCTACACTATCCTCTTCGTCGGCAGCGTC
N504	AATGATACGGCGACCACCGAGATCTACACAGAGTAGATCGTCGGCAGCGTC
N505	AATGATACGGCGACCACCGAGATCTACACGTAAGGAGTCGTCGGCAGCGTC
N506	AATGATACGGCGACCACCGAGATCTACACACTGCATATCGTCGGCAGCGTC
N507	AATGATACGGCGACCACCGAGATCTACACAAGGAGTATCGTCGGCAGCGTC
N508	AATGATACGGCGACCACCGAGATCTACACCTAAGCCTTCGTCGGCAGCGTC
N510	AATGATACGGCGACCACCGAGATCTACACCGTCTAATTCGTCGGCAGCGTC
N511	AATGATACGGCGACCACCGAGATCTACACTCTCTCCGTCGTCGGCAGCGTC
N513	AATGATACGGCGACCACCGAGATCTACACTCGACTAGTCGTCGGCAGCGTC
N515	AATGATACGGCGACCACCGAGATCTACACTTCTAGCTTCGTCGGCAGCGTC
A001	CAAGCAGAAGACGGCATACGAGATCGTGATGTGACTGGAGTTCAGACGTGTGCTCTTCCGATC*T
A002	CAAGCAGAAGACGGCATACGAGATACATCGGTGACTGGAGTTCAGACGTGTGCTCTTCCGATC*T
A003	CAAGCAGAAGACGGCATACGAGATGCCTAAGTGACTGGAGTTCAGACGTGTGCTCTTCCGATC*T
A004	CAAGCAGAAGACGGCATACGAGATTGGTCAGTGACTGGAGTTCAGACGTGTGCTCTTCCGATC*T
A005	CAAGCAGAAGACGGCATACGAGATCACTGTGTGACTGGAGTTCAGACGTGTGCTCTTCCGATC*T
A006	CAAGCAGAAGACGGCATACGAGATATTGGCGTGACTGGAGTTCAGACGTGTGCTCTTCCGATC*T
A007	CAAGCAGAAGACGGCATACGAGATGATCTGGTGACTGGAGTTCAGACGTGTGCTCTTCCGATC*T
A008	CAAGCAGAAGACGGCATACGAGATTCAAGTGTGACTGGAGTTCAGACGTGTGCTCTTCCGATC*T
A009	CAAGCAGAAGACGGCATACGAGATCTGATCGTGACTGGAGTTCAGACGTGTGCTCTTCCGATC*T
A010	CAAGCAGAAGACGGCATACGAGATAAGCTAGTGACTGGAGTTCAGACGTGTGCTCTTCCGATC*T
A011	CAAGCAGAAGACGGCATACGAGATGTAGCCGTGACTGGAGTTCAGACGTGTGCTCTTCCGATC*T
A012	CAAGCAGAAGACGGCATACGAGATTACAAGGTGACTGGAGTTCAGACGTGTGCTCTTCCGATC*T

## Sheet: R01 Barcoding Oligos
DNA Barcoding Oligos (anneal with pMENTs)	Sequence
DNA_RE_BC01	/5Phos/AGGCCAGAGCATTCGAAACATGCGGCCGCAGATGTGTATAAGAGACAG
DNA_RE_BC02	/5Phos/AGGCCAGAGCATTCGACAATTGCGGCCGCAGATGTGTATAAGAGACAG
DNA_RE_BC03	/5Phos/AGGCCAGAGCATTCGAGAGCAGCGGCCGCAGATGTGTATAAGAGACAG
DNA_RE_BC04	/5Phos/AGGCCAGAGCATTCGATAAGAGCGGCCGCAGATGTGTATAAGAGACAG
DNA_RE_BC05	/5Phos/AGGCCAGAGCATTCGAACTAAGCGGCCGCAGATGTGTATAAGAGACAG
DNA_RE_BC06	/5Phos/AGGCCAGAGCATTCGACGCACGCGGCCGCAGATGTGTATAAGAGACAG
DNA_RE_BC07	/5Phos/AGGCCAGAGCATTCGAGCTGGGCGGCCGCAGATGTGTATAAGAGACAG
DNA_RE_BC08	/5Phos/AGGCCAGAGCATTCGATCATTGCGGCCGCAGATGTGTATAAGAGACAG
DNA_RE_BC09	/5Phos/AGGCCAGAGCATTCGAATACGGCGGCCGCAGATGTGTATAAGAGACAG
DNA_RE_BC10	/5Phos/AGGCCAGAGCATTCGACTCGAGCGGCCGCAGATGTGTATAAGAGACAG
DNA_RE_BC11	/5Phos/AGGCCAGAGCATTCGATGACCGCGGCCGCAGATGTGTATAAGAGACAG
DNA_RE_BC12	/5Phos/AGGCCAGAGCATTCGAGTAGTGCGGCCGCAGATGTGTATAAGAGACAG
DNA_RE_BC13	/5Phos/AGGCCAGAGCATTCGAACACTGCGGCCGCAGATGTGTATAAGAGACAG
DNA_RE_BC14	/5Phos/AGGCCAGAGCATTCGACATCTGCGGCCGCAGATGTGTATAAGAGACAG
DNA_RE_BC15	/5Phos/AGGCCAGAGCATTCGAGATACGCGGCCGCAGATGTGTATAAGAGACAG
DNA_RE_BC16	/5Phos/AGGCCAGAGCATTCGATACTGGCGGCCGCAGATGTGTATAAGAGACAG
DNA_RE_BC17	/5Phos/AGGCCAGAGCATTCGAACTGTGCGGCCGCAGATGTGTATAAGAGACAG
DNA_RE_BC18	/5Phos/AGGCCAGAGCATTCGACGCGTGCGGCCGCAGATGTGTATAAGAGACAG
DNA_RE_BC19	/5Phos/AGGCCAGAGCATTCGAGTATAGCGGCCGCAGATGTGTATAAGAGACAG
DNA_RE_BC20	/5Phos/AGGCCAGAGCATTCGATCCAGGCGGCCGCAGATGTGTATAAGAGACAG
DNA_RE_BC21	/5Phos/AGGCCAGAGCATTCGAATCACGCGGCCGCAGATGTGTATAAGAGACAG
DNA_RE_BC22	/5Phos/AGGCCAGAGCATTCGACTGCCGCGGCCGCAGATGTGTATAAGAGACAG
DNA_RE_BC23	/5Phos/AGGCCAGAGCATTCGACGAATGCGGCCGCAGATGTGTATAAGAGACAG
DNA_RE_BC24	/5Phos/AGGCCAGAGCATTCGAGTCTGGCGGCCGCAGATGTGTATAAGAGACAG
DNA_RE_BC25	/5Phos/AGGCCAGAGCATTCGAACGCAGCGGCCGCAGATGTGTATAAGAGACAG
DNA_RE_BC26	/5Phos/AGGCCAGAGCATTCGACCGAGGCGGCCGCAGATGTGTATAAGAGACAG
DNA_RE_BC27	/5Phos/AGGCCAGAGCATTCGAGATGAGCGGCCGCAGATGTGTATAAGAGACAG
DNA_RE_BC28	/5Phos/AGGCCAGAGCATTCGATAGCTGCGGCCGCAGATGTGTATAAGAGACAG
DNA_RE_BC29	/5Phos/AGGCCAGAGCATTCGAAGCGAGCGGCCGCAGATGTGTATAAGAGACAG
DNA_RE_BC30	/5Phos/AGGCCAGAGCATTCGACGTTGGCGGCCGCAGATGTGTATAAGAGACAG
DNA_RE_BC31	/5Phos/AGGCCAGAGCATTCGAGGCAGGCGGCCGCAGATGTGTATAAGAGACAG
DNA_RE_BC32	/5Phos/AGGCCAGAGCATTCGATCGACGCGGCCGCAGATGTGTATAAGAGACAG
DNA_RE_BC33	/5Phos/AGGCCAGAGCATTCGAATGTAGCGGCCGCAGATGTGTATAAGAGACAG
DNA_RE_BC34	/5Phos/AGGCCAGAGCATTCGACTTGGGCGGCCGCAGATGTGTATAAGAGACAG
DNA_RE_BC35	/5Phos/AGGCCAGAGCATTCGATGTCGGCGGCCGCAGATGTGTATAAGAGACAG
DNA_RE_BC36	/5Phos/AGGCCAGAGCATTCGAGTGAGGCGGCCGCAGATGTGTATAAGAGACAG
DNA_RE_BC37	/5Phos/AGGCCAGAGCATTCGAACGTGGCGGCCGCAGATGTGTATAAGAGACAG
DNA_RE_BC38	/5Phos/AGGCCAGAGCATTCGACGATCGCGGCCGCAGATGTGTATAAGAGACAG
DNA_RE_BC39	/5Phos/AGGCCAGAGCATTCGAGCCATGCGGCCGCAGATGTGTATAAGAGACAG
DNA_RE_BC40	/5Phos/AGGCCAGAGCATTCGATATCCGCGGCCGCAGATGTGTATAAGAGACAG
DNA_RE_BC41	/5Phos/AGGCCAGAGCATTCGAAGTCAGCGGCCGCAGATGTGTATAAGAGACAG
DNA_RE_BC42	/5Phos/AGGCCAGAGCATTCGACTAAGGCGGCCGCAGATGTGTATAAGAGACAG
DNA_RE_BC43	/5Phos/AGGCCAGAGCATTCGAGGTGTGCGGCCGCAGATGTGTATAAGAGACAG
DNA_RE_BC44	/5Phos/AGGCCAGAGCATTCGATGAAGGCGGCCGCAGATGTGTATAAGAGACAG
DNA_RE_BC45	/5Phos/AGGCCAGAGCATTCGAATTGAGCGGCCGCAGATGTGTATAAGAGACAG
DNA_RE_BC46	/5Phos/AGGCCAGAGCATTCGAGACTTGCGGCCGCAGATGTGTATAAGAGACAG
DNA_RE_BC47	/5Phos/AGGCCAGAGCATTCGATTACTGCGGCCGCAGATGTGTATAAGAGACAG
DNA_RE_BC48	/5Phos/AGGCCAGAGCATTCGAGTTCAGCGGCCGCAGATGTGTATAAGAGACAG
Barcoded RT Primers for RNA, polyT	Sequence
RNA_RE_BC01	/5Phos/AGGCCAGAGCATTCGTAACATCCTGCAGGTTTTTTTTTTTTTTTTVN
RNA_RE_BC02	/5Phos/AGGCCAGAGCATTCGTCAATTCCTGCAGGTTTTTTTTTTTTTTTTVN
RNA_RE_BC03	/5Phos/AGGCCAGAGCATTCGTGAGCACCTGCAGGTTTTTTTTTTTTTTTTVN
RNA_RE_BC04	/5Phos/AGGCCAGAGCATTCGTTAAGACCTGCAGGTTTTTTTTTTTTTTTTVN
RNA_RE_BC05	/5Phos/AGGCCAGAGCATTCGTACTAACCTGCAGGTTTTTTTTTTTTTTTTVN
RNA_RE_BC06	/5Phos/AGGCCAGAGCATTCGTCGCACCCTGCAGGTTTTTTTTTTTTTTTTVN
RNA_RE_BC07	/5Phos/AGGCCAGAGCATTCGTGCTGGCCTGCAGGTTTTTTTTTTTTTTTTVN
RNA_RE_BC08	/5Phos/AGGCCAGAGCATTCGTTCATTCCTGCAGGTTTTTTTTTTTTTTTTVN
RNA_RE_BC09	/5Phos/AGGCCAGAGCATTCGTATACGCCTGCAGGTTTTTTTTTTTTTTTTVN
RNA_RE_BC10	/5Phos/AGGCCAGAGCATTCGTCTCGACCTGCAGGTTTTTTTTTTTTTTTTVN
RNA_RE_BC11	/5Phos/AGGCCAGAGCATTCGTTGACCCCTGCAGGTTTTTTTTTTTTTTTTVN
RNA_RE_BC12	/5Phos/AGGCCAGAGCATTCGTGTAGTCCTGCAGGTTTTTTTTTTTTTTTTVN
RNA_RE_BC13	/5Phos/AGGCCAGAGCATTCGTACACTCCTGCAGGTTTTTTTTTTTTTTTTVN
RNA_RE_BC14	/5Phos/AGGCCAGAGCATTCGTCATCTCCTGCAGGTTTTTTTTTTTTTTTTVN
RNA_RE_BC15	/5Phos/AGGCCAGAGCATTCGTGATACCCTGCAGGTTTTTTTTTTTTTTTTVN
RNA_RE_BC16	/5Phos/AGGCCAGAGCATTCGTTACTGCCTGCAGGTTTTTTTTTTTTTTTTVN
RNA_RE_BC17	/5Phos/AGGCCAGAGCATTCGTACTGTCCTGCAGGTTTTTTTTTTTTTTTTVN
RNA_RE_BC18	/5Phos/AGGCCAGAGCATTCGTCGCGTCCTGCAGGTTTTTTTTTTTTTTTTVN
RNA_RE_BC19	/5Phos/AGGCCAGAGCATTCGTGTATACCTGCAGGTTTTTTTTTTTTTTTTVN
RNA_RE_BC20	/5Phos/AGGCCAGAGCATTCGTTCCAGCCTGCAGGTTTTTTTTTTTTTTTTVN
RNA_RE_BC21	/5Phos/AGGCCAGAGCATTCGTATCACCCTGCAGGTTTTTTTTTTTTTTTTVN
RNA_RE_BC22	/5Phos/AGGCCAGAGCATTCGTCTGCCCCTGCAGGTTTTTTTTTTTTTTTTVN
RNA_RE_BC23	/5Phos/AGGCCAGAGCATTCGTCGAATCCTGCAGGTTTTTTTTTTTTTTTTVN
RNA_RE_BC24	/5Phos/AGGCCAGAGCATTCGTGTCTGCCTGCAGGTTTTTTTTTTTTTTTTVN
RNA_RE_BC25	/5Phos/AGGCCAGAGCATTCGTACGCACCTGCAGGTTTTTTTTTTTTTTTTVN
RNA_RE_BC26	/5Phos/AGGCCAGAGCATTCGTCCGAGCCTGCAGGTTTTTTTTTTTTTTTTVN
RNA_RE_BC27	/5Phos/AGGCCAGAGCATTCGTGATGACCTGCAGGTTTTTTTTTTTTTTTTVN
RNA_RE_BC28	/5Phos/AGGCCAGAGCATTCGTTAGCTCCTGCAGGTTTTTTTTTTTTTTTTVN
RNA_RE_BC29	/5Phos/AGGCCAGAGCATTCGTAGCGACCTGCAGGTTTTTTTTTTTTTTTTVN
RNA_RE_BC30	/5Phos/AGGCCAGAGCATTCGTCGTTGCCTGCAGGTTTTTTTTTTTTTTTTVN
RNA_RE_BC31	/5Phos/AGGCCAGAGCATTCGTGGCAGCCTGCAGGTTTTTTTTTTTTTTTTVN
RNA_RE_BC32	/5Phos/AGGCCAGAGCATTCGTTCGACCCTGCAGGTTTTTTTTTTTTTTTTVN
RNA_RE_BC33	/5Phos/AGGCCAGAGCATTCGTATGTACCTGCAGGTTTTTTTTTTTTTTTTVN
RNA_RE_BC34	/5Phos/AGGCCAGAGCATTCGTCTTGGCCTGCAGGTTTTTTTTTTTTTTTTVN
RNA_RE_BC35	/5Phos/AGGCCAGAGCATTCGTTGTCGCCTGCAGGTTTTTTTTTTTTTTTTVN
RNA_RE_BC36	/5Phos/AGGCCAGAGCATTCGTGTGAGCCTGCAGGTTTTTTTTTTTTTTTTVN
RNA_RE_BC37	/5Phos/AGGCCAGAGCATTCGTACGTGCCTGCAGGTTTTTTTTTTTTTTTTVN
RNA_RE_BC38	/5Phos/AGGCCAGAGCATTCGTCGATCCCTGCAGGTTTTTTTTTTTTTTTTVN
RNA_RE_BC39	/5Phos/AGGCCAGAGCATTCGTGCCATCCTGCAGGTTTTTTTTTTTTTTTTVN
RNA_RE_BC40	/5Phos/AGGCCAGAGCATTCGTTATCCCCTGCAGGTTTTTTTTTTTTTTTTVN
RNA_RE_BC41	/5Phos/AGGCCAGAGCATTCGTAGTCACCTGCAGGTTTTTTTTTTTTTTTTVN
RNA_RE_BC42	/5Phos/AGGCCAGAGCATTCGTCTAAGCCTGCAGGTTTTTTTTTTTTTTTTVN
RNA_RE_BC43	/5Phos/AGGCCAGAGCATTCGTGGTGTCCTGCAGGTTTTTTTTTTTTTTTTVN
RNA_RE_BC44	/5Phos/AGGCCAGAGCATTCGTTGAAGCCTGCAGGTTTTTTTTTTTTTTTTVN
RNA_RE_BC45	/5Phos/AGGCCAGAGCATTCGTATTGACCTGCAGGTTTTTTTTTTTTTTTTVN
RNA_RE_BC46	/5Phos/AGGCCAGAGCATTCGTGACTTCCTGCAGGTTTTTTTTTTTTTTTTVN
RNA_RE_BC47	/5Phos/AGGCCAGAGCATTCGTTTACTCCTGCAGGTTTTTTTTTTTTTTTTVN
RNA_RE_BC48	/5Phos/AGGCCAGAGCATTCGTGTTCACCTGCAGGTTTTTTTTTTTTTTTTVN
Barcoded RT Primers for RNA, random hexamer	Sequence
RNA_NRE_BC01	/5Phos/AGGCCAGAGCATTCGTAACATCCTGCAGGNNNNNN
RNA_NRE_BC02	/5Phos/AGGCCAGAGCATTCGTCAATTCCTGCAGGNNNNNN
RNA_NRE_BC03	/5Phos/AGGCCAGAGCATTCGTGAGCACCTGCAGGNNNNNN
RNA_NRE_BC04	/5Phos/AGGCCAGAGCATTCGTTAAGACCTGCAGGNNNNNN
RNA_NRE_BC05	/5Phos/AGGCCAGAGCATTCGTACTAACCTGCAGGNNNNNN
RNA_NRE_BC06	/5Phos/AGGCCAGAGCATTCGTCGCACCCTGCAGGNNNNNN
RNA_NRE_BC07	/5Phos/AGGCCAGAGCATTCGTGCTGGCCTGCAGGNNNNNN
RNA_NRE_BC08	/5Phos/AGGCCAGAGCATTCGTTCATTCCTGCAGGNNNNNN
RNA_NRE_BC09	/5Phos/AGGCCAGAGCATTCGTATACGCCTGCAGGNNNNNN
RNA_NRE_BC10	/5Phos/AGGCCAGAGCATTCGTCTCGACCTGCAGGNNNNNN
RNA_NRE_BC11	/5Phos/AGGCCAGAGCATTCGTTGACCCCTGCAGGNNNNNN
RNA_NRE_BC12	/5Phos/AGGCCAGAGCATTCGTGTAGTCCTGCAGGNNNNNN
RNA_NRE_BC13	/5Phos/AGGCCAGAGCATTCGTACACTCCTGCAGGNNNNNN
RNA_NRE_BC14	/5Phos/AGGCCAGAGCATTCGTCATCTCCTGCAGGNNNNNN
RNA_NRE_BC15	/5Phos/AGGCCAGAGCATTCGTGATACCCTGCAGGNNNNNN
RNA_NRE_BC16	/5Phos/AGGCCAGAGCATTCGTTACTGCCTGCAGGNNNNNN
RNA_NRE_BC17	/5Phos/AGGCCAGAGCATTCGTACTGTCCTGCAGGNNNNNN
RNA_NRE_BC18	/5Phos/AGGCCAGAGCATTCGTCGCGTCCTGCAGGNNNNNN
RNA_NRE_BC19	/5Phos/AGGCCAGAGCATTCGTGTATACCTGCAGGNNNNNN
RNA_NRE_BC20	/5Phos/AGGCCAGAGCATTCGTTCCAGCCTGCAGGNNNNNN
RNA_NRE_BC21	/5Phos/AGGCCAGAGCATTCGTATCACCCTGCAGGNNNNNN
RNA_NRE_BC22	/5Phos/AGGCCAGAGCATTCGTCTGCCCCTGCAGGNNNNNN
RNA_NRE_BC23	/5Phos/AGGCCAGAGCATTCGTCGAATCCTGCAGGNNNNNN
RNA_NRE_BC24	/5Phos/AGGCCAGAGCATTCGTGTCTGCCTGCAGGNNNNNN
RNA_NRE_BC25	/5Phos/AGGCCAGAGCATTCGTACGCACCTGCAGGNNNNNN
RNA_NRE_BC26	/5Phos/AGGCCAGAGCATTCGTCCGAGCCTGCAGGNNNNNN
RNA_NRE_BC27	/5Phos/AGGCCAGAGCATTCGTGATGACCTGCAGGNNNNNN
RNA_NRE_BC28	/5Phos/AGGCCAGAGCATTCGTTAGCTCCTGCAGGNNNNNN
RNA_NRE_BC29	/5Phos/AGGCCAGAGCATTCGTAGCGACCTGCAGGNNNNNN
RNA_NRE_BC30	/5Phos/AGGCCAGAGCATTCGTCGTTGCCTGCAGGNNNNNN
RNA_NRE_BC31	/5Phos/AGGCCAGAGCATTCGTGGCAGCCTGCAGGNNNNNN
RNA_NRE_BC32	/5Phos/AGGCCAGAGCATTCGTTCGACCCTGCAGGNNNNNN
RNA_NRE_BC33	/5Phos/AGGCCAGAGCATTCGTATGTACCTGCAGGNNNNNN
RNA_NRE_BC34	/5Phos/AGGCCAGAGCATTCGTCTTGGCCTGCAGGNNNNNN
RNA_NRE_BC35	/5Phos/AGGCCAGAGCATTCGTTGTCGCCTGCAGGNNNNNN
RNA_NRE_BC36	/5Phos/AGGCCAGAGCATTCGTGTGAGCCTGCAGGNNNNNN
RNA_NRE_BC37	/5Phos/AGGCCAGAGCATTCGTACGTGCCTGCAGGNNNNNN
RNA_NRE_BC38	/5Phos/AGGCCAGAGCATTCGTCGATCCCTGCAGGNNNNNN
RNA_NRE_BC39	/5Phos/AGGCCAGAGCATTCGTGCCATCCTGCAGGNNNNNN
RNA_NRE_BC40	/5Phos/AGGCCAGAGCATTCGTTATCCCCTGCAGGNNNNNN
RNA_NRE_BC41	/5Phos/AGGCCAGAGCATTCGTAGTCACCTGCAGGNNNNNN
RNA_NRE_BC42	/5Phos/AGGCCAGAGCATTCGTCTAAGCCTGCAGGNNNNNN
RNA_NRE_BC43	/5Phos/AGGCCAGAGCATTCGTGGTGTCCTGCAGGNNNNNN
RNA_NRE_BC44	/5Phos/AGGCCAGAGCATTCGTTGAAGCCTGCAGGNNNNNN
RNA_NRE_BC45	/5Phos/AGGCCAGAGCATTCGTATTGACCTGCAGGNNNNNN
RNA_NRE_BC46	/5Phos/AGGCCAGAGCATTCGTGACTTCCTGCAGGNNNNNN
RNA_NRE_BC47	/5Phos/AGGCCAGAGCATTCGTTTACTCCTGCAGGNNNNNN
RNA_NRE_BC48	/5Phos/AGGCCAGAGCATTCGTGTTCACCTGCAGGNNNNNN

## Sheet: R02 Combinatorial Barcoding
Name	Sequence
RF2_P1_#1	/5Phos/GTGCGAACTCAGACCAAACAAACATCCACGTGCTTGAG
RF2_P1_#5	/5Phos/GTGCGAACTCAGACCAAACGATCATCCACGTGCTTGAG
RF2_P1_#9	/5Phos/GTGCGAACTCAGACCAAAGAAAGATCCACGTGCTTGAG
RF2_P1_#13	/5Phos/GTGCGAACTCAGACCAAATAGCAATCCACGTGCTTGAG
RF2_P1_#17	/5Phos/GTGCGAACTCAGACCAACAGCGGATCCACGTGCTTGAG
RF2_P1_#21	/5Phos/GTGCGAACTCAGACCAACGTTACATCCACGTGCTTGAG
RF2_P1_#25	/5Phos/GTGCGAACTCAGACCAAGAAGGTATCCACGTGCTTGAG
RF2_P1_#29	/5Phos/GTGCGAACTCAGACCAAGGATGAATCCACGTGCTTGAG
RF2_P1_#33	/5Phos/GTGCGAACTCAGACCAAGTCCAAATCCACGTGCTTGAG
RF2_P1_#37	/5Phos/GTGCGAACTCAGACCAATAAGGAATCCACGTGCTTGAG
RF2_P1_#41	/5Phos/GTGCGAACTCAGACCAATCGAAGATCCACGTGCTTGAG
RF2_P1_#45	/5Phos/GTGCGAACTCAGACCACAAAGATATCCACGTGCTTGAG
RF2_P1_#49	/5Phos/GTGCGAACTCAGACCACAGATAAATCCACGTGCTTGAG
RF2_P1_#53	/5Phos/GTGCGAACTCAGACCACCAACCCATCCACGTGCTTGAG
RF2_P1_#57	/5Phos/GTGCGAACTCAGACCACCCATGCATCCACGTGCTTGAG
RF2_P1_#61	/5Phos/GTGCGAACTCAGACCACCTGAAGATCCACGTGCTTGAG
RF2_P1_#65	/5Phos/GTGCGAACTCAGACCACGCTTAAATCCACGTGCTTGAG
RF2_P1_#69	/5Phos/GTGCGAACTCAGACCACGGTTGGATCCACGTGCTTGAG
RF2_P1_#73	/5Phos/GTGCGAACTCAGACCACTAGAGCATCCACGTGCTTGAG
RF2_P1_#77	/5Phos/GTGCGAACTCAGACCACTGGTCAATCCACGTGCTTGAG
RF2_P1_#81	/5Phos/GTGCGAACTCAGACCAGAAGCTTATCCACGTGCTTGAG
RF2_P1_#85	/5Phos/GTGCGAACTCAGACCAGAGAGACATCCACGTGCTTGAG
RF2_P1_#89	/5Phos/GTGCGAACTCAGACCAGCATGCCATCCACGTGCTTGAG
RF2_P1_#93	/5Phos/GTGCGAACTCAGACCAGCTTCGAATCCACGTGCTTGAG
RF2_P1_#97	/5Phos/GTGCGAACTCAGACCAGGCCGAAATCCACGTGCTTGAG
RF2_P1_#101	/5Phos/GTGCGAACTCAGACCAGGTAAGCATCCACGTGCTTGAG
RF2_P1_#105	/5Phos/GTGCGAACTCAGACCAGTAGTTAATCCACGTGCTTGAG
RF2_P1_#109	/5Phos/GTGCGAACTCAGACCAGTTGAACATCCACGTGCTTGAG
RF2_P1_#113	/5Phos/GTGCGAACTCAGACCATAAGCTAATCCACGTGCTTGAG
RF2_P1_#117	/5Phos/GTGCGAACTCAGACCATATGCAAATCCACGTGCTTGAG
RF2_P1_#121	/5Phos/GTGCGAACTCAGACCATCCCACCATCCACGTGCTTGAG
RF2_P1_#125	/5Phos/GTGCGAACTCAGACCATCGTAACATCCACGTGCTTGAG
RF2_P1_#129	/5Phos/GTGCGAACTCAGACCATGCATATATCCACGTGCTTGAG
RF2_P1_#133	/5Phos/GTGCGAACTCAGACCATGTGCCGATCCACGTGCTTGAG
RF2_P1_#137	/5Phos/GTGCGAACTCAGACCATTGAAGTATCCACGTGCTTGAG
RF2_P1_#141	/5Phos/GTGCGAACTCAGACCCAAACATTATCCACGTGCTTGAG
RF2_P1_#145	/5Phos/GTGCGAACTCAGACCCAAGGTACATCCACGTGCTTGAG
RF2_P1_#149	/5Phos/GTGCGAACTCAGACCCACAAGTAATCCACGTGCTTGAG
RF2_P1_#153	/5Phos/GTGCGAACTCAGACCCAGATGGGATCCACGTGCTTGAG
RF2_P1_#157	/5Phos/GTGCGAACTCAGACCCATGCTGCATCCACGTGCTTGAG
RF2_P1_#161	/5Phos/GTGCGAACTCAGACCCCACCTCTATCCACGTGCTTGAG
RF2_P1_#165	/5Phos/GTGCGAACTCAGACCCCATATGAATCCACGTGCTTGAG
RF2_P1_#169	/5Phos/GTGCGAACTCAGACCCCCGTAAGATCCACGTGCTTGAG
RF2_P1_#173	/5Phos/GTGCGAACTCAGACCCCCTTGCAATCCACGTGCTTGAG
RF2_P1_#177	/5Phos/GTGCGAACTCAGACCCCGGAAATATCCACGTGCTTGAG
RF2_P1_#181	/5Phos/GTGCGAACTCAGACCCCTATTTAATCCACGTGCTTGAG
RF2_P1_#185	/5Phos/GTGCGAACTCAGACCCGAAACTCATCCACGTGCTTGAG
RF2_P1_#189	/5Phos/GTGCGAACTCAGACCCGAGGCTAATCCACGTGCTTGAG
RF2_P1_#193	/5Phos/GTGCGAACTCAGACCCGGCTGTAATCCACGTGCTTGAG
RF2_P1_#197	/5Phos/GTGCGAACTCAGACCCGTGCAACATCCACGTGCTTGAG
RF2_P1_#201	/5Phos/GTGCGAACTCAGACCCGTTGCCTATCCACGTGCTTGAG
RF2_P1_#205	/5Phos/GTGCGAACTCAGACCCTAGACTAATCCACGTGCTTGAG
RF2_P1_#209	/5Phos/GTGCGAACTCAGACCCTCACATCATCCACGTGCTTGAG
RF2_P1_#213	/5Phos/GTGCGAACTCAGACCCTCTATAGATCCACGTGCTTGAG
RF2_P1_#217	/5Phos/GTGCGAACTCAGACCCTGCGATGATCCACGTGCTTGAG
RF2_P1_#221	/5Phos/GTGCGAACTCAGACCCTGTCGCAATCCACGTGCTTGAG
RF2_P1_#225	/5Phos/GTGCGAACTCAGACCCTGTTTCCATCCACGTGCTTGAG
RF2_P1_#229	/5Phos/GTGCGAACTCAGACCCTTTATCCATCCACGTGCTTGAG
RF2_P1_#233	/5Phos/GTGCGAACTCAGACCGAAATACGATCCACGTGCTTGAG
RF2_P1_#237	/5Phos/GTGCGAACTCAGACCGACACAAAATCCACGTGCTTGAG
RF2_P1_#241	/5Phos/GTGCGAACTCAGACCGAGCGGAAATCCACGTGCTTGAG
RF2_P1_#245	/5Phos/GTGCGAACTCAGACCGATACGCAATCCACGTGCTTGAG
RF2_P1_#249	/5Phos/GTGCGAACTCAGACCGATTAAAGATCCACGTGCTTGAG
RF2_P1_#253	/5Phos/GTGCGAACTCAGACCGCAAACTGATCCACGTGCTTGAG
RF2_P1_#257	/5Phos/GTGCGAACTCAGACCGCCAAAGCATCCACGTGCTTGAG
RF2_P1_#261	/5Phos/GTGCGAACTCAGACCGCGCTGATATCCACGTGCTTGAG
RF2_P1_#265	/5Phos/GTGCGAACTCAGACCGCTAAGTTATCCACGTGCTTGAG
RF2_P1_#269	/5Phos/GTGCGAACTCAGACCGCTTCTCCATCCACGTGCTTGAG
RF2_P1_#273	/5Phos/GTGCGAACTCAGACCGGACTTCTATCCACGTGCTTGAG
RF2_P1_#277	/5Phos/GTGCGAACTCAGACCGGCAAGGTATCCACGTGCTTGAG
RF2_P1_#281	/5Phos/GTGCGAACTCAGACCGGCTATAAATCCACGTGCTTGAG
RF2_P1_#285	/5Phos/GTGCGAACTCAGACCGGGCATCAATCCACGTGCTTGAG
RF2_P1_#289	/5Phos/GTGCGAACTCAGACCGGTAGCCAATCCACGTGCTTGAG
RF2_P1_#293	/5Phos/GTGCGAACTCAGACCGGTTACACATCCACGTGCTTGAG
RF2_P1_#297	/5Phos/GTGCGAACTCAGACCGTAAGCCGATCCACGTGCTTGAG
RF2_P1_#301	/5Phos/GTGCGAACTCAGACCGTATACGTATCCACGTGCTTGAG
RF2_P1_#305	/5Phos/GTGCGAACTCAGACCGTCAGGTTATCCACGTGCTTGAG
RF2_P1_#309	/5Phos/GTGCGAACTCAGACCGTCTAATCATCCACGTGCTTGAG
RF2_P1_#313	/5Phos/GTGCGAACTCAGACCGTGAGGCAATCCACGTGCTTGAG
RF2_P1_#317	/5Phos/GTGCGAACTCAGACCGTGGTGCTATCCACGTGCTTGAG
RF2_P1_#321	/5Phos/GTGCGAACTCAGACCGTTCTGCTATCCACGTGCTTGAG
RF2_P1_#325	/5Phos/GTGCGAACTCAGACCTAAGGGCCATCCACGTGCTTGAG
RF2_P1_#329	/5Phos/GTGCGAACTCAGACCTACCGCTCATCCACGTGCTTGAG
RF2_P1_#333	/5Phos/GTGCGAACTCAGACCTACGTTCGATCCACGTGCTTGAG
RF2_P1_#337	/5Phos/GTGCGAACTCAGACCTAGCGGATATCCACGTGCTTGAG
RF2_P1_#341	/5Phos/GTGCGAACTCAGACCTAGTCTCTATCCACGTGCTTGAG
RF2_P1_#345	/5Phos/GTGCGAACTCAGACCTATTAGCGATCCACGTGCTTGAG
RF2_P1_#349	/5Phos/GTGCGAACTCAGACCTCATACCAATCCACGTGCTTGAG
RF2_P1_#353	/5Phos/GTGCGAACTCAGACCTCCCTGGAATCCACGTGCTTGAG
RF2_P1_#357	/5Phos/GTGCGAACTCAGACCTCGACTGCATCCACGTGCTTGAG
RF2_P1_#361	/5Phos/GTGCGAACTCAGACCTCGTGGGTATCCACGTGCTTGAG
RF2_P1_#365	/5Phos/GTGCGAACTCAGACCTCTGATTTATCCACGTGCTTGAG
RF2_P1_#369	/5Phos/GTGCGAACTCAGACCTGACGTCGATCCACGTGCTTGAG
RF2_P1_#373	/5Phos/GTGCGAACTCAGACCTGCCGGTAATCCACGTGCTTGAG
RF2_P1_#377	/5Phos/GTGCGAACTCAGACCTGCTTGGGATCCACGTGCTTGAG
RF2_P1_#381	/5Phos/GTGCGAACTCAGACCTGGGAATTATCCACGTGCTTGAG
RF2_P2_#2	/5Phos/GTGCGAACTCAGACCAAACACGGATCCACGTGCTTGAG
RF2_P2_#6	/5Phos/GTGCGAACTCAGACCAAACGTGAATCCACGTGCTTGAG
RF2_P2_#10	/5Phos/GTGCGAACTCAGACCAAAGAGGCATCCACGTGCTTGAG
RF2_P2_#14	/5Phos/GTGCGAACTCAGACCAAATTCCGATCCACGTGCTTGAG
RF2_P2_#18	/5Phos/GTGCGAACTCAGACCAACGATTTATCCACGTGCTTGAG
RF2_P2_#22	/5Phos/GTGCGAACTCAGACCAACTCAGTATCCACGTGCTTGAG
RF2_P2_#26	/5Phos/GTGCGAACTCAGACCAAGAGTATATCCACGTGCTTGAG
RF2_P2_#30	/5Phos/GTGCGAACTCAGACCAAGGCGCTATCCACGTGCTTGAG
RF2_P2_#34	/5Phos/GTGCGAACTCAGACCAAGTCGGGATCCACGTGCTTGAG
RF2_P2_#38	/5Phos/GTGCGAACTCAGACCAATACATCATCCACGTGCTTGAG
RF2_P2_#42	/5Phos/GTGCGAACTCAGACCAATCGTTCATCCACGTGCTTGAG
RF2_P2_#46	/5Phos/GTGCGAACTCAGACCACAAGTAGATCCACGTGCTTGAG
RF2_P2_#50	/5Phos/GTGCGAACTCAGACCACAGGCCAATCCACGTGCTTGAG
RF2_P2_#54	/5Phos/GTGCGAACTCAGACCACCAAGGGATCCACGTGCTTGAG
RF2_P2_#58	/5Phos/GTGCGAACTCAGACCACCCGATTATCCACGTGCTTGAG
RF2_P2_#62	/5Phos/GTGCGAACTCAGACCACCTTCCCATCCACGTGCTTGAG
RF2_P2_#66	/5Phos/GTGCGAACTCAGACCACGGAGCAATCCACGTGCTTGAG
RF2_P2_#70	/5Phos/GTGCGAACTCAGACCACGTAAACATCCACGTGCTTGAG
RF2_P2_#74	/5Phos/GTGCGAACTCAGACCACTCATACATCCACGTGCTTGAG
RF2_P2_#78	/5Phos/GTGCGAACTCAGACCACTTCGCTATCCACGTGCTTGAG
RF2_P2_#82	/5Phos/GTGCGAACTCAGACCAGAATCAAATCCACGTGCTTGAG
RF2_P2_#86	/5Phos/GTGCGAACTCAGACCAGAGGTGCATCCACGTGCTTGAG
RF2_P2_#90	/5Phos/GTGCGAACTCAGACCAGCCATCTATCCACGTGCTTGAG
RF2_P2_#94	/5Phos/GTGCGAACTCAGACCAGGACACAATCCACGTGCTTGAG
RF2_P2_#98	/5Phos/GTGCGAACTCAGACCAGGCGTTTATCCACGTGCTTGAG
RF2_P2_#102	/5Phos/GTGCGAACTCAGACCAGGTATATATCCACGTGCTTGAG
RF2_P2_#106	/5Phos/GTGCGAACTCAGACCAGTCACAAATCCACGTGCTTGAG
RF2_P2_#110	/5Phos/GTGCGAACTCAGACCAGTTGCGGATCCACGTGCTTGAG
RF2_P2_#114	/5Phos/GTGCGAACTCAGACCATACACCCATCCACGTGCTTGAG
RF2_P2_#118	/5Phos/GTGCGAACTCAGACCATATGGGTATCCACGTGCTTGAG
RF2_P2_#122	/5Phos/GTGCGAACTCAGACCATCCGCATATCCACGTGCTTGAG
RF2_P2_#126	/5Phos/GTGCGAACTCAGACCATCTTGGCATCCACGTGCTTGAG
RF2_P2_#130	/5Phos/GTGCGAACTCAGACCATGCGGAGATCCACGTGCTTGAG
RF2_P2_#134	/5Phos/GTGCGAACTCAGACCATTACCTTATCCACGTGCTTGAG
RF2_P2_#138	/5Phos/GTGCGAACTCAGACCATTGGCCCATCCACGTGCTTGAG
RF2_P2_#142	/5Phos/GTGCGAACTCAGACCCAACGCAGATCCACGTGCTTGAG
RF2_P2_#146	/5Phos/GTGCGAACTCAGACCCAATCTAGATCCACGTGCTTGAG
RF2_P2_#150	/5Phos/GTGCGAACTCAGACCCACTAACCATCCACGTGCTTGAG
RF2_P2_#154	/5Phos/GTGCGAACTCAGACCCAGGTTGCATCCACGTGCTTGAG
RF2_P2_#158	/5Phos/GTGCGAACTCAGACCCATTCATTATCCACGTGCTTGAG
RF2_P2_#162	/5Phos/GTGCGAACTCAGACCCCACGTTGATCCACGTGCTTGAG
RF2_P2_#166	/5Phos/GTGCGAACTCAGACCCCATCCACATCCACGTGCTTGAG
RF2_P2_#170	/5Phos/GTGCGAACTCAGACCCCCGTTCTATCCACGTGCTTGAG
RF2_P2_#174	/5Phos/GTGCGAACTCAGACCCCGACTTTATCCACGTGCTTGAG
RF2_P2_#178	/5Phos/GTGCGAACTCAGACCCCGTAGCTATCCACGTGCTTGAG
RF2_P2_#182	/5Phos/GTGCGAACTCAGACCCCTCATGAATCCACGTGCTTGAG
RF2_P2_#186	/5Phos/GTGCGAACTCAGACCCGAACCGAATCCACGTGCTTGAG
RF2_P2_#190	/5Phos/GTGCGAACTCAGACCCGATCCAAATCCACGTGCTTGAG
RF2_P2_#194	/5Phos/GTGCGAACTCAGACCCGGTGAGTATCCACGTGCTTGAG
RF2_P2_#198	/5Phos/GTGCGAACTCAGACCCGTGGGATATCCACGTGCTTGAG
RF2_P2_#202	/5Phos/GTGCGAACTCAGACCCGTTTCGTATCCACGTGCTTGAG
RF2_P2_#206	/5Phos/GTGCGAACTCAGACCCTAGCACGATCCACGTGCTTGAG
RF2_P2_#210	/5Phos/GTGCGAACTCAGACCCTCCCAAAATCCACGTGCTTGAG
RF2_P2_#214	/5Phos/GTGCGAACTCAGACCCTCTGCGTATCCACGTGCTTGAG
RF2_P2_#218	/5Phos/GTGCGAACTCAGACCCTGCTAGAATCCACGTGCTTGAG
RF2_P2_#222	/5Phos/GTGCGAACTCAGACCCTGTGACCATCCACGTGCTTGAG
RF2_P2_#226	/5Phos/GTGCGAACTCAGACCCTTAGGCCATCCACGTGCTTGAG
RF2_P2_#230	/5Phos/GTGCGAACTCAGACCCTTTCACTATCCACGTGCTTGAG
RF2_P2_#234	/5Phos/GTGCGAACTCAGACCGAAGATATATCCACGTGCTTGAG
RF2_P2_#238	/5Phos/GTGCGAACTCAGACCGACACCTGATCCACGTGCTTGAG
RF2_P2_#242	/5Phos/GTGCGAACTCAGACCGAGGAGTGATCCACGTGCTTGAG
RF2_P2_#246	/5Phos/GTGCGAACTCAGACCGATGCAGAATCCACGTGCTTGAG
RF2_P2_#250	/5Phos/GTGCGAACTCAGACCGATTACTTATCCACGTGCTTGAG
RF2_P2_#254	/5Phos/GTGCGAACTCAGACCGCACTCAGATCCACGTGCTTGAG
RF2_P2_#258	/5Phos/GTGCGAACTCAGACCGCCAACATATCCACGTGCTTGAG
RF2_P2_#262	/5Phos/GTGCGAACTCAGACCGCGGTAACATCCACGTGCTTGAG
RF2_P2_#266	/5Phos/GTGCGAACTCAGACCGCTACCGTATCCACGTGCTTGAG
RF2_P2_#270	/5Phos/GTGCGAACTCAGACCGGAACGAAATCCACGTGCTTGAG
RF2_P2_#274	/5Phos/GTGCGAACTCAGACCGGAGGTTTATCCACGTGCTTGAG
RF2_P2_#278	/5Phos/GTGCGAACTCAGACCGGCACTTCATCCACGTGCTTGAG
RF2_P2_#282	/5Phos/GTGCGAACTCAGACCGGCTTTGCATCCACGTGCTTGAG
RF2_P2_#286	/5Phos/GTGCGAACTCAGACCGGGTCATTATCCACGTGCTTGAG
RF2_P2_#290	/5Phos/GTGCGAACTCAGACCGGTCCTAAATCCACGTGCTTGAG
RF2_P2_#294	/5Phos/GTGCGAACTCAGACCGGTTAGGGATCCACGTGCTTGAG
RF2_P2_#298	/5Phos/GTGCGAACTCAGACCGTAATCTGATCCACGTGCTTGAG
RF2_P2_#302	/5Phos/GTGCGAACTCAGACCGTATTGACATCCACGTGCTTGAG
RF2_P2_#306	/5Phos/GTGCGAACTCAGACCGTCCACTAATCCACGTGCTTGAG
RF2_P2_#310	/5Phos/GTGCGAACTCAGACCGTCTGGAAATCCACGTGCTTGAG
RF2_P2_#314	/5Phos/GTGCGAACTCAGACCGTGATAAAATCCACGTGCTTGAG
RF2_P2_#318	/5Phos/GTGCGAACTCAGACCGTGTCACCATCCACGTGCTTGAG
RF2_P2_#322	/5Phos/GTGCGAACTCAGACCGTTGTCCGATCCACGTGCTTGAG
RF2_P2_#326	/5Phos/GTGCGAACTCAGACCTAATCCATATCCACGTGCTTGAG
RF2_P2_#330	/5Phos/GTGCGAACTCAGACCTACCTAAGATCCACGTGCTTGAG
RF2_P2_#334	/5Phos/GTGCGAACTCAGACCTACTGAATATCCACGTGCTTGAG
RF2_P2_#338	/5Phos/GTGCGAACTCAGACCTAGGCTTTATCCACGTGCTTGAG
RF2_P2_#342	/5Phos/GTGCGAACTCAGACCTATCCACGATCCACGTGCTTGAG
RF2_P2_#346	/5Phos/GTGCGAACTCAGACCTCAAATGGATCCACGTGCTTGAG
RF2_P2_#350	/5Phos/GTGCGAACTCAGACCTCATAGCTATCCACGTGCTTGAG
RF2_P2_#354	/5Phos/GTGCGAACTCAGACCTCCGACACATCCACGTGCTTGAG
RF2_P2_#358	/5Phos/GTGCGAACTCAGACCTCGAGTTTATCCACGTGCTTGAG
RF2_P2_#362	/5Phos/GTGCGAACTCAGACCTCGTTCCCATCCACGTGCTTGAG
RF2_P2_#366	/5Phos/GTGCGAACTCAGACCTCTTTGACATCCACGTGCTTGAG
RF2_P2_#370	/5Phos/GTGCGAACTCAGACCTGAGAGCGATCCACGTGCTTGAG
RF2_P2_#374	/5Phos/GTGCGAACTCAGACCTGCGACTAATCCACGTGCTTGAG
RF2_P2_#378	/5Phos/GTGCGAACTCAGACCTGGAAAGCATCCACGTGCTTGAG
RF2_P2_#382	/5Phos/GTGCGAACTCAGACCTGGTGTCTATCCACGTGCTTGAG
RF2_P3_#3	/5Phos/GTGCGAACTCAGACCAAACACTAATCCACGTGCTTGAG
RF2_P3_#7	/5Phos/GTGCGAACTCAGACCAAACTACAATCCACGTGCTTGAG
RF2_P3_#11	/5Phos/GTGCGAACTCAGACCAAAGCCCGATCCACGTGCTTGAG
RF2_P3_#15	/5Phos/GTGCGAACTCAGACCAACAAATGATCCACGTGCTTGAG
RF2_P3_#19	/5Phos/GTGCGAACTCAGACCAACGCCAAATCCACGTGCTTGAG
RF2_P3_#23	/5Phos/GTGCGAACTCAGACCAACTGCCTATCCACGTGCTTGAG
RF2_P3_#27	/5Phos/GTGCGAACTCAGACCAAGCCTTCATCCACGTGCTTGAG
RF2_P3_#31	/5Phos/GTGCGAACTCAGACCAAGGGACCATCCACGTGCTTGAG
RF2_P3_#35	/5Phos/GTGCGAACTCAGACCAAGTGAGAATCCACGTGCTTGAG
RF2_P3_#39	/5Phos/GTGCGAACTCAGACCAATATGACATCCACGTGCTTGAG
RF2_P3_#43	/5Phos/GTGCGAACTCAGACCAATGGCGTATCCACGTGCTTGAG
RF2_P3_#47	/5Phos/GTGCGAACTCAGACCACAATCTTATCCACGTGCTTGAG
RF2_P3_#51	/5Phos/GTGCGAACTCAGACCACATCTCGATCCACGTGCTTGAG
RF2_P3_#55	/5Phos/GTGCGAACTCAGACCACCACAGAATCCACGTGCTTGAG
RF2_P3_#59	/5Phos/GTGCGAACTCAGACCACCCTCAAATCCACGTGCTTGAG
RF2_P3_#63	/5Phos/GTGCGAACTCAGACCACGAATTCATCCACGTGCTTGAG
RF2_P3_#67	/5Phos/GTGCGAACTCAGACCACGGCAGTATCCACGTGCTTGAG
RF2_P3_#71	/5Phos/GTGCGAACTCAGACCACTAATTGATCCACGTGCTTGAG
RF2_P3_#75	/5Phos/GTGCGAACTCAGACCACTCGGAAATCCACGTGCTTGAG
RF2_P3_#79	/5Phos/GTGCGAACTCAGACCAGAAACCAATCCACGTGCTTGAG
RF2_P3_#83	/5Phos/GTGCGAACTCAGACCAGACCTCAATCCACGTGCTTGAG
RF2_P3_#87	/5Phos/GTGCGAACTCAGACCAGCAACGCATCCACGTGCTTGAG
RF2_P3_#91	/5Phos/GTGCGAACTCAGACCAGCGTGGTATCCACGTGCTTGAG
RF2_P3_#95	/5Phos/GTGCGAACTCAGACCAGGAGTCGATCCACGTGCTTGAG
RF2_P3_#99	/5Phos/GTGCGAACTCAGACCAGGGACTGATCCACGTGCTTGAG
RF2_P3_#103	/5Phos/GTGCGAACTCAGACCAGGTTCCCATCCACGTGCTTGAG
RF2_P3_#107	/5Phos/GTGCGAACTCAGACCAGTCCGTGATCCACGTGCTTGAG
RF2_P3_#111	/5Phos/GTGCGAACTCAGACCAGTTTGTAATCCACGTGCTTGAG
RF2_P3_#115	/5Phos/GTGCGAACTCAGACCATACTCTCATCCACGTGCTTGAG
RF2_P3_#119	/5Phos/GTGCGAACTCAGACCATCAATCGATCCACGTGCTTGAG
RF2_P3_#123	/5Phos/GTGCGAACTCAGACCATCCTAGTATCCACGTGCTTGAG
RF2_P3_#127	/5Phos/GTGCGAACTCAGACCATGACAACATCCACGTGCTTGAG
RF2_P3_#131	/5Phos/GTGCGAACTCAGACCATGGGCTCATCCACGTGCTTGAG
RF2_P3_#135	/5Phos/GTGCGAACTCAGACCATTATTCGATCCACGTGCTTGAG
RF2_P3_#139	/5Phos/GTGCGAACTCAGACCATTTCCATATCCACGTGCTTGAG
RF2_P3_#143	/5Phos/GTGCGAACTCAGACCCAAGGAATATCCACGTGCTTGAG
RF2_P3_#147	/5Phos/GTGCGAACTCAGACCCAATTCTCATCCACGTGCTTGAG
RF2_P3_#151	/5Phos/GTGCGAACTCAGACCCACTTGATATCCACGTGCTTGAG
RF2_P3_#155	/5Phos/GTGCGAACTCAGACCCAGTTTAAATCCACGTGCTTGAG
RF2_P3_#159	/5Phos/GTGCGAACTCAGACCCATTCGGGATCCACGTGCTTGAG
RF2_P3_#163	/5Phos/GTGCGAACTCAGACCCCAGACAGATCCACGTGCTTGAG
RF2_P3_#167	/5Phos/GTGCGAACTCAGACCCCATCGTCATCCACGTGCTTGAG
RF2_P3_#171	/5Phos/GTGCGAACTCAGACCCCCTCTTGATCCACGTGCTTGAG
RF2_P3_#175	/5Phos/GTGCGAACTCAGACCCCGAGATCATCCACGTGCTTGAG
RF2_P3_#179	/5Phos/GTGCGAACTCAGACCCCGTCTTAATCCACGTGCTTGAG
RF2_P3_#183	/5Phos/GTGCGAACTCAGACCCCTTTACAATCCACGTGCTTGAG
RF2_P3_#187	/5Phos/GTGCGAACTCAGACCCGAAGAAGATCCACGTGCTTGAG
RF2_P3_#191	/5Phos/GTGCGAACTCAGACCCGATGGCAATCCACGTGCTTGAG
RF2_P3_#195	/5Phos/GTGCGAACTCAGACCCGTACCGAATCCACGTGCTTGAG
RF2_P3_#199	/5Phos/GTGCGAACTCAGACCCGTGTACAATCCACGTGCTTGAG
RF2_P3_#203	/5Phos/GTGCGAACTCAGACCCTAACGCCATCCACGTGCTTGAG
RF2_P3_#207	/5Phos/GTGCGAACTCAGACCCTAGTAGGATCCACGTGCTTGAG
RF2_P3_#211	/5Phos/GTGCGAACTCAGACCCTCCTCCAATCCACGTGCTTGAG
RF2_P3_#215	/5Phos/GTGCGAACTCAGACCCTGAAGGGATCCACGTGCTTGAG
RF2_P3_#219	/5Phos/GTGCGAACTCAGACCCTGGAACAATCCACGTGCTTGAG
RF2_P3_#223	/5Phos/GTGCGAACTCAGACCCTGTTAAAATCCACGTGCTTGAG
RF2_P3_#227	/5Phos/GTGCGAACTCAGACCCTTAGTGTATCCACGTGCTTGAG
RF2_P3_#231	/5Phos/GTGCGAACTCAGACCCTTTGGACATCCACGTGCTTGAG
RF2_P3_#235	/5Phos/GTGCGAACTCAGACCGAATCCCAATCCACGTGCTTGAG
RF2_P3_#239	/5Phos/GTGCGAACTCAGACCGACTAGCGATCCACGTGCTTGAG
RF2_P3_#243	/5Phos/GTGCGAACTCAGACCGAGGGTCAATCCACGTGCTTGAG
RF2_P3_#247	/5Phos/GTGCGAACTCAGACCGATGGTTAATCCACGTGCTTGAG
RF2_P3_#251	/5Phos/GTGCGAACTCAGACCGATTGGGAATCCACGTGCTTGAG
RF2_P3_#255	/5Phos/GTGCGAACTCAGACCGCATCACTATCCACGTGCTTGAG
RF2_P3_#259	/5Phos/GTGCGAACTCAGACCGCCTGGTAATCCACGTGCTTGAG
RF2_P3_#263	/5Phos/GTGCGAACTCAGACCGCGTATTCATCCACGTGCTTGAG
RF2_P3_#267	/5Phos/GTGCGAACTCAGACCGCTATGGGATCCACGTGCTTGAG
RF2_P3_#271	/5Phos/GTGCGAACTCAGACCGGAAGTCCATCCACGTGCTTGAG
RF2_P3_#275	/5Phos/GTGCGAACTCAGACCGGAGTAAGATCCACGTGCTTGAG
RF2_P3_#279	/5Phos/GTGCGAACTCAGACCGGCCCAATATCCACGTGCTTGAG
RF2_P3_#283	/5Phos/GTGCGAACTCAGACCGGGAGATGATCCACGTGCTTGAG
RF2_P3_#287	/5Phos/GTGCGAACTCAGACCGGGTCTAGATCCACGTGCTTGAG
RF2_P3_#291	/5Phos/GTGCGAACTCAGACCGGTCTTTCATCCACGTGCTTGAG
RF2_P3_#295	/5Phos/GTGCGAACTCAGACCGGTTGAGAATCCACGTGCTTGAG
RF2_P3_#299	/5Phos/GTGCGAACTCAGACCGTACGCTTATCCACGTGCTTGAG
RF2_P3_#303	/5Phos/GTGCGAACTCAGACCGTCAAGAGATCCACGTGCTTGAG
RF2_P3_#307	/5Phos/GTGCGAACTCAGACCGTCCGTCAATCCACGTGCTTGAG
RF2_P3_#311	/5Phos/GTGCGAACTCAGACCGTCTTCCTATCCACGTGCTTGAG
RF2_P3_#315	/5Phos/GTGCGAACTCAGACCGTGCCCATATCCACGTGCTTGAG
RF2_P3_#319	/5Phos/GTGCGAACTCAGACCGTGTCAGGATCCACGTGCTTGAG
RF2_P3_#323	/5Phos/GTGCGAACTCAGACCTAAACCGAATCCACGTGCTTGAG
RF2_P3_#327	/5Phos/GTGCGAACTCAGACCTAATGTGGATCCACGTGCTTGAG
RF2_P3_#331	/5Phos/GTGCGAACTCAGACCTACCTCCCATCCACGTGCTTGAG
RF2_P3_#335	/5Phos/GTGCGAACTCAGACCTAGATCAAATCCACGTGCTTGAG
RF2_P3_#339	/5Phos/GTGCGAACTCAGACCTAGGTACGATCCACGTGCTTGAG
RF2_P3_#343	/5Phos/GTGCGAACTCAGACCTATCTGTCATCCACGTGCTTGAG
RF2_P3_#347	/5Phos/GTGCGAACTCAGACCTCAAGGCGATCCACGTGCTTGAG
RF2_P3_#351	/5Phos/GTGCGAACTCAGACCTCATTTCAATCCACGTGCTTGAG
RF2_P3_#355	/5Phos/GTGCGAACTCAGACCTCCGCTGTATCCACGTGCTTGAG
RF2_P3_#359	/5Phos/GTGCGAACTCAGACCTCGCAATCATCCACGTGCTTGAG
RF2_P3_#363	/5Phos/GTGCGAACTCAGACCTCTAAACTATCCACGTGCTTGAG
RF2_P3_#367	/5Phos/GTGCGAACTCAGACCTGAATAGGATCCACGTGCTTGAG
RF2_P3_#371	/5Phos/GTGCGAACTCAGACCTGAGCACAATCCACGTGCTTGAG
RF2_P3_#375	/5Phos/GTGCGAACTCAGACCTGCTGACGATCCACGTGCTTGAG
RF2_P3_#379	/5Phos/GTGCGAACTCAGACCTGGACGGAATCCACGTGCTTGAG
RF2_P3_#383	/5Phos/GTGCGAACTCAGACCTGGTTAACATCCACGTGCTTGAG
RF2_P4_#4	/5Phos/GTGCGAACTCAGACCAAACCGCCATCCACGTGCTTGAG
RF2_P4_#8	/5Phos/GTGCGAACTCAGACCAAACTGTGATCCACGTGCTTGAG
RF2_P4_#12	/5Phos/GTGCGAACTCAGACCAAAGTCATATCCACGTGCTTGAG
RF2_P4_#16	/5Phos/GTGCGAACTCAGACCAACAGAACATCCACGTGCTTGAG
RF2_P4_#20	/5Phos/GTGCGAACTCAGACCAACGGTAGATCCACGTGCTTGAG
RF2_P4_#24	/5Phos/GTGCGAACTCAGACCAAGAACAGATCCACGTGCTTGAG
RF2_P4_#28	/5Phos/GTGCGAACTCAGACCAAGCTCCTATCCACGTGCTTGAG
RF2_P4_#32	/5Phos/GTGCGAACTCAGACCAAGTATTGATCCACGTGCTTGAG
RF2_P4_#36	/5Phos/GTGCGAACTCAGACCAAGTTGTCATCCACGTGCTTGAG
RF2_P4_#40	/5Phos/GTGCGAACTCAGACCAATCCGGCATCCACGTGCTTGAG
RF2_P4_#44	/5Phos/GTGCGAACTCAGACCAATGTATGATCCACGTGCTTGAG
RF2_P4_#48	/5Phos/GTGCGAACTCAGACCACACCAAGATCCACGTGCTTGAG
RF2_P4_#52	/5Phos/GTGCGAACTCAGACCACATGGACATCCACGTGCTTGAG
RF2_P4_#56	/5Phos/GTGCGAACTCAGACCACCAGTTTATCCACGTGCTTGAG
RF2_P4_#60	/5Phos/GTGCGAACTCAGACCACCGTCGAATCCACGTGCTTGAG
RF2_P4_#64	/5Phos/GTGCGAACTCAGACCACGACGACATCCACGTGCTTGAG
RF2_P4_#68	/5Phos/GTGCGAACTCAGACCACGGGTTAATCCACGTGCTTGAG
RF2_P4_#72	/5Phos/GTGCGAACTCAGACCACTACCCGATCCACGTGCTTGAG
RF2_P4_#76	/5Phos/GTGCGAACTCAGACCACTGCTGGATCCACGTGCTTGAG
RF2_P4_#80	/5Phos/GTGCGAACTCAGACCAGAAAGTGATCCACGTGCTTGAG
RF2_P4_#84	/5Phos/GTGCGAACTCAGACCAGACGAGGATCCACGTGCTTGAG
RF2_P4_#88	/5Phos/GTGCGAACTCAGACCAGCACGTAATCCACGTGCTTGAG
RF2_P4_#92	/5Phos/GTGCGAACTCAGACCAGCTCCACATCCACGTGCTTGAG
RF2_P4_#96	/5Phos/GTGCGAACTCAGACCAGGCAATAATCCACGTGCTTGAG
RF2_P4_#100	/5Phos/GTGCGAACTCAGACCAGGGTAAAATCCACGTGCTTGAG
RF2_P4_#104	/5Phos/GTGCGAACTCAGACCAGTAATGGATCCACGTGCTTGAG
RF2_P4_#108	/5Phos/GTGCGAACTCAGACCAGTGCTTCATCCACGTGCTTGAG
RF2_P4_#112	/5Phos/GTGCGAACTCAGACCATAACAGGATCCACGTGCTTGAG
RF2_P4_#116	/5Phos/GTGCGAACTCAGACCATAGATGTATCCACGTGCTTGAG
RF2_P4_#120	/5Phos/GTGCGAACTCAGACCATCAGGGAATCCACGTGCTTGAG
RF2_P4_#124	/5Phos/GTGCGAACTCAGACCATCGCGCTATCCACGTGCTTGAG
RF2_P4_#128	/5Phos/GTGCGAACTCAGACCATGACTTGATCCACGTGCTTGAG
RF2_P4_#132	/5Phos/GTGCGAACTCAGACCATGGTCTGATCCACGTGCTTGAG
RF2_P4_#136	/5Phos/GTGCGAACTCAGACCATTCTGAGATCCACGTGCTTGAG
RF2_P4_#140	/5Phos/GTGCGAACTCAGACCATTTGTTGATCCACGTGCTTGAG
RF2_P4_#144	/5Phos/GTGCGAACTCAGACCCAAGGGTTATCCACGTGCTTGAG
RF2_P4_#148	/5Phos/GTGCGAACTCAGACCCACAACCTATCCACGTGCTTGAG
RF2_P4_#152	/5Phos/GTGCGAACTCAGACCCAGACTCGATCCACGTGCTTGAG
RF2_P4_#156	/5Phos/GTGCGAACTCAGACCCATGACGAATCCACGTGCTTGAG
RF2_P4_#160	/5Phos/GTGCGAACTCAGACCCATTTCTAATCCACGTGCTTGAG
RF2_P4_#164	/5Phos/GTGCGAACTCAGACCCCAGCGAAATCCACGTGCTTGAG
RF2_P4_#168	/5Phos/GTGCGAACTCAGACCCCATGCATATCCACGTGCTTGAG
RF2_P4_#172	/5Phos/GTGCGAACTCAGACCCCCTGTTTATCCACGTGCTTGAG
RF2_P4_#176	/5Phos/GTGCGAACTCAGACCCCGATACGATCCACGTGCTTGAG
RF2_P4_#180	/5Phos/GTGCGAACTCAGACCCCTACGCTATCCACGTGCTTGAG
RF2_P4_#184	/5Phos/GTGCGAACTCAGACCCCTTTGTCATCCACGTGCTTGAG
RF2_P4_#188	/5Phos/GTGCGAACTCAGACCCGACATTTATCCACGTGCTTGAG
RF2_P4_#192	/5Phos/GTGCGAACTCAGACCCGGACTAAATCCACGTGCTTGAG
RF2_P4_#196	/5Phos/GTGCGAACTCAGACCCGTCGAATATCCACGTGCTTGAG
RF2_P4_#200	/5Phos/GTGCGAACTCAGACCCGTGTGTTATCCACGTGCTTGAG
RF2_P4_#204	/5Phos/GTGCGAACTCAGACCCTACGGGAATCCACGTGCTTGAG
RF2_P4_#208	/5Phos/GTGCGAACTCAGACCCTCAAACAATCCACGTGCTTGAG
RF2_P4_#212	/5Phos/GTGCGAACTCAGACCCTCGGTGAATCCACGTGCTTGAG
RF2_P4_#216	/5Phos/GTGCGAACTCAGACCCTGAGCGTATCCACGTGCTTGAG
RF2_P4_#220	/5Phos/GTGCGAACTCAGACCCTGGGTATATCCACGTGCTTGAG
RF2_P4_#224	/5Phos/GTGCGAACTCAGACCCTGTTGTGATCCACGTGCTTGAG
RF2_P4_#228	/5Phos/GTGCGAACTCAGACCCTTCTACGATCCACGTGCTTGAG
RF2_P4_#232	/5Phos/GTGCGAACTCAGACCGAAAGACAATCCACGTGCTTGAG
RF2_P4_#236	/5Phos/GTGCGAACTCAGACCGAATGCGCATCCACGTGCTTGAG
RF2_P4_#240	/5Phos/GTGCGAACTCAGACCGAGAAACCATCCACGTGCTTGAG
RF2_P4_#244	/5Phos/GTGCGAACTCAGACCGAGTGTACATCCACGTGCTTGAG
RF2_P4_#248	/5Phos/GTGCGAACTCAGACCGATGTGGCATCCACGTGCTTGAG
RF2_P4_#252	/5Phos/GTGCGAACTCAGACCGATTTCCCATCCACGTGCTTGAG
RF2_P4_#256	/5Phos/GTGCGAACTCAGACCGCATCGAGATCCACGTGCTTGAG
RF2_P4_#260	/5Phos/GTGCGAACTCAGACCGCCTTGTGATCCACGTGCTTGAG
RF2_P4_#264	/5Phos/GTGCGAACTCAGACCGCGTGCAAATCCACGTGCTTGAG
RF2_P4_#268	/5Phos/GTGCGAACTCAGACCGCTCGTAGATCCACGTGCTTGAG
RF2_P4_#272	/5Phos/GTGCGAACTCAGACCGGACTGGAATCCACGTGCTTGAG
RF2_P4_#276	/5Phos/GTGCGAACTCAGACCGGATTGTTATCCACGTGCTTGAG
RF2_P4_#280	/5Phos/GTGCGAACTCAGACCGGCGACAAATCCACGTGCTTGAG
RF2_P4_#284	/5Phos/GTGCGAACTCAGACCGGGATTACATCCACGTGCTTGAG
RF2_P4_#288	/5Phos/GTGCGAACTCAGACCGGTAAATCATCCACGTGCTTGAG
RF2_P4_#292	/5Phos/GTGCGAACTCAGACCGGTGTCGAATCCACGTGCTTGAG
RF2_P4_#296	/5Phos/GTGCGAACTCAGACCGTAAACAAATCCACGTGCTTGAG
RF2_P4_#300	/5Phos/GTGCGAACTCAGACCGTACGGACATCCACGTGCTTGAG
RF2_P4_#304	/5Phos/GTGCGAACTCAGACCGTCAGACCATCCACGTGCTTGAG
RF2_P4_#308	/5Phos/GTGCGAACTCAGACCGTCCTTGCATCCACGTGCTTGAG
RF2_P4_#312	/5Phos/GTGCGAACTCAGACCGTGAACTCATCCACGTGCTTGAG
RF2_P4_#316	/5Phos/GTGCGAACTCAGACCGTGCGAAGATCCACGTGCTTGAG
RF2_P4_#320	/5Phos/GTGCGAACTCAGACCGTTACTAGATCCACGTGCTTGAG
RF2_P4_#324	/5Phos/GTGCGAACTCAGACCTAACTTCTATCCACGTGCTTGAG
RF2_P4_#328	/5Phos/GTGCGAACTCAGACCTACCCTGCATCCACGTGCTTGAG
RF2_P4_#332	/5Phos/GTGCGAACTCAGACCTACGCGAGATCCACGTGCTTGAG
RF2_P4_#336	/5Phos/GTGCGAACTCAGACCTAGCCACAATCCACGTGCTTGAG
RF2_P4_#340	/5Phos/GTGCGAACTCAGACCTAGTAGCCATCCACGTGCTTGAG
RF2_P4_#344	/5Phos/GTGCGAACTCAGACCTATGTGAAATCCACGTGCTTGAG
RF2_P4_#348	/5Phos/GTGCGAACTCAGACCTCAGCCTCATCCACGTGCTTGAG
RF2_P4_#352	/5Phos/GTGCGAACTCAGACCTCCAGAAGATCCACGTGCTTGAG
RF2_P4_#356	/5Phos/GTGCGAACTCAGACCTCCTATATATCCACGTGCTTGAG
RF2_P4_#360	/5Phos/GTGCGAACTCAGACCTCGGTCATATCCACGTGCTTGAG
RF2_P4_#364	/5Phos/GTGCGAACTCAGACCTCTATTCCATCCACGTGCTTGAG
RF2_P4_#368	/5Phos/GTGCGAACTCAGACCTGAATCCTATCCACGTGCTTGAG
RF2_P4_#372	/5Phos/GTGCGAACTCAGACCTGCACCAGATCCACGTGCTTGAG
RF2_P4_#376	/5Phos/GTGCGAACTCAGACCTGCTTCATATCCACGTGCTTGAG
RF2_P4_#380	/5Phos/GTGCGAACTCAGACCTGGCTAGTATCCACGTGCTTGAG
RF2_P4_#384	/5Phos/GTGCGAACTCAGACCTGTTATCAATCCACGTGCTTGAG

## Sheet: R03 Combinatorial Barcoding
Name	Sequence
RF3_P1_#1	CAGACGTGTGCTCTTCCGATCTNNNNNNNNNNAAACAAACGTGGCCGATGTTTCG
RF3_P1_#5	CAGACGTGTGCTCTTCCGATCTNNNNNNNNNNAAACGATCGTGGCCGATGTTTCG
RF3_P1_#9	CAGACGTGTGCTCTTCCGATCTNNNNNNNNNNAAAGAAAGGTGGCCGATGTTTCG
RF3_P1_#13	CAGACGTGTGCTCTTCCGATCTNNNNNNNNNNAAATAGCANGTGGCCGATGTTTCG
RF3_P1_#17	CAGACGTGTGCTCTTCCGATCTNNNNNNNNNNAACAGCGGNGTGGCCGATGTTTCG
RF3_P1_#21	CAGACGTGTGCTCTTCCGATCTNNNNNNNNNNAACGTTACNGTGGCCGATGTTTCG
RF3_P1_#25	CAGACGTGTGCTCTTCCGATCTNNNNNNNNNNAAGAAGGTNNGTGGCCGATGTTTCG
RF3_P1_#29	CAGACGTGTGCTCTTCCGATCTNNNNNNNNNNAAGGATGANNGTGGCCGATGTTTCG
RF3_P1_#33	CAGACGTGTGCTCTTCCGATCTNNNNNNNNNNAAGTCCAANNGTGGCCGATGTTTCG
RF3_P1_#37	CAGACGTGTGCTCTTCCGATCTNNNNNNNNNNAATAAGGANNNGTGGCCGATGTTTCG
RF3_P1_#41	CAGACGTGTGCTCTTCCGATCTNNNNNNNNNNAATCGAAGNNNGTGGCCGATGTTTCG
RF3_P1_#45	CAGACGTGTGCTCTTCCGATCTNNNNNNNNNNACAAAGATNNNGTGGCCGATGTTTCG
RF3_P1_#49	CAGACGTGTGCTCTTCCGATCTNNNNNNNNNNACAGATAAGTGGCCGATGTTTCG
RF3_P1_#53	CAGACGTGTGCTCTTCCGATCTNNNNNNNNNNACCAACCCGTGGCCGATGTTTCG
RF3_P1_#57	CAGACGTGTGCTCTTCCGATCTNNNNNNNNNNACCCATGCGTGGCCGATGTTTCG
RF3_P1_#61	CAGACGTGTGCTCTTCCGATCTNNNNNNNNNNACCTGAAGNGTGGCCGATGTTTCG
RF3_P1_#65	CAGACGTGTGCTCTTCCGATCTNNNNNNNNNNACGCTTAANGTGGCCGATGTTTCG
RF3_P1_#69	CAGACGTGTGCTCTTCCGATCTNNNNNNNNNNACGGTTGGNGTGGCCGATGTTTCG
RF3_P1_#73	CAGACGTGTGCTCTTCCGATCTNNNNNNNNNNACTAGAGCNNGTGGCCGATGTTTCG
RF3_P1_#77	CAGACGTGTGCTCTTCCGATCTNNNNNNNNNNACTGGTCANNGTGGCCGATGTTTCG
RF3_P1_#81	CAGACGTGTGCTCTTCCGATCTNNNNNNNNNNAGAAGCTTNNGTGGCCGATGTTTCG
RF3_P1_#85	CAGACGTGTGCTCTTCCGATCTNNNNNNNNNNAGAGAGACNNNGTGGCCGATGTTTCG
RF3_P1_#89	CAGACGTGTGCTCTTCCGATCTNNNNNNNNNNAGCATGCCNNNGTGGCCGATGTTTCG
RF3_P1_#93	CAGACGTGTGCTCTTCCGATCTNNNNNNNNNNAGCTTCGANNNGTGGCCGATGTTTCG
RF3_P1_#97	CAGACGTGTGCTCTTCCGATCTNNNNNNNNNNAGGCCGAAGTGGCCGATGTTTCG
RF3_P1_#101	CAGACGTGTGCTCTTCCGATCTNNNNNNNNNNAGGTAAGCGTGGCCGATGTTTCG
RF3_P1_#105	CAGACGTGTGCTCTTCCGATCTNNNNNNNNNNAGTAGTTAGTGGCCGATGTTTCG
RF3_P1_#109	CAGACGTGTGCTCTTCCGATCTNNNNNNNNNNAGTTGAACNGTGGCCGATGTTTCG
RF3_P1_#113	CAGACGTGTGCTCTTCCGATCTNNNNNNNNNNATAAGCTANGTGGCCGATGTTTCG
RF3_P1_#117	CAGACGTGTGCTCTTCCGATCTNNNNNNNNNNATATGCAANGTGGCCGATGTTTCG
RF3_P1_#121	CAGACGTGTGCTCTTCCGATCTNNNNNNNNNNATCCCACCNNGTGGCCGATGTTTCG
RF3_P1_#125	CAGACGTGTGCTCTTCCGATCTNNNNNNNNNNATCGTAACNNGTGGCCGATGTTTCG
RF3_P1_#129	CAGACGTGTGCTCTTCCGATCTNNNNNNNNNNATGCATATNNGTGGCCGATGTTTCG
RF3_P1_#133	CAGACGTGTGCTCTTCCGATCTNNNNNNNNNNATGTGCCGNNNGTGGCCGATGTTTCG
RF3_P1_#137	CAGACGTGTGCTCTTCCGATCTNNNNNNNNNNATTGAAGTNNNGTGGCCGATGTTTCG
RF3_P1_#141	CAGACGTGTGCTCTTCCGATCTNNNNNNNNNNCAAACATTNNNGTGGCCGATGTTTCG
RF3_P1_#145	CAGACGTGTGCTCTTCCGATCTNNNNNNNNNNCAAGGTACGTGGCCGATGTTTCG
RF3_P1_#149	CAGACGTGTGCTCTTCCGATCTNNNNNNNNNNCACAAGTAGTGGCCGATGTTTCG
RF3_P1_#153	CAGACGTGTGCTCTTCCGATCTNNNNNNNNNNCAGATGGGGTGGCCGATGTTTCG
RF3_P1_#157	CAGACGTGTGCTCTTCCGATCTNNNNNNNNNNCATGCTGCNGTGGCCGATGTTTCG
RF3_P1_#161	CAGACGTGTGCTCTTCCGATCTNNNNNNNNNNCCACCTCTNGTGGCCGATGTTTCG
RF3_P1_#165	CAGACGTGTGCTCTTCCGATCTNNNNNNNNNNCCATATGANGTGGCCGATGTTTCG
RF3_P1_#169	CAGACGTGTGCTCTTCCGATCTNNNNNNNNNNCCCGTAAGNNGTGGCCGATGTTTCG
RF3_P1_#173	CAGACGTGTGCTCTTCCGATCTNNNNNNNNNNCCCTTGCANNGTGGCCGATGTTTCG
RF3_P1_#177	CAGACGTGTGCTCTTCCGATCTNNNNNNNNNNCCGGAAATNNGTGGCCGATGTTTCG
RF3_P1_#181	CAGACGTGTGCTCTTCCGATCTNNNNNNNNNNCCTATTTANNNGTGGCCGATGTTTCG
RF3_P1_#185	CAGACGTGTGCTCTTCCGATCTNNNNNNNNNNCGAAACTCNNNGTGGCCGATGTTTCG
RF3_P1_#189	CAGACGTGTGCTCTTCCGATCTNNNNNNNNNNCGAGGCTANNNGTGGCCGATGTTTCG
RF3_P1_#193	CAGACGTGTGCTCTTCCGATCTNNNNNNNNNNCGGCTGTAGTGGCCGATGTTTCG
RF3_P1_#197	CAGACGTGTGCTCTTCCGATCTNNNNNNNNNNCGTGCAACGTGGCCGATGTTTCG
RF3_P1_#201	CAGACGTGTGCTCTTCCGATCTNNNNNNNNNNCGTTGCCTGTGGCCGATGTTTCG
RF3_P1_#205	CAGACGTGTGCTCTTCCGATCTNNNNNNNNNNCTAGACTANGTGGCCGATGTTTCG
RF3_P1_#209	CAGACGTGTGCTCTTCCGATCTNNNNNNNNNNCTCACATCNGTGGCCGATGTTTCG
RF3_P1_#213	CAGACGTGTGCTCTTCCGATCTNNNNNNNNNNCTCTATAGNGTGGCCGATGTTTCG
RF3_P1_#217	CAGACGTGTGCTCTTCCGATCTNNNNNNNNNNCTGCGATGNNGTGGCCGATGTTTCG
RF3_P1_#221	CAGACGTGTGCTCTTCCGATCTNNNNNNNNNNCTGTCGCANNGTGGCCGATGTTTCG
RF3_P1_#225	CAGACGTGTGCTCTTCCGATCTNNNNNNNNNNCTGTTTCCNNGTGGCCGATGTTTCG
RF3_P1_#229	CAGACGTGTGCTCTTCCGATCTNNNNNNNNNNCTTTATCCNNNGTGGCCGATGTTTCG
RF3_P1_#233	CAGACGTGTGCTCTTCCGATCTNNNNNNNNNNGAAATACGNNNGTGGCCGATGTTTCG
RF3_P1_#237	CAGACGTGTGCTCTTCCGATCTNNNNNNNNNNGACACAAANNNGTGGCCGATGTTTCG
RF3_P1_#241	CAGACGTGTGCTCTTCCGATCTNNNNNNNNNNGAGCGGAAGTGGCCGATGTTTCG
RF3_P1_#245	CAGACGTGTGCTCTTCCGATCTNNNNNNNNNNGATACGCAGTGGCCGATGTTTCG
RF3_P1_#249	CAGACGTGTGCTCTTCCGATCTNNNNNNNNNNGATTAAAGGTGGCCGATGTTTCG
RF3_P1_#253	CAGACGTGTGCTCTTCCGATCTNNNNNNNNNNGCAAACTGNGTGGCCGATGTTTCG
RF3_P1_#257	CAGACGTGTGCTCTTCCGATCTNNNNNNNNNNGCCAAAGCNGTGGCCGATGTTTCG
RF3_P1_#261	CAGACGTGTGCTCTTCCGATCTNNNNNNNNNNGCGCTGATNGTGGCCGATGTTTCG
RF3_P1_#265	CAGACGTGTGCTCTTCCGATCTNNNNNNNNNNGCTAAGTTNNGTGGCCGATGTTTCG
RF3_P1_#269	CAGACGTGTGCTCTTCCGATCTNNNNNNNNNNGCTTCTCCNNGTGGCCGATGTTTCG
RF3_P1_#273	CAGACGTGTGCTCTTCCGATCTNNNNNNNNNNGGACTTCTNNGTGGCCGATGTTTCG
RF3_P1_#277	CAGACGTGTGCTCTTCCGATCTNNNNNNNNNNGGCAAGGTNNNGTGGCCGATGTTTCG
RF3_P1_#281	CAGACGTGTGCTCTTCCGATCTNNNNNNNNNNGGCTATAANNNGTGGCCGATGTTTCG
RF3_P1_#285	CAGACGTGTGCTCTTCCGATCTNNNNNNNNNNGGGCATCANNNGTGGCCGATGTTTCG
RF3_P1_#289	CAGACGTGTGCTCTTCCGATCTNNNNNNNNNNGGTAGCCAGTGGCCGATGTTTCG
RF3_P1_#293	CAGACGTGTGCTCTTCCGATCTNNNNNNNNNNGGTTACACGTGGCCGATGTTTCG
RF3_P1_#297	CAGACGTGTGCTCTTCCGATCTNNNNNNNNNNGTAAGCCGGTGGCCGATGTTTCG
RF3_P1_#301	CAGACGTGTGCTCTTCCGATCTNNNNNNNNNNGTATACGTNGTGGCCGATGTTTCG
RF3_P1_#305	CAGACGTGTGCTCTTCCGATCTNNNNNNNNNNGTCAGGTTNGTGGCCGATGTTTCG
RF3_P1_#309	CAGACGTGTGCTCTTCCGATCTNNNNNNNNNNGTCTAATCNGTGGCCGATGTTTCG
RF3_P1_#313	CAGACGTGTGCTCTTCCGATCTNNNNNNNNNNGTGAGGCANNGTGGCCGATGTTTCG
RF3_P1_#317	CAGACGTGTGCTCTTCCGATCTNNNNNNNNNNGTGGTGCTNNGTGGCCGATGTTTCG
RF3_P1_#321	CAGACGTGTGCTCTTCCGATCTNNNNNNNNNNGTTCTGCTNNGTGGCCGATGTTTCG
RF3_P1_#325	CAGACGTGTGCTCTTCCGATCTNNNNNNNNNNTAAGGGCCNNNGTGGCCGATGTTTCG
RF3_P1_#329	CAGACGTGTGCTCTTCCGATCTNNNNNNNNNNTACCGCTCNNNGTGGCCGATGTTTCG
RF3_P1_#333	CAGACGTGTGCTCTTCCGATCTNNNNNNNNNNTACGTTCGNNNGTGGCCGATGTTTCG
RF3_P1_#337	CAGACGTGTGCTCTTCCGATCTNNNNNNNNNNTAGCGGATGTGGCCGATGTTTCG
RF3_P1_#341	CAGACGTGTGCTCTTCCGATCTNNNNNNNNNNTAGTCTCTGTGGCCGATGTTTCG
RF3_P1_#345	CAGACGTGTGCTCTTCCGATCTNNNNNNNNNNTATTAGCGGTGGCCGATGTTTCG
RF3_P1_#349	CAGACGTGTGCTCTTCCGATCTNNNNNNNNNNTCATACCANGTGGCCGATGTTTCG
RF3_P1_#353	CAGACGTGTGCTCTTCCGATCTNNNNNNNNNNTCCCTGGANGTGGCCGATGTTTCG
RF3_P1_#357	CAGACGTGTGCTCTTCCGATCTNNNNNNNNNNTCGACTGCNGTGGCCGATGTTTCG
RF3_P1_#361	CAGACGTGTGCTCTTCCGATCTNNNNNNNNNNTCGTGGGTNNGTGGCCGATGTTTCG
RF3_P1_#365	CAGACGTGTGCTCTTCCGATCTNNNNNNNNNNTCTGATTTNNGTGGCCGATGTTTCG
RF3_P1_#369	CAGACGTGTGCTCTTCCGATCTNNNNNNNNNNTGACGTCGNNGTGGCCGATGTTTCG
RF3_P1_#373	CAGACGTGTGCTCTTCCGATCTNNNNNNNNNNTGCCGGTANNNGTGGCCGATGTTTCG
RF3_P1_#377	CAGACGTGTGCTCTTCCGATCTNNNNNNNNNNTGCTTGGGNNNGTGGCCGATGTTTCG
RF3_P1_#381	CAGACGTGTGCTCTTCCGATCTNNNNNNNNNNTGGGAATTNNNGTGGCCGATGTTTCG
RF3_P2_#2	CAGACGTGTGCTCTTCCGATCTNNNNNNNNNNAAACACGGGTGGCCGATGTTTCG
RF3_P2_#6	CAGACGTGTGCTCTTCCGATCTNNNNNNNNNNAAACGTGAGTGGCCGATGTTTCG
RF3_P2_#10	CAGACGTGTGCTCTTCCGATCTNNNNNNNNNNAAAGAGGCGTGGCCGATGTTTCG
RF3_P2_#14	CAGACGTGTGCTCTTCCGATCTNNNNNNNNNNAAATTCCGNGTGGCCGATGTTTCG
RF3_P2_#18	CAGACGTGTGCTCTTCCGATCTNNNNNNNNNNAACGATTTNGTGGCCGATGTTTCG
RF3_P2_#22	CAGACGTGTGCTCTTCCGATCTNNNNNNNNNNAACTCAGTNGTGGCCGATGTTTCG
RF3_P2_#26	CAGACGTGTGCTCTTCCGATCTNNNNNNNNNNAAGAGTATNNGTGGCCGATGTTTCG
RF3_P2_#30	CAGACGTGTGCTCTTCCGATCTNNNNNNNNNNAAGGCGCTNNGTGGCCGATGTTTCG
RF3_P2_#34	CAGACGTGTGCTCTTCCGATCTNNNNNNNNNNAAGTCGGGNNGTGGCCGATGTTTCG
RF3_P2_#38	CAGACGTGTGCTCTTCCGATCTNNNNNNNNNNAATACATCNNNGTGGCCGATGTTTCG
RF3_P2_#42	CAGACGTGTGCTCTTCCGATCTNNNNNNNNNNAATCGTTCNNNGTGGCCGATGTTTCG
RF3_P2_#46	CAGACGTGTGCTCTTCCGATCTNNNNNNNNNNACAAGTAGNNNGTGGCCGATGTTTCG
RF3_P2_#50	CAGACGTGTGCTCTTCCGATCTNNNNNNNNNNACAGGCCAGTGGCCGATGTTTCG
RF3_P2_#54	CAGACGTGTGCTCTTCCGATCTNNNNNNNNNNACCAAGGGGTGGCCGATGTTTCG
RF3_P2_#58	CAGACGTGTGCTCTTCCGATCTNNNNNNNNNNACCCGATTGTGGCCGATGTTTCG
RF3_P2_#62	CAGACGTGTGCTCTTCCGATCTNNNNNNNNNNACCTTCCCNGTGGCCGATGTTTCG
RF3_P2_#66	CAGACGTGTGCTCTTCCGATCTNNNNNNNNNNACGGAGCANGTGGCCGATGTTTCG
RF3_P2_#70	CAGACGTGTGCTCTTCCGATCTNNNNNNNNNNACGTAAACNGTGGCCGATGTTTCG
RF3_P2_#74	CAGACGTGTGCTCTTCCGATCTNNNNNNNNNNACTCATACNNGTGGCCGATGTTTCG
RF3_P2_#78	CAGACGTGTGCTCTTCCGATCTNNNNNNNNNNACTTCGCTNNGTGGCCGATGTTTCG
RF3_P2_#82	CAGACGTGTGCTCTTCCGATCTNNNNNNNNNNAGAATCAANNGTGGCCGATGTTTCG
RF3_P2_#86	CAGACGTGTGCTCTTCCGATCTNNNNNNNNNNAGAGGTGCNNNGTGGCCGATGTTTCG
RF3_P2_#90	CAGACGTGTGCTCTTCCGATCTNNNNNNNNNNAGCCATCTNNNGTGGCCGATGTTTCG
RF3_P2_#94	CAGACGTGTGCTCTTCCGATCTNNNNNNNNNNAGGACACANNNGTGGCCGATGTTTCG
RF3_P2_#98	CAGACGTGTGCTCTTCCGATCTNNNNNNNNNNAGGCGTTTGTGGCCGATGTTTCG
RF3_P2_#102	CAGACGTGTGCTCTTCCGATCTNNNNNNNNNNAGGTATATGTGGCCGATGTTTCG
RF3_P2_#106	CAGACGTGTGCTCTTCCGATCTNNNNNNNNNNAGTCACAAGTGGCCGATGTTTCG
RF3_P2_#110	CAGACGTGTGCTCTTCCGATCTNNNNNNNNNNAGTTGCGGNGTGGCCGATGTTTCG
RF3_P2_#114	CAGACGTGTGCTCTTCCGATCTNNNNNNNNNNATACACCCNGTGGCCGATGTTTCG
RF3_P2_#118	CAGACGTGTGCTCTTCCGATCTNNNNNNNNNNATATGGGTNGTGGCCGATGTTTCG
RF3_P2_#122	CAGACGTGTGCTCTTCCGATCTNNNNNNNNNNATCCGCATNNGTGGCCGATGTTTCG
RF3_P2_#126	CAGACGTGTGCTCTTCCGATCTNNNNNNNNNNATCTTGGCNNGTGGCCGATGTTTCG
RF3_P2_#130	CAGACGTGTGCTCTTCCGATCTNNNNNNNNNNATGCGGAGNNGTGGCCGATGTTTCG
RF3_P2_#134	CAGACGTGTGCTCTTCCGATCTNNNNNNNNNNATTACCTTNNNGTGGCCGATGTTTCG
RF3_P2_#138	CAGACGTGTGCTCTTCCGATCTNNNNNNNNNNATTGGCCCNNNGTGGCCGATGTTTCG
RF3_P2_#142	CAGACGTGTGCTCTTCCGATCTNNNNNNNNNNCAACGCAGNNNGTGGCCGATGTTTCG
RF3_P2_#146	CAGACGTGTGCTCTTCCGATCTNNNNNNNNNNCAATCTAGGTGGCCGATGTTTCG
RF3_P2_#150	CAGACGTGTGCTCTTCCGATCTNNNNNNNNNNCACTAACCGTGGCCGATGTTTCG
RF3_P2_#154	CAGACGTGTGCTCTTCCGATCTNNNNNNNNNNCAGGTTGCGTGGCCGATGTTTCG
RF3_P2_#158	CAGACGTGTGCTCTTCCGATCTNNNNNNNNNNCATTCATTNGTGGCCGATGTTTCG
RF3_P2_#162	CAGACGTGTGCTCTTCCGATCTNNNNNNNNNNCCACGTTGNGTGGCCGATGTTTCG
RF3_P2_#166	CAGACGTGTGCTCTTCCGATCTNNNNNNNNNNCCATCCACNGTGGCCGATGTTTCG
RF3_P2_#170	CAGACGTGTGCTCTTCCGATCTNNNNNNNNNNCCCGTTCTNNGTGGCCGATGTTTCG
RF3_P2_#174	CAGACGTGTGCTCTTCCGATCTNNNNNNNNNNCCGACTTTNNGTGGCCGATGTTTCG
RF3_P2_#178	CAGACGTGTGCTCTTCCGATCTNNNNNNNNNNCCGTAGCTNNGTGGCCGATGTTTCG
RF3_P2_#182	CAGACGTGTGCTCTTCCGATCTNNNNNNNNNNCCTCATGANNNGTGGCCGATGTTTCG
RF3_P2_#186	CAGACGTGTGCTCTTCCGATCTNNNNNNNNNNCGAACCGANNNGTGGCCGATGTTTCG
RF3_P2_#190	CAGACGTGTGCTCTTCCGATCTNNNNNNNNNNCGATCCAANNNGTGGCCGATGTTTCG
RF3_P2_#194	CAGACGTGTGCTCTTCCGATCTNNNNNNNNNNCGGTGAGTGTGGCCGATGTTTCG
RF3_P2_#198	CAGACGTGTGCTCTTCCGATCTNNNNNNNNNNCGTGGGATGTGGCCGATGTTTCG
RF3_P2_#202	CAGACGTGTGCTCTTCCGATCTNNNNNNNNNNCGTTTCGTGTGGCCGATGTTTCG
RF3_P2_#206	CAGACGTGTGCTCTTCCGATCTNNNNNNNNNNCTAGCACGNGTGGCCGATGTTTCG
RF3_P2_#210	CAGACGTGTGCTCTTCCGATCTNNNNNNNNNNCTCCCAAANGTGGCCGATGTTTCG
RF3_P2_#214	CAGACGTGTGCTCTTCCGATCTNNNNNNNNNNCTCTGCGTNGTGGCCGATGTTTCG
RF3_P2_#218	CAGACGTGTGCTCTTCCGATCTNNNNNNNNNNCTGCTAGANNGTGGCCGATGTTTCG
RF3_P2_#222	CAGACGTGTGCTCTTCCGATCTNNNNNNNNNNCTGTGACCNNGTGGCCGATGTTTCG
RF3_P2_#226	CAGACGTGTGCTCTTCCGATCTNNNNNNNNNNCTTAGGCCNNGTGGCCGATGTTTCG
RF3_P2_#230	CAGACGTGTGCTCTTCCGATCTNNNNNNNNNNCTTTCACTNNNGTGGCCGATGTTTCG
RF3_P2_#234	CAGACGTGTGCTCTTCCGATCTNNNNNNNNNNGAAGATATNNNGTGGCCGATGTTTCG
RF3_P2_#238	CAGACGTGTGCTCTTCCGATCTNNNNNNNNNNGACACCTGNNNGTGGCCGATGTTTCG
RF3_P2_#242	CAGACGTGTGCTCTTCCGATCTNNNNNNNNNNGAGGAGTGGTGGCCGATGTTTCG
RF3_P2_#246	CAGACGTGTGCTCTTCCGATCTNNNNNNNNNNGATGCAGAGTGGCCGATGTTTCG
RF3_P2_#250	CAGACGTGTGCTCTTCCGATCTNNNNNNNNNNGATTACTTGTGGCCGATGTTTCG
RF3_P2_#254	CAGACGTGTGCTCTTCCGATCTNNNNNNNNNNGCACTCAGNGTGGCCGATGTTTCG
RF3_P2_#258	CAGACGTGTGCTCTTCCGATCTNNNNNNNNNNGCCAACATNGTGGCCGATGTTTCG
RF3_P2_#262	CAGACGTGTGCTCTTCCGATCTNNNNNNNNNNGCGGTAACNGTGGCCGATGTTTCG
RF3_P2_#266	CAGACGTGTGCTCTTCCGATCTNNNNNNNNNNGCTACCGTNNGTGGCCGATGTTTCG
RF3_P2_#270	CAGACGTGTGCTCTTCCGATCTNNNNNNNNNNGGAACGAANNGTGGCCGATGTTTCG
RF3_P2_#274	CAGACGTGTGCTCTTCCGATCTNNNNNNNNNNGGAGGTTTNNGTGGCCGATGTTTCG
RF3_P2_#278	CAGACGTGTGCTCTTCCGATCTNNNNNNNNNNGGCACTTCNNNGTGGCCGATGTTTCG
RF3_P2_#282	CAGACGTGTGCTCTTCCGATCTNNNNNNNNNNGGCTTTGCNNNGTGGCCGATGTTTCG
RF3_P2_#286	CAGACGTGTGCTCTTCCGATCTNNNNNNNNNNGGGTCATTNNNGTGGCCGATGTTTCG
RF3_P2_#290	CAGACGTGTGCTCTTCCGATCTNNNNNNNNNNGGTCCTAAGTGGCCGATGTTTCG
RF3_P2_#294	CAGACGTGTGCTCTTCCGATCTNNNNNNNNNNGGTTAGGGGTGGCCGATGTTTCG
RF3_P2_#298	CAGACGTGTGCTCTTCCGATCTNNNNNNNNNNGTAATCTGGTGGCCGATGTTTCG
RF3_P2_#302	CAGACGTGTGCTCTTCCGATCTNNNNNNNNNNGTATTGACNGTGGCCGATGTTTCG
RF3_P2_#306	CAGACGTGTGCTCTTCCGATCTNNNNNNNNNNGTCCACTANGTGGCCGATGTTTCG
RF3_P2_#310	CAGACGTGTGCTCTTCCGATCTNNNNNNNNNNGTCTGGAANGTGGCCGATGTTTCG
RF3_P2_#314	CAGACGTGTGCTCTTCCGATCTNNNNNNNNNNGTGATAAANNGTGGCCGATGTTTCG
RF3_P2_#318	CAGACGTGTGCTCTTCCGATCTNNNNNNNNNNGTGTCACCNNGTGGCCGATGTTTCG
RF3_P2_#322	CAGACGTGTGCTCTTCCGATCTNNNNNNNNNNGTTGTCCGNNGTGGCCGATGTTTCG
RF3_P2_#326	CAGACGTGTGCTCTTCCGATCTNNNNNNNNNNTAATCCATNNNGTGGCCGATGTTTCG
RF3_P2_#330	CAGACGTGTGCTCTTCCGATCTNNNNNNNNNNTACCTAAGNNNGTGGCCGATGTTTCG
RF3_P2_#334	CAGACGTGTGCTCTTCCGATCTNNNNNNNNNNTACTGAATNNNGTGGCCGATGTTTCG
RF3_P2_#338	CAGACGTGTGCTCTTCCGATCTNNNNNNNNNNTAGGCTTTGTGGCCGATGTTTCG
RF3_P2_#342	CAGACGTGTGCTCTTCCGATCTNNNNNNNNNNTATCCACGGTGGCCGATGTTTCG
RF3_P2_#346	CAGACGTGTGCTCTTCCGATCTNNNNNNNNNNTCAAATGGGTGGCCGATGTTTCG
RF3_P2_#350	CAGACGTGTGCTCTTCCGATCTNNNNNNNNNNTCATAGCTNGTGGCCGATGTTTCG
RF3_P2_#354	CAGACGTGTGCTCTTCCGATCTNNNNNNNNNNTCCGACACNGTGGCCGATGTTTCG
RF3_P2_#358	CAGACGTGTGCTCTTCCGATCTNNNNNNNNNNTCGAGTTTNGTGGCCGATGTTTCG
RF3_P2_#362	CAGACGTGTGCTCTTCCGATCTNNNNNNNNNNTCGTTCCCNNGTGGCCGATGTTTCG
RF3_P2_#366	CAGACGTGTGCTCTTCCGATCTNNNNNNNNNNTCTTTGACNNGTGGCCGATGTTTCG
RF3_P2_#370	CAGACGTGTGCTCTTCCGATCTNNNNNNNNNNTGAGAGCGNNGTGGCCGATGTTTCG
RF3_P2_#374	CAGACGTGTGCTCTTCCGATCTNNNNNNNNNNTGCGACTANNNGTGGCCGATGTTTCG
RF3_P2_#378	CAGACGTGTGCTCTTCCGATCTNNNNNNNNNNTGGAAAGCNNNGTGGCCGATGTTTCG
RF3_P2_#382	CAGACGTGTGCTCTTCCGATCTNNNNNNNNNNTGGTGTCTNNNGTGGCCGATGTTTCG
RF3_P3_#3	CAGACGTGTGCTCTTCCGATCTNNNNNNNNNNAAACACTAGTGGCCGATGTTTCG
RF3_P3_#7	CAGACGTGTGCTCTTCCGATCTNNNNNNNNNNAAACTACAGTGGCCGATGTTTCG
RF3_P3_#11	CAGACGTGTGCTCTTCCGATCTNNNNNNNNNNAAAGCCCGGTGGCCGATGTTTCG
RF3_P3_#15	CAGACGTGTGCTCTTCCGATCTNNNNNNNNNNAACAAATGNGTGGCCGATGTTTCG
RF3_P3_#19	CAGACGTGTGCTCTTCCGATCTNNNNNNNNNNAACGCCAANGTGGCCGATGTTTCG
RF3_P3_#23	CAGACGTGTGCTCTTCCGATCTNNNNNNNNNNAACTGCCTNGTGGCCGATGTTTCG
RF3_P3_#27	CAGACGTGTGCTCTTCCGATCTNNNNNNNNNNAAGCCTTCNNGTGGCCGATGTTTCG
RF3_P3_#31	CAGACGTGTGCTCTTCCGATCTNNNNNNNNNNAAGGGACCNNGTGGCCGATGTTTCG
RF3_P3_#35	CAGACGTGTGCTCTTCCGATCTNNNNNNNNNNAAGTGAGANNGTGGCCGATGTTTCG
RF3_P3_#39	CAGACGTGTGCTCTTCCGATCTNNNNNNNNNNAATATGACNNNGTGGCCGATGTTTCG
RF3_P3_#43	CAGACGTGTGCTCTTCCGATCTNNNNNNNNNNAATGGCGTNNNGTGGCCGATGTTTCG
RF3_P3_#47	CAGACGTGTGCTCTTCCGATCTNNNNNNNNNNACAATCTTNNNGTGGCCGATGTTTCG
RF3_P3_#51	CAGACGTGTGCTCTTCCGATCTNNNNNNNNNNACATCTCGGTGGCCGATGTTTCG
RF3_P3_#55	CAGACGTGTGCTCTTCCGATCTNNNNNNNNNNACCACAGAGTGGCCGATGTTTCG
RF3_P3_#59	CAGACGTGTGCTCTTCCGATCTNNNNNNNNNNACCCTCAAGTGGCCGATGTTTCG
RF3_P3_#63	CAGACGTGTGCTCTTCCGATCTNNNNNNNNNNACGAATTCNGTGGCCGATGTTTCG
RF3_P3_#67	CAGACGTGTGCTCTTCCGATCTNNNNNNNNNNACGGCAGTNGTGGCCGATGTTTCG
RF3_P3_#71	CAGACGTGTGCTCTTCCGATCTNNNNNNNNNNACTAATTGNGTGGCCGATGTTTCG
RF3_P3_#75	CAGACGTGTGCTCTTCCGATCTNNNNNNNNNNACTCGGAANNGTGGCCGATGTTTCG
RF3_P3_#79	CAGACGTGTGCTCTTCCGATCTNNNNNNNNNNAGAAACCANNGTGGCCGATGTTTCG
RF3_P3_#83	CAGACGTGTGCTCTTCCGATCTNNNNNNNNNNAGACCTCANNGTGGCCGATGTTTCG
RF3_P3_#87	CAGACGTGTGCTCTTCCGATCTNNNNNNNNNNAGCAACGCNNNGTGGCCGATGTTTCG
RF3_P3_#91	CAGACGTGTGCTCTTCCGATCTNNNNNNNNNNAGCGTGGTNNNGTGGCCGATGTTTCG
RF3_P3_#95	CAGACGTGTGCTCTTCCGATCTNNNNNNNNNNAGGAGTCGNNNGTGGCCGATGTTTCG
RF3_P3_#99	CAGACGTGTGCTCTTCCGATCTNNNNNNNNNNAGGGACTGGTGGCCGATGTTTCG
RF3_P3_#103	CAGACGTGTGCTCTTCCGATCTNNNNNNNNNNAGGTTCCCGTGGCCGATGTTTCG
RF3_P3_#107	CAGACGTGTGCTCTTCCGATCTNNNNNNNNNNAGTCCGTGGTGGCCGATGTTTCG
RF3_P3_#111	CAGACGTGTGCTCTTCCGATCTNNNNNNNNNNAGTTTGTANGTGGCCGATGTTTCG
RF3_P3_#115	CAGACGTGTGCTCTTCCGATCTNNNNNNNNNNATACTCTCNGTGGCCGATGTTTCG
RF3_P3_#119	CAGACGTGTGCTCTTCCGATCTNNNNNNNNNNATCAATCGNGTGGCCGATGTTTCG
RF3_P3_#123	CAGACGTGTGCTCTTCCGATCTNNNNNNNNNNATCCTAGTNNGTGGCCGATGTTTCG
RF3_P3_#127	CAGACGTGTGCTCTTCCGATCTNNNNNNNNNNATGACAACNNGTGGCCGATGTTTCG
RF3_P3_#131	CAGACGTGTGCTCTTCCGATCTNNNNNNNNNNATGGGCTCNNGTGGCCGATGTTTCG
RF3_P3_#135	CAGACGTGTGCTCTTCCGATCTNNNNNNNNNNATTATTCGNNNGTGGCCGATGTTTCG
RF3_P3_#139	CAGACGTGTGCTCTTCCGATCTNNNNNNNNNNATTTCCATNNNGTGGCCGATGTTTCG
RF3_P3_#143	CAGACGTGTGCTCTTCCGATCTNNNNNNNNNNCAAGGAATNNNGTGGCCGATGTTTCG
RF3_P3_#147	CAGACGTGTGCTCTTCCGATCTNNNNNNNNNNCAATTCTCGTGGCCGATGTTTCG
RF3_P3_#151	CAGACGTGTGCTCTTCCGATCTNNNNNNNNNNCACTTGATGTGGCCGATGTTTCG
RF3_P3_#155	CAGACGTGTGCTCTTCCGATCTNNNNNNNNNNCAGTTTAAGTGGCCGATGTTTCG
RF3_P3_#159	CAGACGTGTGCTCTTCCGATCTNNNNNNNNNNCATTCGGGNGTGGCCGATGTTTCG
RF3_P3_#163	CAGACGTGTGCTCTTCCGATCTNNNNNNNNNNCCAGACAGNGTGGCCGATGTTTCG
RF3_P3_#167	CAGACGTGTGCTCTTCCGATCTNNNNNNNNNNCCATCGTCNGTGGCCGATGTTTCG
RF3_P3_#171	CAGACGTGTGCTCTTCCGATCTNNNNNNNNNNCCCTCTTGNNGTGGCCGATGTTTCG
RF3_P3_#175	CAGACGTGTGCTCTTCCGATCTNNNNNNNNNNCCGAGATCNNGTGGCCGATGTTTCG
RF3_P3_#179	CAGACGTGTGCTCTTCCGATCTNNNNNNNNNNCCGTCTTANNGTGGCCGATGTTTCG
RF3_P3_#183	CAGACGTGTGCTCTTCCGATCTNNNNNNNNNNCCTTTACANNNGTGGCCGATGTTTCG
RF3_P3_#187	CAGACGTGTGCTCTTCCGATCTNNNNNNNNNNCGAAGAAGNNNGTGGCCGATGTTTCG
RF3_P3_#191	CAGACGTGTGCTCTTCCGATCTNNNNNNNNNNCGATGGCANNNGTGGCCGATGTTTCG
RF3_P3_#195	CAGACGTGTGCTCTTCCGATCTNNNNNNNNNNCGTACCGAGTGGCCGATGTTTCG
RF3_P3_#199	CAGACGTGTGCTCTTCCGATCTNNNNNNNNNNCGTGTACAGTGGCCGATGTTTCG
RF3_P3_#203	CAGACGTGTGCTCTTCCGATCTNNNNNNNNNNCTAACGCCGTGGCCGATGTTTCG
RF3_P3_#207	CAGACGTGTGCTCTTCCGATCTNNNNNNNNNNCTAGTAGGNGTGGCCGATGTTTCG
RF3_P3_#211	CAGACGTGTGCTCTTCCGATCTNNNNNNNNNNCTCCTCCANGTGGCCGATGTTTCG
RF3_P3_#215	CAGACGTGTGCTCTTCCGATCTNNNNNNNNNNCTGAAGGGNGTGGCCGATGTTTCG
RF3_P3_#219	CAGACGTGTGCTCTTCCGATCTNNNNNNNNNNCTGGAACANNGTGGCCGATGTTTCG
RF3_P3_#223	CAGACGTGTGCTCTTCCGATCTNNNNNNNNNNCTGTTAAANNGTGGCCGATGTTTCG
RF3_P3_#227	CAGACGTGTGCTCTTCCGATCTNNNNNNNNNNCTTAGTGTNNGTGGCCGATGTTTCG
RF3_P3_#231	CAGACGTGTGCTCTTCCGATCTNNNNNNNNNNCTTTGGACNNNGTGGCCGATGTTTCG
RF3_P3_#235	CAGACGTGTGCTCTTCCGATCTNNNNNNNNNNGAATCCCANNNGTGGCCGATGTTTCG
RF3_P3_#239	CAGACGTGTGCTCTTCCGATCTNNNNNNNNNNGACTAGCGNNNGTGGCCGATGTTTCG
RF3_P3_#243	CAGACGTGTGCTCTTCCGATCTNNNNNNNNNNGAGGGTCAGTGGCCGATGTTTCG
RF3_P3_#247	CAGACGTGTGCTCTTCCGATCTNNNNNNNNNNGATGGTTAGTGGCCGATGTTTCG
RF3_P3_#251	CAGACGTGTGCTCTTCCGATCTNNNNNNNNNNGATTGGGAGTGGCCGATGTTTCG
RF3_P3_#255	CAGACGTGTGCTCTTCCGATCTNNNNNNNNNNGCATCACTNGTGGCCGATGTTTCG
RF3_P3_#259	CAGACGTGTGCTCTTCCGATCTNNNNNNNNNNGCCTGGTANGTGGCCGATGTTTCG
RF3_P3_#263	CAGACGTGTGCTCTTCCGATCTNNNNNNNNNNGCGTATTCNGTGGCCGATGTTTCG
RF3_P3_#267	CAGACGTGTGCTCTTCCGATCTNNNNNNNNNNGCTATGGGNNGTGGCCGATGTTTCG
RF3_P3_#271	CAGACGTGTGCTCTTCCGATCTNNNNNNNNNNGGAAGTCCNNGTGGCCGATGTTTCG
RF3_P3_#275	CAGACGTGTGCTCTTCCGATCTNNNNNNNNNNGGAGTAAGNNGTGGCCGATGTTTCG
RF3_P3_#279	CAGACGTGTGCTCTTCCGATCTNNNNNNNNNNGGCCCAATNNNGTGGCCGATGTTTCG
RF3_P3_#283	CAGACGTGTGCTCTTCCGATCTNNNNNNNNNNGGGAGATGNNNGTGGCCGATGTTTCG
RF3_P3_#287	CAGACGTGTGCTCTTCCGATCTNNNNNNNNNNGGGTCTAGNNNGTGGCCGATGTTTCG
RF3_P3_#291	CAGACGTGTGCTCTTCCGATCTNNNNNNNNNNGGTCTTTCGTGGCCGATGTTTCG
RF3_P3_#295	CAGACGTGTGCTCTTCCGATCTNNNNNNNNNNGGTTGAGAGTGGCCGATGTTTCG
RF3_P3_#299	CAGACGTGTGCTCTTCCGATCTNNNNNNNNNNGTACGCTTGTGGCCGATGTTTCG
RF3_P3_#303	CAGACGTGTGCTCTTCCGATCTNNNNNNNNNNGTCAAGAGNGTGGCCGATGTTTCG
RF3_P3_#307	CAGACGTGTGCTCTTCCGATCTNNNNNNNNNNGTCCGTCANGTGGCCGATGTTTCG
RF3_P3_#311	CAGACGTGTGCTCTTCCGATCTNNNNNNNNNNGTCTTCCTNGTGGCCGATGTTTCG
RF3_P3_#315	CAGACGTGTGCTCTTCCGATCTNNNNNNNNNNGTGCCCATNNGTGGCCGATGTTTCG
RF3_P3_#319	CAGACGTGTGCTCTTCCGATCTNNNNNNNNNNGTGTCAGGNNGTGGCCGATGTTTCG
RF3_P3_#323	CAGACGTGTGCTCTTCCGATCTNNNNNNNNNNTAAACCGANNGTGGCCGATGTTTCG
RF3_P3_#327	CAGACGTGTGCTCTTCCGATCTNNNNNNNNNNTAATGTGGNNNGTGGCCGATGTTTCG
RF3_P3_#331	CAGACGTGTGCTCTTCCGATCTNNNNNNNNNNTACCTCCCNNNGTGGCCGATGTTTCG
RF3_P3_#335	CAGACGTGTGCTCTTCCGATCTNNNNNNNNNNTAGATCAANNNGTGGCCGATGTTTCG
RF3_P3_#339	CAGACGTGTGCTCTTCCGATCTNNNNNNNNNNTAGGTACGGTGGCCGATGTTTCG
RF3_P3_#343	CAGACGTGTGCTCTTCCGATCTNNNNNNNNNNTATCTGTCGTGGCCGATGTTTCG
RF3_P3_#347	CAGACGTGTGCTCTTCCGATCTNNNNNNNNNNTCAAGGCGGTGGCCGATGTTTCG
RF3_P3_#351	CAGACGTGTGCTCTTCCGATCTNNNNNNNNNNTCATTTCANGTGGCCGATGTTTCG
RF3_P3_#355	CAGACGTGTGCTCTTCCGATCTNNNNNNNNNNTCCGCTGTNGTGGCCGATGTTTCG
RF3_P3_#359	CAGACGTGTGCTCTTCCGATCTNNNNNNNNNNTCGCAATCNGTGGCCGATGTTTCG
RF3_P3_#363	CAGACGTGTGCTCTTCCGATCTNNNNNNNNNNTCTAAACTNNGTGGCCGATGTTTCG
RF3_P3_#367	CAGACGTGTGCTCTTCCGATCTNNNNNNNNNNTGAATAGGNNGTGGCCGATGTTTCG
RF3_P3_#371	CAGACGTGTGCTCTTCCGATCTNNNNNNNNNNTGAGCACANNGTGGCCGATGTTTCG
RF3_P3_#375	CAGACGTGTGCTCTTCCGATCTNNNNNNNNNNTGCTGACGNNNGTGGCCGATGTTTCG
RF3_P3_#379	CAGACGTGTGCTCTTCCGATCTNNNNNNNNNNTGGACGGANNNGTGGCCGATGTTTCG
RF3_P3_#383	CAGACGTGTGCTCTTCCGATCTNNNNNNNNNNTGGTTAACNNNGTGGCCGATGTTTCG
RF3_P4_#4	CAGACGTGTGCTCTTCCGATCTNNNNNNNNNNAAACCGCCGTGGCCGATGTTTCG
RF3_P4_#8	CAGACGTGTGCTCTTCCGATCTNNNNNNNNNNAAACTGTGGTGGCCGATGTTTCG
RF3_P4_#12	CAGACGTGTGCTCTTCCGATCTNNNNNNNNNNAAAGTCATGTGGCCGATGTTTCG
RF3_P4_#16	CAGACGTGTGCTCTTCCGATCTNNNNNNNNNNAACAGAACNGTGGCCGATGTTTCG
RF3_P4_#20	CAGACGTGTGCTCTTCCGATCTNNNNNNNNNNAACGGTAGNGTGGCCGATGTTTCG
RF3_P4_#24	CAGACGTGTGCTCTTCCGATCTNNNNNNNNNNAAGAACAGNGTGGCCGATGTTTCG
RF3_P4_#28	CAGACGTGTGCTCTTCCGATCTNNNNNNNNNNAAGCTCCTNNGTGGCCGATGTTTCG
RF3_P4_#32	CAGACGTGTGCTCTTCCGATCTNNNNNNNNNNAAGTATTGNNGTGGCCGATGTTTCG
RF3_P4_#36	CAGACGTGTGCTCTTCCGATCTNNNNNNNNNNAAGTTGTCNNGTGGCCGATGTTTCG
RF3_P4_#40	CAGACGTGTGCTCTTCCGATCTNNNNNNNNNNAATCCGGCNNNGTGGCCGATGTTTCG
RF3_P4_#44	CAGACGTGTGCTCTTCCGATCTNNNNNNNNNNAATGTATGNNNGTGGCCGATGTTTCG
RF3_P4_#48	CAGACGTGTGCTCTTCCGATCTNNNNNNNNNNACACCAAGNNNGTGGCCGATGTTTCG
RF3_P4_#52	CAGACGTGTGCTCTTCCGATCTNNNNNNNNNNACATGGACGTGGCCGATGTTTCG
RF3_P4_#56	CAGACGTGTGCTCTTCCGATCTNNNNNNNNNNACCAGTTTGTGGCCGATGTTTCG
RF3_P4_#60	CAGACGTGTGCTCTTCCGATCTNNNNNNNNNNACCGTCGAGTGGCCGATGTTTCG
RF3_P4_#64	CAGACGTGTGCTCTTCCGATCTNNNNNNNNNNACGACGACNGTGGCCGATGTTTCG
RF3_P4_#68	CAGACGTGTGCTCTTCCGATCTNNNNNNNNNNACGGGTTANGTGGCCGATGTTTCG
RF3_P4_#72	CAGACGTGTGCTCTTCCGATCTNNNNNNNNNNACTACCCGNGTGGCCGATGTTTCG
RF3_P4_#76	CAGACGTGTGCTCTTCCGATCTNNNNNNNNNNACTGCTGGNNGTGGCCGATGTTTCG
RF3_P4_#80	CAGACGTGTGCTCTTCCGATCTNNNNNNNNNNAGAAAGTGNNGTGGCCGATGTTTCG
RF3_P4_#84	CAGACGTGTGCTCTTCCGATCTNNNNNNNNNNAGACGAGGNNGTGGCCGATGTTTCG
RF3_P4_#88	CAGACGTGTGCTCTTCCGATCTNNNNNNNNNNAGCACGTANNNGTGGCCGATGTTTCG
RF3_P4_#92	CAGACGTGTGCTCTTCCGATCTNNNNNNNNNNAGCTCCACNNNGTGGCCGATGTTTCG
RF3_P4_#96	CAGACGTGTGCTCTTCCGATCTNNNNNNNNNNAGGCAATANNNGTGGCCGATGTTTCG
RF3_P4_#100	CAGACGTGTGCTCTTCCGATCTNNNNNNNNNNAGGGTAAAGTGGCCGATGTTTCG
RF3_P4_#104	CAGACGTGTGCTCTTCCGATCTNNNNNNNNNNAGTAATGGGTGGCCGATGTTTCG
RF3_P4_#108	CAGACGTGTGCTCTTCCGATCTNNNNNNNNNNAGTGCTTCGTGGCCGATGTTTCG
RF3_P4_#112	CAGACGTGTGCTCTTCCGATCTNNNNNNNNNNATAACAGGNGTGGCCGATGTTTCG
RF3_P4_#116	CAGACGTGTGCTCTTCCGATCTNNNNNNNNNNATAGATGTNGTGGCCGATGTTTCG
RF3_P4_#120	CAGACGTGTGCTCTTCCGATCTNNNNNNNNNNATCAGGGANGTGGCCGATGTTTCG
RF3_P4_#124	CAGACGTGTGCTCTTCCGATCTNNNNNNNNNNATCGCGCTNNGTGGCCGATGTTTCG
RF3_P4_#128	CAGACGTGTGCTCTTCCGATCTNNNNNNNNNNATGACTTGNNGTGGCCGATGTTTCG
RF3_P4_#132	CAGACGTGTGCTCTTCCGATCTNNNNNNNNNNATGGTCTGNNGTGGCCGATGTTTCG
RF3_P4_#136	CAGACGTGTGCTCTTCCGATCTNNNNNNNNNNATTCTGAGNNNGTGGCCGATGTTTCG
RF3_P4_#140	CAGACGTGTGCTCTTCCGATCTNNNNNNNNNNATTTGTTGNNNGTGGCCGATGTTTCG
RF3_P4_#144	CAGACGTGTGCTCTTCCGATCTNNNNNNNNNNCAAGGGTTNNNGTGGCCGATGTTTCG
RF3_P4_#148	CAGACGTGTGCTCTTCCGATCTNNNNNNNNNNCACAACCTGTGGCCGATGTTTCG
RF3_P4_#152	CAGACGTGTGCTCTTCCGATCTNNNNNNNNNNCAGACTCGGTGGCCGATGTTTCG
RF3_P4_#156	CAGACGTGTGCTCTTCCGATCTNNNNNNNNNNCATGACGAGTGGCCGATGTTTCG
RF3_P4_#160	CAGACGTGTGCTCTTCCGATCTNNNNNNNNNNCATTTCTANGTGGCCGATGTTTCG
RF3_P4_#164	CAGACGTGTGCTCTTCCGATCTNNNNNNNNNNCCAGCGAANGTGGCCGATGTTTCG
RF3_P4_#168	CAGACGTGTGCTCTTCCGATCTNNNNNNNNNNCCATGCATNGTGGCCGATGTTTCG
RF3_P4_#172	CAGACGTGTGCTCTTCCGATCTNNNNNNNNNNCCCTGTTTNNGTGGCCGATGTTTCG
RF3_P4_#176	CAGACGTGTGCTCTTCCGATCTNNNNNNNNNNCCGATACGNNGTGGCCGATGTTTCG
RF3_P4_#180	CAGACGTGTGCTCTTCCGATCTNNNNNNNNNNCCTACGCTNNGTGGCCGATGTTTCG
RF3_P4_#184	CAGACGTGTGCTCTTCCGATCTNNNNNNNNNNCCTTTGTCNNNGTGGCCGATGTTTCG
RF3_P4_#188	CAGACGTGTGCTCTTCCGATCTNNNNNNNNNNCGACATTTNNNGTGGCCGATGTTTCG
RF3_P4_#192	CAGACGTGTGCTCTTCCGATCTNNNNNNNNNNCGGACTAANNNGTGGCCGATGTTTCG
RF3_P4_#196	CAGACGTGTGCTCTTCCGATCTNNNNNNNNNNCGTCGAATGTGGCCGATGTTTCG
RF3_P4_#200	CAGACGTGTGCTCTTCCGATCTNNNNNNNNNNCGTGTGTTGTGGCCGATGTTTCG
RF3_P4_#204	CAGACGTGTGCTCTTCCGATCTNNNNNNNNNNCTACGGGAGTGGCCGATGTTTCG
RF3_P4_#208	CAGACGTGTGCTCTTCCGATCTNNNNNNNNNNCTCAAACANGTGGCCGATGTTTCG
RF3_P4_#212	CAGACGTGTGCTCTTCCGATCTNNNNNNNNNNCTCGGTGANGTGGCCGATGTTTCG
RF3_P4_#216	CAGACGTGTGCTCTTCCGATCTNNNNNNNNNNCTGAGCGTNGTGGCCGATGTTTCG
RF3_P4_#220	CAGACGTGTGCTCTTCCGATCTNNNNNNNNNNCTGGGTATNNGTGGCCGATGTTTCG
RF3_P4_#224	CAGACGTGTGCTCTTCCGATCTNNNNNNNNNNCTGTTGTGNNGTGGCCGATGTTTCG
RF3_P4_#228	CAGACGTGTGCTCTTCCGATCTNNNNNNNNNNCTTCTACGNNGTGGCCGATGTTTCG
RF3_P4_#232	CAGACGTGTGCTCTTCCGATCTNNNNNNNNNNGAAAGACANNNGTGGCCGATGTTTCG
RF3_P4_#236	CAGACGTGTGCTCTTCCGATCTNNNNNNNNNNGAATGCGCNNNGTGGCCGATGTTTCG
RF3_P4_#240	CAGACGTGTGCTCTTCCGATCTNNNNNNNNNNGAGAAACCNNNGTGGCCGATGTTTCG
RF3_P4_#244	CAGACGTGTGCTCTTCCGATCTNNNNNNNNNNGAGTGTACGTGGCCGATGTTTCG
RF3_P4_#248	CAGACGTGTGCTCTTCCGATCTNNNNNNNNNNGATGTGGCGTGGCCGATGTTTCG
RF3_P4_#252	CAGACGTGTGCTCTTCCGATCTNNNNNNNNNNGATTTCCCGTGGCCGATGTTTCG
RF3_P4_#256	CAGACGTGTGCTCTTCCGATCTNNNNNNNNNNGCATCGAGNGTGGCCGATGTTTCG
RF3_P4_#260	CAGACGTGTGCTCTTCCGATCTNNNNNNNNNNGCCTTGTGNGTGGCCGATGTTTCG
RF3_P4_#264	CAGACGTGTGCTCTTCCGATCTNNNNNNNNNNGCGTGCAANGTGGCCGATGTTTCG
RF3_P4_#268	CAGACGTGTGCTCTTCCGATCTNNNNNNNNNNGCTCGTAGNNGTGGCCGATGTTTCG
RF3_P4_#272	CAGACGTGTGCTCTTCCGATCTNNNNNNNNNNGGACTGGANNGTGGCCGATGTTTCG
RF3_P4_#276	CAGACGTGTGCTCTTCCGATCTNNNNNNNNNNGGATTGTTNNGTGGCCGATGTTTCG
RF3_P4_#280	CAGACGTGTGCTCTTCCGATCTNNNNNNNNNNGGCGACAANNNGTGGCCGATGTTTCG
RF3_P4_#284	CAGACGTGTGCTCTTCCGATCTNNNNNNNNNNGGGATTACNNNGTGGCCGATGTTTCG
RF3_P4_#288	CAGACGTGTGCTCTTCCGATCTNNNNNNNNNNGGTAAATCNNNGTGGCCGATGTTTCG
RF3_P4_#292	CAGACGTGTGCTCTTCCGATCTNNNNNNNNNNGGTGTCGAGTGGCCGATGTTTCG
RF3_P4_#296	CAGACGTGTGCTCTTCCGATCTNNNNNNNNNNGTAAACAAGTGGCCGATGTTTCG
RF3_P4_#300	CAGACGTGTGCTCTTCCGATCTNNNNNNNNNNGTACGGACGTGGCCGATGTTTCG
RF3_P4_#304	CAGACGTGTGCTCTTCCGATCTNNNNNNNNNNGTCAGACCNGTGGCCGATGTTTCG
RF3_P4_#308	CAGACGTGTGCTCTTCCGATCTNNNNNNNNNNGTCCTTGCNGTGGCCGATGTTTCG
RF3_P4_#312	CAGACGTGTGCTCTTCCGATCTNNNNNNNNNNGTGAACTCNGTGGCCGATGTTTCG
RF3_P4_#316	CAGACGTGTGCTCTTCCGATCTNNNNNNNNNNGTGCGAAGNNGTGGCCGATGTTTCG
RF3_P4_#320	CAGACGTGTGCTCTTCCGATCTNNNNNNNNNNGTTACTAGNNGTGGCCGATGTTTCG
RF3_P4_#324	CAGACGTGTGCTCTTCCGATCTNNNNNNNNNNTAACTTCTNNGTGGCCGATGTTTCG
RF3_P4_#328	CAGACGTGTGCTCTTCCGATCTNNNNNNNNNNTACCCTGCNNNGTGGCCGATGTTTCG
RF3_P4_#332	CAGACGTGTGCTCTTCCGATCTNNNNNNNNNNTACGCGAGNNNGTGGCCGATGTTTCG
RF3_P4_#336	CAGACGTGTGCTCTTCCGATCTNNNNNNNNNNTAGCCACANNNGTGGCCGATGTTTCG
RF3_P4_#340	CAGACGTGTGCTCTTCCGATCTNNNNNNNNNNTAGTAGCCGTGGCCGATGTTTCG
RF3_P4_#344	CAGACGTGTGCTCTTCCGATCTNNNNNNNNNNTATGTGAAGTGGCCGATGTTTCG
RF3_P4_#348	CAGACGTGTGCTCTTCCGATCTNNNNNNNNNNTCAGCCTCGTGGCCGATGTTTCG
RF3_P4_#352	CAGACGTGTGCTCTTCCGATCTNNNNNNNNNNTCCAGAAGNGTGGCCGATGTTTCG
RF3_P4_#356	CAGACGTGTGCTCTTCCGATCTNNNNNNNNNNTCCTATATNGTGGCCGATGTTTCG
RF3_P4_#360	CAGACGTGTGCTCTTCCGATCTNNNNNNNNNNTCGGTCATNGTGGCCGATGTTTCG
RF3_P4_#364	CAGACGTGTGCTCTTCCGATCTNNNNNNNNNNTCTATTCCNNGTGGCCGATGTTTCG
RF3_P4_#368	CAGACGTGTGCTCTTCCGATCTNNNNNNNNNNTGAATCCTNNGTGGCCGATGTTTCG
RF3_P4_#372	CAGACGTGTGCTCTTCCGATCTNNNNNNNNNNTGCACCAGNNGTGGCCGATGTTTCG
RF3_P4_#376	CAGACGTGTGCTCTTCCGATCTNNNNNNNNNNTGCTTCATNNNGTGGCCGATGTTTCG
RF3_P4_#380	CAGACGTGTGCTCTTCCGATCTNNNNNNNNNNTGGCTAGTNNNGTGGCCGATGTTTCG
RF3_P4_#384	CAGACGTGTGCTCTTCCGATCTNNNNNNNNNNTGTTATCANNNGTGGCCGATGTTTCG
