# Supplementary material for: Integrative Single-Cell Epigenomic Atlas Annotates the Regulatory Genome of the Adult Mouse Brain
Source: bioRxiv. 2026 Feb 7:2026.02.07.704075. Preprint. [Version 1] doi: 10.64898/2026.02.07.704075 (PMC12889674; doi:10.64898/2026.02.07.704075)
Supplement: Supplement 2 — Table S2. Paired-Tag cell counts. [file media-2.xlsx]

## Sheet: class
	AMY	CPU	ERC	HCa	HCp	HYP	NAC	PFC	VTA_SnR
01 IT-ET Glut	40719	2904	131059	101244	104289	0	8738	87767	0
02 NP-CT-L6b Glut	457	3207	36905	131	4758	0	1214	18721	0
03 OB-CR Glut	6	0	294	1034	821	0	0	0	0
04 DG-IMN Glut	4553	0	106	147995	76874	36	32	60	25
05 OB-IMN GABA	7086	10146	604	230	128	5	7479	3460	3
06 CTX-CGE GABA	4321	348	9868	5623	8035	0	512	4025	28
07 CTX-MGE GABA	5477	153	19949	7990	13066	0	789	7157	43
08 CNU-MGE GABA	6982	9078	284	0	0	1212	6624	79	0
09 CNU-LGE GABA	28129	233926	0	0	0	281	150099	0	0
10 LSX GABA	0	0	0	0	0	0	24	0	0
11 CNU-HYa GABA	49101	33	0	0	0	21228	4413	0	0
12 HY GABA	0	0	0	0	0	77408	0	0	1280
13 CNU-HYa Glut	38754	0	0	0	0	7504	336	0	0
14 HY Glut	0	0	0	0	0	50037	0	0	39240
15 HY Gnrh1 Glut	0	0	0	0	0	44608	0	0	0
16 HY MM Glut	0	0	0	0	0	22	0	0	0
18 TH Glut	0	0	0	0	0	5943	0	0	0
19 MB Glut	0	0	0	0	0	178	0	0	45199
20 MB GABA	0	0	0	0	0	355	0	0	53239
21 MB Dopa	0	0	0	0	0	0	0	0	17257
22 MB-HB Sero	0	0	0	0	0	0	0	0	1811
23 P Glut	0	0	0	0	0	0	0	0	566
26 P GABA	0	0	0	0	0	0	0	0	660
30 Astro-Epen	31691	35957	49690	80333	51974	58416	23298	15538	51586
31 OPC-Oligo	18834	32964	21888	46265	25010	36072	14863	5662	95069
33 Vascular	4599	3199	18838	6964	9409	3323	2671	4974	8855
34 Immune	2367	5224	2594	4213	3581	2356	2369	865	3825

## Sheet: subclass
	AMY	CPU	ERC	HCa	HCp	HYP	NAC	PFC	VTA_SnR
001 CLA-EPd-CTX Car3 Glut	0	0	1105	0	0	0	0	0	0
002 IT EP-CLA Glut	681	44	2185	0	0	0	0	0	0
003 L5/6 IT TPE-ENT Glut	832	0	12899	0	0	0	0	0	0
004 L6 IT CTX Glut	1148	2842	1633	0	0	0	736	10418	0
005 L5 IT CTX Glut	0	0	0	0	0	0	0	7244	0
006 L4/5 IT CTX Glut	0	0	0	0	0	0	0	24855	0
007 L2/3 IT CTX Glut	0	0	0	0	0	0	0	25875	0
008 L2/3 IT ENT Glut	0	0	54240	0	0	0	0	0	0
009 L2/3 IT PIR-ENTl Glut	1252	0	15423	0	0	0	0	0	0
010 IT AON-TT-DP Glut	0	0	0	0	0	0	8002	301	0
011 L2 IT ENT-po Glut	0	0	11464	0	0	0	0	0	0
012 MEA Slc17a7 Glut	6825	0	0	0	0	0	0	0	0
013 COAp Grxcr2 Glut	670	0	0	0	0	0	0	0	0
014 LA-BLA-BMA-PA Glut	25908	18	0	0	0	0	0	0	0
015 ENTmv-PA-COAp Glut	0	0	2792	0	1201	0	0	0	0
016 CA1-ProS Glut	0	0	9	57382	70997	0	0	0	0
017 CA3 Glut	0	0	0	34856	23910	0	0	0	0
019 L2/3 IT PPP Glut	0	0	28751	0	0	0	0	0	0
020 L2/3 IT RSP Glut	0	0	0	0	0	0	0	4172	0
022 L5 ET CTX Glut	0	0	120	0	0	0	0	14902	0
023 SUB-ProS Glut	0	0	438	50	6952	0	0	0	0
025 CA2-FC-IG Glut	0	0	0	8956	1229	0	0	0	0
026 NLOT Rho Glut	3403	0	0	0	0	0	0	0	0
027 L6b EPd Glut	427	0	0	0	0	0	0	0	0
028 L6b/CT ENT Glut	0	0	30718	0	0	0	0	0	0
029 L6b CTX Glut	0	343	58	0	0	0	0	962	0
030 L6 CT CTX Glut	30	2864	500	0	0	0	1214	13895	0
031 CT SUB Glut	0	0	4357	0	0	0	0	0	0
032 L5 NP CTX Glut	0	0	0	0	0	0	0	3864	0
033 NP SUB Glut	0	0	0	131	4758	0	0	0	0
034 NP PPP Glut	0	0	1272	0	0	0	0	0	0
036 HPF CR Glut	6	0	294	1034	821	0	0	0	0
037 DG Glut	0	0	0	138163	69070	0	0	0	0
038 DG-PIR Ex IMN	4553	0	106	9832	7804	36	32	60	25
039 OB Meis2 Thsd7b Gaba	1564	0	0	0	0	0	55	3396	0
041 OB-in Frmd7 Gaba	0	412	0	0	0	0	154	0	0
042 OB-out Frmd7 Gaba	0	0	0	0	0	0	75	4	0
044 OB Dopa-Gaba	0	0	0	0	0	0	0	57	0
045 OB-STR-CTX Inh IMN	5522	9734	604	230	128	5	7195	3	3
046 Vip Gaba	1691	0	3414	1629	2499	0	347	1568	0
047 Sncg Gaba	1063	32	2583	1557	1507	0	0	1056	11
048 RHP-COA Ndnf Gaba	264	0	690	1845	2866	0	0	0	17
049 Lamp5 Gaba	1303	316	3181	592	1163	0	165	1401	0
050 Lamp5 Lhx6 Gaba	330	0	772	3205	3692	0	0	13	0
051 Pvalb chandelier Gaba	413	0	615	1063	831	0	0	230	43
052 Pvalb Gaba	1130	14	11066	15	878	0	505	3865	0
053 Sst Gaba	3604	139	7496	3707	7665	0	284	3049	0
054 STR Prox1 Lhx6 Gaba	1772	3787	0	0	0	0	2100	0	0
055 STR Lhx8 Gaba	331	1441	0	0	0	265	1504	0	0
056 Sst Chodl Gaba	857	1950	284	0	0	20	1597	79	0
057 NDB-SI-MA-STRv Lhx8 Gaba	3262	0	0	0	0	850	302	0	0
058 PAL-STR Gaba-Chol	760	1900	0	0	0	77	1121	0	0
059 GPe-SI Sox6 Cyp26b1 Gaba	128	114	0	0	0	78	0	0	0
060 OT D3 Folh1 Gaba	0	0	0	0	0	45	3401	0	0
061 STR D1 Gaba	3562	120517	0	0	0	0	69224	0	0
062 STR D2 Gaba	6583	104557	0	0	0	0	48461	0	0
063 STR D1 Sema5a Gaba	1271	6306	0	0	0	0	22132	0	0
064 STR-PAL Chst9 Gaba	16092	2432	0	0	0	158	6881	0	0
065 IA Mgp Gaba	493	0	0	0	0	0	0	0	0
066 NDB-SI-ant Prdm12 Gaba	41	0	0	0	0	0	1269	0	0
070 LSX Prdm12 Slit2 Gaba	0	0	0	0	0	0	24	0	0
073 MEA-BST Sox6 Gaba	7275	0	0	0	0	910	0	0	0
074 MEA-BST Lhx6 Sp9 Gaba	4445	0	0	0	0	534	0	0	0
075 MEA-BST Lhx6 Nr2e1 Gaba	2660	0	0	0	0	14	0	0	0
076 MEA-BST Lhx6 Nfib Gaba	2534	0	0	0	0	1183	0	0	0
077 CEA-BST Gal Avp Gaba	1009	0	0	0	0	18	0	0	0
078 SI-MA-ACB Ebf1 Bnc2 Gaba	15	0	0	0	0	0	525	0	0
079 CEA-BST Six3 Cyp26b1 Gaba	8815	33	0	0	0	0	0	0	0
080 CEA-AAA-BST Six3 Sp9 Gaba	13936	0	0	0	0	19	14	0	0
081 ACB-BST-FS D1 Gaba	189	0	0	0	0	56	2319	0	0
082 CEA-BST Ebf1 Pdyn Gaba	6764	0	0	0	0	217	0	0	0
083 CEA-BST Rai14 Pdyn Crh Gaba	436	0	0	0	0	0	0	0	0
084 BST-SI-AAA Six3 Slc22a3 Gaba	111	0	0	0	0	237	0	0	0
085 SI-MPO-LPO Lhx8 Gaba	605	0	0	0	0	1985	286	0	0
086 MPO-ADP Lhx8 Gaba	0	0	0	0	0	8136	0	0	0
087 MPN-MPO-LPO Lhx6 Zfhx3 Gaba	0	0	0	0	0	1729	0	0	0
088 BST Tac2 Gaba	0	0	0	0	0	391	0	0	0
089 PVR Six3 Sox3 Gaba	0	0	0	0	0	2655	0	0	0
090 BST-MPN Six3 Nrgn Gaba	266	0	0	0	0	3144	0	0	0
091 ARH-PVi Six6 Dopa-Gaba	0	0	0	0	0	215	0	0	0
092 TMv-PMv Tbx3 Hist-Gaba	0	0	0	0	0	257	0	0	0
093 RT-ZI Gnb3 Gaba	0	0	0	0	0	1112	0	0	1280
094 SCH Six6 Cdc14a Gaba	0	0	0	0	0	4252	0	0	0
096 PVHd Gsc Gaba	0	0	0	0	0	688	0	0	0
097 PVHd-SBPV Six3 Prox1 Gaba	0	0	0	0	0	3407	0	0	0
098 AHN-SBPV-PVHd Pdrm12 Gaba	0	0	0	0	0	7514	0	0	0
099 SBPV-PVa Six6 Satb2 Gaba	0	0	0	0	0	3061	0	0	0
100 AHN Onecut3 Gaba	0	0	0	0	0	2423	0	0	0
101 ZI Pax6 Gaba	0	0	0	0	0	9269	0	0	0
102 DMH-LHA Gsx1 Gaba	0	0	0	0	0	2885	0	0	0
103 PVHd-DMH Lhx6 Gaba	0	0	0	0	0	1937	0	0	0
104 TU-ARH Otp Six6 Gaba	0	0	0	0	0	5864	0	0	0
105 TMd-DMH Foxd2 Gaba	0	0	0	0	0	50	0	0	0
106 PVpo-VMPO-MPN Hmx2 Gaba	0	0	0	0	0	9084	0	0	0
107 DMH Hmx2 Gaba	0	0	0	0	0	9889	0	0	0
108 ARH-PVp Tbx3 Gaba	0	0	0	0	0	15280	0	0	0
109 LGv-ZI Otx2 Gaba	0	0	0	0	0	221	0	0	0
112 GPi Tbr1 Cngb3 Gaba-Glut	0	0	0	0	0	836	0	0	0
113 MEA-COA-BMA Ccdc42 Glut	16075	0	0	0	0	0	0	0	0
114 COAa-PAA-MEA Barhl2 Glut	7546	0	0	0	0	0	0	0	0
116 AVPV-MEPO-SFO Tbr1 Glut	0	0	0	0	0	1116	0	0	0
117 LHA Barhl2 Glut	0	0	0	0	0	3207	0	0	0
118 ADP-MPO Trp73 Glut	0	0	0	0	0	1062	0	0	0
119 SI-MA-LPO-LHA Skor1 Glut	2938	0	0	0	0	1258	336	0	0
120 MEA Otp Foxp2 Glut	10608	0	0	0	0	0	0	0	0
121 MEA-BST Otp Zic2 Glut	487	0	0	0	0	25	0	0	0
122 LHA-MEA Otp Glut	1100	0	0	0	0	0	0	0	0
123 DMH Nkx2-4 Glut	0	0	0	0	0	1237	0	0	0
124 MPN-MPO-PVpo Hmx2 Glut	0	0	0	0	0	772	0	0	0
125 DMH Hmx2 Glut	0	0	0	0	0	1670	0	0	0
126 ARH-PVp Tbx3 Glut	0	0	0	0	0	6471	0	0	0
127 DMH-LHA Vgll2 Glut	0	0	0	0	0	2383	0	0	0
128 VMH Fezf1 Glut	0	0	0	0	0	1945	0	0	0
129 VMH Nr5a1 Glut	0	0	0	0	0	12288	0	0	0
130 LHA Pmch Glut	0	0	0	0	0	914	0	0	0
131 LHA-AHN-PVH Otp Trh Glut	0	0	0	0	0	3929	0	0	0
132 AHN-RCH-LHA Otp Fezf1 Glut	0	0	0	0	0	6271	0	0	0
133 PVH-SO-PVa Otp Glut	0	0	0	0	0	5571	0	0	0
134 PH-ant-LHA Otp Bsx Glut	0	0	0	0	0	3014	0	0	0
135 STN-PSTN Pitx2 Glut	0	0	0	0	0	1711	0	0	22275
136 PMv-TMv Pitx2 Glut	0	0	0	0	0	537	0	0	0
137 PH-an Pitx2 Glut	0	0	0	0	0	303	0	0	0
138 PH Pitx2 Glut	0	0	0	0	0	92	0	0	0
139 PH-LHA Foxb1 Glut	0	0	0	0	0	444	0	0	16965
140 PMd-LHA Foxb1 Glut	0	0	0	0	0	50	0	0	0
141 PH-SUM Foxa1 Glut	0	0	0	0	0	435	0	0	0
142 HY Gnrh1 Glut	0	0	0	0	0	44608	0	0	0
143 MM-ant Foxb1 Glut	0	0	0	0	0	22	0	0	0
149 PVT-PT Ntrk1 Glut	0	0	0	0	0	453	0	0	0
151 TH Prkcd Grin2c Glut	0	0	0	0	0	901	0	0	0
152 RE-Xi Nox4 Glut	0	0	0	0	0	4589	0	0	0
156 MB-ant-ve Dmrta2 Glut	0	0	0	0	0	0	0	0	17960
159 IF-RL-CLI-PAG Foxa1 Glut	0	0	0	0	0	0	0	0	11552
166 MRN Pou3f1 C1ql4 Glut	0	0	0	0	0	0	0	0	1340
168 SPA-SPFm-SPFp-POL-PIL-PoT Sp9 Glut	0	0	0	0	0	178	0	0	394
180 SCiw Pitx2 Glut	0	0	0	0	0	0	0	0	13953
191 PAG-MRN Rln3 Gaba	0	0	0	0	0	0	0	0	109
195 SNr-VTA Pax5 Npas1 Gaba	0	0	0	0	0	0	0	0	13312
196 PAG-PPN Pax5 Sox21 Gaba	0	0	0	0	0	0	0	0	1778
197 SNr Six3 Gaba	0	0	0	0	0	0	0	0	10617
199 PAG-MRN-RN Foxa2 Gaba	0	0	0	0	0	0	0	0	5137
200 PAG-ND-PCG Onecut1 Gaba	0	0	0	0	0	0	0	0	5377
202 PRT Tcf7l2 Gaba	0	0	0	0	0	0	0	0	8846
203 LGv-SPFp-SPFm Nkx2-2 Tcf7l2 Gaba	0	0	0	0	0	355	0	0	1080
213 SCsg Gabrr2 Gaba	0	0	0	0	0	0	0	0	365
214 IPN Otp Crisp1 Gaba	0	0	0	0	0	0	0	0	6618
215 SNc-VTA-RAmb Foxa1 Dopa	0	0	0	0	0	0	0	0	17257
216 MB-MY Tph2 Glut-Sero	0	0	0	0	0	0	0	0	1811
231 IPN-LDT Vsx2 Nkx6-1 Glut	0	0	0	0	0	0	0	0	566
268 CS-PRNr-DR En1 Sox2 Gaba	0	0	0	0	0	0	0	0	660
318 Astro-NT NN	9134	674	2201	1426	2000	36509	1249	271	39041
319 Astro-TE NN	19612	31200	45805	48867	44731	5919	20710	15264	11246
322 Tanycyte NN	9	33	5	105	52	3694	19	0	10
323 Ependymal NN	1124	4050	1643	10398	3849	12287	1315	3	415
325 CHOR NN	1812	0	36	19537	1342	7	5	0	874
326 OPC NN	10394	7658	12656	10386	10490	12711	5633	3743	15429
327 Oligo NN	8440	25306	9232	35879	14520	23361	9230	1919	79640
329 ABC NN	593	157	4803	327	1029	399	23	926	720
330 VLMC NN	2155	545	10242	4222	5312	1346	169	1871	5288
331 Peri NN	208	432	285	250	381	215	335	103	345
332 SMC NN	54	14	26	16	83	12	11	46	135
333 Endo NN	1589	2051	3482	2149	2604	1351	2133	2028	2367
334 Microglia NN	2204	5024	2357	3731	3261	2222	2212	807	3157
335 BAM NN	163	200	237	482	320	134	157	58	668

## Sheet: histone mod
	AMY	CPU	ERC	HCa	HCp	HYP	NAC	PFC	VTA_SnR
H3K27ac	49568	55396	60989	62377	62597	47393	26017	28164	65120
H3K27me3	51622	104988	92130	130129	73379	79983	58939	93495	77471
H3K4me1	59229	85263	65269	102401	81409	110490	69387	13209	93062
H3K9me3	82657	91492	73691	107115	80560	71118	69118	13440	83033
