# Supplementary material for: Integrative Single-Cell Epigenomic Atlas Annotates the Regulatory Genome of the Adult Mouse Brain
Source: bioRxiv. 2026 Feb 7:2026.02.07.704075. Preprint. [Version 1] doi: 10.64898/2026.02.07.704075 (PMC12889674; doi:10.64898/2026.02.07.704075)
Supplement: Supplement 3 — Table S3. OPC to Oligo variable state regions. [file media-3.csv]

chr	start	end	state_326	state_327
chr1	3003200	3003400	ND	Hc-P
chr1	3004200	3004400	ND	Hc-P
chr1	3007000	3009400	ND	Hc-P
chr1	3010400	3010600	ND	Chr-P
chr1	3010600	3011000	Hc-P	ND
chr1	3011000	3011200	Hc-P	Chr-R
chr1	3011400	3011600	ND	Hc-P
chr1	3012000	3012400	ND	Hc-P
chr1	3012400	3013000	ND	Chr-R
chr1	3021200	3021600	ND	Hc-P
chr1	3026200	3027000	ND	Hc-P
chr1	3027000	3027200	ND	Hc-H
chr1	3028400	3028800	ND	Hc-P
chr1	3029600	3031200	ND	Hc-P
chr1	3031800	3032400	ND	Hc-H
chr1	3036800	3038000	Hc-H	Hc-P
chr1	3041800	3043000	ND	Hc-H
chr1	3043600	3044200	Hc-H	Hc-P
chr1	3044200	3044600	ND	Hc-P
chr1	3044600	3044800	ND	Hc-H
chr1	3046200	3051200	ND	Hc-P
chr1	3051800	3052200	ND	Hc-P
chr1	3053000	3054000	ND	Hc-H
chr1	3055000	3055200	ND	Hc-H
chr1	3058600	3058800	ND	Hc-H
chr1	3058800	3059800	ND	Hc-P
chr1	3062600	3063000	Hc-H	ND
chr1	3065000	3067000	ND	Hc-H
chr1	3070200	3071800	ND	Hc-P
chr1	3073000	3074000	ND	Hc-P
chr1	3074400	3075000	ND	Hc-P
chr1	3075400	3076200	ND	Hc-P
chr1	3081800	3082400	ND	Hc-P
chr1	3083600	3085400	ND	Hc-P
chr1	3085600	3086600	ND	Hc-H
chr1	3086600	3087000	Hc-H	Hc-P
chr1	3087800	3088200	Hc-H	Hc-P
chr1	3088200	3088800	ND	Hc-H
chr1	3091000	3091200	ND	Hc-H
chr1	3091600	3092400	Hc-H	Hc-P
chr1	3094200	3094600	Chr-P	ND
chr1	3094600	3094800	Chr-A	ND
chr1	3094800	3095400	Chr-A	Hc-P
chr1	3095400	3095800	Chr-P	ND
chr1	3096600	3098400	ND	Hc-P
chr1	3099400	3099800	ND	Hc-H
chr1	3100200	3100400	ND	Chr-P
chr1	3106200	3106800	ND	Hc-P
chr1	3106800	3107200	ND	Hc-H
chr1	3111600	3112400	Hc-H	Hc-P
chr1	3112400	3113000	ND	Hc-P
chr1	3113800	3114000	Hc-P	ND
chr1	3117400	3118200	ND	Hc-P
chr1	3119800	3120200	ND	Hc-P
chr1	3120800	3121000	ND	Hc-P
chr1	3121800	3122200	Chr-R	ND
chr1	3123800	3124000	ND	Hc-P
chr1	3125800	3127200	ND	Hc-P
chr1	3129600	3131200	ND	Hc-P
chr1	3133400	3133600	ND	Hc-P
chr1	3134000	3136600	ND	Hc-P
chr1	3136600	3137800	ND	Hc-H
chr1	3139600	3139800	ND	Hc-H
chr1	3143200	3144600	Hc-H	Hc-P
chr1	3147200	3148400	Hc-H	Hc-P
chr1	3150800	3151000	Hc-H	Hc-P
chr1	3151600	3151800	ND	Hc-H
chr1	3154200	3155600	ND	Hc-H
chr1	3156400	3160400	ND	Hc-H
chr1	3161000	3161400	ND	Hc-H
chr1	3161400	3161800	ND	Hc-P
chr1	3163400	3164200	ND	Hc-P
chr1	3170600	3172400	ND	Hc-H
chr1	3174400	3174600	Hc-H	ND
chr1	3175200	3176200	Hc-H	Hc-P
chr1	3180200	3181400	ND	Hc-P
chr1	3185000	3186400	ND	Hc-P
chr1	3197200	3198600	ND	Chr-P
chr1	3210000	3210400	ND	Chr-P
chr1	3211200	3211600	ND	Chr-P
chr1	3212000	3212200	ND	Chr-P
chr1	3212400	3212800	Chr-P	Chr-A
chr1	3214400	3214800	ND	Chr-P
chr1	3217400	3217600	Chr-A	Chr-P
chr1	3218800	3219000	ND	Chr-P
chr1	3220800	3221000	ND	Chr-P
chr1	3221000	3221200	Chr-R	Chr-P
chr1	3221200	3221600	Chr-R	Chr-A
chr1	3221600	3221800	ND	Chr-A
chr1	3222200	3222600	ND	Chr-P
chr1	3224600	3227200	ND	Chr-P
chr1	3229200	3229400	ND	Hc-H
chr1	3231600	3234600	ND	Hc-H
chr1	3235600	3236600	Hc-H	ND
chr1	3237000	3238200	Hc-H	ND
chr1	3248600	3248800	Chr-P	Chr-A
chr1	3248800	3249200	Chr-R	Chr-A
chr1	3249200	3249400	Chr-P	Chr-A
chr1	3251000	3251400	Chr-P	Chr-A
chr1	3252400	3253800	ND	Chr-P
chr1	3259600	3260200	ND	Hc-H
chr1	3264000	3264800	ND	Chr-P
chr1	3265400	3266800	ND	Chr-P
chr1	3266800	3267200	Chr-P	Chr-A
chr1	3267200	3267400	ND	Chr-A
chr1	3267400	3268000	ND	Chr-P
chr1	3268600	3269200	ND	Chr-P
chr1	3270400	3271600	ND	Hc-H
chr1	3280600	3281600	Hc-H	ND
chr1	3282000	3282400	ND	Hc-H
chr1	3290600	3291000	ND	Chr-P
chr1	3291800	3292000	ND	Chr-P
chr1	3292400	3293200	Chr-A	Chr-P
chr1	3293400	3294000	Chr-A	Chr-P
chr1	3294000	3294800	Chr-P	ND
chr1	3303200	3303400	ND	Hc-H
chr1	3308800	3309000	ND	Hc-H
chr1	3317800	3319400	ND	Chr-P
chr1	3320200	3321200	Chr-P	ND
chr1	3321600	3322000	ND	Chr-P
chr1	3322400	3322800	Chr-P	Chr-A
chr1	3323200	3324000	Chr-P	Chr-A
chr1	3324400	3324600	Chr-B	Chr-A
chr1	3324600	3325000	Chr-R	Chr-B
chr1	3326800	3327200	Chr-P	Chr-A
chr1	3327200	3329200	ND	Chr-P
chr1	3330200	3330800	ND	Chr-P
chr1	3330800	3332000	Hc-H	ND
chr1	3332000	3332400	Hc-H	Chr-P
chr1	3332400	3332600	ND	Chr-A
chr1	3332600	3333000	Chr-P	Chr-A
chr1	3333200	3333400	Chr-P	ND
chr1	3333400	3334200	Chr-A	ND
chr1	3334200	3334400	Chr-P	ND
chr1	3334400	3334600	Chr-P	Chr-A
chr1	3334600	3334800	ND	Chr-P
chr1	3334800	3336600	Hc-H	ND
chr1	3336800	3337400	ND	Hc-H
chr1	3338200	3338400	ND	Hc-H
chr1	3345600	3346200	ND	Hc-H
chr1	3346800	3347600	ND	Hc-H
chr1	3351000	3351200	ND	Hc-H
chr1	3358800	3360600	ND	Chr-P
chr1	3360800	3361400	Chr-A	Chr-P
chr1	3362400	3362800	Chr-P	ND
chr1	3364200	3366000	ND	Chr-P
chr1	3369000	3369200	Chr-A	Chr-P
chr1	3372200	3372800	ND	Chr-P
chr1	3373400	3374400	ND	Chr-P
chr1	3377000	3378400	ND	Chr-P
chr1	3382600	3384000	ND	Chr-P
chr1	3386000	3386800	ND	Chr-P
chr1	3386800	3387200	ND	Chr-A
chr1	3389400	3389600	ND	Hc-P
chr1	3389800	3390600	Chr-R	ND
chr1	3390800	3391000	ND	Chr-P
chr1	3391600	3392800	ND	Chr-P
chr1	3396000	3396200	Chr-P	ND
chr1	3396600	3397000	Chr-P	ND
chr1	3398400	3399000	Chr-P	Chr-A
chr1	3399400	3399600	Chr-P	Chr-A
chr1	3400400	3400600	Chr-P	Chr-A
chr1	3404400	3404600	ND	Chr-P
chr1	3404800	3405600	Chr-P	Chr-A
chr1	3408200	3408600	ND	Chr-P
chr1	3409800	3410000	Chr-P	ND
chr1	3412200	3413600	ND	Chr-P
chr1	3413600	3414000	ND	Chr-A
chr1	3414000	3415200	ND	Chr-P
chr1	3417400	3418200	Chr-A	Chr-P
chr1	3418800	3420000	ND	Chr-P
chr1	3423600	3426000	ND	Chr-P
chr1	3435600	3435800	ND	Chr-P
chr1	3439000	3439200	Chr-A	ND
chr1	3439200	3439800	Chr-P	ND
chr1	3441400	3441800	ND	Chr-O
chr1	3441800	3442000	ND	Chr-A
chr1	3442000	3442400	Chr-P	Chr-A
chr1	3442400	3442600	ND	Chr-P
chr1	3444600	3445400	ND	Chr-P
chr1	3445400	3446200	ND	Chr-R
chr1	3446200	3446400	ND	Chr-P
chr1	3447800	3448400	ND	Chr-P
chr1	3448400	3448800	ND	Chr-A
chr1	3448800	3449000	ND	Chr-O
chr1	3449400	3450200	ND	Chr-P
chr1	3455400	3456000	ND	Chr-P
chr1	3456000	3457000	Chr-O	Chr-A
chr1	3460000	3460200	ND	Chr-P
chr1	3461200	3461600	ND	Chr-P
chr1	3465200	3466200	ND	Chr-P
chr1	3466200	3466400	ND	Chr-A
chr1	3466400	3466800	Chr-P	Chr-B
chr1	3466800	3469000	Chr-P	Chr-R
chr1	3469400	3470000	ND	Chr-P
chr1	3470600	3471400	ND	Chr-P
chr1	3478800	3479400	ND	Chr-P
chr1	3480400	3481200	ND	Chr-P
chr1	3482400	3482800	Chr-P	Chr-A
chr1	3482800	3483000	ND	Chr-A
chr1	3483000	3483600	ND	Chr-P
chr1	3483600	3483800	Chr-A	Chr-P
chr1	3484800	3486000	ND	Chr-P
chr1	3489800	3490400	ND	Chr-P
chr1	3490800	3491000	ND	Chr-P
chr1	3491000	3491200	ND	Chr-R
chr1	3500200	3500800	Hc-H	ND
chr1	3502600	3503000	ND	Chr-P
chr1	3505200	3506200	ND	Chr-P
chr1	3506600	3506800	ND	Chr-P
chr1	3507200	3507600	Chr-P	Chr-B
chr1	3507600	3508400	Chr-P	Chr-A
chr1	3515800	3516400	Chr-P	Chr-A
chr1	3517400	3517800	Chr-P	Chr-B
chr1	3518400	3518600	ND	Chr-P
chr1	3531200	3531400	ND	Hc-H
chr1	3532400	3533600	Hc-H	ND
chr1	3534000	3534200	ND	Hc-H
chr1	3535800	3537800	ND	Hc-H
chr1	3540400	3540600	ND	Chr-P
chr1	3540600	3541200	ND	Chr-A
chr1	3541200	3542800	ND	Chr-P
chr1	3543200	3543600	ND	Chr-P
chr1	3544400	3545400	ND	Chr-P
chr1	3545400	3546200	Chr-P	Chr-A
chr1	3547600	3550200	ND	Chr-P
chr1	3552400	3553000	Chr-P	Chr-A
chr1	3555600	3556200	ND	Chr-P
chr1	3556200	3556600	Chr-P	ND
chr1	3557000	3560000	ND	Chr-P
chr1	3562200	3563000	ND	Chr-P
chr1	3565000	3570000	ND	Chr-P
chr1	3573200	3576200	ND	Chr-P
chr1	3577200	3577400	Chr-P	ND
chr1	3580400	3581000	ND	Chr-P
chr1	3581800	3582400	ND	Chr-P
chr1	3583600	3583800	ND	Chr-P
chr1	3585200	3585600	ND	Chr-P
chr1	3587000	3587200	ND	Chr-P
chr1	3587600	3588800	ND	Chr-P
chr1	3589200	3591400	ND	Chr-P
chr1	3593000	3594400	ND	Chr-P
chr1	3597000	3598000	ND	Chr-P
chr1	3601400	3602000	Hc-H	ND
chr1	3602000	3602600	Hc-H	Chr-P
chr1	3605200	3605600	Chr-P	ND
chr1	3605600	3606600	ND	Chr-P
chr1	3609600	3610200	ND	Chr-P
chr1	3610800	3611800	ND	Chr-A
chr1	3611800	3612400	Chr-A	Chr-P
chr1	3614400	3614600	Hc-H	ND
chr1	3614600	3614800	Hc-H	Chr-A
chr1	3614800	3615200	ND	Chr-A
chr1	3615200	3616400	ND	Chr-P
chr1	3619200	3621000	ND	Hc-H
chr1	3625200	3625800	ND	Chr-P
chr1	3626000	3626600	Chr-P	Chr-A
chr1	3627000	3629200	ND	Chr-P
chr1	3629600	3630800	ND	Chr-P
chr1	3638200	3642000	ND	Chr-P
chr1	3643200	3643800	Chr-P	Chr-A
chr1	3644200	3646600	ND	Chr-P
chr1	3648800	3649400	Chr-A	Chr-P
chr1	3653400	3654600	Hc-H	ND
chr1	3655400	3656600	ND	Hc-H
chr1	3658200	3662200	ND	Chr-P
chr1	3663200	3664000	ND	Chr-P
chr1	3666000	3666400	Chr-P	ND
chr1	3667000	3667600	Chr-P	Chr-A
chr1	3669400	3669800	Chr-A	Chr-P
chr1	3670200	3670400	Chr-P	Chr-A
chr1	3671200	3671600	Chr-B	Chr-A
chr1	3672800	3673200	Chr-P	Chr-B
chr1	3673200	3674000	Chr-A	Chr-B
chr1	3674000	3674400	ND	Chr-A
chr1	3674400	3674800	Hc-H	ND
chr1	3674800	3675000	ND	Chr-A
chr1	3676800	3678000	ND	Hc-P
chr1	3678600	3679000	ND	Hc-P
chr1	3684000	3685200	ND	Hc-P
chr1	3687000	3690200	ND	Hc-P
chr1	3691400	3691800	ND	Hc-P
chr1	3699000	3701600	ND	Hc-H
chr1	3709400	3709800	ND	Hc-P
chr1	3714200	3715800	ND	Hc-P
chr1	3722400	3722600	ND	Hc-P
chr1	3722600	3723000	Hc-P	ND
chr1	3723000	3726400	ND	Hc-P
chr1	3727800	3728200	Hc-P	ND
chr1	3728400	3728600	Hc-H	Hc-P
chr1	3733000	3734000	ND	Hc-P
chr1	3735000	3735800	Hc-H	Hc-P
chr1	3736400	3736600	ND	Hc-H
chr1	3743200	3745800	ND	Hc-P
chr1	3749000	3749200	ND	Hc-H
chr1	3750800	3751400	Hc-H	Hc-P
chr1	3751400	3752400	ND	Hc-P
chr1	3755000	3758200	ND	Hc-P
chr1	3758600	3760200	ND	Hc-P
chr1	3762400	3763400	ND	Hc-P
chr1	3768200	3768600	ND	Hc-H
chr1	3772000	3772200	ND	Hc-H
chr1	3779400	3780000	ND	Hc-P
chr1	3780000	3780200	Chr-P	Hc-P
chr1	3782000	3783400	ND	Hc-P
chr1	3783400	3784200	ND	Hc-H
chr1	3784200	3784800	Hc-H	Hc-P
chr1	3784800	3785400	ND	Hc-H
chr1	3791400	3793400	ND	Hc-P
chr1	3795400	3797800	ND	Hc-P
chr1	3798400	3798800	ND	Hc-P
chr1	3798800	3799600	Hc-H	Hc-P
chr1	3799600	3799800	ND	Hc-P
chr1	3803200	3803400	Hc-H	ND
chr1	3803600	3805600	Hc-H	Hc-P
chr1	3805600	3805800	Hc-H	ND
chr1	3807800	3808200	ND	Hc-P
chr1	3811800	3813400	ND	Hc-P
chr1	3816400	3817000	ND	Hc-H
chr1	3818200	3818800	ND	Hc-P
chr1	3819200	3820800	ND	Hc-P
chr1	3824200	3824600	Hc-H	ND
chr1	3825400	3825800	Hc-H	ND
chr1	3830200	3832200	ND	Hc-P
chr1	3833600	3834200	ND	Chr-P
chr1	3834200	3834800	ND	Chr-O
chr1	3837000	3838600	ND	Hc-P
chr1	3838600	3839800	ND	Chr-R
chr1	3839800	3840200	ND	Hc-P
chr1	3840800	3841600	ND	Chr-O
chr1	3846200	3846800	ND	Hc-H
chr1	3846800	3847200	Hc-P	Hc-H
chr1	3847200	3847400	ND	Hc-H
chr1	3851800	3853200	ND	Hc-H
chr1	3857200	3859000	ND	Hc-P
chr1	3860800	3861200	ND	Hc-P
chr1	3862600	3865000	ND	Hc-P
chr1	3867000	3868400	ND	Hc-P
chr1	3879400	3880400	ND	Hc-P
chr1	3881200	3881600	Hc-P	ND
chr1	3882200	3882800	Hc-P	ND
chr1	3889000	3889200	ND	Hc-H
chr1	3891200	3892000	ND	Hc-P
chr1	3897400	3898000	ND	Hc-H
chr1	3898400	3898800	ND	Hc-H
chr1	3912600	3912800	ND	Chr-P
chr1	3912800	3913200	ND	Chr-R
chr1	3913600	3913800	Chr-R	Chr-P
chr1	3913800	3914600	ND	Chr-P
chr1	3915400	3915600	ND	Hc-P
chr1	3916800	3917600	ND	Hc-P
chr1	3919800	3920600	ND	Hc-P
chr1	3931000	3931800	ND	Chr-O
chr1	3954600	3955600	ND	Hc-P
chr1	3955600	3956600	Hc-P	ND
chr1	3956600	3957200	ND	Hc-P
chr1	3957200	3957600	Hc-H	Hc-P
chr1	3958800	3960800	ND	Hc-H
chr1	3968200	3969200	ND	Chr-P
chr1	3969800	3970400	ND	Chr-P
chr1	3970400	3971200	ND	Chr-A
chr1	3979000	3979600	ND	Chr-A
chr1	3979600	3981000	ND	Chr-P
chr1	3983200	3983800	ND	Hc-H
chr1	3986200	3990000	ND	Hc-H
chr1	3991600	3992600	ND	Chr-P
chr1	3992600	3993000	ND	Chr-A
chr1	3993000	3994000	ND	Chr-P
chr1	3994000	3994200	ND	Chr-A
chr1	3994200	3994400	Chr-R	ND
chr1	3994400	3994600	Chr-B	ND
chr1	3994600	3995200	Chr-A	ND
chr1	3995200	3996600	ND	Chr-P
chr1	3996600	3997200	ND	Chr-A
chr1	3997200	3997800	ND	Chr-P
chr1	4017600	4018200	ND	Hc-P
chr1	4022000	4022400	ND	Hc-H
chr1	4023000	4023200	Hc-P	ND
chr1	4029200	4029400	Hc-P	ND
chr1	4030000	4030400	Hc-P	ND
chr1	4052400	4052800	ND	Chr-P
chr1	4058000	4058400	ND	Chr-P
chr1	4058400	4059000	ND	Chr-A
chr1	4059000	4059200	ND	Chr-P
chr1	4062400	4064200	ND	Chr-P
chr1	4066800	4067600	Hc-P	ND
chr1	4067800	4068200	ND	Hc-P
chr1	4072000	4072200	ND	Hc-H
chr1	4072800	4073200	ND	Hc-H
chr1	4076600	4077000	Hc-H	ND
chr1	4078800	4079000	ND	Hc-H
chr1	4079800	4080800	ND	Hc-H
chr1	4081200	4081400	Hc-H	ND
chr1	4083800	4084200	Hc-H	ND
chr1	4109800	4111400	ND	Hc-H
chr1	4111400	4114200	ND	Hc-P
chr1	4124800	4125000	Hc-P	ND
chr1	4132600	4133200	ND	Hc-H
chr1	4134400	4135200	ND	Hc-P
chr1	4138200	4139000	ND	Chr-P
chr1	4139000	4139600	ND	Chr-A
chr1	4139600	4140200	ND	Chr-P
chr1	4141800	4142400	ND	Chr-R
chr1	4142400	4143000	ND	Chr-B
chr1	4147000	4147800	ND	Hc-P
chr1	4148200	4150200	ND	Hc-P
chr1	4155600	4156600	ND	Hc-P
chr1	4161000	4162800	ND	Hc-P
chr1	4165000	4165200	ND	Hc-H
chr1	4165200	4165600	ND	Hc-P
chr1	4165600	4166800	ND	Hc-H
chr1	4169400	4171800	ND	Hc-P
chr1	4175800	4177400	ND	Hc-P
chr1	4180600	4181000	ND	Hc-H
chr1	4181200	4184400	ND	Hc-P
chr1	4185600	4186000	ND	Hc-P
chr1	4192000	4193600	ND	Hc-H
chr1	4193600	4195200	ND	Hc-P
chr1	4200200	4200600	ND	Hc-P
chr1	4204200	4204600	ND	Hc-P
chr1	4205400	4206000	ND	Hc-P
chr1	4212000	4212400	ND	Hc-P
chr1	4212800	4213000	ND	Hc-P
chr1	4215200	4216800	ND	Hc-P
chr1	4221400	4222000	ND	Hc-P
chr1	4223600	4224000	ND	Hc-P
chr1	4224400	4225800	ND	Hc-P
chr1	4228000	4228600	ND	Chr-O
chr1	4228600	4229000	ND	Hc-P
chr1	4233000	4233400	ND	Hc-P
chr1	4234200	4234400	ND	Hc-P
chr1	4235800	4236400	ND	Hc-H
chr1	4241400	4242200	ND	Hc-P
chr1	4248000	4248800	ND	Hc-P
chr1	4250200	4250400	ND	Hc-H
chr1	4252400	4252800	ND	Hc-H
chr1	4253400	4254000	Hc-H	ND
chr1	4255400	4255800	ND	Hc-P
chr1	4255800	4256000	Hc-H	Hc-P
chr1	4259000	4260000	Hc-H	Hc-P
chr1	4260000	4260600	ND	Hc-P
chr1	4261800	4264000	ND	Hc-P
chr1	4270200	4271800	ND	Hc-P
chr1	4272200	4272600	ND	Hc-P
chr1	4274200	4274600	ND	Hc-P
chr1	4276200	4277000	ND	Hc-P
chr1	4277800	4278000	ND	Hc-P
chr1	4278000	4278200	ND	Hc-H
chr1	4280400	4282400	ND	Hc-P
chr1	4283600	4284400	ND	Hc-P
chr1	4285600	4286600	ND	Hc-P
chr1	4287200	4288000	ND	Hc-P
chr1	4290000	4290200	ND	Hc-P
chr1	4290600	4290800	ND	Hc-P
chr1	4301000	4302800	ND	Hc-P
chr1	4303800	4306200	ND	Hc-P
chr1	4309600	4310400	ND	Hc-P
chr1	4319800	4320200	Hc-P	ND
chr1	4328200	4329200	ND	Hc-P
chr1	4329400	4329800	Hc-P	ND
chr1	4329800	4330000	ND	Chr-R
chr1	4330000	4331800	ND	Hc-P
chr1	4332200	4333000	Chr-O	Chr-R
chr1	4334600	4336200	ND	Hc-P
chr1	4343200	4344000	ND	Hc-P
chr1	4345000	4346200	ND	Hc-P
chr1	4351800	4353200	ND	Hc-P
chr1	4354200	4355600	ND	Hc-P
chr1	4360200	4361000	ND	Hc-P
chr1	4362000	4364600	ND	Hc-P
chr1	4365000	4367800	ND	Hc-P
chr1	4371400	4372400	ND	Hc-P
chr1	4376200	4380200	ND	Hc-P
chr1	4383200	4385800	ND	Hc-P
chr1	4389600	4395400	ND	Hc-P
chr1	4400600	4401200	ND	Hc-H
chr1	4402200	4405000	ND	Hc-P
chr1	4408200	4408800	ND	Hc-P
chr1	4410400	4411400	ND	Hc-P
chr1	4411800	4412800	ND	Hc-P
chr1	4415600	4415800	ND	Hc-P
chr1	4416400	4420000	ND	Hc-P
chr1	4421000	4422000	ND	Chr-P
chr1	4422000	4422800	ND	Chr-A
chr1	4422800	4423000	ND	Chr-P
chr1	4423400	4428200	ND	Hc-P
chr1	4429200	4429400	ND	Hc-P
chr1	4429400	4429600	Chr-P	Chr-R
chr1	4429600	4430200	Chr-P	Chr-B
chr1	4430200	4430400	ND	Chr-R
chr1	4430400	4436600	ND	Hc-P
chr1	4440200	4440600	ND	Hc-P
chr1	4440600	4441000	Hc-H	Hc-P
chr1	4443600	4444000	ND	Hc-H
chr1	4445400	4445600	ND	Hc-H
chr1	4445600	4446200	ND	Hc-P
chr1	4447000	4449800	ND	Hc-P
chr1	4450400	4452600	ND	Hc-P
chr1	4454000	4454400	ND	Hc-P
chr1	4454800	4455800	ND	Hc-P
chr1	4458200	4460400	ND	Hc-P
chr1	4460800	4461600	ND	Hc-P
chr1	4462000	4463400	ND	Hc-P
chr1	4464200	4465400	ND	Hc-P
chr1	4466800	4467600	ND	Hc-P
chr1	4469200	4469600	ND	Hc-P
chr1	4471200	4471800	Chr-R	Hc-P
chr1	4475800	4476200	ND	Hc-P
chr1	4478200	4484000	ND	Hc-P
chr1	4484200	4484800	Hc-H	ND
chr1	4486400	4486800	Hc-H	Hc-P
chr1	4491400	4491800	Hc-P	ND
chr1	4495800	4496000	Hc-P	ND
chr1	4508600	4509000	ND	Hc-P
chr1	4511600	4512200	ND	Hc-P
chr1	4513200	4513800	ND	Hc-P
chr1	4516400	4517000	ND	Chr-R
chr1	4518000	4518600	ND	Hc-P
chr1	4518600	4518800	ND	Chr-R
chr1	4518800	4519200	Hc-P	Chr-R
chr1	4519200	4519800	Hc-P	Chr-B
chr1	4519800	4520400	Hc-P	Chr-R
chr1	4520800	4521400	Hc-P	Chr-R
chr1	4524000	4524400	Hc-P	ND
chr1	4526800	4527200	Chr-R	Hc-P
chr1	4527200	4527600	ND	Hc-P
chr1	4530000	4531600	ND	Hc-P
chr1	4532400	4534000	ND	Hc-P
chr1	4534800	4539800	ND	Hc-P
chr1	4540800	4541800	ND	Hc-P
chr1	4543400	4543800	ND	Hc-P
chr1	4544000	4544400	Chr-R	Hc-P
chr1	4544400	4544600	Chr-O	Hc-P
chr1	4544600	4546000	ND	Hc-P
chr1	4546800	4547000	ND	Hc-P
chr1	4548400	4549000	ND	Hc-P
chr1	4551000	4551800	ND	Hc-P
chr1	4553200	4553400	ND	Hc-P
chr1	4553800	4555600	ND	Hc-P
chr1	4556800	4557000	ND	Hc-H
chr1	4565800	4566400	ND	Hc-H
chr1	4567200	4567800	Hc-H	Hc-P
chr1	4567800	4568200	ND	Hc-P
chr1	4568200	4568400	ND	Hc-H
chr1	4570000	4570400	Hc-P	Chr-A
chr1	4570400	4571000	Hc-P	ND
chr1	4571000	4571200	Hc-P	Chr-P
chr1	4571400	4571600	Chr-B	ND
chr1	4571600	4571800	Chr-A	ND
chr1	4572200	4572400	Chr-R	Chr-P
chr1	4572400	4572600	Chr-P	ND
chr1	4576600	4577000	ND	Hc-P
chr1	4579000	4579200	ND	Hc-P
chr1	4580600	4581400	ND	Hc-P
chr1	4582200	4582600	ND	Hc-P
chr1	4588600	4590600	ND	Hc-P
chr1	4591000	4592800	ND	Hc-P
chr1	4594400	4594800	ND	Hc-P
chr1	4596000	4599200	ND	Hc-P
chr1	4599600	4601400	ND	Hc-P
chr1	4602600	4605200	ND	Hc-P
chr1	4607800	4608600	ND	Hc-P
chr1	4609000	4610800	ND	Hc-P
chr1	4610800	4611600	ND	Chr-R
chr1	4611600	4612200	ND	Chr-B
chr1	4612200	4612400	ND	Chr-P
chr1	4613000	4613800	Hc-P	ND
chr1	4614600	4617000	ND	Hc-P
chr1	4623000	4624800	ND	Hc-P
chr1	4625200	4626000	ND	Hc-P
chr1	4626600	4628800	ND	Hc-P
chr1	4630600	4632800	ND	Hc-P
chr1	4635400	4635800	ND	Hc-H
chr1	4636400	4636600	Hc-P	ND
chr1	4637000	4641000	ND	Hc-P
chr1	4643600	4645600	ND	Hc-P
chr1	4648800	4649800	ND	Hc-P
chr1	4650200	4652000	ND	Hc-P
chr1	4653800	4654800	ND	Hc-P
chr1	4659800	4660600	ND	Hc-P
chr1	4661400	4662200	ND	Hc-P
chr1	4666800	4667200	ND	Hc-P
chr1	4668000	4669400	ND	Hc-P
chr1	4670400	4672200	ND	Hc-P
chr1	4674000	4674400	ND	Chr-P
chr1	4674400	4674800	ND	Chr-R
chr1	4674800	4675000	ND	Hc-P
chr1	4681200	4681600	ND	Hc-P
chr1	4681600	4682400	Hc-H	Hc-P
chr1	4685200	4687400	ND	Hc-P
chr1	4687800	4689200	Hc-P	ND
chr1	4689200	4690000	Hc-P	Chr-R
chr1	4690600	4693800	ND	Hc-P
chr1	4694400	4697600	ND	Hc-P
chr1	4705200	4706800	ND	Hc-P
chr1	4711000	4711200	ND	Hc-H
chr1	4714600	4715200	ND	Hc-H
chr1	4716200	4716600	Hc-P	Hc-H
chr1	4722400	4722600	Chr-O	ND
chr1	4722600	4723200	Chr-A	ND
chr1	4723400	4724000	ND	Chr-A
chr1	4724000	4724400	ND	Chr-R
chr1	4724400	4724600	ND	Chr-B
chr1	4724800	4725600	Hc-P	ND
chr1	4725600	4725800	ND	Chr-A
chr1	4725800	4726200	ND	Chr-P
chr1	4727200	4727400	ND	Hc-P
chr1	4732800	4733800	ND	Hc-H
chr1	4734400	4734600	ND	Hc-H
chr1	4734600	4735800	Hc-H	Hc-P
chr1	4736200	4736400	Hc-H	ND
chr1	4752400	4752800	ND	Hc-P
chr1	4755600	4756000	Hc-P	Chr-R
chr1	4756000	4756400	Hc-P	Chr-B
chr1	4756400	4757000	Hc-P	Chr-R
chr1	4757000	4757400	Hc-P	ND
chr1	4757400	4757600	ND	Chr-B
chr1	4765800	4768200	ND	Chr-A
chr1	4768200	4768800	Chr-O	Chr-A
chr1	4768800	4769000	ND	Chr-A
chr1	4769000	4769200	ND	Chr-P
chr1	4769800	4771000	ND	Chr-A
chr1	4777600	4778000	ND	Hc-P
chr1	4778000	4778400	ND	Chr-R
chr1	4778400	4778600	ND	Chr-A
chr1	4784400	4784800	Chr-A	Chr-B
chr1	4784800	4785000	Chr-P	Chr-R
chr1	4785000	4785200	Chr-B	ND
chr1	4785400	4785600	Chr-A	ND
chr1	4786000	4786400	ND	Chr-R
chr1	4786400	4786800	Chr-A	ND
chr1	4786800	4787200	Chr-P	ND
chr1	4787200	4787800	ND	Hc-H
chr1	4788000	4788600	Hc-P	Hc-H
chr1	4789000	4789400	ND	Hc-H
chr1	4792800	4793800	ND	Hc-P
chr1	4794200	4795000	ND	Hc-P
chr1	4798200	4798800	ND	Hc-P
chr1	4806600	4807000	ND	Hc-P
chr1	4807200	4807400	ND	Chr-A
chr1	4808200	4808400	Chr-A	Chr-P
chr1	4810800	4811200	ND	Chr-P
chr1	4815000	4815600	ND	Chr-P
chr1	4818200	4818600	ND	Chr-P
chr1	4821800	4822400	Chr-P	ND
chr1	4822600	4824800	ND	Chr-P
chr1	4830800	4831400	Chr-P	ND
chr1	4853200	4853600	ND	Chr-P
chr1	4854400	4854800	ND	Chr-A
chr1	4855800	4856400	Chr-A	Chr-P
chr1	4857200	4857400	Chr-A	ND
chr1	4858800	4859200	Chr-A	Chr-P
chr1	4859600	4860000	ND	Chr-A
chr1	4860000	4860600	Chr-P	Chr-A
chr1	4861000	4861400	ND	Chr-P
chr1	4862600	4863000	Chr-P	Chr-A
chr1	4863800	4867600	ND	Chr-P
chr1	4869400	4870800	ND	Chr-P
chr1	4871800	4873800	ND	Chr-P
chr1	4884600	4885800	ND	Chr-P
chr1	4888400	4889400	ND	Chr-P
chr1	4902400	4902800	ND	Chr-P
chr1	4907400	4907800	ND	Chr-P
chr1	4907800	4908600	ND	Chr-A
chr1	4908600	4909800	ND	Chr-P
chr1	4909800	4910400	Chr-P	Chr-A
chr1	4910800	4912600	ND	Chr-P
chr1	4914400	4915000	ND	Chr-P
chr1	4916200	4916600	Hc-P	ND
chr1	4918400	4919600	Chr-P	ND
chr1	4925200	4925400	ND	Chr-P
chr1	4925600	4926200	Chr-P	Chr-A
chr1	4934200	4934400	ND	Hc-H
chr1	4937200	4937400	ND	Chr-P
chr1	4937400	4938000	Chr-P	Chr-A
chr1	4938200	4939000	Chr-P	Chr-A
chr1	4940400	4940600	ND	Chr-P
chr1	4942600	4943000	ND	Chr-R
chr1	4944000	4944800	ND	Hc-H
chr1	4947000	4948800	Hc-H	ND
chr1	4950400	4951400	Hc-H	ND
chr1	4953000	4953800	Hc-H	Hc-P
chr1	4964800	4965000	Hc-P	ND
chr1	4965600	4966800	Chr-P	Hc-P
chr1	4966800	4967000	Chr-P	ND
chr1	4969600	4970200	Chr-P	ND
chr1	4970400	4971600	Chr-A	Chr-P
chr1	4978200	4979200	Hc-H	ND
chr1	4981600	4982800	Hc-H	ND
chr1	4989200	4990000	Hc-H	ND
chr1	4990000	4990400	Hc-H	Chr-P
chr1	4990400	4992200	Hc-H	ND
chr1	5008000	5009000	Chr-P	ND
chr1	5012000	5014600	Chr-P	ND
chr1	5014600	5015000	Chr-A	Chr-P
chr1	5015200	5015400	Chr-P	Chr-A
chr1	5016200	5016800	Chr-A	Chr-P
chr1	5017400	5017800	Chr-B	Chr-R
chr1	5017800	5018400	Chr-A	ND
chr1	5018600	5018800	Chr-A	ND
chr1	5018800	5019000	Chr-B	ND
chr1	5019000	5019800	Chr-A	ND
chr1	5019800	5020400	Chr-B	ND
chr1	5021200	5021600	Chr-A	Chr-R
chr1	5021600	5022400	Chr-A	Chr-B
chr1	5022600	5024000	Chr-A	ND
chr1	5024000	5024400	Chr-B	ND
chr1	5024400	5024600	Chr-P	ND
chr1	5024600	5025800	Chr-P	Hc-P
chr1	5025800	5026600	Chr-A	Hc-P
chr1	5026600	5027200	ND	Hc-P
chr1	5027400	5028000	Chr-P	ND
chr1	5028600	5029000	Chr-P	ND
chr1	5029000	5029400	Chr-P	Hc-P
chr1	5029400	5030000	Chr-P	ND
chr1	5032600	5032800	Chr-P	Hc-P
chr1	5032800	5033000	Chr-P	Chr-R
chr1	5033000	5033600	Chr-A	Chr-B
chr1	5033800	5034000	Chr-P	ND
chr1	5034000	5034200	Chr-A	Hc-P
chr1	5034200	5034400	Chr-B	Hc-P
chr1	5035400	5036000	ND	Hc-H
chr1	5040200	5041000	Hc-H	Hc-P
chr1	5041000	5042000	ND	Hc-P
chr1	5044000	5044200	ND	Hc-P
chr1	5044600	5045600	ND	Hc-P
chr1	5046400	5047200	ND	Hc-P
chr1	5053600	5056800	ND	Hc-P
chr1	5062000	5063000	ND	Hc-P
chr1	5063800	5064400	ND	Hc-P
chr1	5064800	5068000	ND	Hc-P
chr1	5069800	5070000	Chr-A	Hc-P
chr1	5070000	5070200	Chr-A	Chr-R
chr1	5070200	5070600	Chr-A	Chr-B
chr1	5070600	5070800	Chr-A	Chr-R
chr1	5070800	5071000	Chr-A	Hc-P
chr1	5079000	5079800	ND	Hc-H
chr1	5081800	5082200	ND	Hc-H
chr1	5082200	5082600	Chr-B	ND
chr1	5082600	5082800	Chr-R	ND
chr1	5082800	5083400	Chr-A	ND
chr1	5084200	5084400	Chr-P	Chr-A
chr1	5087000	5087400	ND	Chr-P
chr1	5088000	5089400	ND	Chr-P
chr1	5090000	5090400	ND	Chr-P
chr1	5103000	5103200	ND	Chr-O
chr1	5103200	5103800	ND	Chr-A
chr1	5107600	5108200	Chr-P	Chr-A
chr1	5108200	5108600	ND	Chr-P
chr1	5113800	5114400	Hc-H	ND
chr1	5114600	5115000	Chr-R	ND
chr1	5115000	5115800	Chr-P	ND
chr1	5115800	5116000	Chr-P	Chr-A
chr1	5116000	5116200	ND	Chr-A
chr1	5116200	5116400	ND	Chr-O
chr1	5120400	5121200	ND	Chr-P
chr1	5122400	5122600	ND	Chr-R
chr1	5123000	5123200	ND	Chr-P
chr1	5125000	5126800	ND	Chr-P
chr1	5127000	5127400	Chr-P	ND
chr1	5127800	5129600	ND	Chr-P
chr1	5130000	5130200	ND	Chr-P
chr1	5131200	5131800	ND	Chr-P
chr1	5131800	5132600	Hc-H	ND
chr1	5156400	5157400	ND	Chr-P
chr1	5158800	5160600	ND	Chr-P
chr1	5165400	5165800	ND	Hc-H
chr1	5166800	5167400	ND	Hc-H
chr1	5168000	5168600	ND	Hc-H
chr1	5176600	5177800	ND	Hc-P
chr1	5178200	5178800	ND	Hc-P
chr1	5180600	5181000	ND	Hc-P
chr1	5181600	5182000	Hc-P	ND
chr1	5182600	5183000	ND	Hc-P
chr1	5183000	5183400	ND	Chr-R
chr1	5183400	5184000	ND	Chr-B
chr1	5184000	5184800	ND	Hc-P
chr1	5185600	5188800	ND	Hc-P
chr1	5188800	5189800	Hc-H	Hc-P
chr1	5190400	5190800	Hc-H	ND
chr1	5195200	5196200	Hc-H	Hc-P
chr1	5197600	5197800	ND	Hc-H
chr1	5203000	5203400	ND	Hc-P
chr1	5206200	5206600	ND	Hc-P
chr1	5207400	5209600	ND	Hc-P
chr1	5211800	5212600	ND	Hc-P
chr1	5214200	5216400	ND	Hc-P
chr1	5216800	5218200	ND	Hc-P
chr1	5220400	5220800	Chr-P	ND
chr1	5220800	5221200	Chr-R	Chr-A
chr1	5221400	5221800	ND	Chr-R
chr1	5221800	5223200	ND	Hc-P
chr1	5223200	5223600	Chr-R	ND
chr1	5225600	5225800	Hc-P	Chr-R
chr1	5226200	5226600	Chr-R	ND
chr1	5227400	5227600	Hc-P	Chr-R
chr1	5228200	5228400	Hc-P	Chr-R
chr1	5228400	5228600	Hc-P	Chr-B
chr1	5228600	5228800	Chr-B	Chr-A
chr1	5229200	5229400	Chr-A	ND
chr1	5229400	5229600	Chr-R	ND
chr1	5230600	5230800	ND	Chr-R
chr1	5230800	5231200	ND	Hc-P
chr1	5231800	5232000	ND	Chr-P
chr1	5232000	5232600	Hc-P	Chr-R
chr1	5233000	5233400	Chr-R	Chr-B
chr1	5233400	5233600	ND	Chr-B
chr1	5233600	5233800	ND	Chr-R
chr1	5233800	5234000	ND	Hc-P
chr1	5234400	5234800	ND	Hc-P
chr1	5235800	5237800	ND	Hc-P
chr1	5238200	5240200	ND	Hc-P
chr1	5240800	5242200	ND	Hc-P
chr1	5243800	5244600	ND	Hc-P
chr1	5245800	5248200	ND	Hc-P
chr1	5249400	5250200	ND	Hc-P
chr1	5250200	5250600	ND	Hc-H
chr1	5253200	5256400	ND	Hc-H
chr1	5256400	5258400	ND	Hc-P
chr1	5258400	5259200	ND	Chr-R
chr1	5259200	5261400	ND	Hc-P
chr1	5261800	5266400	ND	Hc-P
chr1	5267200	5268800	ND	Hc-H
chr1	5269400	5269600	ND	Hc-H
chr1	5271000	5272000	ND	Hc-H
chr1	5273000	5273400	Hc-H	Hc-P
chr1	5273400	5274600	ND	Hc-P
chr1	5275000	5276800	ND	Hc-P
chr1	5276800	5277200	ND	Hc-H
chr1	5277200	5278600	ND	Hc-P
chr1	5279000	5281800	ND	Hc-P
chr1	5283200	5283600	Hc-P	Chr-R
chr1	5284400	5284600	ND	Hc-P
chr1	5286000	5289200	ND	Hc-P
chr1	5291600	5293000	ND	Hc-P
chr1	5293800	5294000	ND	Hc-H
chr1	5294200	5296000	ND	Hc-P
chr1	5305600	5307400	ND	Hc-H
chr1	5308400	5309400	Hc-H	Hc-P
chr1	5309600	5310000	ND	Hc-H
chr1	5313800	5314600	ND	Hc-P
chr1	5316600	5317400	ND	Hc-P
chr1	5321000	5322800	ND	Hc-P
chr1	5323200	5328600	ND	Hc-P
chr1	5333200	5337800	ND	Hc-P
chr1	5340000	5340800	ND	Hc-P
chr1	5340800	5342400	Hc-H	Hc-P
chr1	5343400	5344000	Hc-H	Hc-P
chr1	5345400	5345800	Hc-P	ND
chr1	5345800	5346400	Hc-H	Hc-P
chr1	5347400	5349600	Hc-H	Hc-P
chr1	5352800	5353200	ND	Hc-H
chr1	5357000	5357800	Hc-H	Hc-P
chr1	5357800	5358400	ND	Hc-H
chr1	5360200	5363600	ND	Hc-P
chr1	5364000	5365400	ND	Hc-P
chr1	5370200	5371800	ND	Hc-P
chr1	5372600	5373800	ND	Hc-P
chr1	5377000	5379400	ND	Hc-P
chr1	5380400	5382200	ND	Hc-P
chr1	5383400	5384200	ND	Hc-P
chr1	5385000	5386400	ND	Hc-P
chr1	5387400	5387800	ND	Hc-P
chr1	5390000	5390800	ND	Hc-P
chr1	5392600	5393800	ND	Hc-P
chr1	5394800	5395400	ND	Hc-P
chr1	5396400	5397400	ND	Hc-P
chr1	5399400	5402600	ND	Hc-P
chr1	5403000	5403600	ND	Hc-P
chr1	5404600	5407600	ND	Hc-P
chr1	5408600	5409600	ND	Hc-P
chr1	5410000	5411200	ND	Hc-P
chr1	5412200	5413000	ND	Chr-R
chr1	5413000	5414400	ND	Hc-P
chr1	5414800	5416000	ND	Hc-P
chr1	5417400	5418800	ND	Hc-P
chr1	5420800	5421800	ND	Hc-P
chr1	5423000	5423200	ND	Hc-P
chr1	5423200	5423800	Hc-H	Hc-P
chr1	5426400	5426600	ND	Hc-H
chr1	5430400	5430800	Hc-H	Hc-P
chr1	5431800	5432600	Hc-H	ND
chr1	5436000	5436400	Hc-H	ND
chr1	5436400	5437800	Hc-H	Hc-P
chr1	5437800	5438800	ND	Hc-P
chr1	5442400	5444000	ND	Hc-P
chr1	5449600	5452400	ND	Hc-P
chr1	5455200	5455600	ND	Hc-P
chr1	5463000	5464400	ND	Hc-P
chr1	5465800	5466800	ND	Hc-P
chr1	5469000	5470600	ND	Hc-P
chr1	5471400	5472600	ND	Hc-P
chr1	5481000	5481400	ND	Hc-H
chr1	5484000	5485600	ND	Hc-H
chr1	5485600	5486000	ND	Hc-P
chr1	5486000	5486200	ND	Hc-H
chr1	5488400	5489200	ND	Hc-H
chr1	5493000	5493800	ND	Hc-P
chr1	5495800	5497000	ND	Hc-P
chr1	5497000	5497400	Hc-H	Hc-P
chr1	5497400	5498000	ND	Hc-P
chr1	5502400	5502800	ND	Hc-P
chr1	5503200	5503600	ND	Hc-P
chr1	5506200	5507000	ND	Hc-P
chr1	5510800	5511000	Hc-P	ND
chr1	5511800	5513200	ND	Hc-P
chr1	5515800	5516600	ND	Hc-P
chr1	5522200	5522400	ND	Hc-P
chr1	5526200	5526600	ND	Hc-P
chr1	5526600	5528800	ND	Hc-H
chr1	5532200	5533000	ND	Hc-P
chr1	5539200	5541400	ND	Hc-P
chr1	5545400	5546000	ND	Hc-H
chr1	5569600	5570800	ND	Hc-P
chr1	5578600	5581000	ND	Hc-P
chr1	5581800	5582000	ND	Hc-P
chr1	5582000	5582400	Hc-H	Hc-P
chr1	5584200	5586200	ND	Hc-P
chr1	5587200	5587800	ND	Hc-P
chr1	5587800	5588000	Chr-R	Hc-P
chr1	5588000	5588800	Chr-B	ND
chr1	5588800	5589400	Chr-R	ND
chr1	5589400	5590200	Hc-P	Chr-R
chr1	5590600	5590800	ND	Hc-P
chr1	5591200	5592600	ND	Hc-P
chr1	5593800	5594400	ND	Hc-P
chr1	5595400	5596000	ND	Hc-P
chr1	5601200	5603000	ND	Hc-P
chr1	5607000	5608200	ND	Hc-P
chr1	5612000	5613600	ND	Hc-P
chr1	5618000	5621800	ND	Hc-P
chr1	5627800	5628600	ND	Hc-H
chr1	5629800	5630400	Hc-H	Hc-P
chr1	5630400	5630600	ND	Hc-P
chr1	5632200	5633200	ND	Hc-P
chr1	5641800	5644000	ND	Hc-P
chr1	5644400	5645800	ND	Hc-P
chr1	5647600	5648800	ND	Hc-P
chr1	5654000	5654600	ND	Hc-H
chr1	5657200	5658000	ND	Hc-P
chr1	5658800	5661200	ND	Hc-P
chr1	5672800	5673400	ND	Hc-P
chr1	5676800	5677800	ND	Hc-H
chr1	5695600	5696400	ND	Hc-P
chr1	5701600	5701800	ND	Hc-H
chr1	5702600	5703000	ND	Hc-H
chr1	5703800	5704000	ND	Hc-H
chr1	5730200	5730800	ND	Hc-P
chr1	5733000	5733600	ND	Hc-P
chr1	5740800	5741400	Hc-H	ND
chr1	5741400	5743200	ND	Hc-H
chr1	5743200	5743600	Hc-H	Hc-P
chr1	5744400	5744600	Hc-H	ND
chr1	5746200	5746400	ND	Hc-H
chr1	5750600	5750800	ND	Hc-P
chr1	5755000	5755400	ND	Hc-H
chr1	5757200	5757400	ND	Hc-H
chr1	5761600	5764000	ND	Hc-P
chr1	5764800	5765400	ND	Hc-P
chr1	5766200	5767200	ND	Hc-P
chr1	5773400	5774200	ND	Hc-P
chr1	5788400	5789000	ND	Hc-P
chr1	5790600	5791000	ND	Hc-P
chr1	5791400	5791800	Hc-P	ND
chr1	5792000	5792200	ND	Hc-P
chr1	5800200	5800600	ND	Hc-P
chr1	5816400	5816800	ND	Hc-P
chr1	5819400	5819600	Hc-H	ND
chr1	5826000	5826800	ND	Hc-H
chr1	5845800	5846600	ND	Hc-P
chr1	5849600	5849800	ND	Hc-P
chr1	5849800	5850000	Hc-H	Hc-P
chr1	5855600	5856000	ND	Hc-H
chr1	5856000	5857000	ND	Hc-P
chr1	5865000	5865400	ND	Hc-P
chr1	5872600	5873000	Hc-H	ND
chr1	5878800	5879400	Hc-P	ND
chr1	5888400	5889800	ND	Hc-P
chr1	5899000	5899600	ND	Hc-P
chr1	5904600	5905000	Chr-R	Chr-B
chr1	5906400	5907600	ND	Hc-P
chr1	5909400	5909600	ND	Hc-P
chr1	5910600	5911200	ND	Hc-P
chr1	5914000	5914400	ND	Hc-P
chr1	5915000	5915200	Hc-P	Chr-R
chr1	5915200	5915400	Hc-P	Chr-B
chr1	5915400	5915600	Chr-R	Chr-B
chr1	5915600	5915800	ND	Chr-A
chr1	5916200	5916600	Chr-R	ND
chr1	5916600	5917200	Chr-B	ND
chr1	5917200	5918000	Chr-R	ND
chr1	5918000	5918400	Hc-P	Chr-R
chr1	5920000	5920400	ND	Hc-P
chr1	5920800	5921000	Hc-H	ND
chr1	5922800	5923200	ND	Hc-P
chr1	5924000	5924600	ND	Hc-P
chr1	5926400	5926800	ND	Hc-P
chr1	5928400	5929000	ND	Hc-P
chr1	5930200	5930600	ND	Hc-P
chr1	5931800	5932600	Hc-P	ND
chr1	5942400	5943200	ND	Hc-P
chr1	5948400	5948800	ND	Hc-P
chr1	5949200	5949600	ND	Hc-P
chr1	5952200	5953600	ND	Hc-P
chr1	5954800	5955600	ND	Hc-P
chr1	5956200	5957600	ND	Hc-P
chr1	5958000	5959400	ND	Hc-P
chr1	5959800	5960600	ND	Hc-P
chr1	5967800	5968200	ND	Hc-H
chr1	5969800	5970200	Hc-P	ND
chr1	5976000	5977600	ND	Hc-P
chr1	5979800	5981200	ND	Hc-H
chr1	5981200	5981600	ND	Hc-P
chr1	5981600	5982800	ND	Hc-H
chr1	5983600	5984600	ND	Hc-H
chr1	5985000	5985600	Hc-P	ND
chr1	5985800	5986000	Hc-H	Hc-P
chr1	5988800	5989600	ND	Hc-H
chr1	5992200	5993000	ND	Hc-P
chr1	5993000	5993400	Hc-H	Hc-P
chr1	5997400	5997800	Hc-H	ND
chr1	6005000	6005400	Hc-P	Hc-H
chr1	6006800	6007000	Hc-H	Hc-P
chr1	6009400	6009600	ND	Hc-H
chr1	6012400	6012600	ND	Hc-H
chr1	6013800	6014200	Hc-H	ND
chr1	6024600	6025600	ND	Hc-P
chr1	6027000	6027400	Hc-P	Hc-H
chr1	6037600	6038000	ND	Hc-P
chr1	6039400	6040000	ND	Hc-P
chr1	6041200	6041800	Hc-P	ND
chr1	6048800	6049000	ND	Chr-P
chr1	6049000	6049400	ND	Chr-A
chr1	6049400	6049600	ND	Chr-O
chr1	6053200	6054000	ND	Chr-O
chr1	6059800	6060600	ND	Chr-O
chr1	6060800	6062600	ND	Hc-P
chr1	6064200	6064600	ND	Chr-O
chr1	6064600	6065000	ND	Chr-A
chr1	6065000	6065400	ND	Chr-P
chr1	6072800	6073600	Hc-P	Hc-H
chr1	6073600	6074000	Hc-P	ND
chr1	6075800	6076000	ND	Chr-P
chr1	6076000	6076600	ND	Chr-A
chr1	6076600	6076800	Hc-P	Chr-A
chr1	6076800	6077000	Hc-P	Chr-P
chr1	6077000	6077400	ND	Chr-P
chr1	6089600	6090800	ND	Hc-H
chr1	6096800	6097600	ND	Hc-P
chr1	6098000	6098400	Hc-P	ND
chr1	6101400	6102200	ND	Chr-P
chr1	6102200	6103400	ND	Chr-A
chr1	6103400	6104000	ND	Chr-P
chr1	6118800	6120000	ND	Hc-P
chr1	6120400	6120800	ND	Hc-P
chr1	6133400	6133600	ND	Hc-P
chr1	6134800	6135600	ND	Chr-O
chr1	6135600	6137000	ND	Chr-P
chr1	6138600	6138800	Hc-H	ND
chr1	6139200	6140200	ND	Hc-P
chr1	6142800	6143200	Hc-H	ND
chr1	6143200	6143600	Hc-H	Hc-P
chr1	6144000	6144600	ND	Hc-H
chr1	6144600	6145200	Hc-P	Hc-H
chr1	6146200	6147000	Hc-H	ND
chr1	6147800	6148000	Hc-H	ND
chr1	6151200	6151800	ND	Hc-H
chr1	6152200	6153000	ND	Chr-O
chr1	6153200	6154200	ND	Hc-P
chr1	6156000	6156400	ND	Hc-H
chr1	6156800	6158000	ND	Hc-P
chr1	6158000	6158400	ND	Hc-H
chr1	6162600	6162800	ND	Hc-H
chr1	6162800	6163200	ND	Hc-P
chr1	6163200	6165400	Hc-H	Hc-P
chr1	6174800	6175600	Hc-H	Hc-P
chr1	6176800	6177600	ND	Hc-H
chr1	6178800	6179200	ND	Hc-P
chr1	6180400	6180800	Chr-R	Chr-P
chr1	6180800	6181200	Hc-P	Chr-P
chr1	6186600	6187400	ND	Hc-H
chr1	6188800	6189200	Hc-P	ND
chr1	6195000	6195400	Chr-R	Hc-H
chr1	6197400	6198000	ND	Chr-P
chr1	6202000	6202200	ND	Chr-P
chr1	6202200	6202800	ND	Chr-A
chr1	6202800	6204000	ND	Chr-P
chr1	6204000	6205400	ND	Chr-A
chr1	6205400	6207000	ND	Chr-P
chr1	6210000	6210600	ND	Chr-P
chr1	6210800	6211200	Chr-P	Chr-A
chr1	6214000	6214200	Chr-P	Chr-A
chr1	6214400	6215000	Chr-B	Chr-A
chr1	6215400	6216200	Chr-A	Chr-P
chr1	6216400	6216600	Chr-P	Chr-A
chr1	6218200	6218600	ND	Chr-P
chr1	6218600	6219600	Chr-P	Chr-A
chr1	6220600	6221000	Chr-P	Chr-A
chr1	6226000	6226800	Chr-P	Chr-A
chr1	6228400	6228800	ND	Chr-P
chr1	6231600	6232000	Chr-P	Chr-A
chr1	6269600	6271400	ND	Chr-P
chr1	6271400	6272000	ND	Chr-A
chr1	6272000	6272200	ND	Chr-P
chr1	6272200	6272800	Chr-O	Chr-A
chr1	6272800	6273800	ND	Chr-P
chr1	6281600	6281800	Chr-P	ND
chr1	6282400	6283200	Chr-R	Chr-P
chr1	6291600	6292000	Hc-P	ND
chr1	6296800	6297600	Hc-H	ND
chr1	6298200	6298800	ND	Hc-H
chr1	6301600	6302800	ND	Hc-H
chr1	6303800	6304400	ND	Hc-P
chr1	6304600	6305000	Hc-P	ND
chr1	6305400	6307000	Hc-P	ND
chr1	6311600	6311800	Hc-H	ND
chr1	6311800	6312000	Hc-H	Chr-P
chr1	6312000	6312200	ND	Chr-P
chr1	6312200	6313000	ND	Chr-A
chr1	6313000	6313400	ND	Chr-P
chr1	6313400	6313800	Hc-P	Chr-P
chr1	6323200	6324000	ND	Hc-P
chr1	6330400	6331000	ND	Chr-O
chr1	6333800	6334200	ND	Hc-H
chr1	6339200	6339800	Hc-H	Hc-P
chr1	6339800	6340200	ND	Hc-P
chr1	6345600	6346800	ND	Hc-H
chr1	6348000	6348400	Hc-H	ND
chr1	6349000	6349600	Hc-P	ND
chr1	6350800	6351600	ND	Hc-P
chr1	6352600	6353400	Hc-P	ND
chr1	6355400	6355800	ND	Hc-P
chr1	6359600	6359800	Chr-B	ND
chr1	6359800	6360000	Chr-R	ND
chr1	6360000	6360200	Hc-P	ND
chr1	6367600	6367800	Hc-P	ND
chr1	6370000	6370200	Chr-R	Hc-P
chr1	6370600	6370800	Chr-B	Chr-O
chr1	6370800	6371000	Chr-R	ND
chr1	6371000	6371400	Chr-R	Hc-P
chr1	6376000	6376400	Hc-P	ND
chr1	6382600	6383200	Chr-A	Chr-B
chr1	6383200	6383600	Chr-R	Chr-B
chr1	6383600	6383800	Hc-P	Chr-R
chr1	6384200	6384800	Hc-P	ND
chr1	6385400	6388200	Hc-P	ND
chr1	6391600	6392600	Hc-P	ND
chr1	6393800	6394000	Hc-P	ND
chr1	6395400	6395800	Chr-B	Hc-P
chr1	6395800	6396000	Chr-R	Hc-P
chr1	6396000	6396400	ND	Hc-P
chr1	6397200	6398000	ND	Chr-O
chr1	6399600	6401400	Hc-P	ND
chr1	6401400	6402000	Hc-P	Chr-O
chr1	6402000	6402200	Hc-P	ND
chr1	6403800	6404600	Hc-P	ND
chr1	6405800	6406000	ND	Chr-P
chr1	6406000	6406200	Hc-P	Chr-P
chr1	6406200	6406400	Chr-R	Chr-A
chr1	6406800	6407000	Chr-O	Chr-A
chr1	6407000	6407200	ND	Chr-P
chr1	6407800	6408400	ND	Chr-P
chr1	6408800	6409000	ND	Chr-P
chr1	6409400	6409800	Chr-R	Chr-P
chr1	6409800	6410000	Chr-B	Chr-P
chr1	6411000	6411200	ND	Chr-A
chr1	6411200	6411800	Hc-P	Chr-A
chr1	6412400	6414000	Hc-P	ND
chr1	6414400	6414600	ND	Hc-P
chr1	6415600	6415800	Hc-P	ND
chr1	6415800	6416400	Hc-P	Chr-P
chr1	6416400	6417800	Hc-P	ND
chr1	6417800	6418000	Hc-P	Chr-O
chr1	6418000	6418400	ND	Chr-O
chr1	6418600	6419200	Hc-P	Chr-P
chr1	6419200	6420000	Hc-P	ND
chr1	6420000	6420400	Hc-P	Chr-P
chr1	6420400	6420600	Hc-P	ND
chr1	6420600	6421000	Hc-H	ND
chr1	6421600	6422000	ND	Hc-H
chr1	6426200	6427000	Hc-P	Hc-H
chr1	6427000	6427600	ND	Hc-H
chr1	6428600	6429200	Hc-H	ND
chr1	6429200	6429600	Hc-P	Hc-H
chr1	6438000	6438400	Hc-H	ND
chr1	6438400	6439400	Hc-P	ND
chr1	6439400	6440600	Hc-H	ND
chr1	6440600	6441000	Hc-P	ND
chr1	6441000	6441200	Chr-R	ND
chr1	6441800	6442000	Chr-B	Chr-A
chr1	6442000	6442200	ND	Chr-P
chr1	6449000	6449400	Hc-P	Chr-A
chr1	6453200	6453400	ND	Chr-P
chr1	6453400	6454600	ND	Chr-A
chr1	6454600	6454800	ND	Chr-P
chr1	6466600	6466800	Hc-P	ND
chr1	6466800	6467200	Hc-P	Chr-P
chr1	6467200	6467600	Hc-P	ND
chr1	6475000	6475600	ND	Chr-P
chr1	6475600	6476200	ND	Chr-A
chr1	6476200	6477800	ND	Chr-P
chr1	6477800	6478000	ND	Chr-A
chr1	6478000	6478600	Hc-P	Chr-A
chr1	6478600	6479800	ND	Chr-P
chr1	6480400	6481400	ND	Chr-A
chr1	6481400	6482800	Chr-P	Chr-A
chr1	6484200	6484600	Chr-O	Chr-A
chr1	6484600	6486200	ND	Chr-A
chr1	6486400	6486600	Chr-A	Chr-B
chr1	6487600	6488600	Chr-B	Chr-A
chr1	6488600	6489000	Chr-R	Chr-A
chr1	6489200	6489600	Chr-B	Chr-A
chr1	6489600	6489800	Hc-P	Chr-A
chr1	6489800	6490200	ND	Chr-A
chr1	6490200	6490800	ND	Chr-P
chr1	6490800	6491400	ND	Chr-A
chr1	6491400	6491800	ND	Chr-P
chr1	6491800	6492400	ND	Chr-A
chr1	6492400	6492800	ND	Chr-P
chr1	6492800	6493400	ND	Chr-A
chr1	6493400	6493800	ND	Chr-P
chr1	6493800	6494400	Hc-P	Chr-A
chr1	6494400	6494800	Hc-P	Chr-P
chr1	6494800	6495800	Chr-R	Chr-A
chr1	6495800	6496000	Hc-P	Chr-A
chr1	6496400	6496800	ND	Chr-P
chr1	6496800	6499000	ND	Chr-A
chr1	6499000	6505400	ND	Chr-P
chr1	6505400	6506000	Hc-P	Chr-P
chr1	6506000	6506200	Hc-P	Chr-R
chr1	6506200	6508400	Hc-P	ND
chr1	6508400	6509000	Hc-P	Chr-P
chr1	6509000	6509400	Hc-P	ND
chr1	6509400	6509600	Hc-H	Chr-P
chr1	6509600	6510000	ND	Chr-P
chr1	6510000	6510400	Chr-P	Chr-A
chr1	6510400	6511000	Chr-R	Chr-A
chr1	6511000	6512000	ND	Chr-A
chr1	6512000	6512200	ND	Chr-P
chr1	6516800	6518000	Hc-H	ND
chr1	6518200	6518600	ND	Chr-A
chr1	6518600	6519000	ND	Chr-B
chr1	6519000	6523200	ND	Chr-P
chr1	6523200	6524000	ND	Chr-A
chr1	6524000	6525200	ND	Chr-P
chr1	6525200	6527200	ND	Chr-A
chr1	6527200	6528800	ND	Chr-P
chr1	6528800	6529000	ND	Chr-A
chr1	6529000	6529200	ND	Chr-B
chr1	6529200	6529400	ND	Chr-R
chr1	6529800	6530200	Chr-P	ND
chr1	6530200	6531000	ND	Chr-P
chr1	6536600	6537200	Hc-H	Chr-P
chr1	6537600	6538600	ND	Chr-P
chr1	6538600	6539000	Hc-H	Chr-P
chr1	6539000	6539400	ND	Chr-P
chr1	6539400	6540400	ND	Chr-A
chr1	6540800	6542000	ND	Chr-P
chr1	6542000	6542400	Hc-P	Chr-P
chr1	6542400	6545200	ND	Chr-P
chr1	6545600	6546000	ND	Chr-A
chr1	6546000	6546400	ND	Chr-P
chr1	6546400	6546600	ND	Chr-A
chr1	6546600	6547000	Chr-R	Chr-A
chr1	6547000	6547400	ND	Chr-P
chr1	6547400	6547800	ND	Chr-A
chr1	6547800	6548000	ND	Chr-P
chr1	6548400	6550600	ND	Chr-P
chr1	6553000	6553600	ND	Hc-H
chr1	6554600	6555000	ND	Hc-H
chr1	6557800	6558400	ND	Chr-P
chr1	6559200	6560400	ND	Chr-P
chr1	6561600	6563000	Hc-P	ND
chr1	6565600	6566200	Hc-H	ND
chr1	6568600	6569000	Hc-H	ND
chr1	6569200	6569400	Hc-P	ND
chr1	6569400	6570000	Hc-P	Chr-P
chr1	6570000	6570200	ND	Chr-P
chr1	6571200	6575800	ND	Chr-P
chr1	6575800	6576600	ND	Chr-A
chr1	6576600	6580000	ND	Chr-P
chr1	6580000	6581000	ND	Chr-A
chr1	6581000	6583000	ND	Chr-P
chr1	6583400	6584000	ND	Chr-P
chr1	6584000	6586000	ND	Chr-A
chr1	6586000	6588000	ND	Chr-P
chr1	6588400	6590600	ND	Chr-P
chr1	6590600	6591400	ND	Chr-A
chr1	6592000	6592200	ND	Chr-A
chr1	6592200	6593000	ND	Chr-P
chr1	6593000	6594200	ND	Chr-A
chr1	6595000	6595400	Chr-P	Chr-A
chr1	6595400	6595600	ND	Chr-A
chr1	6595600	6600200	ND	Chr-P
chr1	6600200	6600600	Hc-P	Chr-A
chr1	6600600	6602400	ND	Chr-P
chr1	6603200	6604000	ND	Chr-P
chr1	6604000	6604400	Hc-P	Chr-A
chr1	6604400	6605400	ND	Chr-A
chr1	6605400	6606800	ND	Chr-P
chr1	6606800	6607800	ND	Chr-A
chr1	6607800	6612000	ND	Chr-P
chr1	6612600	6613600	ND	Chr-P
chr1	6614600	6616400	ND	Chr-P
chr1	6620000	6622400	Hc-P	Chr-P
chr1	6622400	6622800	Hc-P	ND
chr1	6623000	6623600	Hc-H	ND
chr1	6623800	6624600	ND	Chr-P
chr1	6626000	6626200	Hc-H	ND
chr1	6627000	6627800	ND	Hc-H
chr1	6631800	6632400	Hc-H	ND
chr1	6632400	6632600	Hc-H	Chr-P
chr1	6632600	6633200	ND	Chr-P
chr1	6633200	6633600	Hc-H	Chr-P
chr1	6633600	6634400	ND	Chr-P
chr1	6636000	6636800	ND	Hc-H
chr1	6638000	6638200	ND	Chr-P
chr1	6638200	6639000	Hc-H	Chr-P
chr1	6639000	6639400	ND	Chr-P
chr1	6639400	6640000	ND	Chr-A
chr1	6640000	6641600	ND	Chr-P
chr1	6641600	6642400	ND	Chr-A
chr1	6642400	6642800	ND	Chr-P
chr1	6643200	6643600	ND	Chr-P
chr1	6643600	6644000	Hc-P	Chr-A
chr1	6644000	6644400	ND	Chr-A
chr1	6644400	6644600	ND	Chr-P
chr1	6644600	6645600	Hc-P	Chr-P
chr1	6649800	6650400	ND	Chr-P
chr1	6651000	6651200	ND	Chr-O
chr1	6651200	6651800	ND	Chr-A
chr1	6651800	6652200	ND	Chr-P
chr1	6653000	6654400	ND	Chr-P
chr1	6654800	6656400	ND	Chr-A
chr1	6656400	6657000	ND	Chr-P
chr1	6657000	6657200	ND	Chr-A
chr1	6657200	6657600	Chr-P	Chr-A
chr1	6657600	6658000	ND	Chr-A
chr1	6658000	6658400	Chr-P	Chr-A
chr1	6659000	6659400	ND	Chr-P
chr1	6659400	6660000	ND	Chr-A
chr1	6660000	6661400	ND	Chr-P
chr1	6661400	6662000	Hc-P	Chr-A
chr1	6662000	6662200	ND	Chr-P
chr1	6662800	6663000	Hc-H	ND
chr1	6664600	6664800	Hc-H	ND
chr1	6664800	6665400	Hc-H	Chr-P
chr1	6665400	6665800	Hc-H	Chr-A
chr1	6665800	6666600	ND	Chr-A
chr1	6666600	6667200	ND	Chr-P
chr1	6667200	6669400	Hc-P	Chr-P
chr1	6669400	6671000	ND	Chr-P
chr1	6671000	6671800	ND	Chr-A
chr1	6671800	6672800	ND	Chr-P
chr1	6673200	6676000	ND	Chr-P
chr1	6676000	6676400	Hc-P	Chr-A
chr1	6676400	6677000	ND	Chr-P
chr1	6677400	6677600	Hc-H	Chr-P
chr1	6677600	6678200	ND	Chr-P
chr1	6679200	6680400	ND	Chr-P
chr1	6680400	6681000	ND	Chr-A
chr1	6681000	6681400	ND	Chr-P
chr1	6681400	6682000	ND	Chr-A
chr1	6682000	6682400	Hc-P	Chr-A
chr1	6682400	6682600	Chr-R	Chr-A
chr1	6682600	6682800	Chr-P	Chr-A
chr1	6682800	6683400	ND	Chr-A
chr1	6683400	6685600	ND	Chr-P
chr1	6686600	6687200	ND	Chr-P
chr1	6687200	6688000	ND	Chr-A
chr1	6688000	6688800	ND	Chr-P
chr1	6689200	6689400	Hc-H	ND
chr1	6689400	6689800	Hc-H	Chr-P
chr1	6689800	6690400	Hc-H	ND
chr1	6695000	6695200	Hc-H	ND
chr1	6700200	6704200	ND	Chr-P
chr1	6705200	6706600	ND	Chr-P
chr1	6708000	6709800	ND	Chr-P
chr1	6710400	6712000	ND	Chr-P
chr1	6712000	6712200	ND	Chr-A
chr1	6712200	6712400	ND	Chr-P
chr1	6713000	6713800	ND	Chr-P
chr1	6713800	6714600	ND	Chr-A
chr1	6715000	6715800	ND	Chr-P
chr1	6716200	6717400	ND	Chr-P
chr1	6717400	6718200	ND	Chr-A
chr1	6718200	6718600	ND	Chr-P
chr1	6721000	6723000	ND	Chr-P
chr1	6723000	6723400	ND	Chr-A
chr1	6723400	6726000	ND	Chr-P
chr1	6727400	6727800	ND	Chr-P
chr1	6727800	6728200	Chr-B	Chr-A
chr1	6728200	6730000	Chr-R	Chr-A
chr1	6730000	6730400	Chr-B	Chr-A
chr1	6730400	6730600	Chr-R	Chr-A
chr1	6730600	6733400	ND	Chr-P
chr1	6733400	6733600	Chr-R	Chr-P
chr1	6733600	6734400	Chr-R	Chr-A
chr1	6734400	6734600	Chr-R	Chr-P
chr1	6734600	6735200	Chr-R	Chr-A
chr1	6735200	6735400	Hc-P	Chr-A
chr1	6735400	6736200	Hc-P	Chr-P
chr1	6736600	6737200	ND	Chr-P
chr1	6737200	6737600	Hc-P	Chr-P
chr1	6737600	6737800	ND	Chr-P
chr1	6739800	6740800	ND	Chr-P
chr1	6742400	6744400	ND	Chr-P
chr1	6747200	6747600	Hc-P	Chr-P
chr1	6747600	6748400	ND	Chr-P
chr1	6749200	6750200	ND	Chr-P
chr1	6750200	6750400	Hc-P	Chr-A
chr1	6750400	6751000	Chr-R	Chr-A
chr1	6751000	6751400	Chr-B	Chr-A
chr1	6751400	6752000	Chr-R	Chr-A
chr1	6752000	6752600	ND	Chr-P
chr1	6752600	6753000	ND	Chr-A
chr1	6753000	6753200	ND	Chr-P
chr1	6754200	6756000	ND	Chr-P
chr1	6756400	6757200	ND	Chr-A
chr1	6757200	6757400	ND	Chr-P
chr1	6757400	6759000	ND	Chr-A
chr1	6759000	6759200	ND	Chr-P
chr1	6759200	6759800	ND	Chr-A
chr1	6759800	6760000	Hc-P	Chr-A
chr1	6760000	6760400	Chr-R	Chr-P
chr1	6760400	6760600	Chr-B	Chr-A
chr1	6761200	6761600	Chr-B	Chr-A
chr1	6762000	6763200	ND	Chr-P
chr1	6763200	6764200	Hc-P	Chr-P
chr1	6764200	6764400	Chr-B	Chr-A
chr1	6764800	6765200	Chr-R	Chr-A
chr1	6765200	6766200	ND	Chr-P
chr1	6766200	6766800	ND	Chr-A
chr1	6766800	6767200	ND	Chr-P
chr1	6767200	6768000	ND	Chr-A
chr1	6768000	6769400	ND	Chr-P
chr1	6771000	6771400	ND	Chr-P
chr1	6772200	6773800	ND	Chr-P
chr1	6773800	6774200	ND	Chr-A
chr1	6775600	6776400	ND	Chr-P
chr1	6776400	6776800	ND	Chr-A
chr1	6776800	6778400	ND	Chr-P
chr1	6778400	6779000	Hc-P	Chr-P
chr1	6779000	6791800	ND	Chr-P
chr1	6792200	6793200	ND	Chr-P
chr1	6797200	6798000	ND	Chr-A
chr1	6798000	6799200	ND	Chr-P
chr1	6799200	6803400	ND	Chr-A
chr1	6803400	6803800	ND	Chr-P
chr1	6803800	6804200	Chr-R	Chr-A
chr1	6804200	6804400	ND	Chr-P
chr1	6804400	6804600	ND	Chr-A
chr1	6804600	6805000	Chr-R	Chr-A
chr1	6805000	6805200	Chr-B	Chr-P
chr1	6805800	6806000	Chr-B	Chr-A
chr1	6806200	6806400	Chr-P	Chr-B
chr1	6806400	6806600	Chr-P	Chr-R
chr1	6806600	6807200	Chr-R	Chr-A
chr1	6807200	6807600	ND	Chr-A
chr1	6807600	6810800	ND	Chr-P
chr1	6811400	6812400	ND	Chr-P
chr1	6812800	6813600	ND	Chr-P
chr1	6816400	6816600	ND	Chr-P
chr1	6816600	6817000	Hc-P	Chr-A
chr1	6817000	6817600	ND	Chr-P
chr1	6819400	6821600	ND	Chr-P
chr1	6821600	6822400	Chr-O	Chr-A
chr1	6822400	6823200	ND	Chr-P
chr1	6826000	6826400	ND	Chr-P
chr1	6828000	6828800	ND	Chr-P
chr1	6828800	6830200	Hc-P	Chr-A
chr1	6830200	6830600	Hc-P	Chr-P
chr1	6830600	6833000	ND	Chr-P
chr1	6834400	6834800	ND	Chr-A
chr1	6838400	6839200	Hc-H	ND
chr1	6841200	6841600	Hc-P	Chr-P
chr1	6841600	6842000	Hc-P	Chr-A
chr1	6842600	6843000	ND	Chr-P
chr1	6845400	6845600	ND	Chr-A
chr1	6845600	6846600	Hc-P	Chr-A
chr1	6846600	6847000	Hc-P	Chr-P
chr1	6847000	6847800	ND	Chr-P
chr1	6848200	6849400	ND	Chr-P
chr1	6849400	6850000	ND	Chr-A
chr1	6850000	6850200	ND	Chr-P
chr1	6862400	6862800	ND	Chr-P
chr1	6862800	6863600	Hc-P	Chr-A
chr1	6863600	6864600	ND	Chr-A
chr1	6864600	6865200	ND	Chr-P
chr1	6865200	6865600	Chr-P	Chr-A
chr1	6866600	6866800	Chr-P	Chr-A
chr1	6867400	6867800	Chr-B	Chr-P
chr1	6867800	6868400	Chr-B	Chr-A
chr1	6872200	6872600	Hc-H	Hc-P
chr1	6872600	6872800	ND	Hc-P
chr1	6873600	6873800	Hc-P	ND
chr1	6874200	6874600	Hc-P	ND
chr1	6885800	6886200	Hc-H	ND
chr1	6886400	6886800	ND	Hc-P
chr1	6886800	6887000	ND	Hc-H
chr1	6900200	6900600	ND	Hc-P
chr1	6902200	6902400	Hc-P	ND
chr1	6910200	6911800	Hc-P	ND
chr1	6918400	6919000	ND	Hc-H
chr1	6919600	6920200	Hc-H	ND
chr1	6923200	6923600	Hc-P	Hc-H
chr1	6927600	6928200	Chr-R	Hc-P
chr1	6928600	6928800	Chr-P	Chr-R
chr1	6928800	6929000	Chr-A	Chr-B
chr1	6929400	6929800	Chr-A	Hc-P
chr1	6929800	6930400	ND	Hc-P
chr1	6933400	6934000	ND	Hc-P
chr1	6936800	6937400	ND	Hc-P
chr1	6937400	6938000	Chr-P	Hc-P
chr1	6938000	6938400	Chr-P	ND
chr1	6938400	6938800	Chr-R	ND
chr1	6939400	6939800	ND	Chr-P
chr1	6939800	6940400	ND	Chr-A
chr1	6940400	6940600	ND	Chr-O
chr1	6941400	6941600	ND	Chr-P
chr1	6943000	6943200	Chr-P	ND
chr1	6944400	6945000	Hc-P	ND
chr1	6956400	6957200	ND	Hc-H
chr1	6957400	6957800	Hc-H	ND
chr1	6958600	6959000	ND	Hc-H
chr1	6966800	6967200	Chr-A	Chr-O
chr1	6968400	6968600	Chr-A	ND
chr1	6968600	6969000	Chr-P	ND
chr1	6969200	6969600	Chr-A	Chr-P
chr1	6969600	6969800	Chr-P	ND
chr1	6972600	6973800	ND	Chr-P
chr1	6973800	6974400	ND	Chr-A
chr1	6974400	6974600	ND	Chr-P
chr1	6975000	6975600	Chr-P	ND
chr1	6979200	6980200	Chr-A	Chr-O
chr1	6980200	6980400	Chr-P	Hc-P
chr1	6980400	6980600	ND	Hc-P
chr1	6987800	6988000	ND	Hc-H
chr1	6997400	6998400	ND	Hc-H
chr1	7007400	7008600	Hc-P	ND
chr1	7010800	7011000	Chr-A	Chr-R
chr1	7011000	7011200	Chr-P	ND
chr1	7022800	7023600	Hc-P	ND
chr1	7023600	7024000	Chr-R	ND
chr1	7024400	7024600	Hc-H	Hc-P
chr1	7036600	7037000	ND	Hc-P
chr1	7052400	7053400	ND	Hc-P
chr1	7071000	7071600	Hc-H	ND
chr1	7072600	7074200	ND	Hc-H
chr1	7080000	7081000	Hc-H	ND
chr1	7085400	7085800	Hc-H	ND
chr1	7085800	7086600	ND	Chr-A
chr1	7086600	7088000	Chr-P	Chr-A
chr1	7088000	7088400	Chr-R	Chr-A
chr1	7088400	7089200	Chr-A	ND
chr1	7089600	7089800	Chr-R	Chr-B
chr1	7089800	7090000	Chr-P	Chr-A
chr1	7090800	7091200	Chr-P	Chr-A
chr1	7091600	7092800	Chr-P	Chr-A
chr1	7093400	7094000	ND	Chr-A
chr1	7094000	7094600	ND	Chr-P
chr1	7095400	7095800	Chr-P	Chr-A
chr1	7096200	7096600	Chr-P	Chr-A
chr1	7097400	7097800	Chr-P	Chr-A
chr1	7098800	7101200	Chr-P	Chr-A
chr1	7101600	7102400	ND	Chr-P
chr1	7102400	7105000	Chr-P	Chr-A
chr1	7106200	7107000	Chr-P	Chr-A
chr1	7107400	7107800	ND	Chr-P
chr1	7107800	7109000	Chr-P	Chr-A
chr1	7110400	7110600	Chr-P	Chr-A
chr1	7111200	7111400	ND	Chr-P
chr1	7112000	7112400	Chr-A	Chr-P
chr1	7113000	7113200	Chr-P	Chr-A
chr1	7113400	7114000	Chr-A	Chr-P
chr1	7114800	7115000	Chr-A	Chr-P
chr1	7117000	7117200	Chr-A	Chr-P
chr1	7117200	7117600	ND	Chr-P
chr1	7118400	7118800	Chr-P	Chr-A
chr1	7119400	7119600	Chr-P	Chr-A
chr1	7119600	7120000	ND	Chr-A
chr1	7120000	7120400	ND	Chr-P
chr1	7120800	7121200	Chr-P	Chr-A
chr1	7122400	7122800	ND	Chr-P
chr1	7123200	7124000	ND	Chr-P
chr1	7129200	7129800	ND	Chr-P
chr1	7129800	7130800	Chr-P	ND
chr1	7130800	7131600	Chr-P	Chr-A
chr1	7131600	7132000	ND	Chr-A
chr1	7132000	7132200	Chr-P	Chr-A
chr1	7133000	7133800	Chr-P	Chr-A
chr1	7133800	7135200	ND	Chr-P
chr1	7135200	7136000	Chr-P	Chr-A
chr1	7136800	7137800	Chr-A	Chr-P
chr1	7139800	7140200	Chr-A	Chr-P
chr1	7141000	7141600	Chr-P	Chr-A
chr1	7141600	7142400	Chr-A	Chr-P
chr1	7143200	7143600	ND	Chr-P
chr1	7145000	7145200	ND	Chr-P
chr1	7146200	7149000	ND	Chr-P
chr1	7152000	7154000	ND	Chr-P
chr1	7154000	7154600	ND	Chr-A
chr1	7154600	7155600	ND	Chr-P
chr1	7157000	7157600	ND	Chr-P
chr1	7164400	7164800	ND	Chr-A
chr1	7165600	7166000	ND	Chr-P
chr1	7166800	7167200	ND	Chr-P
chr1	7167600	7167800	ND	Chr-P
chr1	7167800	7168000	Chr-P	Chr-A
chr1	7168400	7168600	Chr-A	Chr-P
chr1	7168600	7168800	Chr-O	Chr-P
chr1	7180200	7181400	Hc-P	Hc-H
chr1	7181400	7182800	Hc-H	ND
chr1	7190000	7190200	Hc-H	ND
chr1	7191400	7191600	ND	Hc-H
chr1	7195600	7197000	ND	Hc-H
chr1	7204600	7204800	Chr-R	Chr-A
chr1	7204800	7205000	Chr-B	Chr-A
chr1	7205400	7205800	Chr-R	Chr-P
chr1	7206200	7206400	Chr-B	Chr-A
chr1	7207400	7207600	Chr-A	Chr-B
chr1	7207600	7207800	ND	Chr-R
chr1	7207800	7208400	Hc-P	Chr-R
chr1	7208400	7208800	Hc-H	Chr-P
chr1	7208800	7209200	Hc-H	Chr-R
chr1	7209200	7209400	Hc-H	Chr-P
chr1	7216600	7217000	ND	Hc-P
chr1	7218400	7218800	ND	Hc-P
chr1	7218800	7219400	Chr-O	Chr-R
chr1	7219400	7219800	ND	Hc-P
chr1	7221400	7222200	ND	Hc-P
chr1	7224000	7224400	ND	Hc-P
chr1	7224800	7225600	ND	Hc-P
chr1	7226000	7226400	ND	Hc-P
chr1	7226800	7227000	ND	Hc-P
chr1	7229600	7230600	ND	Hc-P
chr1	7231600	7232200	ND	Hc-H
chr1	7233600	7234400	ND	Hc-H
chr1	7235000	7235400	Hc-H	ND
chr1	7239400	7240000	Hc-H	ND
chr1	7241200	7242000	Hc-H	ND
chr1	7253000	7253400	ND	Hc-P
chr1	7259200	7260000	ND	Hc-P
chr1	7266200	7267000	ND	Hc-P
chr1	7271200	7271600	Hc-H	ND
chr1	7271600	7272600	Hc-H	Hc-P
chr1	7272600	7273000	ND	Hc-H
chr1	7276400	7277400	Hc-H	ND
chr1	7277400	7278000	Hc-H	Hc-P
chr1	7278800	7279200	ND	Hc-P
chr1	7279800	7280000	ND	Hc-P
chr1	7280000	7280400	Hc-H	Hc-P
chr1	7284600	7285400	Hc-H	ND
chr1	7286600	7287000	ND	Hc-H
chr1	7287000	7287200	Hc-H	Hc-P
chr1	7288000	7288200	ND	Hc-P
chr1	7288200	7288600	ND	Hc-H
chr1	7288600	7289400	ND	Hc-P
chr1	7290400	7290600	ND	Hc-P
chr1	7292400	7294600	ND	Hc-P
chr1	7298000	7300400	ND	Hc-P
chr1	7303800	7304600	ND	Hc-H
chr1	7306600	7308000	ND	Hc-P
chr1	7308800	7309000	Hc-P	Chr-R
chr1	7309000	7310800	Hc-P	ND
chr1	7310800	7311400	Hc-P	Chr-R
chr1	7311600	7312000	ND	Hc-P
chr1	7312600	7312800	ND	Hc-P
chr1	7313200	7313400	Chr-O	Chr-R
chr1	7313800	7314000	ND	Chr-B
chr1	7314000	7314400	ND	Chr-P
chr1	7314600	7314800	ND	Hc-P
chr1	7314800	7315800	ND	Chr-R
chr1	7315800	7317000	ND	Hc-P
chr1	7318800	7319200	ND	Chr-P
chr1	7319200	7319800	ND	Chr-A
chr1	7319800	7320000	ND	Chr-P
chr1	7320000	7320400	ND	Chr-R
chr1	7320400	7321200	ND	Hc-P
chr1	7322200	7322600	Hc-P	ND
chr1	7322600	7323800	ND	Hc-P
chr1	7326200	7327000	ND	Hc-P
chr1	7327600	7327800	ND	Hc-P
chr1	7327800	7328000	Hc-H	Hc-P
chr1	7328400	7328600	Hc-H	Hc-P
chr1	7338000	7339200	Hc-H	Hc-P
chr1	7339600	7339800	Hc-H	ND
chr1	7340000	7340200	Hc-P	ND
chr1	7340200	7340600	Hc-P	Hc-H
chr1	7343200	7343400	ND	Hc-P
chr1	7343400	7343600	ND	Hc-H
chr1	7348400	7348600	ND	Hc-H
chr1	7356200	7356800	Hc-H	ND
chr1	7360200	7362400	Hc-H	ND
chr1	7367800	7368200	ND	Hc-H
chr1	7368800	7370400	Hc-H	ND
chr1	7380600	7381200	ND	Chr-P
chr1	7381200	7381800	ND	Chr-A
chr1	7381800	7383200	ND	Chr-P
chr1	7383200	7384400	Chr-P	Chr-A
chr1	7384400	7384800	ND	Chr-P
chr1	7384800	7385600	ND	Chr-A
chr1	7385600	7385800	ND	Chr-P
chr1	7385800	7386400	ND	Chr-A
chr1	7386400	7387800	ND	Chr-P
chr1	7397000	7397200	Chr-A	ND
chr1	7398400	7399000	Chr-A	Chr-B
chr1	7399000	7399200	Chr-B	Chr-R
chr1	7399200	7399400	Chr-A	Chr-P
chr1	7411000	7411800	ND	Hc-P
chr1	7413000	7413600	ND	Hc-P
chr1	7414200	7414600	ND	Hc-P
chr1	7415400	7415600	ND	Hc-P
chr1	7423200	7423600	ND	Hc-P
chr1	7428600	7430200	ND	Hc-P
chr1	7438800	7439600	ND	Hc-P
chr1	7446800	7447400	ND	Hc-P
chr1	7452000	7452800	ND	Hc-P
chr1	7453600	7454400	ND	Hc-H
chr1	7454800	7457600	ND	Hc-P
chr1	7464600	7465200	ND	Hc-P
chr1	7465600	7466600	ND	Hc-P
chr1	7468800	7469800	ND	Hc-P
chr1	7470200	7471600	ND	Hc-P
chr1	7474800	7475400	ND	Hc-P
chr1	7481800	7482000	ND	Hc-H
chr1	7482400	7482600	ND	Hc-H
chr1	7484000	7486600	Hc-H	ND
chr1	7488200	7488400	Hc-H	Hc-P
chr1	7489200	7492000	ND	Hc-P
chr1	7492400	7493000	ND	Hc-P
chr1	7493400	7494600	ND	Hc-P
chr1	7495800	7496000	ND	Hc-H
chr1	7496000	7496600	Hc-H	Hc-P
chr1	7496600	7497000	ND	Hc-P
chr1	7498200	7498800	ND	Hc-H
chr1	7502600	7503000	ND	Hc-P
chr1	7503600	7504600	ND	Hc-P
chr1	7515400	7515800	ND	Hc-P
chr1	7518200	7518400	ND	Hc-P
chr1	7519200	7519400	ND	Hc-P
chr1	7521200	7521600	ND	Hc-P
chr1	7524200	7525600	ND	Hc-P
chr1	7526000	7526400	ND	Hc-P
chr1	7529800	7530800	ND	Hc-P
chr1	7542200	7543200	ND	Hc-P
chr1	7543400	7544000	Chr-O	ND
chr1	7548000	7548800	Chr-O	ND
chr1	7551400	7552000	ND	Hc-P
chr1	7556200	7557800	ND	Hc-P
chr1	7559000	7559600	ND	Hc-P
chr1	7574200	7574600	ND	Hc-P
chr1	7580200	7581600	ND	Hc-P
chr1	7587000	7587600	ND	Hc-P
chr1	7588600	7589600	Hc-H	Hc-P
chr1	7609200	7609400	Hc-H	Hc-P
chr1	7612200	7612600	ND	Hc-H
chr1	7616000	7616400	ND	Hc-H
chr1	7619600	7620200	ND	Hc-H
chr1	7625200	7625600	ND	Hc-H
chr1	7630000	7630800	ND	Hc-P
chr1	7637400	7638400	Hc-H	Hc-P
chr1	7640200	7640400	ND	Hc-P
chr1	7641800	7642800	ND	Hc-P
chr1	7643600	7644600	ND	Hc-P
chr1	7648400	7651200	ND	Hc-P
chr1	7655800	7656200	ND	Hc-P
chr1	7656600	7657200	ND	Hc-P
chr1	7658600	7659400	ND	Hc-P
chr1	7660800	7661800	ND	Hc-P
chr1	7666800	7667200	ND	Hc-P
chr1	7669600	7670200	ND	Hc-P
chr1	7672000	7673400	ND	Hc-P
chr1	7679200	7679600	ND	Hc-P
chr1	7682000	7682400	ND	Hc-H
chr1	7682400	7682800	ND	Hc-P
chr1	7683600	7684000	ND	Hc-P
chr1	7684000	7685000	Hc-H	Hc-P
chr1	7692400	7693400	ND	Hc-P
chr1	7702600	7703800	Hc-H	ND
chr1	7705400	7705600	ND	Hc-H
chr1	7706200	7706600	Hc-H	Hc-P
chr1	7710200	7710600	Hc-H	Hc-P
chr1	7712600	7713200	Hc-H	Hc-P
chr1	7713400	7713600	ND	Hc-H
chr1	7714800	7715800	ND	Hc-H
chr1	7728800	7729800	ND	Hc-P
chr1	7736400	7737000	ND	Hc-P
chr1	7739200	7739600	ND	Hc-P
chr1	7745600	7746400	ND	Hc-P
chr1	7755400	7756000	Hc-H	ND
chr1	7756000	7756600	Hc-H	Hc-P
chr1	7757000	7757600	Hc-H	Hc-P
chr1	7758400	7759600	ND	Hc-H
chr1	7764200	7765600	ND	Hc-P
chr1	7774600	7774800	ND	Hc-P
chr1	7775600	7776000	Hc-P	Chr-R
chr1	7776000	7776200	Hc-P	ND
chr1	7776200	7776600	Chr-R	ND
chr1	7776800	7777200	ND	Hc-P
chr1	7777200	7777400	Chr-P	Hc-P
chr1	7777600	7778000	Chr-R	ND
chr1	7778000	7779200	ND	Hc-P
chr1	7780200	7780800	ND	Hc-P
chr1	7783000	7784000	ND	Hc-P
chr1	7784000	7784200	ND	Hc-H
chr1	7787800	7788400	ND	Hc-H
chr1	7788600	7789200	Hc-H	ND
chr1	7794600	7795000	Hc-H	Hc-P
chr1	7795000	7796000	Hc-H	ND
chr1	7799400	7799600	Hc-H	ND
chr1	7800000	7801200	ND	Hc-H
chr1	7801200	7802000	Hc-P	Hc-H
chr1	7802200	7802800	Hc-H	Hc-P
chr1	7802800	7803200	Hc-H	ND
chr1	7803600	7804000	Hc-H	Hc-P
chr1	7808200	7808600	ND	Hc-H
chr1	7809400	7810000	Hc-H	ND
chr1	7814200	7815200	ND	Hc-H
chr1	7816000	7816200	Hc-H	ND
chr1	7816200	7816600	Hc-H	Hc-P
chr1	7837800	7838000	ND	Hc-P
chr1	7838000	7838600	Hc-H	Hc-P
chr1	7844800	7845000	ND	Hc-H
chr1	7845400	7846000	Hc-H	ND
chr1	7849200	7849600	Hc-H	ND
chr1	7850800	7851200	ND	Hc-H
chr1	7852400	7852600	Hc-H	ND
chr1	7856600	7857000	Hc-H	ND
chr1	7860600	7861000	Hc-H	ND
chr1	7861400	7862000	Hc-H	Hc-P
chr1	7867800	7869000	Hc-H	Hc-P
chr1	7871000	7871400	ND	Hc-P
chr1	7873000	7873400	ND	Hc-P
chr1	7892000	7892600	ND	Hc-P
chr1	7901200	7902200	ND	Hc-P
chr1	7915000	7915800	Hc-P	ND
chr1	7920200	7920800	ND	Hc-P
chr1	7928200	7928800	Hc-H	ND
chr1	7936200	7936800	ND	Hc-P
chr1	7947600	7949000	ND	Hc-H
chr1	7949800	7950200	Hc-H	Hc-P
chr1	7961800	7962600	Hc-H	Hc-P
chr1	7963200	7963600	ND	Hc-P
chr1	7968800	7969000	Hc-H	ND
chr1	7969600	7970000	ND	Hc-P
chr1	7972000	7972600	ND	Hc-P
chr1	7981800	7982600	ND	Hc-P
chr1	8000800	8001600	ND	Hc-H
chr1	8004000	8004600	ND	Hc-H
chr1	8013400	8014000	ND	Hc-P
chr1	8014400	8014600	ND	Hc-P
chr1	8015400	8016600	ND	Hc-P
chr1	8025800	8026000	ND	Hc-H
chr1	8026600	8027000	Hc-H	Hc-P
chr1	8030600	8031200	Hc-H	ND
chr1	8039800	8040400	ND	Hc-H
chr1	8042000	8042600	Hc-H	ND
chr1	8044200	8045000	ND	Hc-H
chr1	8048000	8048400	ND	Hc-H
chr1	8065600	8066400	Hc-H	ND
chr1	8071600	8071800	Hc-H	ND
chr1	8082400	8082800	ND	Hc-P
chr1	8084400	8084800	ND	Hc-P
chr1	8087400	8088600	ND	Hc-P
chr1	8089400	8090200	ND	Hc-P
chr1	8098000	8098400	ND	Hc-H
chr1	8106600	8106800	ND	Hc-H
chr1	8108000	8108400	ND	Hc-H
chr1	8116800	8117200	ND	Hc-P
chr1	8130000	8130400	ND	Hc-H
chr1	8137600	8139800	Hc-H	ND
chr1	8155800	8156200	Hc-H	Hc-P
chr1	8163200	8164000	Hc-H	Hc-P
chr1	8164000	8164600	Hc-H	ND
chr1	8177200	8177800	Hc-H	ND
chr1	8179200	8180200	Hc-P	Hc-H
chr1	8181200	8181600	Hc-H	ND
chr1	8185200	8186200	ND	Hc-P
chr1	8187200	8188600	ND	Hc-H
chr1	8193600	8194200	Hc-H	ND
chr1	8198200	8199000	Hc-H	ND
chr1	8202200	8203000	ND	Hc-P
chr1	8203600	8204000	Hc-H	Hc-P
chr1	8204600	8205800	Hc-H	Hc-P
chr1	8209200	8210400	Hc-H	Hc-P
chr1	8219600	8220000	Hc-H	ND
chr1	8222000	8223000	ND	Hc-P
chr1	8224400	8224800	ND	Hc-P
chr1	8224800	8225200	Hc-H	Hc-P
chr1	8231600	8231800	Hc-H	ND
chr1	8235000	8235200	Hc-H	ND
chr1	8236400	8236800	ND	Hc-H
chr1	8240000	8240400	Hc-H	ND
chr1	8244000	8244800	ND	Hc-H
chr1	8248800	8249000	Hc-H	ND
chr1	8250200	8253200	Hc-H	ND
chr1	8256200	8256400	Hc-H	ND
chr1	8260800	8261400	ND	Hc-P
chr1	8262200	8263000	ND	Hc-P
chr1	8270400	8271000	Hc-P	ND
chr1	8274600	8275000	Hc-P	ND
chr1	8275800	8276200	ND	Hc-P
chr1	8276800	8277200	ND	Hc-P
chr1	8278800	8279200	ND	Hc-H
chr1	8281400	8282000	Hc-H	ND
chr1	8282200	8283200	ND	Hc-P
chr1	8287800	8288800	ND	Hc-P
chr1	8289400	8290800	ND	Hc-P
chr1	8291200	8291400	ND	Hc-P
chr1	8293400	8293800	ND	Hc-P
chr1	8293800	8294600	Hc-H	Hc-P
chr1	8295200	8296600	ND	Hc-P
chr1	8305000	8306200	Hc-H	ND
chr1	8311400	8312000	ND	Hc-P
chr1	8318200	8318800	ND	Hc-P
chr1	8365800	8366200	ND	Chr-P
chr1	8367200	8368000	Hc-H	ND
chr1	8375400	8376400	Hc-H	ND
chr1	8381000	8383400	ND	Hc-H
chr1	8386600	8387000	Hc-H	ND
chr1	8387400	8387600	ND	Hc-H
chr1	8390200	8390400	Hc-H	ND
chr1	8399200	8399600	Hc-H	ND
chr1	8405200	8405600	Hc-H	ND
chr1	8405600	8407000	Hc-H	Hc-P
chr1	8407400	8407600	Hc-H	ND
chr1	8410400	8410800	Chr-O	Chr-A
chr1	8423600	8424000	Hc-H	Hc-P
chr1	8424000	8424600	ND	Hc-H
chr1	8439600	8439800	ND	Hc-H
chr1	8468600	8469200	ND	Hc-P
chr1	8476800	8477200	ND	Hc-P
chr1	8477200	8477600	Hc-H	Hc-P
chr1	8477600	8478200	ND	Hc-P
chr1	8490800	8491600	Chr-P	ND
chr1	8494000	8494600	ND	Chr-O
chr1	8497200	8498000	ND	Chr-P
chr1	8498000	8498400	ND	Chr-A
chr1	8498400	8498600	ND	Chr-O
chr1	8508800	8515800	Hc-H	ND
chr1	8518000	8519000	Hc-H	ND
chr1	8525400	8526200	Hc-H	ND
chr1	8526800	8527400	Hc-H	ND
chr1	8582000	8582200	ND	Chr-P
chr1	8583800	8584200	Chr-P	ND
chr1	8598600	8599000	ND	Hc-H
chr1	8599600	8601600	Hc-H	ND
chr1	8605000	8605400	Hc-H	ND
chr1	8609800	8611400	Hc-H	ND
chr1	8621800	8622200	ND	Hc-H
chr1	8627000	8627800	ND	Hc-P
chr1	8632800	8633400	ND	Chr-O
chr1	8675000	8675800	ND	Chr-O
chr1	8723000	8723200	Hc-H	ND
chr1	8725400	8726200	ND	Hc-H
chr1	8728000	8728600	Hc-H	ND
chr1	8729200	8729800	ND	Hc-H
chr1	8742200	8742600	Hc-H	ND
chr1	8743400	8743800	ND	Chr-P
chr1	8743800	8744400	Hc-H	Chr-P
chr1	8744400	8745000	Hc-H	ND
chr1	8745800	8747200	ND	Chr-P
chr1	8747200	8748000	ND	Chr-A
chr1	8755200	8757000	Hc-H	ND
chr1	8757000	8758000	Hc-H	Hc-P
chr1	8781000	8781400	Chr-P	ND
chr1	8783000	8783200	Chr-A	Chr-O
chr1	8784800	8785800	Hc-H	ND
chr1	8790400	8792800	Hc-H	ND
chr1	8793400	8794600	Hc-H	ND
chr1	8805200	8805800	ND	Chr-P
chr1	8812200	8812800	Chr-P	ND
chr1	8818200	8818800	Chr-P	ND
chr1	8818800	8819200	Chr-P	Hc-P
chr1	8819200	8819800	Chr-P	ND
chr1	8821200	8821600	Chr-P	ND
chr1	8823800	8824600	ND	Hc-P
chr1	8828800	8829400	Hc-H	ND
chr1	8830400	8832400	Hc-H	ND
chr1	8833400	8834200	Hc-H	ND
chr1	8841800	8842600	ND	Chr-O
chr1	8842600	8843200	Chr-P	ND
chr1	8845400	8846200	ND	Hc-H
chr1	8848800	8849400	ND	Hc-P
chr1	8860000	8860400	Chr-P	ND
chr1	8863600	8864400	Chr-O	ND
chr1	8873200	8873600	Hc-H	Hc-P
chr1	8873600	8874400	Hc-H	ND
chr1	8874400	8874600	Hc-H	Hc-P
chr1	8876600	8877200	Hc-H	ND
chr1	8880200	8883600	Hc-H	ND
chr1	8887800	8888000	ND	Hc-H
chr1	8888400	8889600	Hc-H	ND
chr1	8890400	8891000	ND	Chr-O
chr1	8897000	8899600	Hc-H	ND
chr1	8905200	8906600	Chr-P	ND
chr1	8913600	8914000	Chr-P	ND
chr1	8917000	8917200	Hc-H	ND
[truncated: 998,000+ more rows]
