# Supplementary material for: Integrative Single-Cell Epigenomic Atlas Annotates the Regulatory Genome of the Adult Mouse Brain
Source: bioRxiv. 2026 Feb 7:2026.02.07.704075. Preprint. [Version 1] doi: 10.64898/2026.02.07.704075 (PMC12889674; doi:10.64898/2026.02.07.704075)
Supplement: Supplement 4 — Table S4. Subclass-specific epigenomic features. [file media-4.xlsx]

## Sheet: subclass_specific_ChrAs
feature	subclass
chr15:66101619-66102118	001_CLA_EPd_CTX_Car3_Glut
chr18:38367138-38367637	001_CLA_EPd_CTX_Car3_Glut
chr2:117133358-117133857	001_CLA_EPd_CTX_Car3_Glut
chr16:33151449-33151948	001_CLA_EPd_CTX_Car3_Glut
chr6:40123260-40123759	001_CLA_EPd_CTX_Car3_Glut
chr17:48976740-48977239	001_CLA_EPd_CTX_Car3_Glut
chr9:113248817-113249316	001_CLA_EPd_CTX_Car3_Glut
chr12:11349812-11350311	001_CLA_EPd_CTX_Car3_Glut
chr17:28869628-28870127	001_CLA_EPd_CTX_Car3_Glut
chr2:49694959-49695458	001_CLA_EPd_CTX_Car3_Glut
chr6:113287175-113287674	001_CLA_EPd_CTX_Car3_Glut
chr12:100265906-100266405	001_CLA_EPd_CTX_Car3_Glut
chr8:125808760-125809259	001_CLA_EPd_CTX_Car3_Glut
chr2:44999891-45000390	001_CLA_EPd_CTX_Car3_Glut
chr10:34316872-34317371	001_CLA_EPd_CTX_Car3_Glut
chr12:70119048-70119547	001_CLA_EPd_CTX_Car3_Glut
chr17:5287555-5288054	001_CLA_EPd_CTX_Car3_Glut
chr4:129702336-129702835	001_CLA_EPd_CTX_Car3_Glut
chr9:50727817-50728316	001_CLA_EPd_CTX_Car3_Glut
chr5:135832714-135833213	001_CLA_EPd_CTX_Car3_Glut
chr2:29394691-29395190	001_CLA_EPd_CTX_Car3_Glut
chr14:34565690-34566189	001_CLA_EPd_CTX_Car3_Glut
chr2:91957051-91957550	001_CLA_EPd_CTX_Car3_Glut
chr2:113058935-113059434	001_CLA_EPd_CTX_Car3_Glut
chr1:5915307-5915806	001_CLA_EPd_CTX_Car3_Glut
chr1:144127831-144128330	001_CLA_EPd_CTX_Car3_Glut
chr3:107537112-107537611	001_CLA_EPd_CTX_Car3_Glut
chr4:83279188-83279687	001_CLA_EPd_CTX_Car3_Glut
chr5:125579363-125579862	001_CLA_EPd_CTX_Car3_Glut
chr15:62049345-62049844	001_CLA_EPd_CTX_Car3_Glut
chr15:80278165-80278664	001_CLA_EPd_CTX_Car3_Glut
chr3:127063821-127064320	001_CLA_EPd_CTX_Car3_Glut
chr10:14211843-14212342	001_CLA_EPd_CTX_Car3_Glut
chr13:12014042-12014541	001_CLA_EPd_CTX_Car3_Glut
chr6:30908014-30908513	001_CLA_EPd_CTX_Car3_Glut
chr1:184877215-184877714	001_CLA_EPd_CTX_Car3_Glut
chr11:19983286-19983785	001_CLA_EPd_CTX_Car3_Glut
chr7:113415180-113415679	001_CLA_EPd_CTX_Car3_Glut
chr3:8510849-8511348	001_CLA_EPd_CTX_Car3_Glut
chr2:61810081-61810580	001_CLA_EPd_CTX_Car3_Glut
chr15:95487902-95488401	001_CLA_EPd_CTX_Car3_Glut
chr5:32346241-32346740	001_CLA_EPd_CTX_Car3_Glut
chr9:4639142-4639641	001_CLA_EPd_CTX_Car3_Glut
chr11:67600660-67601159	001_CLA_EPd_CTX_Car3_Glut
chr1:23704037-23704536	001_CLA_EPd_CTX_Car3_Glut
chr2:5644472-5644971	001_CLA_EPd_CTX_Car3_Glut
chr11:94145050-94145549	001_CLA_EPd_CTX_Car3_Glut
chr2:77085636-77086135	001_CLA_EPd_CTX_Car3_Glut
chr16:8008808-8009307	001_CLA_EPd_CTX_Car3_Glut
chr17:87330266-87330765	001_CLA_EPd_CTX_Car3_Glut
chr11:20531946-20532445	001_CLA_EPd_CTX_Car3_Glut
chr10:41231206-41231705	001_CLA_EPd_CTX_Car3_Glut
chr1:43191060-43191559	001_CLA_EPd_CTX_Car3_Glut
chr9:56694095-56694594	001_CLA_EPd_CTX_Car3_Glut
chr10:68276839-68277338	001_CLA_EPd_CTX_Car3_Glut
chr8:47703845-47704344	001_CLA_EPd_CTX_Car3_Glut
chr2:167376097-167376596	001_CLA_EPd_CTX_Car3_Glut
chr2:153043885-153044384	001_CLA_EPd_CTX_Car3_Glut
chr1:21213890-21214389	001_CLA_EPd_CTX_Car3_Glut
chr10:60731661-60732160	001_CLA_EPd_CTX_Car3_Glut
chr13:48594569-48595068	001_CLA_EPd_CTX_Car3_Glut
chr10:86480735-86481234	001_CLA_EPd_CTX_Car3_Glut
chr18:39371329-39371828	001_CLA_EPd_CTX_Car3_Glut
chr4:120882182-120882681	001_CLA_EPd_CTX_Car3_Glut
chr10:6788327-6788826	001_CLA_EPd_CTX_Car3_Glut
chr5:36869525-36870024	001_CLA_EPd_CTX_Car3_Glut
chr11:74558901-74559400	001_CLA_EPd_CTX_Car3_Glut
chr1:185229664-185230163	001_CLA_EPd_CTX_Car3_Glut
chr1:25657984-25658483	001_CLA_EPd_CTX_Car3_Glut
chr2:44131197-44131696	001_CLA_EPd_CTX_Car3_Glut
chr15:79493654-79494153	001_CLA_EPd_CTX_Car3_Glut
chr6:108709433-108709932	001_CLA_EPd_CTX_Car3_Glut
chr8:128164908-128165407	001_CLA_EPd_CTX_Car3_Glut
chr17:86228792-86229291	001_CLA_EPd_CTX_Car3_Glut
chr13:35969520-35970019	001_CLA_EPd_CTX_Car3_Glut
chr14:29882506-29883005	001_CLA_EPd_CTX_Car3_Glut
chr8:79140848-79141347	001_CLA_EPd_CTX_Car3_Glut
chr3:120729638-120730137	001_CLA_EPd_CTX_Car3_Glut
chr9:27963116-27963615	001_CLA_EPd_CTX_Car3_Glut
chr11:77795092-77795591	001_CLA_EPd_CTX_Car3_Glut
chr15:41685605-41686104	001_CLA_EPd_CTX_Car3_Glut
chr13:109932665-109933164	001_CLA_EPd_CTX_Car3_Glut
chr6:113166429-113166928	001_CLA_EPd_CTX_Car3_Glut
chr14:8032145-8032644	001_CLA_EPd_CTX_Car3_Glut
chr7:73586662-73587161	001_CLA_EPd_CTX_Car3_Glut
chr1:23264174-23264673	001_CLA_EPd_CTX_Car3_Glut
chr10:99081441-99081940	001_CLA_EPd_CTX_Car3_Glut
chr19:47335215-47335714	001_CLA_EPd_CTX_Car3_Glut
chr19:10397734-10398233	001_CLA_EPd_CTX_Car3_Glut
chr18:45996613-45997112	001_CLA_EPd_CTX_Car3_Glut
chr7:79358614-79359113	001_CLA_EPd_CTX_Car3_Glut
chr2:45100724-45101223	001_CLA_EPd_CTX_Car3_Glut
chr18:68194419-68194918	001_CLA_EPd_CTX_Car3_Glut
chr10:58383254-58383753	001_CLA_EPd_CTX_Car3_Glut
chr5:23517705-23518204	001_CLA_EPd_CTX_Car3_Glut
chr13:41827482-41827981	001_CLA_EPd_CTX_Car3_Glut
chr6:39946606-39947105	001_CLA_EPd_CTX_Car3_Glut
chr9:83325935-83326434	001_CLA_EPd_CTX_Car3_Glut
chr1:155386474-155386973	001_CLA_EPd_CTX_Car3_Glut
chr12:70714440-70714939	001_CLA_EPd_CTX_Car3_Glut
chr4:82619551-82620050	001_CLA_EPd_CTX_Car3_Glut
chr2:91936101-91936600	001_CLA_EPd_CTX_Car3_Glut
chr2:104331233-104331732	001_CLA_EPd_CTX_Car3_Glut
chr13:99514766-99515265	001_CLA_EPd_CTX_Car3_Glut
chr16:17564166-17564665	001_CLA_EPd_CTX_Car3_Glut
chr8:45715180-45715679	001_CLA_EPd_CTX_Car3_Glut
chr15:58992595-58993094	001_CLA_EPd_CTX_Car3_Glut
chr9:96696207-96696706	001_CLA_EPd_CTX_Car3_Glut
chr8:11382262-11382761	001_CLA_EPd_CTX_Car3_Glut
chr6:72552695-72553194	001_CLA_EPd_CTX_Car3_Glut
chr10:127420583-127421082	001_CLA_EPd_CTX_Car3_Glut
chr18:37842549-37843048	001_CLA_EPd_CTX_Car3_Glut
chr15:102246222-102246721	001_CLA_EPd_CTX_Car3_Glut
chr15:73192052-73192551	001_CLA_EPd_CTX_Car3_Glut
chr2:55532677-55533176	001_CLA_EPd_CTX_Car3_Glut
chr12:86807319-86807818	001_CLA_EPd_CTX_Car3_Glut
chr18:82535989-82536488	001_CLA_EPd_CTX_Car3_Glut
chr8:12073560-12074059	001_CLA_EPd_CTX_Car3_Glut
chr3:159034740-159035239	001_CLA_EPd_CTX_Car3_Glut
chr3:127028904-127029403	001_CLA_EPd_CTX_Car3_Glut
chr4:55732062-55732561	001_CLA_EPd_CTX_Car3_Glut
chr14:84445673-84446172	001_CLA_EPd_CTX_Car3_Glut
chr2:35687552-35688051	001_CLA_EPd_CTX_Car3_Glut
chr8:4265428-4265927	001_CLA_EPd_CTX_Car3_Glut
chr17:86438220-86438719	001_CLA_EPd_CTX_Car3_Glut
chr7:96494043-96494542	001_CLA_EPd_CTX_Car3_Glut
chr11:60106127-60106626	001_CLA_EPd_CTX_Car3_Glut
chr11:46301473-46301972	001_CLA_EPd_CTX_Car3_Glut
chr1:51119647-51120146	001_CLA_EPd_CTX_Car3_Glut
chr2:170738406-170738905	001_CLA_EPd_CTX_Car3_Glut
chr18:25630284-25630783	001_CLA_EPd_CTX_Car3_Glut
chr2:168678753-168679252	001_CLA_EPd_CTX_Car3_Glut
chr16:34262744-34263243	001_CLA_EPd_CTX_Car3_Glut
chr5:124019279-124019778	001_CLA_EPd_CTX_Car3_Glut
chr12:34614722-34615221	001_CLA_EPd_CTX_Car3_Glut
chr3:55315810-55316309	001_CLA_EPd_CTX_Car3_Glut
chr17:87372158-87372657	001_CLA_EPd_CTX_Car3_Glut
chr11:19834499-19834998	001_CLA_EPd_CTX_Car3_Glut
chr12:72227430-72227929	001_CLA_EPd_CTX_Car3_Glut
chr2:156927649-156928148	001_CLA_EPd_CTX_Car3_Glut
chr3:153484667-153485166	001_CLA_EPd_CTX_Car3_Glut
chr11:19835083-19835582	001_CLA_EPd_CTX_Car3_Glut
chr5:125675549-125676048	001_CLA_EPd_CTX_Car3_Glut
chr12:3823369-3823868	001_CLA_EPd_CTX_Car3_Glut
chr3:107505877-107506376	001_CLA_EPd_CTX_Car3_Glut
chr7:105569009-105569508	001_CLA_EPd_CTX_Car3_Glut
chr13:29015977-29016476	001_CLA_EPd_CTX_Car3_Glut
chr15:84078695-84079194	001_CLA_EPd_CTX_Car3_Glut
chr2:162273731-162274230	001_CLA_EPd_CTX_Car3_Glut
chr9:56712549-56713048	001_CLA_EPd_CTX_Car3_Glut
chr11:105388594-105389093	001_CLA_EPd_CTX_Car3_Glut
chr12:100128140-100128639	001_CLA_EPd_CTX_Car3_Glut
chr8:68841511-68842010	001_CLA_EPd_CTX_Car3_Glut
chr17:56453155-56453654	001_CLA_EPd_CTX_Car3_Glut
chr3:85025147-85025646	001_CLA_EPd_CTX_Car3_Glut
chr4:127174768-127175267	001_CLA_EPd_CTX_Car3_Glut
chr5:54100885-54101384	001_CLA_EPd_CTX_Car3_Glut
chr1:36707099-36707598	001_CLA_EPd_CTX_Car3_Glut
chr15:58816215-58816714	001_CLA_EPd_CTX_Car3_Glut
chr10:14216074-14216573	001_CLA_EPd_CTX_Car3_Glut
chr5:136387051-136387550	001_CLA_EPd_CTX_Car3_Glut
chr9:21164033-21164532	001_CLA_EPd_CTX_Car3_Glut
chr2:52643636-52644135	001_CLA_EPd_CTX_Car3_Glut
chr1:77503680-77504179	001_CLA_EPd_CTX_Car3_Glut
chr5:25053921-25054420	001_CLA_EPd_CTX_Car3_Glut
chr9:37544750-37545249	001_CLA_EPd_CTX_Car3_Glut
chr5:121892133-121892632	001_CLA_EPd_CTX_Car3_Glut
chr11:49933709-49934208	001_CLA_EPd_CTX_Car3_Glut
chr7:96838921-96839420	001_CLA_EPd_CTX_Car3_Glut
chr8:45796213-45796712	001_CLA_EPd_CTX_Car3_Glut
chr2:68301831-68302330	001_CLA_EPd_CTX_Car3_Glut
chr11:51623020-51623519	001_CLA_EPd_CTX_Car3_Glut
chr10:40638287-40638786	001_CLA_EPd_CTX_Car3_Glut
chr11:32243580-32244079	001_CLA_EPd_CTX_Car3_Glut
chr10:41227323-41227822	001_CLA_EPd_CTX_Car3_Glut
chr5:35280384-35280883	001_CLA_EPd_CTX_Car3_Glut
chr3:85530477-85530976	001_CLA_EPd_CTX_Car3_Glut
chr3:7428703-7429202	001_CLA_EPd_CTX_Car3_Glut
chr2:129133328-129133827	001_CLA_EPd_CTX_Car3_Glut
chr9:20684941-20685440	001_CLA_EPd_CTX_Car3_Glut
chr17:73606312-73606811	001_CLA_EPd_CTX_Car3_Glut
chr2:167177302-167177801	001_CLA_EPd_CTX_Car3_Glut
chr11:108756595-108757094	001_CLA_EPd_CTX_Car3_Glut
chr7:124748278-124748777	001_CLA_EPd_CTX_Car3_Glut
chr9:16113798-16114297	001_CLA_EPd_CTX_Car3_Glut
chr4:82298557-82299056	001_CLA_EPd_CTX_Car3_Glut
chr5:130449062-130449561	001_CLA_EPd_CTX_Car3_Glut
chr7:75282188-75282687	001_CLA_EPd_CTX_Car3_Glut
chr1:52158800-52159299	001_CLA_EPd_CTX_Car3_Glut
chr3:68602821-68603320	001_CLA_EPd_CTX_Car3_Glut
chr1:158512577-158513076	001_CLA_EPd_CTX_Car3_Glut
chr9:57031751-57032250	001_CLA_EPd_CTX_Car3_Glut
chr1:56928702-56929201	001_CLA_EPd_CTX_Car3_Glut
chr4:13716134-13716633	001_CLA_EPd_CTX_Car3_Glut
chr2:7226791-7227290	001_CLA_EPd_CTX_Car3_Glut
chr1:127246043-127246542	001_CLA_EPd_CTX_Car3_Glut
chr2:32104085-32104584	001_CLA_EPd_CTX_Car3_Glut
chr9:8901525-8902024	001_CLA_EPd_CTX_Car3_Glut
chr2:45102263-45102762	001_CLA_EPd_CTX_Car3_Glut
chr9:5496828-5497327	001_CLA_EPd_CTX_Car3_Glut
chr2:33794457-33794956	001_CLA_EPd_CTX_Car3_Glut
chr2:32105037-32105536	001_CLA_EPd_CTX_Car3_Glut
chr18:15128564-15129063	001_CLA_EPd_CTX_Car3_Glut
chr2:142731640-142732139	001_CLA_EPd_CTX_Car3_Glut
chr18:15063982-15064481	001_CLA_EPd_CTX_Car3_Glut
chr11:57278019-57278518	001_CLA_EPd_CTX_Car3_Glut
chr9:8937708-8938207	001_CLA_EPd_CTX_Car3_Glut
chr18:15001812-15002311	001_CLA_EPd_CTX_Car3_Glut
chr13:93057392-93057891	001_CLA_EPd_CTX_Car3_Glut
chr12:21140151-21140650	001_CLA_EPd_CTX_Car3_Glut
chr2:30772046-30772545	001_CLA_EPd_CTX_Car3_Glut
chr7:79524784-79525283	001_CLA_EPd_CTX_Car3_Glut
chr4:152456535-152457034	001_CLA_EPd_CTX_Car3_Glut
chr6:122826317-122826816	001_CLA_EPd_CTX_Car3_Glut
chr11:59305006-59305505	001_CLA_EPd_CTX_Car3_Glut
chr15:100622109-100622608	001_CLA_EPd_CTX_Car3_Glut
chr8:85517261-85517760	001_CLA_EPd_CTX_Car3_Glut
chr13:28757926-28758425	001_CLA_EPd_CTX_Car3_Glut
chr4:134370558-134371057	001_CLA_EPd_CTX_Car3_Glut
chr14:14028718-14029217	001_CLA_EPd_CTX_Car3_Glut
chr15:31337347-31337846	001_CLA_EPd_CTX_Car3_Glut
chr11:4115303-4115802	001_CLA_EPd_CTX_Car3_Glut
chr9:108136827-108137326	001_CLA_EPd_CTX_Car3_Glut
chr19:10398253-10398752	001_CLA_EPd_CTX_Car3_Glut
chr1:52250948-52251447	001_CLA_EPd_CTX_Car3_Glut
chr13:54257795-54258294	001_CLA_EPd_CTX_Car3_Glut
chr11:6000282-6000781	001_CLA_EPd_CTX_Car3_Glut
chr6:134059455-134059954	001_CLA_EPd_CTX_Car3_Glut
chr8:93569584-93570083	001_CLA_EPd_CTX_Car3_Glut
chr4:152453132-152453631	001_CLA_EPd_CTX_Car3_Glut
chr4:6208830-6209329	001_CLA_EPd_CTX_Car3_Glut
chr3:146620590-146621089	001_CLA_EPd_CTX_Car3_Glut
chr11:24144130-24144629	001_CLA_EPd_CTX_Car3_Glut
chr7:132788757-132789256	001_CLA_EPd_CTX_Car3_Glut
chr12:87026052-87026551	001_CLA_EPd_CTX_Car3_Glut
chr6:118066680-118067179	001_CLA_EPd_CTX_Car3_Glut
chr17:73711872-73712371	001_CLA_EPd_CTX_Car3_Glut
chr4:63068711-63069210	001_CLA_EPd_CTX_Car3_Glut
chr7:118428865-118429364	001_CLA_EPd_CTX_Car3_Glut
chr17:33865253-33865752	001_CLA_EPd_CTX_Car3_Glut
chr18:60600256-60600755	001_CLA_EPd_CTX_Car3_Glut
chr2:84888892-84889391	001_CLA_EPd_CTX_Car3_Glut
chr5:139138233-139138732	001_CLA_EPd_CTX_Car3_Glut
chr8:118665031-118665530	001_CLA_EPd_CTX_Car3_Glut
chr10:93275293-93275792	001_CLA_EPd_CTX_Car3_Glut
chr16:18152233-18152732	001_CLA_EPd_CTX_Car3_Glut
chr13:43230149-43230648	001_CLA_EPd_CTX_Car3_Glut
chr3:32825990-32826489	001_CLA_EPd_CTX_Car3_Glut
chr18:60610129-60610628	001_CLA_EPd_CTX_Car3_Glut
chr15:41916905-41917404	001_CLA_EPd_CTX_Car3_Glut
chr15:44706241-44706740	001_CLA_EPd_CTX_Car3_Glut
chr13:52501589-52502088	001_CLA_EPd_CTX_Car3_Glut
chr13:83524574-83525073	001_CLA_EPd_CTX_Car3_Glut
chr2:165818849-165819348	001_CLA_EPd_CTX_Car3_Glut
chr4:65958764-65959263	001_CLA_EPd_CTX_Car3_Glut
chr5:52023134-52023633	001_CLA_EPd_CTX_Car3_Glut
chr15:85403091-85403590	001_CLA_EPd_CTX_Car3_Glut
chr4:141779730-141780229	001_CLA_EPd_CTX_Car3_Glut
chr12:29606143-29606642	001_CLA_EPd_CTX_Car3_Glut
chr10:43106752-43107251	001_CLA_EPd_CTX_Car3_Glut
chr5:98369449-98369948	001_CLA_EPd_CTX_Car3_Glut
chr13:93058452-93058951	001_CLA_EPd_CTX_Car3_Glut
chr10:43123987-43124486	001_CLA_EPd_CTX_Car3_Glut
chr10:34091720-34092219	001_CLA_EPd_CTX_Car3_Glut
chr4:110286398-110286897	001_CLA_EPd_CTX_Car3_Glut
chr18:68189866-68190365	001_CLA_EPd_CTX_Car3_Glut
chr17:47628787-47629286	001_CLA_EPd_CTX_Car3_Glut
chr10:84357725-84358224	001_CLA_EPd_CTX_Car3_Glut
chr13:51752566-51753065	001_CLA_EPd_CTX_Car3_Glut
chr16:50301252-50301751	001_CLA_EPd_CTX_Car3_Glut
chr6:28767906-28768405	001_CLA_EPd_CTX_Car3_Glut
chr18:23841558-23842057	001_CLA_EPd_CTX_Car3_Glut
chr2:45108504-45109003	001_CLA_EPd_CTX_Car3_Glut
chr10:78319845-78320344	001_CLA_EPd_CTX_Car3_Glut
chr2:65701188-65701687	001_CLA_EPd_CTX_Car3_Glut
chr10:6936624-6937123	001_CLA_EPd_CTX_Car3_Glut
chr17:31321397-31321896	001_CLA_EPd_CTX_Car3_Glut
chr9:121386127-121386626	001_CLA_EPd_CTX_Car3_Glut
chr8:46934142-46934641	001_CLA_EPd_CTX_Car3_Glut
chr8:117422253-117422752	001_CLA_EPd_CTX_Car3_Glut
chr2:18047167-18047666	001_CLA_EPd_CTX_Car3_Glut
chr6:136817538-136818037	001_CLA_EPd_CTX_Car3_Glut
chr15:73744958-73745457	001_CLA_EPd_CTX_Car3_Glut
chr17:3248770-3249269	001_CLA_EPd_CTX_Car3_Glut
chr8:117422984-117423483	001_CLA_EPd_CTX_Car3_Glut
chr11:80485090-80485589	001_CLA_EPd_CTX_Car3_Glut
chr11:67596273-67596772	001_CLA_EPd_CTX_Car3_Glut
chr11:81095938-81096437	001_CLA_EPd_CTX_Car3_Glut
chr13:54937809-54938308	001_CLA_EPd_CTX_Car3_Glut
chr13:54959083-54959582	001_CLA_EPd_CTX_Car3_Glut
chr4:118245776-118246275	001_CLA_EPd_CTX_Car3_Glut
chr2:6927644-6928143	001_CLA_EPd_CTX_Car3_Glut
chr2:179979805-179980304	001_CLA_EPd_CTX_Car3_Glut
chr8:94773579-94774078	001_CLA_EPd_CTX_Car3_Glut
chr4:128341220-128341719	001_CLA_EPd_CTX_Car3_Glut
chr4:46087767-46088266	001_CLA_EPd_CTX_Car3_Glut
chr18:25616018-25616517	001_CLA_EPd_CTX_Car3_Glut
chr1:132745545-132746044	001_CLA_EPd_CTX_Car3_Glut
chr1:54118496-54118995	001_CLA_EPd_CTX_Car3_Glut
chr3:127155998-127156497	001_CLA_EPd_CTX_Car3_Glut
chr8:123884788-123885287	001_CLA_EPd_CTX_Car3_Glut
chr11:35864828-35865327	001_CLA_EPd_CTX_Car3_Glut
chr11:35919343-35919842	001_CLA_EPd_CTX_Car3_Glut
chr6:94584002-94584501	001_CLA_EPd_CTX_Car3_Glut
chr8:48555012-48555511	001_CLA_EPd_CTX_Car3_Glut
chr18:79052036-79052535	001_CLA_EPd_CTX_Car3_Glut
chr16:49503868-49504367	001_CLA_EPd_CTX_Car3_Glut
chr3:68606162-68606661	001_CLA_EPd_CTX_Car3_Glut
chr12:90141911-90142410	001_CLA_EPd_CTX_Car3_Glut
chr3:152592802-152593301	001_CLA_EPd_CTX_Car3_Glut
chr18:35299716-35300215	001_CLA_EPd_CTX_Car3_Glut
chr17:44676431-44676930	001_CLA_EPd_CTX_Car3_Glut
chr13:43191575-43192074	001_CLA_EPd_CTX_Car3_Glut
chr15:58220459-58220958	001_CLA_EPd_CTX_Car3_Glut
chr9:75243005-75243504	001_CLA_EPd_CTX_Car3_Glut
chr15:27508922-27509421	001_CLA_EPd_CTX_Car3_Glut
chr6:86917216-86917715	001_CLA_EPd_CTX_Car3_Glut
chr3:52685728-52686227	001_CLA_EPd_CTX_Car3_Glut
chr3:68593396-68593895	001_CLA_EPd_CTX_Car3_Glut
chr4:13716666-13717165	001_CLA_EPd_CTX_Car3_Glut
chr9:75196250-75196749	001_CLA_EPd_CTX_Car3_Glut
chr8:54864157-54864656	001_CLA_EPd_CTX_Car3_Glut
chr3:85391147-85391646	001_CLA_EPd_CTX_Car3_Glut
chr4:85300952-85301451	001_CLA_EPd_CTX_Car3_Glut
chr1:173365810-173366309	001_CLA_EPd_CTX_Car3_Glut
chr14:19933218-19933717	001_CLA_EPd_CTX_Car3_Glut
chr7:125766989-125767488	001_CLA_EPd_CTX_Car3_Glut
chr1:51837732-51838231	001_CLA_EPd_CTX_Car3_Glut
chr2:84885125-84885624	001_CLA_EPd_CTX_Car3_Glut
chr14:66265730-66266229	001_CLA_EPd_CTX_Car3_Glut
chr1:174548197-174548696	001_CLA_EPd_CTX_Car3_Glut
chr1:151082776-151083275	001_CLA_EPd_CTX_Car3_Glut
chr18:65023542-65024041	001_CLA_EPd_CTX_Car3_Glut
chr13:96932654-96933153	001_CLA_EPd_CTX_Car3_Glut
chr11:80484195-80484694	001_CLA_EPd_CTX_Car3_Glut
chr1:56969180-56969679	001_CLA_EPd_CTX_Car3_Glut
chr12:82477625-82478124	001_CLA_EPd_CTX_Car3_Glut
chr6:135827323-135827822	001_CLA_EPd_CTX_Car3_Glut
chr2:12290164-12290663	001_CLA_EPd_CTX_Car3_Glut
chr11:105420690-105421189	001_CLA_EPd_CTX_Car3_Glut
chr12:28872205-28872704	001_CLA_EPd_CTX_Car3_Glut
chr5:25791588-25792087	001_CLA_EPd_CTX_Car3_Glut
chr6:135907563-135908062	001_CLA_EPd_CTX_Car3_Glut
chr2:91024871-91025370	001_CLA_EPd_CTX_Car3_Glut
chr15:101310943-101311442	001_CLA_EPd_CTX_Car3_Glut
chr11:113565122-113565621	001_CLA_EPd_CTX_Car3_Glut
chr14:64310869-64311368	001_CLA_EPd_CTX_Car3_Glut
chr9:62924838-62925337	001_CLA_EPd_CTX_Car3_Glut
chr9:89841659-89842158	001_CLA_EPd_CTX_Car3_Glut
chr1:134198479-134198978	001_CLA_EPd_CTX_Car3_Glut
chr18:38014794-38015293	001_CLA_EPd_CTX_Car3_Glut
chr19:32365102-32365601	001_CLA_EPd_CTX_Car3_Glut
chr16:95769590-95770089	001_CLA_EPd_CTX_Car3_Glut
chr6:113856709-113857208	001_CLA_EPd_CTX_Car3_Glut
chr4:106996083-106996582	001_CLA_EPd_CTX_Car3_Glut
chr15:5242195-5242694	001_CLA_EPd_CTX_Car3_Glut
chr10:94343526-94344025	001_CLA_EPd_CTX_Car3_Glut
chr13:9951322-9951821	001_CLA_EPd_CTX_Car3_Glut
chr7:122649292-122649791	001_CLA_EPd_CTX_Car3_Glut
chr12:37769749-37770248	001_CLA_EPd_CTX_Car3_Glut
chr12:108601287-108601786	001_CLA_EPd_CTX_Car3_Glut
chr9:56656690-56657189	001_CLA_EPd_CTX_Car3_Glut
chr8:84985918-84986417	001_CLA_EPd_CTX_Car3_Glut
chr2:57116666-57117165	001_CLA_EPd_CTX_Car3_Glut
chr14:14029510-14030009	001_CLA_EPd_CTX_Car3_Glut
chr11:35261570-35262069	001_CLA_EPd_CTX_Car3_Glut
chr12:104835521-104836020	001_CLA_EPd_CTX_Car3_Glut
chr2:57115744-57116243	001_CLA_EPd_CTX_Car3_Glut
chr3:158202665-158203164	001_CLA_EPd_CTX_Car3_Glut
chr8:48313245-48313744	001_CLA_EPd_CTX_Car3_Glut
chr10:90753138-90753637	001_CLA_EPd_CTX_Car3_Glut
chr3:152605777-152606276	001_CLA_EPd_CTX_Car3_Glut
chr2:49711643-49712142	001_CLA_EPd_CTX_Car3_Glut
chr16:13358081-13358580	001_CLA_EPd_CTX_Car3_Glut
chr2:141587278-141587777	001_CLA_EPd_CTX_Car3_Glut
chr15:93504766-93505265	001_CLA_EPd_CTX_Car3_Glut
chr2:77435951-77436450	001_CLA_EPd_CTX_Car3_Glut
chr7:79486467-79486966	001_CLA_EPd_CTX_Car3_Glut
chr5:144831789-144832288	001_CLA_EPd_CTX_Car3_Glut
chr19:5811935-5812434	001_CLA_EPd_CTX_Car3_Glut
chr3:107387594-107388093	001_CLA_EPd_CTX_Car3_Glut
chr4:140069647-140070146	001_CLA_EPd_CTX_Car3_Glut
chr5:35814216-35814715	001_CLA_EPd_CTX_Car3_Glut
chr4:117120402-117120901	001_CLA_EPd_CTX_Car3_Glut
chr2:153509150-153509649	001_CLA_EPd_CTX_Car3_Glut
chr1:174811796-174812295	001_CLA_EPd_CTX_Car3_Glut
chr16:77644270-77644769	001_CLA_EPd_CTX_Car3_Glut
chr9:108128155-108128654	001_CLA_EPd_CTX_Car3_Glut
chr5:107405424-107405923	001_CLA_EPd_CTX_Car3_Glut
chr7:96575289-96575788	001_CLA_EPd_CTX_Car3_Glut
chr15:81879795-81880294	001_CLA_EPd_CTX_Car3_Glut
chr5:63169513-63170012	001_CLA_EPd_CTX_Car3_Glut
chr5:99628554-99629053	001_CLA_EPd_CTX_Car3_Glut
chr4:83219246-83219745	001_CLA_EPd_CTX_Car3_Glut
chr8:17015386-17015885	001_CLA_EPd_CTX_Car3_Glut
chr2:104318777-104319276	001_CLA_EPd_CTX_Car3_Glut
chr18:68052171-68052670	001_CLA_EPd_CTX_Car3_Glut
chr16:95573016-95573515	001_CLA_EPd_CTX_Car3_Glut
chr2:129596738-129597237	001_CLA_EPd_CTX_Car3_Glut
chr5:108369227-108369726	001_CLA_EPd_CTX_Car3_Glut
chr9:62783206-62783705	001_CLA_EPd_CTX_Car3_Glut
chr3:154651315-154651814	001_CLA_EPd_CTX_Car3_Glut
chr2:73587104-73587603	001_CLA_EPd_CTX_Car3_Glut
chr6:50412177-50412676	001_CLA_EPd_CTX_Car3_Glut
chr2:157457364-157457863	001_CLA_EPd_CTX_Car3_Glut
chr13:44072998-44073497	001_CLA_EPd_CTX_Car3_Glut
chr3:108358544-108359043	001_CLA_EPd_CTX_Car3_Glut
chr5:36945284-36945783	001_CLA_EPd_CTX_Car3_Glut
chr16:31898555-31899054	001_CLA_EPd_CTX_Car3_Glut
chr7:29316926-29317425	001_CLA_EPd_CTX_Car3_Glut
chr9:63677566-63678065	001_CLA_EPd_CTX_Car3_Glut
chr8:45698840-45699339	001_CLA_EPd_CTX_Car3_Glut
chr8:127994863-127995362	001_CLA_EPd_CTX_Car3_Glut
chr1:25698615-25699114	001_CLA_EPd_CTX_Car3_Glut
chr14:55518773-55519272	001_CLA_EPd_CTX_Car3_Glut
chr13:104982919-104983418	001_CLA_EPd_CTX_Car3_Glut
chr14:70078456-70078955	001_CLA_EPd_CTX_Car3_Glut
chr6:113882399-113882898	001_CLA_EPd_CTX_Car3_Glut
chr1:64040238-64040737	001_CLA_EPd_CTX_Car3_Glut
chr16:42746181-42746680	001_CLA_EPd_CTX_Car3_Glut
chr11:20035234-20035733	001_CLA_EPd_CTX_Car3_Glut
chr1:135793764-135794263	001_CLA_EPd_CTX_Car3_Glut
chr13:51778574-51779073	001_CLA_EPd_CTX_Car3_Glut
chr6:91488764-91489263	001_CLA_EPd_CTX_Car3_Glut
chr12:100480598-100481097	001_CLA_EPd_CTX_Car3_Glut
chr2:92692461-92692960	001_CLA_EPd_CTX_Car3_Glut
chr11:32061897-32062396	001_CLA_EPd_CTX_Car3_Glut
chr14:21524091-21524590	001_CLA_EPd_CTX_Car3_Glut
chr18:65674664-65675163	001_CLA_EPd_CTX_Car3_Glut
chr10:78787724-78788223	001_CLA_EPd_CTX_Car3_Glut
chr3:117329363-117329862	001_CLA_EPd_CTX_Car3_Glut
chr5:136424680-136425179	001_CLA_EPd_CTX_Car3_Glut
chr6:55792413-55792912	001_CLA_EPd_CTX_Car3_Glut
chr12:89699323-89699822	001_CLA_EPd_CTX_Car3_Glut
chr6:52825484-52825983	001_CLA_EPd_CTX_Car3_Glut
chr5:20568506-20569005	001_CLA_EPd_CTX_Car3_Glut
chr4:85325412-85325911	001_CLA_EPd_CTX_Car3_Glut
chr8:104632489-104632988	001_CLA_EPd_CTX_Car3_Glut
chr4:85370187-85370686	001_CLA_EPd_CTX_Car3_Glut
chr11:84826121-84826620	001_CLA_EPd_CTX_Car3_Glut
chr11:95476238-95476737	001_CLA_EPd_CTX_Car3_Glut
chr5:33001035-33001534	001_CLA_EPd_CTX_Car3_Glut
chr3:98427480-98427979	001_CLA_EPd_CTX_Car3_Glut
chr2:24609737-24610236	001_CLA_EPd_CTX_Car3_Glut
chr2:57114752-57115251	001_CLA_EPd_CTX_Car3_Glut
chr4:134401362-134401861	001_CLA_EPd_CTX_Car3_Glut
chr6:55592071-55592570	001_CLA_EPd_CTX_Car3_Glut
chr14:23796829-23797328	001_CLA_EPd_CTX_Car3_Glut
chr1:141831338-141831837	001_CLA_EPd_CTX_Car3_Glut
chr16:57176205-57176704	001_CLA_EPd_CTX_Car3_Glut
chr7:63667778-63668277	001_CLA_EPd_CTX_Car3_Glut
chr9:56636153-56636652	001_CLA_EPd_CTX_Car3_Glut
chr9:107087459-107087958	001_CLA_EPd_CTX_Car3_Glut
chr14:124634757-124635256	001_CLA_EPd_CTX_Car3_Glut
chr1:132746338-132746837	001_CLA_EPd_CTX_Car3_Glut
chr10:11061563-11062062	001_CLA_EPd_CTX_Car3_Glut
chr12:44380681-44381180	001_CLA_EPd_CTX_Car3_Glut
chr7:101457199-101457698	001_CLA_EPd_CTX_Car3_Glut
chr6:108021642-108022141	001_CLA_EPd_CTX_Car3_Glut
chr2:84868285-84868784	001_CLA_EPd_CTX_Car3_Glut
chr16:34287709-34288208	001_CLA_EPd_CTX_Car3_Glut
chr3:32826670-32827169	001_CLA_EPd_CTX_Car3_Glut
chr11:49934309-49934808	001_CLA_EPd_CTX_Car3_Glut
chr10:9590529-9591028	001_CLA_EPd_CTX_Car3_Glut
chr11:72110706-72111205	001_CLA_EPd_CTX_Car3_Glut
chr9:120403652-120404151	001_CLA_EPd_CTX_Car3_Glut
chr4:68802398-68802897	001_CLA_EPd_CTX_Car3_Glut
chr4:16515583-16516082	001_CLA_EPd_CTX_Car3_Glut
chr2:57301945-57302444	001_CLA_EPd_CTX_Car3_Glut
chr1:23806771-23807270	001_CLA_EPd_CTX_Car3_Glut
chr3:136931299-136931798	001_CLA_EPd_CTX_Car3_Glut
chr12:4679868-4680367	001_CLA_EPd_CTX_Car3_Glut
chr5:113591654-113592153	001_CLA_EPd_CTX_Car3_Glut
chr11:100564261-100564760	001_CLA_EPd_CTX_Car3_Glut
chr7:27541274-27541773	001_CLA_EPd_CTX_Car3_Glut
chr15:85373001-85373500	001_CLA_EPd_CTX_Car3_Glut
chr5:18307249-18307748	001_CLA_EPd_CTX_Car3_Glut
chr17:12849917-12850416	001_CLA_EPd_CTX_Car3_Glut
chr2:157463331-157463830	001_CLA_EPd_CTX_Car3_Glut
chr19:23967058-23967557	001_CLA_EPd_CTX_Car3_Glut
chr2:143711883-143712382	001_CLA_EPd_CTX_Car3_Glut
chr3:141818882-141819381	001_CLA_EPd_CTX_Car3_Glut
chr13:78179332-78179831	001_CLA_EPd_CTX_Car3_Glut
chr12:116488872-116489371	001_CLA_EPd_CTX_Car3_Glut
chr18:25554659-25555158	001_CLA_EPd_CTX_Car3_Glut
chr12:17170367-17170866	001_CLA_EPd_CTX_Car3_Glut
chr7:99460235-99460734	001_CLA_EPd_CTX_Car3_Glut
chr18:23868944-23869443	001_CLA_EPd_CTX_Car3_Glut
chr18:73307298-73307797	001_CLA_EPd_CTX_Car3_Glut
chr12:86085804-86086303	001_CLA_EPd_CTX_Car3_Glut
chr1:56969699-56970198	001_CLA_EPd_CTX_Car3_Glut
chr6:112822909-112823408	001_CLA_EPd_CTX_Car3_Glut
chr1:154258404-154258903	001_CLA_EPd_CTX_Car3_Glut
chr2:37518516-37519015	001_CLA_EPd_CTX_Car3_Glut
chr16:92116059-92116558	001_CLA_EPd_CTX_Car3_Glut
chr8:126538573-126539072	001_CLA_EPd_CTX_Car3_Glut
chr4:131415515-131416014	001_CLA_EPd_CTX_Car3_Glut
chr4:42946764-42947263	001_CLA_EPd_CTX_Car3_Glut
chr14:77214764-77215263	001_CLA_EPd_CTX_Car3_Glut
chr11:76507674-76508173	001_CLA_EPd_CTX_Car3_Glut
chr13:53956064-53956563	001_CLA_EPd_CTX_Car3_Glut
chr6:145373732-145374231	001_CLA_EPd_CTX_Car3_Glut
chr11:50253981-50254480	001_CLA_EPd_CTX_Car3_Glut
chr11:101687888-101688387	001_CLA_EPd_CTX_Car3_Glut
chr10:119834111-119834610	001_CLA_EPd_CTX_Car3_Glut
chr2:20419981-20420480	001_CLA_EPd_CTX_Car3_Glut
chr18:12917338-12917837	001_CLA_EPd_CTX_Car3_Glut
chr2:102677341-102677840	001_CLA_EPd_CTX_Car3_Glut
chr2:80570581-80571080	001_CLA_EPd_CTX_Car3_Glut
chr14:25527259-25527758	001_CLA_EPd_CTX_Car3_Glut
chr2:31654150-31654649	001_CLA_EPd_CTX_Car3_Glut
chr17:50408522-50409021	001_CLA_EPd_CTX_Car3_Glut
chr2:32342801-32343300	001_CLA_EPd_CTX_Car3_Glut
chr4:46549938-46550437	001_CLA_EPd_CTX_Car3_Glut
chr6:118018473-118018972	001_CLA_EPd_CTX_Car3_Glut
chr3:85368778-85369277	001_CLA_EPd_CTX_Car3_Glut
chr14:77225289-77225788	001_CLA_EPd_CTX_Car3_Glut
chr1:129421492-129421991	001_CLA_EPd_CTX_Car3_Glut
chr17:28875272-28875771	001_CLA_EPd_CTX_Car3_Glut
chr2:45073569-45074068	001_CLA_EPd_CTX_Car3_Glut
chr15:72359908-72360407	001_CLA_EPd_CTX_Car3_Glut
chr13:54760293-54760792	001_CLA_EPd_CTX_Car3_Glut
chr1:4917297-4917796	001_CLA_EPd_CTX_Car3_Glut
chr9:112102405-112102904	001_CLA_EPd_CTX_Car3_Glut
chr5:117493234-117493733	001_CLA_EPd_CTX_Car3_Glut
chr5:25085122-25085621	001_CLA_EPd_CTX_Car3_Glut
chr17:26631743-26632242	001_CLA_EPd_CTX_Car3_Glut
chr6:137125386-137125885	001_CLA_EPd_CTX_Car3_Glut
chr16:34513882-34514381	001_CLA_EPd_CTX_Car3_Glut
chr9:75337982-75338481	001_CLA_EPd_CTX_Car3_Glut
chr6:136873695-136874194	001_CLA_EPd_CTX_Car3_Glut
chr4:133299011-133299510	001_CLA_EPd_CTX_Car3_Glut
chr17:14175620-14176119	001_CLA_EPd_CTX_Car3_Glut
chr2:91925368-91925867	001_CLA_EPd_CTX_Car3_Glut
chr10:114509136-114509635	001_CLA_EPd_CTX_Car3_Glut
chr5:146337972-146338471	001_CLA_EPd_CTX_Car3_Glut
chr6:88731351-88731850	001_CLA_EPd_CTX_Car3_Glut
chr6:135526391-135526890	001_CLA_EPd_CTX_Car3_Glut
chr10:98959292-98959791	001_CLA_EPd_CTX_Car3_Glut
chr6:112754906-112755405	001_CLA_EPd_CTX_Car3_Glut
chr7:97345113-97345612	001_CLA_EPd_CTX_Car3_Glut
chr12:9487888-9488387	001_CLA_EPd_CTX_Car3_Glut
chr9:14596322-14596821	001_CLA_EPd_CTX_Car3_Glut
chr12:80239299-80239798	001_CLA_EPd_CTX_Car3_Glut
chr7:64583789-64584288	001_CLA_EPd_CTX_Car3_Glut
chr10:29148055-29148554	001_CLA_EPd_CTX_Car3_Glut
chr14:93713516-93714015	001_CLA_EPd_CTX_Car3_Glut
chr17:86250043-86250542	001_CLA_EPd_CTX_Car3_Glut
chr2:45106286-45106785	001_CLA_EPd_CTX_Car3_Glut
chr2:153494285-153494784	001_CLA_EPd_CTX_Car3_Glut
chr19:7299047-7299546	001_CLA_EPd_CTX_Car3_Glut
chr13:19002504-19003003	001_CLA_EPd_CTX_Car3_Glut
chr4:155122552-155123051	001_CLA_EPd_CTX_Car3_Glut
chr5:34242578-34243077	001_CLA_EPd_CTX_Car3_Glut
chr9:75254591-75255090	001_CLA_EPd_CTX_Car3_Glut
chr12:70306241-70306740	001_CLA_EPd_CTX_Car3_Glut
chr1:59535307-59535806	001_CLA_EPd_CTX_Car3_Glut
chr15:78710620-78711119	001_CLA_EPd_CTX_Car3_Glut
chr15:59480469-59480968	001_CLA_EPd_CTX_Car3_Glut
chr5:135835061-135835560	001_CLA_EPd_CTX_Car3_Glut
chr17:86437665-86438164	001_CLA_EPd_CTX_Car3_Glut
chr3:146770364-146770863	001_CLA_EPd_CTX_Car3_Glut
chr19:23162491-23162990	001_CLA_EPd_CTX_Car3_Glut
chr5:23224979-23225478	001_CLA_EPd_CTX_Car3_Glut
chr11:49936409-49936908	001_CLA_EPd_CTX_Car3_Glut
chr2:102599386-102599885	001_CLA_EPd_CTX_Car3_Glut
chr13:51420682-51421181	001_CLA_EPd_CTX_Car3_Glut
chr6:113575974-113576473	001_CLA_EPd_CTX_Car3_Glut
chr14:111676962-111677461	001_CLA_EPd_CTX_Car3_Glut
chr1:87594335-87594834	001_CLA_EPd_CTX_Car3_Glut
chr4:32405494-32405993	001_CLA_EPd_CTX_Car3_Glut
chr18:25694043-25694542	001_CLA_EPd_CTX_Car3_Glut
chr7:50241769-50242268	001_CLA_EPd_CTX_Car3_Glut
chr18:60948464-60948963	001_CLA_EPd_CTX_Car3_Glut
chr5:125550421-125550920	001_CLA_EPd_CTX_Car3_Glut
chr5:74007415-74007914	001_CLA_EPd_CTX_Car3_Glut
chr12:70713927-70714426	001_CLA_EPd_CTX_Car3_Glut
chr19:48260648-48261147	001_CLA_EPd_CTX_Car3_Glut
chr3:53258646-53259145	001_CLA_EPd_CTX_Car3_Glut
chr13:109116271-109116770	001_CLA_EPd_CTX_Car3_Glut
chr7:44949948-44950447	001_CLA_EPd_CTX_Car3_Glut
chr16:8938446-8938945	001_CLA_EPd_CTX_Car3_Glut
chr7:63345498-63345997	001_CLA_EPd_CTX_Car3_Glut
chr18:65593737-65594236	001_CLA_EPd_CTX_Car3_Glut
chr13:25751468-25751967	001_CLA_EPd_CTX_Car3_Glut
chr17:56507049-56507548	001_CLA_EPd_CTX_Car3_Glut
chr2:153045918-153046417	001_CLA_EPd_CTX_Car3_Glut
chr1:43178211-43178710	001_CLA_EPd_CTX_Car3_Glut
chr6:77848825-77849324	001_CLA_EPd_CTX_Car3_Glut
chr16:6348828-6349327	001_CLA_EPd_CTX_Car3_Glut
chr5:49996307-49996806	001_CLA_EPd_CTX_Car3_Glut
chr12:49377554-49378053	001_CLA_EPd_CTX_Car3_Glut
chr12:86882623-86883122	001_CLA_EPd_CTX_Car3_Glut
chr2:178329473-178329972	001_CLA_EPd_CTX_Car3_Glut
chr11:37075287-37075786	001_CLA_EPd_CTX_Car3_Glut
chr1:154476642-154477141	001_CLA_EPd_CTX_Car3_Glut
chr5:35806940-35807439	001_CLA_EPd_CTX_Car3_Glut
chr5:53942296-53942795	001_CLA_EPd_CTX_Car3_Glut
chr5:52390401-52390900	001_CLA_EPd_CTX_Car3_Glut
chr2:31995877-31996376	001_CLA_EPd_CTX_Car3_Glut
chr6:23573777-23574276	001_CLA_EPd_CTX_Car3_Glut
chr4:131380935-131381434	001_CLA_EPd_CTX_Car3_Glut
chr13:95081025-95081524	001_CLA_EPd_CTX_Car3_Glut
chr15:101238764-101239263	001_CLA_EPd_CTX_Car3_Glut
chr9:108119936-108120435	001_CLA_EPd_CTX_Car3_Glut
chr13:10240217-10240716	001_CLA_EPd_CTX_Car3_Glut
chr4:119966089-119966588	001_CLA_EPd_CTX_Car3_Glut
chr16:34525098-34525597	001_CLA_EPd_CTX_Car3_Glut
chr4:87984596-87985095	001_CLA_EPd_CTX_Car3_Glut
chr11:33791666-33792165	001_CLA_EPd_CTX_Car3_Glut
chr1:25658508-25659007	001_CLA_EPd_CTX_Car3_Glut
chr5:45301168-45301667	001_CLA_EPd_CTX_Car3_Glut
chr3:52046823-52047322	001_CLA_EPd_CTX_Car3_Glut
chr4:46805876-46806375	001_CLA_EPd_CTX_Car3_Glut
chr3:149224195-149224694	001_CLA_EPd_CTX_Car3_Glut
chr2:59286185-59286684	001_CLA_EPd_CTX_Car3_Glut
chr3:108855296-108855795	001_CLA_EPd_CTX_Car3_Glut
chr17:64620124-64620623	001_CLA_EPd_CTX_Car3_Glut
chr19:40290064-40290563	001_CLA_EPd_CTX_Car3_Glut
chr6:108251026-108251525	001_CLA_EPd_CTX_Car3_Glut
chr2:77272957-77273456	001_CLA_EPd_CTX_Car3_Glut
chr2:35610588-35611087	001_CLA_EPd_CTX_Car3_Glut
chr13:95034713-95035212	001_CLA_EPd_CTX_Car3_Glut
chr4:107984530-107985029	001_CLA_EPd_CTX_Car3_Glut
chr11:119991132-119991631	001_CLA_EPd_CTX_Car3_Glut
chr18:15078436-15078935	001_CLA_EPd_CTX_Car3_Glut
chr11:113439537-113440036	001_CLA_EPd_CTX_Car3_Glut
chr7:125966594-125967093	001_CLA_EPd_CTX_Car3_Glut
chr7:99458829-99459328	001_CLA_EPd_CTX_Car3_Glut
chr6:113178757-113179256	001_CLA_EPd_CTX_Car3_Glut
chr11:5244006-5244505	001_CLA_EPd_CTX_Car3_Glut
chr6:126712427-126712926	001_CLA_EPd_CTX_Car3_Glut
chr9:95783851-95784350	001_CLA_EPd_CTX_Car3_Glut
chr6:91076115-91076614	001_CLA_EPd_CTX_Car3_Glut
chr5:44180338-44180837	001_CLA_EPd_CTX_Car3_Glut
chr5:115319339-115319838	001_CLA_EPd_CTX_Car3_Glut
chr8:93654272-93654771	001_CLA_EPd_CTX_Car3_Glut
chr13:47055998-47056497	001_CLA_EPd_CTX_Car3_Glut
chr7:96680376-96680875	001_CLA_EPd_CTX_Car3_Glut
chr12:70367550-70368049	001_CLA_EPd_CTX_Car3_Glut
chr16:32154276-32154775	001_CLA_EPd_CTX_Car3_Glut
chr6:85276543-85277042	001_CLA_EPd_CTX_Car3_Glut
chr6:87535719-87536218	001_CLA_EPd_CTX_Car3_Glut
chr9:77655072-77655571	001_CLA_EPd_CTX_Car3_Glut
chr1:84561192-84561691	001_CLA_EPd_CTX_Car3_Glut
chr5:130411622-130412121	001_CLA_EPd_CTX_Car3_Glut
chr16:17626113-17626612	001_CLA_EPd_CTX_Car3_Glut
chr2:121609098-121609597	001_CLA_EPd_CTX_Car3_Glut
chr12:76915869-76916368	001_CLA_EPd_CTX_Car3_Glut
chr10:59114962-59115461	001_CLA_EPd_CTX_Car3_Glut
chr3:141819536-141820035	001_CLA_EPd_CTX_Car3_Glut
chr17:67274639-67275138	001_CLA_EPd_CTX_Car3_Glut
chr6:81261257-81261756	001_CLA_EPd_CTX_Car3_Glut
chr17:62882752-62883251	001_CLA_EPd_CTX_Car3_Glut
chr17:48545474-48545973	001_CLA_EPd_CTX_Car3_Glut
chr2:84831933-84832432	001_CLA_EPd_CTX_Car3_Glut
chr6:72685086-72685585	001_CLA_EPd_CTX_Car3_Glut
chr18:25755265-25755764	001_CLA_EPd_CTX_Car3_Glut
chr14:27846859-27847358	001_CLA_EPd_CTX_Car3_Glut
chr11:12407770-12408269	001_CLA_EPd_CTX_Car3_Glut
chr1:37351889-37352388	001_CLA_EPd_CTX_Car3_Glut
chr12:41518918-41519417	001_CLA_EPd_CTX_Car3_Glut
chr19:45947643-45948142	001_CLA_EPd_CTX_Car3_Glut
chr5:137734263-137734762	001_CLA_EPd_CTX_Car3_Glut
chr5:130448481-130448980	001_CLA_EPd_CTX_Car3_Glut
chr1:158513442-158513941	001_CLA_EPd_CTX_Car3_Glut
chr10:25585750-25586249	001_CLA_EPd_CTX_Car3_Glut
chr3:36642686-36643185	001_CLA_EPd_CTX_Car3_Glut
chr10:90704512-90705011	001_CLA_EPd_CTX_Car3_Glut
chr2:167078906-167079405	001_CLA_EPd_CTX_Car3_Glut
chr11:68657787-68658286	001_CLA_EPd_CTX_Car3_Glut
chr6:54530962-54531461	001_CLA_EPd_CTX_Car3_Glut
chr2:57112233-57112732	001_CLA_EPd_CTX_Car3_Glut
chr6:58933103-58933602	001_CLA_EPd_CTX_Car3_Glut
chr8:126536990-126537489	001_CLA_EPd_CTX_Car3_Glut
chr6:100558063-100558562	001_CLA_EPd_CTX_Car3_Glut
chr8:69131131-69131630	001_CLA_EPd_CTX_Car3_Glut
chr13:66947244-66947743	001_CLA_EPd_CTX_Car3_Glut
chr2:167079424-167079923	001_CLA_EPd_CTX_Car3_Glut
chr15:25302904-25303403	001_CLA_EPd_CTX_Car3_Glut
chr18:23843278-23843777	001_CLA_EPd_CTX_Car3_Glut
chr14:121737217-121737716	001_CLA_EPd_CTX_Car3_Glut
chr18:35841590-35842089	001_CLA_EPd_CTX_Car3_Glut
chr14:118890097-118890596	001_CLA_EPd_CTX_Car3_Glut
chr2:109694751-109695250	001_CLA_EPd_CTX_Car3_Glut
chr17:70488848-70489347	001_CLA_EPd_CTX_Car3_Glut
chr5:135702632-135703131	001_CLA_EPd_CTX_Car3_Glut
chr15:44868940-44869439	001_CLA_EPd_CTX_Car3_Glut
chr14:31383360-31383859	001_CLA_EPd_CTX_Car3_Glut
chr6:92347549-92348048	001_CLA_EPd_CTX_Car3_Glut
chr13:83523616-83524115	001_CLA_EPd_CTX_Car3_Glut
chr3:32669075-32669574	001_CLA_EPd_CTX_Car3_Glut
chr13:45530672-45531171	001_CLA_EPd_CTX_Car3_Glut
chr18:35870730-35871229	001_CLA_EPd_CTX_Car3_Glut
chr3:152579951-152580450	001_CLA_EPd_CTX_Car3_Glut
chr15:25358562-25359061	001_CLA_EPd_CTX_Car3_Glut
chr2:107519238-107519737	001_CLA_EPd_CTX_Car3_Glut
chr13:104117118-104117617	001_CLA_EPd_CTX_Car3_Glut
chr6:113934654-113935153	001_CLA_EPd_CTX_Car3_Glut
chr16:13357579-13358078	001_CLA_EPd_CTX_Car3_Glut
chr5:125578679-125579178	001_CLA_EPd_CTX_Car3_Glut
chr1:154726505-154727004	001_CLA_EPd_CTX_Car3_Glut
chr13:99055579-99056078	001_CLA_EPd_CTX_Car3_Glut
chr4:34829427-34829926	001_CLA_EPd_CTX_Car3_Glut
chr10:14210432-14210931	001_CLA_EPd_CTX_Car3_Glut
chr11:5165498-5165997	001_CLA_EPd_CTX_Car3_Glut
chr1:72176252-72176751	001_CLA_EPd_CTX_Car3_Glut
chr12:74009636-74010135	001_CLA_EPd_CTX_Car3_Glut
chr6:55805206-55805705	001_CLA_EPd_CTX_Car3_Glut
chr3:158278521-158279020	001_CLA_EPd_CTX_Car3_Glut
chr3:158365764-158366263	001_CLA_EPd_CTX_Car3_Glut
chr11:84073073-84073572	001_CLA_EPd_CTX_Car3_Glut
chr2:52651558-52652057	001_CLA_EPd_CTX_Car3_Glut
chr17:25813430-25813929	001_CLA_EPd_CTX_Car3_Glut
chr17:87369234-87369733	001_CLA_EPd_CTX_Car3_Glut
chr5:118214322-118214821	001_CLA_EPd_CTX_Car3_Glut
chr14:66260380-66260879	001_CLA_EPd_CTX_Car3_Glut
chr14:70458687-70459186	001_CLA_EPd_CTX_Car3_Glut
chr11:5061708-5062207	001_CLA_EPd_CTX_Car3_Glut
chr5:89859545-89860044	001_CLA_EPd_CTX_Car3_Glut
chr14:54775675-54776174	001_CLA_EPd_CTX_Car3_Glut
chr3:95629679-95630178	001_CLA_EPd_CTX_Car3_Glut
chr1:156920425-156920924	001_CLA_EPd_CTX_Car3_Glut
chr2:51146897-51147396	001_CLA_EPd_CTX_Car3_Glut
chr17:5138847-5139346	001_CLA_EPd_CTX_Car3_Glut
chr18:41881171-41881670	001_CLA_EPd_CTX_Car3_Glut
chr5:122324877-122325376	001_CLA_EPd_CTX_Car3_Glut
chr8:125558251-125558750	001_CLA_EPd_CTX_Car3_Glut
chr10:127662075-127662574	001_CLA_EPd_CTX_Car3_Glut
chr8:36096281-36096780	001_CLA_EPd_CTX_Car3_Glut
chr2:61814901-61815400	001_CLA_EPd_CTX_Car3_Glut
chr9:40345045-40345544	001_CLA_EPd_CTX_Car3_Glut
chr11:5244737-5245236	001_CLA_EPd_CTX_Car3_Glut
chr17:80261369-80261868	001_CLA_EPd_CTX_Car3_Glut
chr10:111422690-111423189	001_CLA_EPd_CTX_Car3_Glut
chr3:56698250-56698749	001_CLA_EPd_CTX_Car3_Glut
chr8:13611636-13612135	001_CLA_EPd_CTX_Car3_Glut
chr1:84710164-84710663	001_CLA_EPd_CTX_Car3_Glut
chr1:38358598-38359097	001_CLA_EPd_CTX_Car3_Glut
chr1:25166325-25166824	001_CLA_EPd_CTX_Car3_Glut
chr5:142438309-142438808	001_CLA_EPd_CTX_Car3_Glut
chr2:3172580-3173079	001_CLA_EPd_CTX_Car3_Glut
chr12:100493142-100493641	001_CLA_EPd_CTX_Car3_Glut
chr2:33221542-33222041	001_CLA_EPd_CTX_Car3_Glut
chr12:26379643-26380142	001_CLA_EPd_CTX_Car3_Glut
chr18:34901352-34901851	001_CLA_EPd_CTX_Car3_Glut
chr11:98871932-98872431	001_CLA_EPd_CTX_Car3_Glut
chr18:60624067-60624566	001_CLA_EPd_CTX_Car3_Glut
chr1:38437697-38438196	001_CLA_EPd_CTX_Car3_Glut
chr4:65885891-65886390	001_CLA_EPd_CTX_Car3_Glut
chr1:192295466-192295965	001_CLA_EPd_CTX_Car3_Glut
chr11:97971184-97971683	001_CLA_EPd_CTX_Car3_Glut
chr4:125814276-125814775	001_CLA_EPd_CTX_Car3_Glut
chr8:111736328-111736827	001_CLA_EPd_CTX_Car3_Glut
chr16:94362065-94362564	001_CLA_EPd_CTX_Car3_Glut
chr2:102032659-102033158	001_CLA_EPd_CTX_Car3_Glut
chr13:52445518-52446017	001_CLA_EPd_CTX_Car3_Glut
chr19:46620488-46620987	001_CLA_EPd_CTX_Car3_Glut
chr5:44414523-44415022	001_CLA_EPd_CTX_Car3_Glut
chr6:51594423-51594922	001_CLA_EPd_CTX_Car3_Glut
chr13:114085460-114085959	001_CLA_EPd_CTX_Car3_Glut
chr15:78607449-78607948	001_CLA_EPd_CTX_Car3_Glut
chr7:73398175-73398674	001_CLA_EPd_CTX_Car3_Glut
chr14:46941743-46942242	001_CLA_EPd_CTX_Car3_Glut
chr2:109693234-109693733	001_CLA_EPd_CTX_Car3_Glut
chr7:97345619-97346118	001_CLA_EPd_CTX_Car3_Glut
chr1:153697556-153698055	001_CLA_EPd_CTX_Car3_Glut
chr2:59258911-59259410	001_CLA_EPd_CTX_Car3_Glut
chr15:43587940-43588439	001_CLA_EPd_CTX_Car3_Glut
chr16:12014575-12015074	001_CLA_EPd_CTX_Car3_Glut
chr15:66271048-66271547	001_CLA_EPd_CTX_Car3_Glut
chr8:126833816-126834315	001_CLA_EPd_CTX_Car3_Glut
chr6:114032757-114033256	001_CLA_EPd_CTX_Car3_Glut
chr5:8290008-8290507	001_CLA_EPd_CTX_Car3_Glut
chr5:37280967-37281466	001_CLA_EPd_CTX_Car3_Glut
chr17:8487725-8488224	001_CLA_EPd_CTX_Car3_Glut
chr8:45593790-45594289	001_CLA_EPd_CTX_Car3_Glut
chr9:66733257-66733756	001_CLA_EPd_CTX_Car3_Glut
chr17:30239400-30239899	001_CLA_EPd_CTX_Car3_Glut
chr16:34134450-34134949	001_CLA_EPd_CTX_Car3_Glut
chr1:98047553-98048052	001_CLA_EPd_CTX_Car3_Glut
chr16:50841650-50842149	001_CLA_EPd_CTX_Car3_Glut
chr1:135555813-135556312	001_CLA_EPd_CTX_Car3_Glut
chr6:91720046-91720545	001_CLA_EPd_CTX_Car3_Glut
chr4:85309516-85310015	001_CLA_EPd_CTX_Car3_Glut
chr10:22697127-22697626	001_CLA_EPd_CTX_Car3_Glut
chr4:49522481-49522980	001_CLA_EPd_CTX_Car3_Glut
chr2:157493191-157493690	001_CLA_EPd_CTX_Car3_Glut
chr1:172319455-172319954	001_CLA_EPd_CTX_Car3_Glut
chr2:178204351-178204850	001_CLA_EPd_CTX_Car3_Glut
chr18:74146010-74146509	001_CLA_EPd_CTX_Car3_Glut
chr12:69907904-69908403	001_CLA_EPd_CTX_Car3_Glut
chr5:131813186-131813685	001_CLA_EPd_CTX_Car3_Glut
chr1:160548140-160548639	001_CLA_EPd_CTX_Car3_Glut
chr6:57814421-57814920	001_CLA_EPd_CTX_Car3_Glut
chr13:51573811-51574310	001_CLA_EPd_CTX_Car3_Glut
chr13:28958498-28958997	001_CLA_EPd_CTX_Car3_Glut
chr18:25505499-25505998	001_CLA_EPd_CTX_Car3_Glut
chr3:52046133-52046632	001_CLA_EPd_CTX_Car3_Glut
chr2:19646910-19647409	001_CLA_EPd_CTX_Car3_Glut
chr9:108137444-108137943	001_CLA_EPd_CTX_Car3_Glut
chr1:39300199-39300698	001_CLA_EPd_CTX_Car3_Glut
chr10:76277092-76277591	001_CLA_EPd_CTX_Car3_Glut
chr4:101450304-101450803	001_CLA_EPd_CTX_Car3_Glut
chr11:90369558-90370057	001_CLA_EPd_CTX_Car3_Glut
chr10:108710491-108710990	001_CLA_EPd_CTX_Car3_Glut
chr10:26249702-26250201	001_CLA_EPd_CTX_Car3_Glut
chr7:70361620-70362119	001_CLA_EPd_CTX_Car3_Glut
chr9:21953482-21953981	001_CLA_EPd_CTX_Car3_Glut
chr5:143943028-143943527	001_CLA_EPd_CTX_Car3_Glut
chr18:12876331-12876830	001_CLA_EPd_CTX_Car3_Glut
chr11:20038677-20039176	001_CLA_EPd_CTX_Car3_Glut
chr6:97221129-97221628	001_CLA_EPd_CTX_Car3_Glut
chr9:57831396-57831895	001_CLA_EPd_CTX_Car3_Glut
chr15:84079446-84079945	001_CLA_EPd_CTX_Car3_Glut
chr12:7421756-7422255	001_CLA_EPd_CTX_Car3_Glut
chr3:17786663-17787162	001_CLA_EPd_CTX_Car3_Glut
chr7:125898996-125899495	001_CLA_EPd_CTX_Car3_Glut
chr9:59692058-59692557	001_CLA_EPd_CTX_Car3_Glut
chr6:122764652-122765151	001_CLA_EPd_CTX_Car3_Glut
chr16:13197315-13197814	001_CLA_EPd_CTX_Car3_Glut
chr5:47986088-47986587	001_CLA_EPd_CTX_Car3_Glut
chr6:12177964-12178463	001_CLA_EPd_CTX_Car3_Glut
chr10:121296842-121297341	001_CLA_EPd_CTX_Car3_Glut
chr4:101158256-101158755	001_CLA_EPd_CTX_Car3_Glut
chr1:149867204-149867703	001_CLA_EPd_CTX_Car3_Glut
chr2:94246742-94247241	001_CLA_EPd_CTX_Car3_Glut
chr12:99123912-99124411	001_CLA_EPd_CTX_Car3_Glut
chr6:113912688-113913187	001_CLA_EPd_CTX_Car3_Glut
chr12:100404153-100404652	001_CLA_EPd_CTX_Car3_Glut
chr11:62005131-62005630	001_CLA_EPd_CTX_Car3_Glut
chr3:55401260-55401759	001_CLA_EPd_CTX_Car3_Glut
chr8:126006300-126006799	001_CLA_EPd_CTX_Car3_Glut
chr15:68719305-68719804	001_CLA_EPd_CTX_Car3_Glut
chr12:109542746-109543245	001_CLA_EPd_CTX_Car3_Glut
chr18:25469302-25469801	001_CLA_EPd_CTX_Car3_Glut
chr2:32917444-32917943	001_CLA_EPd_CTX_Car3_Glut
chr1:159889332-159889831	001_CLA_EPd_CTX_Car3_Glut
chr12:100361368-100361867	001_CLA_EPd_CTX_Car3_Glut
chr6:55275740-55276239	001_CLA_EPd_CTX_Car3_Glut
chr12:34473198-34473697	001_CLA_EPd_CTX_Car3_Glut
chr13:59073618-59074117	001_CLA_EPd_CTX_Car3_Glut
chr7:105519256-105519755	001_CLA_EPd_CTX_Car3_Glut
chr6:126705926-126706425	001_CLA_EPd_CTX_Car3_Glut
chr1:159773720-159774219	001_CLA_EPd_CTX_Car3_Glut
chr7:119875740-119876239	001_CLA_EPd_CTX_Car3_Glut
chr6:36437890-36438389	001_CLA_EPd_CTX_Car3_Glut
chr7:113216070-113216569	001_CLA_EPd_CTX_Car3_Glut
chr3:56962518-56963017	001_CLA_EPd_CTX_Car3_Glut
chr1:5382329-5382828	001_CLA_EPd_CTX_Car3_Glut
chr4:46872673-46873172	001_CLA_EPd_CTX_Car3_Glut
chr3:154668462-154668961	001_CLA_EPd_CTX_Car3_Glut
chr3:68608766-68609265	001_CLA_EPd_CTX_Car3_Glut
chr5:25087108-25087607	001_CLA_EPd_CTX_Car3_Glut
chr1:87733143-87733642	001_CLA_EPd_CTX_Car3_Glut
chr2:156673309-156673808	001_CLA_EPd_CTX_Car3_Glut
chr12:89129498-89129997	001_CLA_EPd_CTX_Car3_Glut
chr12:70043242-70043741	001_CLA_EPd_CTX_Car3_Glut
chr1:127937187-127937686	001_CLA_EPd_CTX_Car3_Glut
chr2:168440779-168441278	001_CLA_EPd_CTX_Car3_Glut
chr15:98634795-98635294	001_CLA_EPd_CTX_Car3_Glut
chr12:70325747-70326246	001_CLA_EPd_CTX_Car3_Glut
chr12:81971788-81972287	001_CLA_EPd_CTX_Car3_Glut
chr4:153459872-153460371	001_CLA_EPd_CTX_Car3_Glut
chr10:122859331-122859830	001_CLA_EPd_CTX_Car3_Glut
chr12:82080083-82080582	001_CLA_EPd_CTX_Car3_Glut
chr10:40128452-40128951	001_CLA_EPd_CTX_Car3_Glut
chr7:139151046-139151545	001_CLA_EPd_CTX_Car3_Glut
chr18:75607550-75608049	001_CLA_EPd_CTX_Car3_Glut
chr17:43952961-43953460	001_CLA_EPd_CTX_Car3_Glut
chr13:101693983-101694482	001_CLA_EPd_CTX_Car3_Glut
chr9:59589682-59590181	001_CLA_EPd_CTX_Car3_Glut
chr3:116244434-116244933	001_CLA_EPd_CTX_Car3_Glut
chr11:80504048-80504547	001_CLA_EPd_CTX_Car3_Glut
chr18:25521946-25522445	001_CLA_EPd_CTX_Car3_Glut
chr10:126931348-126931847	001_CLA_EPd_CTX_Car3_Glut
chr2:116913999-116914498	001_CLA_EPd_CTX_Car3_Glut
chr1:35402885-35403384	001_CLA_EPd_CTX_Car3_Glut
chr1:192587374-192587873	001_CLA_EPd_CTX_Car3_Glut
chr8:48482347-48482846	001_CLA_EPd_CTX_Car3_Glut
chr5:19546391-19546890	001_CLA_EPd_CTX_Car3_Glut
chr1:162313830-162314329	001_CLA_EPd_CTX_Car3_Glut
chr1:165104544-165105043	001_CLA_EPd_CTX_Car3_Glut
chr9:75247704-75248203	001_CLA_EPd_CTX_Car3_Glut
chr16:34280094-34280593	001_CLA_EPd_CTX_Car3_Glut
chr6:86996574-86997073	001_CLA_EPd_CTX_Car3_Glut
chr2:150840034-150840533	001_CLA_EPd_CTX_Car3_Glut
chr1:127380811-127381310	001_CLA_EPd_CTX_Car3_Glut
chr2:178297154-178297653	001_CLA_EPd_CTX_Car3_Glut
chr16:77077570-77078069	001_CLA_EPd_CTX_Car3_Glut
chr16:66970843-66971342	001_CLA_EPd_CTX_Car3_Glut
chr3:51092325-51092824	001_CLA_EPd_CTX_Car3_Glut
chr3:55442040-55442539	001_CLA_EPd_CTX_Car3_Glut
chr11:66260160-66260659	001_CLA_EPd_CTX_Car3_Glut
chr14:7900695-7901194	001_CLA_EPd_CTX_Car3_Glut
chr1:127537091-127537590	001_CLA_EPd_CTX_Car3_Glut
chr1:43178727-43179226	001_CLA_EPd_CTX_Car3_Glut
chr14:49493762-49494261	001_CLA_EPd_CTX_Car3_Glut
chr1:39177188-39177687	001_CLA_EPd_CTX_Car3_Glut
chr4:127178494-127178993	001_CLA_EPd_CTX_Car3_Glut
chr3:154915505-154916004	001_CLA_EPd_CTX_Car3_Glut
chr11:24043961-24044460	001_CLA_EPd_CTX_Car3_Glut
chr15:12715235-12715734	001_CLA_EPd_CTX_Car3_Glut
chr12:117533622-117534121	001_CLA_EPd_CTX_Car3_Glut
chr4:22953105-22953604	001_CLA_EPd_CTX_Car3_Glut
chr16:90955546-90956045	001_CLA_EPd_CTX_Car3_Glut
chr10:80897823-80898322	001_CLA_EPd_CTX_Car3_Glut
chr8:112072137-112072636	001_CLA_EPd_CTX_Car3_Glut
chr8:13602255-13602754	001_CLA_EPd_CTX_Car3_Glut
chr5:118036979-118037478	001_CLA_EPd_CTX_Car3_Glut
chr12:69908490-69908989	001_CLA_EPd_CTX_Car3_Glut
chr10:43070869-43071368	001_CLA_EPd_CTX_Car3_Glut
chr13:47146325-47146824	001_CLA_EPd_CTX_Car3_Glut
chr9:56681855-56682354	001_CLA_EPd_CTX_Car3_Glut
chr3:107534807-107535306	001_CLA_EPd_CTX_Car3_Glut
chr7:17017049-17017548	001_CLA_EPd_CTX_Car3_Glut
chr15:12096437-12096936	002_IT_EP_CLA_Glut
chr1:59987611-59988110	002_IT_EP_CLA_Glut
chr4:101450304-101450803	002_IT_EP_CLA_Glut
chr10:20954126-20954625	002_IT_EP_CLA_Glut
chr13:104962696-104963195	002_IT_EP_CLA_Glut
chr13:47055998-47056497	002_IT_EP_CLA_Glut
chr6:140466743-140467242	002_IT_EP_CLA_Glut
chr2:83728322-83728821	002_IT_EP_CLA_Glut
chr2:76124712-76125211	002_IT_EP_CLA_Glut
chr12:86894540-86895039	002_IT_EP_CLA_Glut
chr6:58933103-58933602	002_IT_EP_CLA_Glut
chr16:42190003-42190502	002_IT_EP_CLA_Glut
chr13:117659516-117660015	002_IT_EP_CLA_Glut
chr2:61655289-61655788	002_IT_EP_CLA_Glut
chr2:68367909-68368408	002_IT_EP_CLA_Glut
chr8:72589242-72589741	002_IT_EP_CLA_Glut
chr2:55693113-55693612	002_IT_EP_CLA_Glut
chr10:79803556-79804055	002_IT_EP_CLA_Glut
chr18:38083048-38083547	002_IT_EP_CLA_Glut
chr15:37594214-37594713	002_IT_EP_CLA_Glut
chr10:126935689-126936188	002_IT_EP_CLA_Glut
chr10:14179492-14179991	002_IT_EP_CLA_Glut
chr7:118428865-118429364	002_IT_EP_CLA_Glut
chr11:120137185-120137684	002_IT_EP_CLA_Glut
chr9:75337982-75338481	002_IT_EP_CLA_Glut
chr5:122400544-122401043	002_IT_EP_CLA_Glut
chr14:70001687-70002186	002_IT_EP_CLA_Glut
chr3:153484667-153485166	002_IT_EP_CLA_Glut
chr11:3371193-3371692	002_IT_EP_CLA_Glut
chr3:80533962-80534461	002_IT_EP_CLA_Glut
chr7:98371118-98371617	002_IT_EP_CLA_Glut
chr2:6911984-6912483	002_IT_EP_CLA_Glut
chr16:70093215-70093714	002_IT_EP_CLA_Glut
chr5:150259411-150259910	002_IT_EP_CLA_Glut
chr2:59828245-59828744	002_IT_EP_CLA_Glut
chr18:47171671-47172170	002_IT_EP_CLA_Glut
chr18:77225330-77225829	002_IT_EP_CLA_Glut
chr4:13716666-13717165	002_IT_EP_CLA_Glut
chr18:25554659-25555158	002_IT_EP_CLA_Glut
chr3:143316504-143317003	002_IT_EP_CLA_Glut
chr9:50727817-50728316	002_IT_EP_CLA_Glut
chr16:42615875-42616374	002_IT_EP_CLA_Glut
chr13:6340985-6341484	002_IT_EP_CLA_Glut
chr8:86159430-86159929	002_IT_EP_CLA_Glut
chr10:94343526-94344025	002_IT_EP_CLA_Glut
chr16:13358081-13358580	002_IT_EP_CLA_Glut
chr14:23885458-23885957	002_IT_EP_CLA_Glut
chr10:28113773-28114272	002_IT_EP_CLA_Glut
chr2:163139019-163139518	002_IT_EP_CLA_Glut
chr7:79523815-79524314	002_IT_EP_CLA_Glut
chr18:25661709-25662208	002_IT_EP_CLA_Glut
chr12:74055525-74056024	002_IT_EP_CLA_Glut
chr8:84985918-84986417	002_IT_EP_CLA_Glut
chr12:106027263-106027762	002_IT_EP_CLA_Glut
chr9:75254591-75255090	002_IT_EP_CLA_Glut
chr1:72871694-72872193	002_IT_EP_CLA_Glut
chr13:93058452-93058951	002_IT_EP_CLA_Glut
chr16:77644270-77644769	002_IT_EP_CLA_Glut
chr1:98047553-98048052	002_IT_EP_CLA_Glut
chr1:39177188-39177687	002_IT_EP_CLA_Glut
chr10:122724774-122725273	002_IT_EP_CLA_Glut
chr2:80046277-80046776	002_IT_EP_CLA_Glut
chr12:104415578-104416077	002_IT_EP_CLA_Glut
chr4:34315775-34316274	002_IT_EP_CLA_Glut
chr15:86235053-86235552	002_IT_EP_CLA_Glut
chr14:103440223-103440722	002_IT_EP_CLA_Glut
chr7:96899090-96899589	002_IT_EP_CLA_Glut
chr5:124019279-124019778	002_IT_EP_CLA_Glut
chr5:62777766-62778265	002_IT_EP_CLA_Glut
chr4:42921624-42922123	002_IT_EP_CLA_Glut
chr13:109926503-109927002	002_IT_EP_CLA_Glut
chr9:59691558-59692057	002_IT_EP_CLA_Glut
chr10:43023460-43023959	002_IT_EP_CLA_Glut
chr10:18627521-18628020	002_IT_EP_CLA_Glut
chr14:121172058-121172557	002_IT_EP_CLA_Glut
chr12:21153085-21153584	002_IT_EP_CLA_Glut
chr10:119834111-119834610	002_IT_EP_CLA_Glut
chr1:173390016-173390515	002_IT_EP_CLA_Glut
chr11:12473478-12473977	002_IT_EP_CLA_Glut
chr1:91457672-91458171	002_IT_EP_CLA_Glut
chr18:34861105-34861604	002_IT_EP_CLA_Glut
chr12:29882873-29883372	002_IT_EP_CLA_Glut
chr1:154791747-154792246	002_IT_EP_CLA_Glut
chr11:35283075-35283574	002_IT_EP_CLA_Glut
chr3:123298163-123298662	002_IT_EP_CLA_Glut
chr4:119460785-119461284	002_IT_EP_CLA_Glut
chr11:36495123-36495622	002_IT_EP_CLA_Glut
chr18:19468332-19468831	002_IT_EP_CLA_Glut
chr3:89319467-89319966	002_IT_EP_CLA_Glut
chr16:89897793-89898292	002_IT_EP_CLA_Glut
chr4:47608628-47609127	002_IT_EP_CLA_Glut
chr3:9750999-9751498	002_IT_EP_CLA_Glut
chr15:85403091-85403590	002_IT_EP_CLA_Glut
chr15:43585708-43586207	002_IT_EP_CLA_Glut
chr2:128166410-128166909	002_IT_EP_CLA_Glut
chr12:69908490-69908989	002_IT_EP_CLA_Glut
chr1:12010506-12011005	002_IT_EP_CLA_Glut
chr10:67918093-67918592	002_IT_EP_CLA_Glut
chr3:34470659-34471158	002_IT_EP_CLA_Glut
chr5:128806598-128807097	002_IT_EP_CLA_Glut
chr1:13188362-13188861	002_IT_EP_CLA_Glut
chr10:81472805-81473304	002_IT_EP_CLA_Glut
chr3:117313288-117313787	002_IT_EP_CLA_Glut
chr2:44215359-44215858	002_IT_EP_CLA_Glut
chr6:8683408-8683907	002_IT_EP_CLA_Glut
chr12:21511244-21511743	002_IT_EP_CLA_Glut
chr12:72285342-72285841	002_IT_EP_CLA_Glut
chr11:34348195-34348694	002_IT_EP_CLA_Glut
chr11:94466279-94466778	002_IT_EP_CLA_Glut
chr11:108221373-108221872	002_IT_EP_CLA_Glut
chr3:128546335-128546834	002_IT_EP_CLA_Glut
chr2:27006129-27006628	002_IT_EP_CLA_Glut
chr3:85391147-85391646	002_IT_EP_CLA_Glut
chr18:19631823-19632322	002_IT_EP_CLA_Glut
chr5:118422052-118422551	002_IT_EP_CLA_Glut
chr18:26261367-26261866	002_IT_EP_CLA_Glut
chr5:73359616-73360115	002_IT_EP_CLA_Glut
chr4:57229208-57229707	002_IT_EP_CLA_Glut
chr7:112233461-112233960	002_IT_EP_CLA_Glut
chr10:6926734-6927233	002_IT_EP_CLA_Glut
chr14:21369088-21369587	002_IT_EP_CLA_Glut
chr10:39630174-39630673	002_IT_EP_CLA_Glut
chr12:117196648-117197147	002_IT_EP_CLA_Glut
chr3:79015517-79016016	002_IT_EP_CLA_Glut
chr18:25505499-25505998	002_IT_EP_CLA_Glut
chr13:54760293-54760792	002_IT_EP_CLA_Glut
chr2:14763854-14764353	002_IT_EP_CLA_Glut
chr17:70363614-70364113	002_IT_EP_CLA_Glut
chr8:125808760-125809259	002_IT_EP_CLA_Glut
chr1:36813445-36813944	002_IT_EP_CLA_Glut
chr8:27868452-27868951	002_IT_EP_CLA_Glut
chr2:65414950-65415449	002_IT_EP_CLA_Glut
chr15:32257891-32258390	002_IT_EP_CLA_Glut
chr17:87328026-87328525	002_IT_EP_CLA_Glut
chr7:122584866-122585365	002_IT_EP_CLA_Glut
chr4:111307596-111308095	002_IT_EP_CLA_Glut
chr10:117906139-117906638	002_IT_EP_CLA_Glut
chr12:5119655-5120154	002_IT_EP_CLA_Glut
chr14:75892172-75892671	002_IT_EP_CLA_Glut
chr15:44706241-44706740	002_IT_EP_CLA_Glut
chr2:3172580-3173079	002_IT_EP_CLA_Glut
chr2:37765032-37765531	002_IT_EP_CLA_Glut
chr6:91076115-91076614	002_IT_EP_CLA_Glut
chr17:70442952-70443451	002_IT_EP_CLA_Glut
chr14:121618010-121618509	002_IT_EP_CLA_Glut
chr11:51623020-51623519	002_IT_EP_CLA_Glut
chr14:108911256-108911755	002_IT_EP_CLA_Glut
chr14:66306908-66307407	002_IT_EP_CLA_Glut
chr7:18922866-18923365	002_IT_EP_CLA_Glut
chr5:137032616-137033115	002_IT_EP_CLA_Glut
chr11:80504048-80504547	002_IT_EP_CLA_Glut
chr11:19835083-19835582	002_IT_EP_CLA_Glut
chr14:49493762-49494261	002_IT_EP_CLA_Glut
chr18:35027032-35027531	002_IT_EP_CLA_Glut
chr15:101310943-101311442	002_IT_EP_CLA_Glut
chr13:95820063-95820562	002_IT_EP_CLA_Glut
chr11:5028169-5028668	002_IT_EP_CLA_Glut
chr13:69482130-69482629	002_IT_EP_CLA_Glut
chr13:110211560-110212059	002_IT_EP_CLA_Glut
chr3:17619848-17620347	002_IT_EP_CLA_Glut
chr11:69133869-69134368	002_IT_EP_CLA_Glut
chr3:107793684-107794183	002_IT_EP_CLA_Glut
chr1:46964239-46964738	002_IT_EP_CLA_Glut
chr18:22985070-22985569	002_IT_EP_CLA_Glut
chr3:17793620-17794119	002_IT_EP_CLA_Glut
chr16:24542783-24543282	002_IT_EP_CLA_Glut
chr8:90302195-90302694	002_IT_EP_CLA_Glut
chr7:78718234-78718733	002_IT_EP_CLA_Glut
chr1:177573280-177573779	002_IT_EP_CLA_Glut
chr3:84985296-84985795	002_IT_EP_CLA_Glut
chr7:4124233-4124732	002_IT_EP_CLA_Glut
chr9:54518869-54519368	002_IT_EP_CLA_Glut
chr3:85662157-85662656	002_IT_EP_CLA_Glut
chr15:64727137-64727636	002_IT_EP_CLA_Glut
chr16:13197315-13197814	002_IT_EP_CLA_Glut
chr18:60782886-60783385	002_IT_EP_CLA_Glut
chr6:100558063-100558562	002_IT_EP_CLA_Glut
chr12:100437865-100438364	002_IT_EP_CLA_Glut
chr18:38014794-38015293	002_IT_EP_CLA_Glut
chr4:152088496-152088995	002_IT_EP_CLA_Glut
chr15:31571804-31572303	002_IT_EP_CLA_Glut
chr3:88629160-88629659	002_IT_EP_CLA_Glut
chr17:26397246-26397745	002_IT_EP_CLA_Glut
chr15:78710620-78711119	002_IT_EP_CLA_Glut
chr2:6911462-6911961	002_IT_EP_CLA_Glut
chr18:26489415-26489914	002_IT_EP_CLA_Glut
chr1:3292503-3293002	002_IT_EP_CLA_Glut
chr12:44380681-44381180	002_IT_EP_CLA_Glut
chr13:24576611-24577110	002_IT_EP_CLA_Glut
chr9:86208317-86208816	002_IT_EP_CLA_Glut
chr3:10685631-10686130	002_IT_EP_CLA_Glut
chr6:23569557-23570056	002_IT_EP_CLA_Glut
chr2:117337861-117338360	002_IT_EP_CLA_Glut
chr11:93565714-93566213	002_IT_EP_CLA_Glut
chr18:15062753-15063252	002_IT_EP_CLA_Glut
chr4:136637659-136638158	002_IT_EP_CLA_Glut
chr1:170732060-170732559	002_IT_EP_CLA_Glut
chr12:53033291-53033790	002_IT_EP_CLA_Glut
chr9:48736246-48736745	002_IT_EP_CLA_Glut
chr6:22887868-22888367	002_IT_EP_CLA_Glut
chr11:109258854-109259353	002_IT_EP_CLA_Glut
chr11:69366372-69366871	002_IT_EP_CLA_Glut
chr1:159771360-159771859	002_IT_EP_CLA_Glut
chr7:29307679-29308178	002_IT_EP_CLA_Glut
chr1:165018673-165019172	002_IT_EP_CLA_Glut
chr1:160101098-160101597	002_IT_EP_CLA_Glut
chr19:5150419-5150918	002_IT_EP_CLA_Glut
chr1:152830943-152831442	002_IT_EP_CLA_Glut
chr11:29766177-29766676	002_IT_EP_CLA_Glut
chr15:78712236-78712735	002_IT_EP_CLA_Glut
chr15:31091807-31092306	002_IT_EP_CLA_Glut
chr4:130861514-130862013	002_IT_EP_CLA_Glut
chr11:81419000-81419499	002_IT_EP_CLA_Glut
chr7:17017049-17017548	002_IT_EP_CLA_Glut
chr2:116913999-116914498	002_IT_EP_CLA_Glut
chr14:60377984-60378483	002_IT_EP_CLA_Glut
chr12:117501145-117501644	002_IT_EP_CLA_Glut
chr15:27951165-27951664	002_IT_EP_CLA_Glut
chr3:121257391-121257890	002_IT_EP_CLA_Glut
chr8:17053579-17054078	002_IT_EP_CLA_Glut
chr9:113471760-113472259	002_IT_EP_CLA_Glut
chr2:102599386-102599885	002_IT_EP_CLA_Glut
chr6:113934654-113935153	002_IT_EP_CLA_Glut
chr14:25226511-25227010	002_IT_EP_CLA_Glut
chr13:104114721-104115220	002_IT_EP_CLA_Glut
chr18:38367138-38367637	002_IT_EP_CLA_Glut
chr14:66260380-66260879	002_IT_EP_CLA_Glut
chr2:104207915-104208414	002_IT_EP_CLA_Glut
chr3:158552037-158552536	002_IT_EP_CLA_Glut
chr19:53852548-53853047	002_IT_EP_CLA_Glut
chr5:148965604-148966103	002_IT_EP_CLA_Glut
chr12:38356400-38356899	002_IT_EP_CLA_Glut
chr18:26294378-26294877	002_IT_EP_CLA_Glut
chr10:93889551-93890050	002_IT_EP_CLA_Glut
chr15:44868940-44869439	002_IT_EP_CLA_Glut
chr9:35017531-35018030	002_IT_EP_CLA_Glut
chr18:15078436-15078935	002_IT_EP_CLA_Glut
chr6:51592189-51592688	002_IT_EP_CLA_Glut
chr15:84366351-84366850	002_IT_EP_CLA_Glut
chr8:47334118-47334617	002_IT_EP_CLA_Glut
chr2:170738406-170738905	002_IT_EP_CLA_Glut
chr5:144884483-144884982	002_IT_EP_CLA_Glut
chr5:107405424-107405923	002_IT_EP_CLA_Glut
chr5:117993591-117994090	002_IT_EP_CLA_Glut
chr7:144417504-144418003	002_IT_EP_CLA_Glut
chr16:16930812-16931311	002_IT_EP_CLA_Glut
chr13:55483590-55484089	002_IT_EP_CLA_Glut
chr5:110562672-110563171	002_IT_EP_CLA_Glut
chr3:105521172-105521671	002_IT_EP_CLA_Glut
chr8:124386450-124386949	002_IT_EP_CLA_Glut
chr18:80316858-80317357	002_IT_EP_CLA_Glut
chr15:95487902-95488401	002_IT_EP_CLA_Glut
chr4:117904038-117904537	002_IT_EP_CLA_Glut
chr14:64593533-64594032	002_IT_EP_CLA_Glut
chr12:13861235-13861734	002_IT_EP_CLA_Glut
chr8:123880154-123880653	002_IT_EP_CLA_Glut
chr1:171263038-171263537	002_IT_EP_CLA_Glut
chr6:86585262-86585761	002_IT_EP_CLA_Glut
chr10:90999850-91000349	002_IT_EP_CLA_Glut
chr7:113619759-113620258	002_IT_EP_CLA_Glut
chr8:83032798-83033297	002_IT_EP_CLA_Glut
chr18:25521946-25522445	002_IT_EP_CLA_Glut
chr4:82298557-82299056	002_IT_EP_CLA_Glut
chr7:122584345-122584844	002_IT_EP_CLA_Glut
chr14:122957926-122958425	002_IT_EP_CLA_Glut
chr14:24578713-24579212	002_IT_EP_CLA_Glut
chr11:103666278-103666777	002_IT_EP_CLA_Glut
chr13:21408319-21408818	002_IT_EP_CLA_Glut
chr17:62882752-62883251	002_IT_EP_CLA_Glut
chr18:39371329-39371828	002_IT_EP_CLA_Glut
chr5:113591654-113592153	002_IT_EP_CLA_Glut
chr15:37053017-37053516	002_IT_EP_CLA_Glut
chr2:7255976-7256475	002_IT_EP_CLA_Glut
chr18:25734829-25735328	002_IT_EP_CLA_Glut
chr1:84443620-84444119	002_IT_EP_CLA_Glut
chr1:12008945-12009444	002_IT_EP_CLA_Glut
chr4:85261201-85261700	002_IT_EP_CLA_Glut
chr12:41621295-41621794	002_IT_EP_CLA_Glut
chr11:113882927-113883426	002_IT_EP_CLA_Glut
chr3:68608766-68609265	002_IT_EP_CLA_Glut
chr19:10398253-10398752	002_IT_EP_CLA_Glut
chr7:140827975-140828474	002_IT_EP_CLA_Glut
chr16:95696501-95697000	002_IT_EP_CLA_Glut
chr12:12220645-12221144	002_IT_EP_CLA_Glut
chr17:3248770-3249269	002_IT_EP_CLA_Glut
chr18:56771552-56772051	002_IT_EP_CLA_Glut
chr11:113927174-113927673	002_IT_EP_CLA_Glut
chr9:107259642-107260141	002_IT_EP_CLA_Glut
chr10:94905625-94906124	002_IT_EP_CLA_Glut
chr2:29468464-29468963	002_IT_EP_CLA_Glut
chr14:86748825-86749324	002_IT_EP_CLA_Glut
chr3:90576362-90576861	002_IT_EP_CLA_Glut
chr17:86250043-86250542	002_IT_EP_CLA_Glut
chr3:33440441-33440940	002_IT_EP_CLA_Glut
chr6:135899172-135899671	002_IT_EP_CLA_Glut
chr2:152396067-152396566	002_IT_EP_CLA_Glut
chr4:134631419-134631918	002_IT_EP_CLA_Glut
chr10:58383254-58383753	002_IT_EP_CLA_Glut
chr17:5138847-5139346	002_IT_EP_CLA_Glut
chr13:97910931-97911430	002_IT_EP_CLA_Glut
chr1:43178211-43178710	002_IT_EP_CLA_Glut
chr2:109677880-109678379	002_IT_EP_CLA_Glut
chr6:117938824-117939323	002_IT_EP_CLA_Glut
chr11:113335634-113336133	002_IT_EP_CLA_Glut
chr12:74009636-74010135	002_IT_EP_CLA_Glut
chr12:28872205-28872704	002_IT_EP_CLA_Glut
chr13:19101859-19102358	002_IT_EP_CLA_Glut
chr11:6000282-6000781	002_IT_EP_CLA_Glut
chr10:29824860-29825359	002_IT_EP_CLA_Glut
chr11:35679888-35680387	002_IT_EP_CLA_Glut
chr18:25755265-25755764	002_IT_EP_CLA_Glut
chr6:30908014-30908513	002_IT_EP_CLA_Glut
chr13:69759052-69759551	002_IT_EP_CLA_Glut
chr18:77308597-77309096	002_IT_EP_CLA_Glut
chr8:125819743-125820242	002_IT_EP_CLA_Glut
chr3:159885193-159885692	002_IT_EP_CLA_Glut
chr4:46061642-46062141	002_IT_EP_CLA_Glut
chr3:55315810-55316309	002_IT_EP_CLA_Glut
chr17:26631743-26632242	002_IT_EP_CLA_Glut
chr18:42983541-42984040	002_IT_EP_CLA_Glut
chr4:149556038-149556537	002_IT_EP_CLA_Glut
chr8:64926346-64926845	002_IT_EP_CLA_Glut
chr6:77847534-77848033	002_IT_EP_CLA_Glut
chr6:145389841-145390340	002_IT_EP_CLA_Glut
chr18:45996613-45997112	002_IT_EP_CLA_Glut
chr7:80766860-80767359	002_IT_EP_CLA_Glut
chr19:38238490-38238989	002_IT_EP_CLA_Glut
chr1:60920896-60921395	002_IT_EP_CLA_Glut
chr14:103349337-103349836	002_IT_EP_CLA_Glut
chr12:61526195-61526694	002_IT_EP_CLA_Glut
chr12:29723591-29724090	002_IT_EP_CLA_Glut
chr2:142731640-142732139	002_IT_EP_CLA_Glut
chr13:95157965-95158464	002_IT_EP_CLA_Glut
chr13:59835178-59835677	002_IT_EP_CLA_Glut
chr2:130657411-130657910	002_IT_EP_CLA_Glut
chr1:154802276-154802775	002_IT_EP_CLA_Glut
chr6:92663354-92663853	002_IT_EP_CLA_Glut
chr4:33526522-33527021	002_IT_EP_CLA_Glut
chr3:62412554-62413053	002_IT_EP_CLA_Glut
chr10:40372248-40372747	002_IT_EP_CLA_Glut
chr12:100493142-100493641	002_IT_EP_CLA_Glut
chr6:28781591-28782090	002_IT_EP_CLA_Glut
chr1:43178727-43179226	002_IT_EP_CLA_Glut
chr17:70622399-70622898	002_IT_EP_CLA_Glut
chr12:33176502-33177001	002_IT_EP_CLA_Glut
chr3:108358544-108359043	002_IT_EP_CLA_Glut
chr12:98574555-98575054	002_IT_EP_CLA_Glut
chr3:123503894-123504393	002_IT_EP_CLA_Glut
chr5:52023134-52023633	002_IT_EP_CLA_Glut
chr15:59622008-59622507	002_IT_EP_CLA_Glut
chr1:115745518-115746017	002_IT_EP_CLA_Glut
chr9:21842946-21843445	002_IT_EP_CLA_Glut
chr18:12026007-12026506	002_IT_EP_CLA_Glut
chr9:9899050-9899549	002_IT_EP_CLA_Glut
chr4:42946764-42947263	002_IT_EP_CLA_Glut
chr8:127994863-127995362	002_IT_EP_CLA_Glut
chr10:26249702-26250201	002_IT_EP_CLA_Glut
chr13:91955093-91955592	002_IT_EP_CLA_Glut
chr1:70385837-70386336	002_IT_EP_CLA_Glut
chr8:93569584-93570083	002_IT_EP_CLA_Glut
chr18:73994760-73995259	002_IT_EP_CLA_Glut
chr17:70630015-70630514	002_IT_EP_CLA_Glut
chr1:118457252-118457751	002_IT_EP_CLA_Glut
chr3:126920204-126920703	002_IT_EP_CLA_Glut
chr9:109008966-109009465	002_IT_EP_CLA_Glut
chr4:82505616-82506115	002_IT_EP_CLA_Glut
chr16:8762970-8763469	002_IT_EP_CLA_Glut
chr3:107537112-107537611	002_IT_EP_CLA_Glut
chr1:72870991-72871490	002_IT_EP_CLA_Glut
chr11:32087314-32087813	002_IT_EP_CLA_Glut
chr12:4679868-4680367	002_IT_EP_CLA_Glut
chr2:113058935-113059434	002_IT_EP_CLA_Glut
chr14:66161012-66161511	002_IT_EP_CLA_Glut
chr14:119465031-119465530	002_IT_EP_CLA_Glut
chr15:67899075-67899574	002_IT_EP_CLA_Glut
chr17:48543422-48543921	002_IT_EP_CLA_Glut
chr1:154258404-154258903	002_IT_EP_CLA_Glut
chr15:43717547-43718046	002_IT_EP_CLA_Glut
chr1:159716907-159717406	002_IT_EP_CLA_Glut
chr8:25187334-25187833	002_IT_EP_CLA_Glut
chr17:28869628-28870127	002_IT_EP_CLA_Glut
chr15:81879795-81880294	002_IT_EP_CLA_Glut
chr11:97971184-97971683	002_IT_EP_CLA_Glut
chr9:71076345-71076844	002_IT_EP_CLA_Glut
chr15:53281621-53282120	002_IT_EP_CLA_Glut
chr14:31662146-31662645	002_IT_EP_CLA_Glut
chr7:105519256-105519755	002_IT_EP_CLA_Glut
chr11:24080853-24081352	002_IT_EP_CLA_Glut
chr5:25774155-25774654	002_IT_EP_CLA_Glut
chr15:66824512-66825011	002_IT_EP_CLA_Glut
chr4:91376344-91376843	002_IT_EP_CLA_Glut
chr17:49083948-49084447	002_IT_EP_CLA_Glut
chr7:63671924-63672423	002_IT_EP_CLA_Glut
chr4:110165174-110165673	002_IT_EP_CLA_Glut
chr9:21041200-21041699	002_IT_EP_CLA_Glut
chr13:99055579-99056078	002_IT_EP_CLA_Glut
chr6:136304251-136304750	002_IT_EP_CLA_Glut
chr16:20695910-20696409	002_IT_EP_CLA_Glut
chr5:44414523-44415022	002_IT_EP_CLA_Glut
chr16:44423502-44424001	002_IT_EP_CLA_Glut
chr13:23555987-23556486	002_IT_EP_CLA_Glut
chr11:20035234-20035733	002_IT_EP_CLA_Glut
chr2:45102263-45102762	002_IT_EP_CLA_Glut
chr1:138290053-138290552	002_IT_EP_CLA_Glut
chr10:6936624-6937123	002_IT_EP_CLA_Glut
chr15:65795652-65796151	002_IT_EP_CLA_Glut
chr18:45996082-45996581	002_IT_EP_CLA_Glut
chr19:48260648-48261147	002_IT_EP_CLA_Glut
chr9:120403652-120404151	002_IT_EP_CLA_Glut
chr9:61278152-61278651	002_IT_EP_CLA_Glut
chr17:11157578-11158077	002_IT_EP_CLA_Glut
chr2:162219492-162219991	002_IT_EP_CLA_Glut
chr1:152983339-152983838	002_IT_EP_CLA_Glut
chr1:25166325-25166824	002_IT_EP_CLA_Glut
chr6:115221256-115221755	002_IT_EP_CLA_Glut
chr6:103512082-103512581	002_IT_EP_CLA_Glut
chr3:9520383-9520882	002_IT_EP_CLA_Glut
chr6:112822909-112823408	002_IT_EP_CLA_Glut
chr3:68602821-68603320	002_IT_EP_CLA_Glut
chr13:33085598-33086097	002_IT_EP_CLA_Glut
chr3:65124928-65125427	002_IT_EP_CLA_Glut
chr5:36945284-36945783	002_IT_EP_CLA_Glut
chr12:72236562-72237061	002_IT_EP_CLA_Glut
chr19:5811935-5812434	002_IT_EP_CLA_Glut
chr6:39903879-39904378	002_IT_EP_CLA_Glut
chr19:7299047-7299546	002_IT_EP_CLA_Glut
chr19:46319044-46319543	002_IT_EP_CLA_Glut
chr4:119245457-119245956	002_IT_EP_CLA_Glut
chr9:48723515-48724014	002_IT_EP_CLA_Glut
chr15:73192052-73192551	002_IT_EP_CLA_Glut
chr18:75034616-75035115	002_IT_EP_CLA_Glut
chr10:7076118-7076617	002_IT_EP_CLA_Glut
chr1:75877254-75877753	002_IT_EP_CLA_Glut
chr12:100361368-100361867	002_IT_EP_CLA_Glut
chr6:144452608-144453107	002_IT_EP_CLA_Glut
chr13:104962155-104962654	002_IT_EP_CLA_Glut
chr6:91488764-91489263	002_IT_EP_CLA_Glut
chr12:91748180-91748679	002_IT_EP_CLA_Glut
chr6:91243366-91243865	002_IT_EP_CLA_Glut
chr14:101840277-101840776	002_IT_EP_CLA_Glut
chr5:53155861-53156360	002_IT_EP_CLA_Glut
chr11:5061708-5062207	002_IT_EP_CLA_Glut
chr12:51188098-51188597	002_IT_EP_CLA_Glut
chr18:77316359-77316858	002_IT_EP_CLA_Glut
chr13:69541702-69542201	002_IT_EP_CLA_Glut
chr13:24638309-24638808	002_IT_EP_CLA_Glut
chr18:54850054-54850553	002_IT_EP_CLA_Glut
chr13:59073618-59074117	002_IT_EP_CLA_Glut
chr5:49996307-49996806	002_IT_EP_CLA_Glut
chr3:143594622-143595121	002_IT_EP_CLA_Glut
chr14:29191386-29191885	002_IT_EP_CLA_Glut
chr7:19170214-19170713	002_IT_EP_CLA_Glut
chr13:43230149-43230648	002_IT_EP_CLA_Glut
chr2:140293736-140294235	002_IT_EP_CLA_Glut
chr3:120571037-120571536	002_IT_EP_CLA_Glut
chr2:117438945-117439444	002_IT_EP_CLA_Glut
chr4:101437039-101437538	002_IT_EP_CLA_Glut
chr12:29872431-29872930	002_IT_EP_CLA_Glut
chr3:52007550-52008049	002_IT_EP_CLA_Glut
chr2:84882580-84883079	002_IT_EP_CLA_Glut
chr18:42823504-42824003	002_IT_EP_CLA_Glut
chr14:76651053-76651552	002_IT_EP_CLA_Glut
chr2:108789186-108789685	002_IT_EP_CLA_Glut
chr14:105779281-105779780	002_IT_EP_CLA_Glut
chr4:155305488-155305987	002_IT_EP_CLA_Glut
chr2:8344717-8345216	002_IT_EP_CLA_Glut
chr15:95473823-95474322	002_IT_EP_CLA_Glut
chr11:31694883-31695382	002_IT_EP_CLA_Glut
chr11:76531000-76531499	002_IT_EP_CLA_Glut
chr12:108967986-108968485	002_IT_EP_CLA_Glut
chr6:145373732-145374231	002_IT_EP_CLA_Glut
chr1:171262470-171262969	002_IT_EP_CLA_Glut
chr6:124805501-124806000	002_IT_EP_CLA_Glut
chr4:12799565-12800064	002_IT_EP_CLA_Glut
chr13:48497844-48498343	002_IT_EP_CLA_Glut
chr12:85956127-85956626	002_IT_EP_CLA_Glut
chr3:158369062-158369561	002_IT_EP_CLA_Glut
chr12:36112027-36112526	002_IT_EP_CLA_Glut
chr17:62649240-62649739	002_IT_EP_CLA_Glut
chr5:118113425-118113924	002_IT_EP_CLA_Glut
chr6:136817538-136818037	002_IT_EP_CLA_Glut
chr4:47112531-47113030	002_IT_EP_CLA_Glut
chr16:85137378-85137877	002_IT_EP_CLA_Glut
chr10:29148055-29148554	002_IT_EP_CLA_Glut
chr1:98192084-98192583	002_IT_EP_CLA_Glut
chr10:78001747-78002246	002_IT_EP_CLA_Glut
chr14:60176726-60177225	002_IT_EP_CLA_Glut
chr1:157443844-157444343	002_IT_EP_CLA_Glut
chr8:122931713-122932212	002_IT_EP_CLA_Glut
chr18:74146010-74146509	002_IT_EP_CLA_Glut
chr13:22381070-22381569	002_IT_EP_CLA_Glut
chr6:90809975-90810474	002_IT_EP_CLA_Glut
chr6:31502580-31503079	002_IT_EP_CLA_Glut
chr8:126538573-126539072	002_IT_EP_CLA_Glut
chr9:40746677-40747176	002_IT_EP_CLA_Glut
chr16:28596156-28596655	002_IT_EP_CLA_Glut
chr2:132370874-132371373	002_IT_EP_CLA_Glut
chr18:85155633-85156132	002_IT_EP_CLA_Glut
chr11:32061897-32062396	002_IT_EP_CLA_Glut
chr5:118036979-118037478	002_IT_EP_CLA_Glut
chr10:122717974-122718473	002_IT_EP_CLA_Glut
chr4:130745500-130745999	002_IT_EP_CLA_Glut
chr2:104318777-104319276	002_IT_EP_CLA_Glut
chr3:107424406-107424905	002_IT_EP_CLA_Glut
chr9:63793662-63794161	002_IT_EP_CLA_Glut
chr15:66271048-66271547	002_IT_EP_CLA_Glut
chr17:67011710-67012209	002_IT_EP_CLA_Glut
chr12:5387255-5387754	002_IT_EP_CLA_Glut
chr15:25358562-25359061	002_IT_EP_CLA_Glut
chr9:108137444-108137943	002_IT_EP_CLA_Glut
chr9:62783206-62783705	002_IT_EP_CLA_Glut
chr4:106704371-106704870	002_IT_EP_CLA_Glut
chr2:4559443-4559942	002_IT_EP_CLA_Glut
chr7:122779464-122779963	002_IT_EP_CLA_Glut
chr7:118990270-118990769	002_IT_EP_CLA_Glut
chr14:78941760-78942259	002_IT_EP_CLA_Glut
chr10:38555067-38555566	002_IT_EP_CLA_Glut
chr12:70404237-70404736	002_IT_EP_CLA_Glut
chr5:115319339-115319838	002_IT_EP_CLA_Glut
chr4:46805876-46806375	002_IT_EP_CLA_Glut
chr2:36198375-36198874	002_IT_EP_CLA_Glut
chr3:85015588-85016087	002_IT_EP_CLA_Glut
chr10:34091720-34092219	002_IT_EP_CLA_Glut
chr14:87568424-87568923	002_IT_EP_CLA_Glut
chr15:77153563-77154062	002_IT_EP_CLA_Glut
chr4:70499173-70499672	002_IT_EP_CLA_Glut
chr1:58739453-58739952	002_IT_EP_CLA_Glut
chr5:139758113-139758612	002_IT_EP_CLA_Glut
chr2:119872780-119873279	002_IT_EP_CLA_Glut
chr2:6927644-6928143	002_IT_EP_CLA_Glut
chr12:86977685-86978184	002_IT_EP_CLA_Glut
chr13:20601413-20601912	002_IT_EP_CLA_Glut
chr3:133757956-133758455	002_IT_EP_CLA_Glut
chr7:58843994-58844493	002_IT_EP_CLA_Glut
chr4:120660412-120660911	002_IT_EP_CLA_Glut
chr14:31857534-31858033	002_IT_EP_CLA_Glut
chr3:122506386-122506885	002_IT_EP_CLA_Glut
chr2:73605045-73605544	002_IT_EP_CLA_Glut
chr1:135380722-135381221	002_IT_EP_CLA_Glut
chr17:86345178-86345677	002_IT_EP_CLA_Glut
chr18:70119247-70119746	002_IT_EP_CLA_Glut
chr6:94584002-94584501	002_IT_EP_CLA_Glut
chr1:12718098-12718597	002_IT_EP_CLA_Glut
chr6:120483084-120483583	002_IT_EP_CLA_Glut
chr13:83524574-83525073	002_IT_EP_CLA_Glut
chr5:108369227-108369726	002_IT_EP_CLA_Glut
chr1:132043650-132044149	002_IT_EP_CLA_Glut
chr3:119995697-119996196	002_IT_EP_CLA_Glut
chr17:87330266-87330765	002_IT_EP_CLA_Glut
chr10:14210432-14210931	002_IT_EP_CLA_Glut
chr6:137934863-137935362	002_IT_EP_CLA_Glut
chr6:112108569-112109068	002_IT_EP_CLA_Glut
chr6:55792413-55792912	002_IT_EP_CLA_Glut
chr11:32303026-32303525	002_IT_EP_CLA_Glut
chr8:32292934-32293433	002_IT_EP_CLA_Glut
chr4:155122552-155123051	002_IT_EP_CLA_Glut
chr14:112248078-112248577	002_IT_EP_CLA_Glut
chr11:24144130-24144629	002_IT_EP_CLA_Glut
chr6:31284955-31285454	002_IT_EP_CLA_Glut
chr4:93879418-93879917	002_IT_EP_CLA_Glut
chr12:100265906-100266405	002_IT_EP_CLA_Glut
chr2:73660140-73660639	002_IT_EP_CLA_Glut
chr10:116427938-116428437	002_IT_EP_CLA_Glut
chr3:56962518-56963017	002_IT_EP_CLA_Glut
chr5:64336831-64337330	002_IT_EP_CLA_Glut
chr13:42696589-42697088	002_IT_EP_CLA_Glut
chr11:12026095-12026594	002_IT_EP_CLA_Glut
chr6:50783393-50783892	002_IT_EP_CLA_Glut
chr9:114026542-114027041	002_IT_EP_CLA_Glut
chr10:90576324-90576823	002_IT_EP_CLA_Glut
chr2:52558298-52558797	002_IT_EP_CLA_Glut
chr2:179824635-179825134	002_IT_EP_CLA_Glut
chr2:57114752-57115251	002_IT_EP_CLA_Glut
chr10:117013904-117014403	002_IT_EP_CLA_Glut
chr19:5001694-5002193	002_IT_EP_CLA_Glut
chr9:37625626-37626125	002_IT_EP_CLA_Glut
chr5:130411622-130412121	002_IT_EP_CLA_Glut
chr9:14981738-14982237	002_IT_EP_CLA_Glut
chr10:111389922-111390421	002_IT_EP_CLA_Glut
chr7:79358614-79359113	002_IT_EP_CLA_Glut
chr14:120391632-120392131	002_IT_EP_CLA_Glut
chr5:37245573-37246072	002_IT_EP_CLA_Glut
chr18:26895447-26895946	002_IT_EP_CLA_Glut
chr17:6827635-6828134	002_IT_EP_CLA_Glut
chr14:27269669-27270168	002_IT_EP_CLA_Glut
chr13:92668234-92668733	002_IT_EP_CLA_Glut
chr2:117307870-117308369	002_IT_EP_CLA_Glut
chr6:24650679-24651178	002_IT_EP_CLA_Glut
chr9:113248817-113249316	002_IT_EP_CLA_Glut
chr6:71803997-71804496	002_IT_EP_CLA_Glut
chr3:153238341-153238840	002_IT_EP_CLA_Glut
chr13:69778039-69778538	002_IT_EP_CLA_Glut
chr11:56285785-56286284	002_IT_EP_CLA_Glut
chr10:93275293-93275792	002_IT_EP_CLA_Glut
chr16:45699225-45699724	002_IT_EP_CLA_Glut
chr11:67616894-67617393	002_IT_EP_CLA_Glut
chr16:29817044-29817543	002_IT_EP_CLA_Glut
chr8:48511163-48511662	002_IT_EP_CLA_Glut
chr4:97894120-97894619	002_IT_EP_CLA_Glut
chr2:84888892-84889391	002_IT_EP_CLA_Glut
chr3:55461539-55462038	002_IT_EP_CLA_Glut
chr6:122669394-122669893	002_IT_EP_CLA_Glut
chr11:59305006-59305505	002_IT_EP_CLA_Glut
chr6:105847246-105847745	002_IT_EP_CLA_Glut
chr16:42717969-42718468	002_IT_EP_CLA_Glut
chr11:50253981-50254480	002_IT_EP_CLA_Glut
chr5:112320858-112321357	002_IT_EP_CLA_Glut
chr5:124221458-124221957	002_IT_EP_CLA_Glut
chr12:71544288-71544787	002_IT_EP_CLA_Glut
chr4:104452473-104452972	002_IT_EP_CLA_Glut
chr10:98608181-98608680	002_IT_EP_CLA_Glut
chr3:56362481-56362980	002_IT_EP_CLA_Glut
chr14:25421630-25422129	002_IT_EP_CLA_Glut
chr18:54482449-54482948	002_IT_EP_CLA_Glut
chr9:102864126-102864625	002_IT_EP_CLA_Glut
chr6:17763845-17764344	002_IT_EP_CLA_Glut
chr16:6348828-6349327	002_IT_EP_CLA_Glut
chr4:132515390-132515889	002_IT_EP_CLA_Glut
chr14:77225289-77225788	002_IT_EP_CLA_Glut
chr6:32739285-32739784	002_IT_EP_CLA_Glut
chr1:72593369-72593868	002_IT_EP_CLA_Glut
chr18:4617329-4617828	002_IT_EP_CLA_Glut
chr9:96696207-96696706	002_IT_EP_CLA_Glut
chr2:33794457-33794956	002_IT_EP_CLA_Glut
chr1:167259638-167260137	002_IT_EP_CLA_Glut
chr4:15594510-15595009	002_IT_EP_CLA_Glut
chr3:104596990-104597489	002_IT_EP_CLA_Glut
chr16:91962486-91962985	002_IT_EP_CLA_Glut
chr13:100892776-100893275	002_IT_EP_CLA_Glut
chr3:141819536-141820035	002_IT_EP_CLA_Glut
chr4:125814276-125814775	002_IT_EP_CLA_Glut
chr5:111376169-111376668	002_IT_EP_CLA_Glut
chr1:87594335-87594834	002_IT_EP_CLA_Glut
chr15:68719305-68719804	002_IT_EP_CLA_Glut
chr3:107483258-107483757	002_IT_EP_CLA_Glut
chr14:70628741-70629240	002_IT_EP_CLA_Glut
chr3:138770821-138771320	002_IT_EP_CLA_Glut
chr2:34531916-34532415	002_IT_EP_CLA_Glut
chr8:120136651-120137150	002_IT_EP_CLA_Glut
chr3:65174502-65175001	002_IT_EP_CLA_Glut
chr1:176980171-176980670	002_IT_EP_CLA_Glut
chr6:118066680-118067179	002_IT_EP_CLA_Glut
chr2:68301831-68302330	002_IT_EP_CLA_Glut
chr12:8467455-8467954	002_IT_EP_CLA_Glut
chr12:32717448-32717947	002_IT_EP_CLA_Glut
chr3:107387594-107388093	002_IT_EP_CLA_Glut
chr2:117386962-117387461	002_IT_EP_CLA_Glut
chr1:179709356-179709855	002_IT_EP_CLA_Glut
chr6:113178757-113179256	002_IT_EP_CLA_Glut
chr18:24838835-24839334	002_IT_EP_CLA_Glut
chr1:114862998-114863497	002_IT_EP_CLA_Glut
chr6:135907563-135908062	002_IT_EP_CLA_Glut
chr3:28638887-28639386	002_IT_EP_CLA_Glut
chr1:158512577-158513076	002_IT_EP_CLA_Glut
chr6:143288694-143289193	002_IT_EP_CLA_Glut
chr5:135702632-135703131	002_IT_EP_CLA_Glut
chr5:142434012-142434511	002_IT_EP_CLA_Glut
chr11:52794237-52794736	002_IT_EP_CLA_Glut
chr12:82664439-82664938	002_IT_EP_CLA_Glut
chr3:52685728-52686227	002_IT_EP_CLA_Glut
chr3:53891063-53891562	002_IT_EP_CLA_Glut
chr14:117918693-117919192	002_IT_EP_CLA_Glut
chr1:157518049-157518548	002_IT_EP_CLA_Glut
chr5:113300449-113300948	002_IT_EP_CLA_Glut
chr3:117664292-117664791	002_IT_EP_CLA_Glut
chr3:120473624-120474123	002_IT_EP_CLA_Glut
chr5:116526268-116526767	002_IT_EP_CLA_Glut
chr8:126536990-126537489	002_IT_EP_CLA_Glut
chr13:110913647-110914146	002_IT_EP_CLA_Glut
chr15:91614265-91614764	002_IT_EP_CLA_Glut
chr3:120729638-120730137	002_IT_EP_CLA_Glut
chr15:12366080-12366579	002_IT_EP_CLA_Glut
chr11:105420690-105421189	002_IT_EP_CLA_Glut
chr7:37337112-37337611	002_IT_EP_CLA_Glut
chr15:11981404-11981903	002_IT_EP_CLA_Glut
chr18:54820983-54821482	002_IT_EP_CLA_Glut
chr3:89646692-89647191	002_IT_EP_CLA_Glut
chr8:45559129-45559628	002_IT_EP_CLA_Glut
chr12:8357413-8357912	002_IT_EP_CLA_Glut
chr19:47559758-47560257	002_IT_EP_CLA_Glut
chr1:184877215-184877714	002_IT_EP_CLA_Glut
chr1:181369005-181369504	002_IT_EP_CLA_Glut
chr15:59480469-59480968	002_IT_EP_CLA_Glut
chr18:34901352-34901851	002_IT_EP_CLA_Glut
chr19:53808147-53808646	002_IT_EP_CLA_Glut
chr12:13462273-13462772	002_IT_EP_CLA_Glut
chr3:95627741-95628240	002_IT_EP_CLA_Glut
chr4:107984530-107985029	002_IT_EP_CLA_Glut
chr7:64583789-64584288	002_IT_EP_CLA_Glut
chr15:53258283-53258782	002_IT_EP_CLA_Glut
chr10:33540257-33540756	002_IT_EP_CLA_Glut
chr10:99310207-99310706	002_IT_EP_CLA_Glut
chr3:85368778-85369277	002_IT_EP_CLA_Glut
chr3:159034740-159035239	002_IT_EP_CLA_Glut
chr2:163661436-163661935	002_IT_EP_CLA_Glut
chr3:120865025-120865524	002_IT_EP_CLA_Glut
chr1:192266875-192267374	002_IT_EP_CLA_Glut
chr11:20987655-20988154	002_IT_EP_CLA_Glut
chr16:64933939-64934438	002_IT_EP_CLA_Glut
chr14:93713516-93714015	002_IT_EP_CLA_Glut
chr18:67133307-67133806	002_IT_EP_CLA_Glut
chr14:15411019-15411518	002_IT_EP_CLA_Glut
chr2:107519238-107519737	002_IT_EP_CLA_Glut
chr12:11369943-11370442	002_IT_EP_CLA_Glut
chr18:60625266-60625765	002_IT_EP_CLA_Glut
chr2:113161533-113162032	002_IT_EP_CLA_Glut
chr1:50980540-50981039	002_IT_EP_CLA_Glut
chr9:66305273-66305772	002_IT_EP_CLA_Glut
chr11:21019745-21020244	002_IT_EP_CLA_Glut
chr6:100732631-100733130	002_IT_EP_CLA_Glut
chr3:28558357-28558856	002_IT_EP_CLA_Glut
chr5:143943028-143943527	002_IT_EP_CLA_Glut
chr11:48834168-48834667	002_IT_EP_CLA_Glut
chr18:66187856-66188355	002_IT_EP_CLA_Glut
chr2:181119932-181120431	002_IT_EP_CLA_Glut
chr12:37880562-37881061	002_IT_EP_CLA_Glut
chr11:35261570-35262069	002_IT_EP_CLA_Glut
chr1:40358725-40359224	002_IT_EP_CLA_Glut
chr6:112728727-112729226	002_IT_EP_CLA_Glut
chr5:100108855-100109354	002_IT_EP_CLA_Glut
chr6:91153423-91153922	002_IT_EP_CLA_Glut
chr18:7001330-7001829	002_IT_EP_CLA_Glut
chr4:4018122-4018621	002_IT_EP_CLA_Glut
chr3:84246338-84246837	002_IT_EP_CLA_Glut
chr8:4256837-4257336	002_IT_EP_CLA_Glut
chr14:8208742-8209241	002_IT_EP_CLA_Glut
chr19:10397734-10398233	002_IT_EP_CLA_Glut
chr1:172311471-172311970	002_IT_EP_CLA_Glut
chr12:91710732-91711231	002_IT_EP_CLA_Glut
chr7:99708273-99708772	002_IT_EP_CLA_Glut
chr4:120032547-120033046	002_IT_EP_CLA_Glut
chr4:87041567-87042066	002_IT_EP_CLA_Glut
chr3:152605777-152606276	002_IT_EP_CLA_Glut
chr2:129133328-129133827	002_IT_EP_CLA_Glut
chr6:108454200-108454699	002_IT_EP_CLA_Glut
chr9:48733683-48734182	002_IT_EP_CLA_Glut
chr18:6999360-6999859	002_IT_EP_CLA_Glut
chr4:155130067-155130566	002_IT_EP_CLA_Glut
chr2:91957051-91957550	002_IT_EP_CLA_Glut
chr13:54758316-54758815	002_IT_EP_CLA_Glut
chr18:62101730-62102229	002_IT_EP_CLA_Glut
chr10:100054115-100054614	002_IT_EP_CLA_Glut
chr18:55695692-55696191	002_IT_EP_CLA_Glut
chr12:34168986-34169485	002_IT_EP_CLA_Glut
chr7:63345498-63345997	002_IT_EP_CLA_Glut
chr1:52465202-52465701	002_IT_EP_CLA_Glut
chr2:167078906-167079405	002_IT_EP_CLA_Glut
chr17:48545474-48545973	002_IT_EP_CLA_Glut
chr5:20568506-20569005	002_IT_EP_CLA_Glut
chr3:50905956-50906455	002_IT_EP_CLA_Glut
chr10:83049188-83049687	002_IT_EP_CLA_Glut
chr9:48737423-48737922	002_IT_EP_CLA_Glut
chr15:66239061-66239560	002_IT_EP_CLA_Glut
chr2:70709326-70709825	002_IT_EP_CLA_Glut
chr19:26845205-26845704	002_IT_EP_CLA_Glut
chr8:86651298-86651797	002_IT_EP_CLA_Glut
chr15:39775446-39775945	002_IT_EP_CLA_Glut
chr7:24299212-24299711	002_IT_EP_CLA_Glut
chr2:30658917-30659416	002_IT_EP_CLA_Glut
chr14:120500123-120500622	002_IT_EP_CLA_Glut
chr13:78201483-78201982	002_IT_EP_CLA_Glut
chr19:32365102-32365601	002_IT_EP_CLA_Glut
chr13:84368155-84368654	002_IT_EP_CLA_Glut
chr13:98008523-98009022	002_IT_EP_CLA_Glut
chr10:77636493-77636992	002_IT_EP_CLA_Glut
chr9:112102405-112102904	002_IT_EP_CLA_Glut
chr14:64404007-64404506	002_IT_EP_CLA_Glut
chr6:113575974-113576473	002_IT_EP_CLA_Glut
chr2:28068483-28068982	002_IT_EP_CLA_Glut
chr3:75687384-75687883	002_IT_EP_CLA_Glut
chr16:59547429-59547928	002_IT_EP_CLA_Glut
chr2:7269946-7270445	002_IT_EP_CLA_Glut
chr1:158328082-158328581	002_IT_EP_CLA_Glut
chr10:84372360-84372859	002_IT_EP_CLA_Glut
chr3:108405468-108405967	002_IT_EP_CLA_Glut
chr9:51441854-51442353	002_IT_EP_CLA_Glut
chr18:28719844-28720343	002_IT_EP_CLA_Glut
chr5:138901015-138901514	002_IT_EP_CLA_Glut
chr15:24989937-24990436	002_IT_EP_CLA_Glut
chr1:182794631-182795130	002_IT_EP_CLA_Glut
chr8:47932243-47932742	002_IT_EP_CLA_Glut
chr11:67667680-67668179	002_IT_EP_CLA_Glut
chr2:92431095-92431594	002_IT_EP_CLA_Glut
chr9:62758232-62758731	002_IT_EP_CLA_Glut
chr18:38068038-38068537	002_IT_EP_CLA_Glut
chr10:59114962-59115461	002_IT_EP_CLA_Glut
chr15:19021534-19022033	002_IT_EP_CLA_Glut
chr16:84963500-84963999	002_IT_EP_CLA_Glut
chr2:30544924-30545423	002_IT_EP_CLA_Glut
chr4:77155534-77156033	002_IT_EP_CLA_Glut
chr10:90704512-90705011	002_IT_EP_CLA_Glut
chr12:76081622-76082121	002_IT_EP_CLA_Glut
chr15:31337347-31337846	002_IT_EP_CLA_Glut
chr10:14315229-14315728	002_IT_EP_CLA_Glut
chr12:50111908-50112407	002_IT_EP_CLA_Glut
chr13:103806046-103806545	002_IT_EP_CLA_Glut
chr7:96575289-96575788	002_IT_EP_CLA_Glut
chr18:25630284-25630783	002_IT_EP_CLA_Glut
chr13:54752585-54753084	002_IT_EP_CLA_Glut
chr8:117935124-117935623	002_IT_EP_CLA_Glut
chr2:32342801-32343300	002_IT_EP_CLA_Glut
chr15:95193853-95194352	002_IT_EP_CLA_Glut
chr1:62794447-62794946	002_IT_EP_CLA_Glut
chr13:34095988-34096487	002_IT_EP_CLA_Glut
chr12:3981340-3981839	002_IT_EP_CLA_Glut
chr1:136739380-136739879	002_IT_EP_CLA_Glut
chr6:97221129-97221628	002_IT_EP_CLA_Glut
chr17:48976740-48977239	002_IT_EP_CLA_Glut
chr5:124187079-124187578	002_IT_EP_CLA_Glut
chr10:28493177-28493676	002_IT_EP_CLA_Glut
chr1:149867204-149867703	002_IT_EP_CLA_Glut
chr2:91024871-91025370	002_IT_EP_CLA_Glut
chr1:15483457-15483956	002_IT_EP_CLA_Glut
chr15:77784391-77784890	002_IT_EP_CLA_Glut
chr6:118018473-118018972	002_IT_EP_CLA_Glut
chr8:70317082-70317581	002_IT_EP_CLA_Glut
chr7:105569009-105569508	002_IT_EP_CLA_Glut
chr4:49522481-49522980	002_IT_EP_CLA_Glut
chr6:103558819-103559318	002_IT_EP_CLA_Glut
chr14:66265730-66266229	002_IT_EP_CLA_Glut
chr1:86931540-86932039	002_IT_EP_CLA_Glut
chr12:59228270-59228769	002_IT_EP_CLA_Glut
chr15:59054694-59055193	002_IT_EP_CLA_Glut
chr18:25616018-25616517	002_IT_EP_CLA_Glut
chr10:98959292-98959791	002_IT_EP_CLA_Glut
chr2:57116666-57117165	002_IT_EP_CLA_Glut
chr9:108136827-108137326	002_IT_EP_CLA_Glut
chr8:118237284-118237783	002_IT_EP_CLA_Glut
chr13:53956064-53956563	002_IT_EP_CLA_Glut
chr18:79052036-79052535	002_IT_EP_CLA_Glut
chr12:17170367-17170866	002_IT_EP_CLA_Glut
chr6:37216341-37216840	002_IT_EP_CLA_Glut
chr10:9586332-9586831	002_IT_EP_CLA_Glut
chr4:140069647-140070146	002_IT_EP_CLA_Glut
chr10:86480735-86481234	002_IT_EP_CLA_Glut
chr8:66204003-66204502	002_IT_EP_CLA_Glut
chr2:27096622-27097121	002_IT_EP_CLA_Glut
chr4:33735994-33736493	002_IT_EP_CLA_Glut
chr1:158513442-158513941	002_IT_EP_CLA_Glut
chr9:44457198-44457697	002_IT_EP_CLA_Glut
chr3:154171737-154172236	002_IT_EP_CLA_Glut
chr15:97672084-97672583	002_IT_EP_CLA_Glut
chr9:7950056-7950555	002_IT_EP_CLA_Glut
chr8:95700221-95700720	002_IT_EP_CLA_Glut
chr17:87745234-87745733	002_IT_EP_CLA_Glut
chr10:107389508-107390007	002_IT_EP_CLA_Glut
chr2:157048567-157049066	002_IT_EP_CLA_Glut
chr5:63169513-63170012	002_IT_EP_CLA_Glut
chr2:118714159-118714658	002_IT_EP_CLA_Glut
chr3:46334430-46334929	002_IT_EP_CLA_Glut
chr3:94484016-94484515	002_IT_EP_CLA_Glut
chr12:45013119-45013618	002_IT_EP_CLA_Glut
chr11:67596273-67596772	002_IT_EP_CLA_Glut
chr11:35607095-35607594	002_IT_EP_CLA_Glut
chr1:182794123-182794622	002_IT_EP_CLA_Glut
chr16:31898555-31899054	002_IT_EP_CLA_Glut
chr11:80485090-80485589	002_IT_EP_CLA_Glut
chr7:97345113-97345612	002_IT_EP_CLA_Glut
chr1:167269986-167270485	002_IT_EP_CLA_Glut
chr17:87369234-87369733	002_IT_EP_CLA_Glut
chr2:157493191-157493690	002_IT_EP_CLA_Glut
chr10:34316872-34317371	002_IT_EP_CLA_Glut
chr8:54864157-54864656	002_IT_EP_CLA_Glut
chr5:54100885-54101384	002_IT_EP_CLA_Glut
chr18:82535989-82536488	002_IT_EP_CLA_Glut
chr10:109799214-109799713	002_IT_EP_CLA_Glut
chr1:74342139-74342638	002_IT_EP_CLA_Glut
chr8:94773579-94774078	002_IT_EP_CLA_Glut
chr1:127975612-127976111	002_IT_EP_CLA_Glut
chr9:73068305-73068804	002_IT_EP_CLA_Glut
chr1:159393211-159393710	002_IT_EP_CLA_Glut
chr9:35523525-35524024	002_IT_EP_CLA_Glut
chr11:33627309-33627808	002_IT_EP_CLA_Glut
chr2:168440779-168441278	002_IT_EP_CLA_Glut
chr11:34421084-34421583	002_IT_EP_CLA_Glut
chr16:34342376-34342875	002_IT_EP_CLA_Glut
chr13:44072998-44073497	002_IT_EP_CLA_Glut
chr6:14720938-14721437	002_IT_EP_CLA_Glut
chr3:55351668-55352167	002_IT_EP_CLA_Glut
chr11:42592304-42592803	002_IT_EP_CLA_Glut
chr18:60628275-60628774	002_IT_EP_CLA_Glut
chr19:37265669-37266168	002_IT_EP_CLA_Glut
chr16:12014575-12015074	002_IT_EP_CLA_Glut
chr3:105693571-105694070	002_IT_EP_CLA_Glut
chr12:78098614-78099113	002_IT_EP_CLA_Glut
chr16:90086117-90086616	002_IT_EP_CLA_Glut
chr12:55462434-55462933	002_IT_EP_CLA_Glut
chr4:119970084-119970583	002_IT_EP_CLA_Glut
chr2:74354491-74354990	002_IT_EP_CLA_Glut
chr3:84259514-84260013	002_IT_EP_CLA_Glut
chr18:25836721-25837220	002_IT_EP_CLA_Glut
chr11:119991132-119991631	002_IT_EP_CLA_Glut
chr3:8938105-8938604	002_IT_EP_CLA_Glut
chr12:70262175-70262674	002_IT_EP_CLA_Glut
chr10:90722944-90723443	002_IT_EP_CLA_Glut
chr13:59238660-59239159	002_IT_EP_CLA_Glut
chr10:7900869-7901368	002_IT_EP_CLA_Glut
chr4:136741719-136742218	002_IT_EP_CLA_Glut
chr18:9213990-9214489	002_IT_EP_CLA_Glut
chr1:165104544-165105043	002_IT_EP_CLA_Glut
chr11:24005426-24005925	002_IT_EP_CLA_Glut
chr7:45162038-45162537	002_IT_EP_CLA_Glut
chr18:56287867-56288366	002_IT_EP_CLA_Glut
chr6:77443732-77444231	002_IT_EP_CLA_Glut
chr8:55034254-55034753	002_IT_EP_CLA_Glut
chr6:77603915-77604414	002_IT_EP_CLA_Glut
chr1:26909878-26910377	002_IT_EP_CLA_Glut
chr18:82469944-82470443	002_IT_EP_CLA_Glut
chr12:70043242-70043741	002_IT_EP_CLA_Glut
chr18:16820832-16821331	002_IT_EP_CLA_Glut
chr16:85002096-85002595	002_IT_EP_CLA_Glut
chr11:35985739-35986238	002_IT_EP_CLA_Glut
chr14:118709649-118710148	002_IT_EP_CLA_Glut
chr4:134124145-134124644	002_IT_EP_CLA_Glut
chr7:79486467-79486966	002_IT_EP_CLA_Glut
chr13:21259614-21260113	002_IT_EP_CLA_Glut
chr6:122826317-122826816	002_IT_EP_CLA_Glut
chr2:102032659-102033158	002_IT_EP_CLA_Glut
chr13:118363279-118363778	002_IT_EP_CLA_Glut
chr13:101692958-101693457	002_IT_EP_CLA_Glut
chr5:31984565-31985064	002_IT_EP_CLA_Glut
chr10:90753138-90753637	002_IT_EP_CLA_Glut
chr3:51526853-51527352	002_IT_EP_CLA_Glut
chr3:8510849-8511348	002_IT_EP_CLA_Glut
chr15:89532579-89533078	002_IT_EP_CLA_Glut
chr8:67631542-67632041	002_IT_EP_CLA_Glut
chr11:83418491-83418990	002_IT_EP_CLA_Glut
chr15:73744958-73745457	002_IT_EP_CLA_Glut
chr3:55284181-55284680	002_IT_EP_CLA_Glut
chr8:84773893-84774392	002_IT_EP_CLA_Glut
chr12:29822139-29822638	002_IT_EP_CLA_Glut
chr6:62196416-62196915	002_IT_EP_CLA_Glut
chr6:92609611-92610110	002_IT_EP_CLA_Glut
chr11:103662503-103663002	002_IT_EP_CLA_Glut
chr6:77457867-77458366	002_IT_EP_CLA_Glut
chr4:134370558-134371057	002_IT_EP_CLA_Glut
chr8:14967940-14968439	002_IT_EP_CLA_Glut
chr6:92133482-92133981	002_IT_EP_CLA_Glut
chr4:62459088-62459587	002_IT_EP_CLA_Glut
chr9:25208316-25208815	002_IT_EP_CLA_Glut
chr8:123884788-123885287	002_IT_EP_CLA_Glut
chr1:95315847-95316346	002_IT_EP_CLA_Glut
chr3:82406279-82406778	002_IT_EP_CLA_Glut
chr3:84305341-84305840	002_IT_EP_CLA_Glut
chr2:178165896-178166395	002_IT_EP_CLA_Glut
chr14:66319556-66320055	002_IT_EP_CLA_Glut
chr6:81622776-81623275	002_IT_EP_CLA_Glut
chr16:29216719-29217218	002_IT_EP_CLA_Glut
chr14:29481973-29482472	002_IT_EP_CLA_Glut
chr14:55108399-55108898	002_IT_EP_CLA_Glut
chr8:67818059-67818558	002_IT_EP_CLA_Glut
chr3:22068588-22069087	002_IT_EP_CLA_Glut
chr15:43587940-43588439	002_IT_EP_CLA_Glut
chr13:96130962-96131461	002_IT_EP_CLA_Glut
chr12:31581379-31581878	002_IT_EP_CLA_Glut
chr2:158690085-158690584	002_IT_EP_CLA_Glut
chr12:86882623-86883122	002_IT_EP_CLA_Glut
chr5:122324877-122325376	002_IT_EP_CLA_Glut
chr4:91371803-91372302	002_IT_EP_CLA_Glut
chr7:97345619-97346118	002_IT_EP_CLA_Glut
chr1:78585041-78585540	002_IT_EP_CLA_Glut
chr12:70119048-70119547	002_IT_EP_CLA_Glut
chr8:48555012-48555511	002_IT_EP_CLA_Glut
chr5:5648815-5649314	002_IT_EP_CLA_Glut
chr4:46061097-46061596	002_IT_EP_CLA_Glut
chr13:59834660-59835159	002_IT_EP_CLA_Glut
chr5:4993263-4993762	002_IT_EP_CLA_Glut
chr5:9495424-9495923	002_IT_EP_CLA_Glut
chr1:172200733-172201232	002_IT_EP_CLA_Glut
chr12:3548558-3549057	002_IT_EP_CLA_Glut
chr19:21764728-21765227	002_IT_EP_CLA_Glut
chr15:100923333-100923832	002_IT_EP_CLA_Glut
chr16:41944269-41944768	002_IT_EP_CLA_Glut
chr6:87882810-87883309	002_IT_EP_CLA_Glut
chr6:55484137-55484636	002_IT_EP_CLA_Glut
chr13:100954664-100955163	002_IT_EP_CLA_Glut
chr15:47485723-47486222	002_IT_EP_CLA_Glut
chr1:97554873-97555372	002_IT_EP_CLA_Glut
chr3:146345172-146345671	002_IT_EP_CLA_Glut
chr10:14216074-14216573	002_IT_EP_CLA_Glut
chr9:13898433-13898932	003_L5_6_IT_TPE_ENT_Glut
chr10:14210432-14210931	003_L5_6_IT_TPE_ENT_Glut
chr6:100558063-100558562	003_L5_6_IT_TPE_ENT_Glut
chr4:49522481-49522980	003_L5_6_IT_TPE_ENT_Glut
chr11:28660345-28660844	003_L5_6_IT_TPE_ENT_Glut
chr5:107405424-107405923	003_L5_6_IT_TPE_ENT_Glut
chr18:68189866-68190365	003_L5_6_IT_TPE_ENT_Glut
chr13:99146406-99146905	003_L5_6_IT_TPE_ENT_Glut
chr7:79358614-79359113	003_L5_6_IT_TPE_ENT_Glut
chr12:102164720-102165219	003_L5_6_IT_TPE_ENT_Glut
chr17:86438220-86438719	003_L5_6_IT_TPE_ENT_Glut
chr17:5138847-5139346	003_L5_6_IT_TPE_ENT_Glut
chr2:101983803-101984302	003_L5_6_IT_TPE_ENT_Glut
chr18:73994760-73995259	003_L5_6_IT_TPE_ENT_Glut
chr13:73960214-73960713	003_L5_6_IT_TPE_ENT_Glut
chr1:12010506-12011005	003_L5_6_IT_TPE_ENT_Glut
chr15:43717547-43718046	003_L5_6_IT_TPE_ENT_Glut
chr10:121290574-121291073	003_L5_6_IT_TPE_ENT_Glut
chr13:19002504-19003003	003_L5_6_IT_TPE_ENT_Glut
chr3:138876768-138877267	003_L5_6_IT_TPE_ENT_Glut
chr1:75877254-75877753	003_L5_6_IT_TPE_ENT_Glut
chr17:73271855-73272354	003_L5_6_IT_TPE_ENT_Glut
chr10:39630174-39630673	003_L5_6_IT_TPE_ENT_Glut
chr16:95696501-95697000	003_L5_6_IT_TPE_ENT_Glut
chr2:163914155-163914654	003_L5_6_IT_TPE_ENT_Glut
chr18:60817008-60817507	003_L5_6_IT_TPE_ENT_Glut
chr12:31579040-31579539	003_L5_6_IT_TPE_ENT_Glut
chr1:3292503-3293002	003_L5_6_IT_TPE_ENT_Glut
chr11:96824029-96824528	003_L5_6_IT_TPE_ENT_Glut
chr18:12726874-12727373	003_L5_6_IT_TPE_ENT_Glut
chr15:95473823-95474322	003_L5_6_IT_TPE_ENT_Glut
chr5:20568506-20569005	003_L5_6_IT_TPE_ENT_Glut
chr8:45715180-45715679	003_L5_6_IT_TPE_ENT_Glut
chr1:177573280-177573779	003_L5_6_IT_TPE_ENT_Glut
chr1:72871694-72872193	003_L5_6_IT_TPE_ENT_Glut
chr1:54468624-54469123	003_L5_6_IT_TPE_ENT_Glut
chr15:31337347-31337846	003_L5_6_IT_TPE_ENT_Glut
chr18:38367138-38367637	003_L5_6_IT_TPE_ENT_Glut
chr14:93713516-93714015	003_L5_6_IT_TPE_ENT_Glut
chr6:127770796-127771295	003_L5_6_IT_TPE_ENT_Glut
chr18:47930419-47930918	003_L5_6_IT_TPE_ENT_Glut
chr12:98574555-98575054	003_L5_6_IT_TPE_ENT_Glut
chr2:7269946-7270445	003_L5_6_IT_TPE_ENT_Glut
chr4:155122552-155123051	003_L5_6_IT_TPE_ENT_Glut
chr7:144417504-144418003	003_L5_6_IT_TPE_ENT_Glut
chr13:3654392-3654891	003_L5_6_IT_TPE_ENT_Glut
chr17:73262974-73263473	003_L5_6_IT_TPE_ENT_Glut
chr13:69778039-69778538	003_L5_6_IT_TPE_ENT_Glut
chr11:47304554-47305053	003_L5_6_IT_TPE_ENT_Glut
chr1:39177188-39177687	003_L5_6_IT_TPE_ENT_Glut
chr2:30544924-30545423	003_L5_6_IT_TPE_ENT_Glut
chr3:33351048-33351547	003_L5_6_IT_TPE_ENT_Glut
chr2:28068483-28068982	003_L5_6_IT_TPE_ENT_Glut
chr1:76070718-76071217	003_L5_6_IT_TPE_ENT_Glut
chr13:97910931-97911430	003_L5_6_IT_TPE_ENT_Glut
chr11:108980586-108981085	003_L5_6_IT_TPE_ENT_Glut
chr1:157518049-157518548	003_L5_6_IT_TPE_ENT_Glut
chr5:115319339-115319838	003_L5_6_IT_TPE_ENT_Glut
chr11:109258854-109259353	003_L5_6_IT_TPE_ENT_Glut
chr6:108709433-108709932	003_L5_6_IT_TPE_ENT_Glut
chr11:68657787-68658286	003_L5_6_IT_TPE_ENT_Glut
chr4:134631419-134631918	003_L5_6_IT_TPE_ENT_Glut
chr14:77621813-77622312	003_L5_6_IT_TPE_ENT_Glut
chr15:85403091-85403590	003_L5_6_IT_TPE_ENT_Glut
chr3:20133655-20134154	003_L5_6_IT_TPE_ENT_Glut
chr18:25661709-25662208	003_L5_6_IT_TPE_ENT_Glut
chr1:142441508-142442007	003_L5_6_IT_TPE_ENT_Glut
chr8:127994863-127995362	003_L5_6_IT_TPE_ENT_Glut
chr5:63169513-63170012	003_L5_6_IT_TPE_ENT_Glut
chr13:69759052-69759551	003_L5_6_IT_TPE_ENT_Glut
chr15:25358562-25359061	003_L5_6_IT_TPE_ENT_Glut
chr6:28781591-28782090	003_L5_6_IT_TPE_ENT_Glut
chr3:85015588-85016087	003_L5_6_IT_TPE_ENT_Glut
chr16:77076970-77077469	003_L5_6_IT_TPE_ENT_Glut
chr13:96680064-96680563	003_L5_6_IT_TPE_ENT_Glut
chr4:13586957-13587456	003_L5_6_IT_TPE_ENT_Glut
chr1:72593369-72593868	003_L5_6_IT_TPE_ENT_Glut
chr1:159716907-159717406	003_L5_6_IT_TPE_ENT_Glut
chr11:38861782-38862281	003_L5_6_IT_TPE_ENT_Glut
chr12:38356400-38356899	003_L5_6_IT_TPE_ENT_Glut
chr13:14498738-14499237	003_L5_6_IT_TPE_ENT_Glut
chr17:70622399-70622898	003_L5_6_IT_TPE_ENT_Glut
chr1:136128324-136128823	003_L5_6_IT_TPE_ENT_Glut
chr18:7001330-7001829	003_L5_6_IT_TPE_ENT_Glut
chr1:154258404-154258903	003_L5_6_IT_TPE_ENT_Glut
chr2:102134767-102135266	003_L5_6_IT_TPE_ENT_Glut
chr10:123839891-123840390	003_L5_6_IT_TPE_ENT_Glut
chr1:157168795-157169294	003_L5_6_IT_TPE_ENT_Glut
chr18:60625266-60625765	003_L5_6_IT_TPE_ENT_Glut
chr12:51708917-51709416	003_L5_6_IT_TPE_ENT_Glut
chr18:25836721-25837220	003_L5_6_IT_TPE_ENT_Glut
chr16:89897793-89898292	003_L5_6_IT_TPE_ENT_Glut
chr17:26631743-26632242	003_L5_6_IT_TPE_ENT_Glut
chr6:77862813-77863312	003_L5_6_IT_TPE_ENT_Glut
chr13:12014042-12014541	003_L5_6_IT_TPE_ENT_Glut
chr4:65885891-65886390	003_L5_6_IT_TPE_ENT_Glut
chr18:8404620-8405119	003_L5_6_IT_TPE_ENT_Glut
chr14:17433288-17433787	003_L5_6_IT_TPE_ENT_Glut
chr1:160101098-160101597	003_L5_6_IT_TPE_ENT_Glut
chr11:112121031-112121530	003_L5_6_IT_TPE_ENT_Glut
chr16:38368278-38368777	003_L5_6_IT_TPE_ENT_Glut
chr12:14068953-14069452	003_L5_6_IT_TPE_ENT_Glut
chr3:146620590-146621089	003_L5_6_IT_TPE_ENT_Glut
[truncated: 113,209 more rows]

## Sheet: Subclass_enriched_H3K27me3
feature_name	subclass
chr9:77454386-77504128	001_CLA_EPd_CTX_Car3_Glut
chr9:43509329-43552763	001_CLA_EPd_CTX_Car3_Glut
chr3:101364643-101427922	001_CLA_EPd_CTX_Car3_Glut
chr4:135375213-135438856	001_CLA_EPd_CTX_Car3_Glut
chr9:34824373-34854155	001_CLA_EPd_CTX_Car3_Glut
chr9:34856775-34885096	001_CLA_EPd_CTX_Car3_Glut
chr11:71747646-71778262	001_CLA_EPd_CTX_Car3_Glut
chr2:168535283-168560128	001_CLA_EPd_CTX_Car3_Glut
chr11:75886185-75928536	001_CLA_EPd_CTX_Car3_Glut
chr4:142386271-142401646	001_CLA_EPd_CTX_Car3_Glut
chr4:151147530-151202988	001_CLA_EPd_CTX_Car3_Glut
chr16:96510259-96528776	001_CLA_EPd_CTX_Car3_Glut
chr5:19196404-19202906	001_CLA_EPd_CTX_Car3_Glut
chr7:138544838-138563038	001_CLA_EPd_CTX_Car3_Glut
chr17:15368498-15383180	001_CLA_EPd_CTX_Car3_Glut
chr15:25905426-25937641	001_CLA_EPd_CTX_Car3_Glut
chr6:145959851-145979299	001_CLA_EPd_CTX_Car3_Glut
chr15:71748666-71755077	001_CLA_EPd_CTX_Car3_Glut
chr5:113400980-113413306	001_CLA_EPd_CTX_Car3_Glut
chr16:25247169-25276801	001_CLA_EPd_CTX_Car3_Glut
chr19:24133468-24139246	001_CLA_EPd_CTX_Car3_Glut
chr6:29068045-29094401	001_CLA_EPd_CTX_Car3_Glut
chr11:71733710-71747127	001_CLA_EPd_CTX_Car3_Glut
chr12:25696931-25699917	001_CLA_EPd_CTX_Car3_Glut
chr17:15306889-15324239	001_CLA_EPd_CTX_Car3_Glut
chr11:34688213-34708954	001_CLA_EPd_CTX_Car3_Glut
chr5:26923786-26960706	001_CLA_EPd_CTX_Car3_Glut
chr11:57741601-57794125	001_CLA_EPd_CTX_Car3_Glut
chr4:109109795-109119255	001_CLA_EPd_CTX_Car3_Glut
chr9:77505989-77542729	001_CLA_EPd_CTX_Car3_Glut
chr8:80800978-80807069	001_CLA_EPd_CTX_Car3_Glut
chr13:92727550-92744638	001_CLA_EPd_CTX_Car3_Glut
chr16:56490924-56497073	001_CLA_EPd_CTX_Car3_Glut
chr6:146409503-146430816	001_CLA_EPd_CTX_Car3_Glut
chr9:116794050-116826766	001_CLA_EPd_CTX_Car3_Glut
chr10:85637269-85669230	001_CLA_EPd_CTX_Car3_Glut
chr4:142371181-142379832	001_CLA_EPd_CTX_Car3_Glut
chr9:77415652-77437558	001_CLA_EPd_CTX_Car3_Glut
chr14:34347522-34380259	001_CLA_EPd_CTX_Car3_Glut
chr19:28505875-28522759	001_CLA_EPd_CTX_Car3_Glut
chr6:48471536-48502051	001_CLA_EPd_CTX_Car3_Glut
chr15:80687811-80694970	001_CLA_EPd_CTX_Car3_Glut
chr16:96567082-96571348	001_CLA_EPd_CTX_Car3_Glut
chr5:26978022-27005932	001_CLA_EPd_CTX_Car3_Glut
chr14:100304277-100314820	001_CLA_EPd_CTX_Car3_Glut
chr9:68346507-68359771	001_CLA_EPd_CTX_Car3_Glut
chr13:102661924-102690896	001_CLA_EPd_CTX_Car3_Glut
chr11:71798959-71836544	001_CLA_EPd_CTX_Car3_Glut
chr4:101072095-101082774	001_CLA_EPd_CTX_Car3_Glut
chr6:12380588-12384889	001_CLA_EPd_CTX_Car3_Glut
chr6:48437127-48442146	001_CLA_EPd_CTX_Car3_Glut
chr6:114263359-114290748	001_CLA_EPd_CTX_Car3_Glut
chr8:77407497-77438405	001_CLA_EPd_CTX_Car3_Glut
chr13:70775651-70781004	001_CLA_EPd_CTX_Car3_Glut
chr14:63710576-63722329	001_CLA_EPd_CTX_Car3_Glut
chr10:18444895-18459839	001_CLA_EPd_CTX_Car3_Glut
chr12:73423644-73466302	001_CLA_EPd_CTX_Car3_Glut
chr12:45006020-45009516	001_CLA_EPd_CTX_Car3_Glut
chr13:58684273-58691148	001_CLA_EPd_CTX_Car3_Glut
chr19:28484208-28505040	001_CLA_EPd_CTX_Car3_Glut
chr1:156217462-156234417	001_CLA_EPd_CTX_Car3_Glut
chr8:84552335-84561728	001_CLA_EPd_CTX_Car3_Glut
chr4:45701857-45733233	001_CLA_EPd_CTX_Car3_Glut
chr1:170298401-170305128	001_CLA_EPd_CTX_Car3_Glut
chr3:153678455-153681245	001_CLA_EPd_CTX_Car3_Glut
chr4:19896478-19927872	001_CLA_EPd_CTX_Car3_Glut
chr5:38459132-38471389	001_CLA_EPd_CTX_Car3_Glut
chr5:65908939-65913622	001_CLA_EPd_CTX_Car3_Glut
chr8:87682423-87698244	001_CLA_EPd_CTX_Car3_Glut
chr8:116300607-116327761	001_CLA_EPd_CTX_Car3_Glut
chr11:8823148-8832930	001_CLA_EPd_CTX_Car3_Glut
chr11:20274958-20287965	001_CLA_EPd_CTX_Car3_Glut
chr11:108128155-108129544	001_CLA_EPd_CTX_Car3_Glut
chr18:24450813-24461048	001_CLA_EPd_CTX_Car3_Glut
chr19:55788872-55817950	001_CLA_EPd_CTX_Car3_Glut
chr1:152257584-152280268	001_CLA_EPd_CTX_Car3_Glut
chr5:51328438-51332788	001_CLA_EPd_CTX_Car3_Glut
chr9:73319288-73321005	001_CLA_EPd_CTX_Car3_Glut
chr14:100006343-100008803	001_CLA_EPd_CTX_Car3_Glut
chr16:13569487-13578673	001_CLA_EPd_CTX_Car3_Glut
chr1:182088179-182122033	001_CLA_EPd_CTX_Car3_Glut
chr18:61228373-61250136	001_CLA_EPd_CTX_Car3_Glut
chr15:71866461-71869467	001_CLA_EPd_CTX_Car3_Glut
chr16:24694454-24700744	001_CLA_EPd_CTX_Car3_Glut
chr4:24719066-24722562	001_CLA_EPd_CTX_Car3_Glut
chr13:44006414-44017102	001_CLA_EPd_CTX_Car3_Glut
chr17:9638921-9642454	001_CLA_EPd_CTX_Car3_Glut
chr5:64641650-64652249	001_CLA_EPd_CTX_Car3_Glut
chr2:75417869-75432022	001_CLA_EPd_CTX_Car3_Glut
chr8:121844037-121850277	001_CLA_EPd_CTX_Car3_Glut
chr11:75816930-75826172	001_CLA_EPd_CTX_Car3_Glut
chr15:71739522-71746484	001_CLA_EPd_CTX_Car3_Glut
chr1:89398288-89410650	001_CLA_EPd_CTX_Car3_Glut
chr10:111813949-111823921	001_CLA_EPd_CTX_Car3_Glut
chr17:53574243-53585156	001_CLA_EPd_CTX_Car3_Glut
chr17:15074449-15089974	001_CLA_EPd_CTX_Car3_Glut
chr3:69796984-69806828	001_CLA_EPd_CTX_Car3_Glut
chr5:41917212-41920605	001_CLA_EPd_CTX_Car3_Glut
chr6:33097479-33100811	001_CLA_EPd_CTX_Car3_Glut
chr4:142450011-142469006	001_CLA_EPd_CTX_Car3_Glut
chr16:8607687-8620608	001_CLA_EPd_CTX_Car3_Glut
chr7:138135909-138146044	001_CLA_EPd_CTX_Car3_Glut
chr10:85669314-85683853	001_CLA_EPd_CTX_Car3_Glut
chr15:11093781-11102555	001_CLA_EPd_CTX_Car3_Glut
chr18:11567249-11574325	001_CLA_EPd_CTX_Car3_Glut
chr6:141490733-141496906	001_CLA_EPd_CTX_Car3_Glut
chr2:174156389-174174113	001_CLA_EPd_CTX_Car3_Glut
chr2:169877960-169900288	001_CLA_EPd_CTX_Car3_Glut
chr6:145939795-145944084	001_CLA_EPd_CTX_Car3_Glut
chr12:84841089-84872131	001_CLA_EPd_CTX_Car3_Glut
chr2:168339005-168373886	001_CLA_EPd_CTX_Car3_Glut
chr2:169900979-169930781	001_CLA_EPd_CTX_Car3_Glut
chr7:138240416-138244053	001_CLA_EPd_CTX_Car3_Glut
chr6:129064689-129068212	001_CLA_EPd_CTX_Car3_Glut
chr15:101783565-101807805	001_CLA_EPd_CTX_Car3_Glut
chr16:25072619-25084334	001_CLA_EPd_CTX_Car3_Glut
chr2:72287117-72293008	001_CLA_EPd_CTX_Car3_Glut
chr1:185690515-185699783	001_CLA_EPd_CTX_Car3_Glut
chr4:62666447-62689633	001_CLA_EPd_CTX_Car3_Glut
chr13:4721388-4726362	001_CLA_EPd_CTX_Car3_Glut
chr19:38649949-38655479	001_CLA_EPd_CTX_Car3_Glut
chr18:56025097-56027997	001_CLA_EPd_CTX_Car3_Glut
chr15:39215870-39219006	001_CLA_EPd_CTX_Car3_Glut
chr5:89144059-89157321	001_CLA_EPd_CTX_Car3_Glut
chr6:88711117-88713617	001_CLA_EPd_CTX_Car3_Glut
chr6:146270759-146296738	001_CLA_EPd_CTX_Car3_Glut
chr15:101956864-101967833	001_CLA_EPd_CTX_Car3_Glut
chr1:102324640-102362050	001_CLA_EPd_CTX_Car3_Glut
chr1:175414557-175418049	001_CLA_EPd_CTX_Car3_Glut
chr3:75940137-75943487	001_CLA_EPd_CTX_Car3_Glut
chr7:65777898-65785216	001_CLA_EPd_CTX_Car3_Glut
chr9:77592181-77603657	001_CLA_EPd_CTX_Car3_Glut
chr12:15550449-15552712	001_CLA_EPd_CTX_Car3_Glut
chr15:31956703-31959472	001_CLA_EPd_CTX_Car3_Glut
chr2:17895405-17901625	001_CLA_EPd_CTX_Car3_Glut
chr3:102308637-102310728	001_CLA_EPd_CTX_Car3_Glut
chr5:116662300-116672189	001_CLA_EPd_CTX_Car3_Glut
chr10:17804206-17810820	001_CLA_EPd_CTX_Car3_Glut
chr14:100358536-100369669	001_CLA_EPd_CTX_Car3_Glut
chr15:25937985-25951121	001_CLA_EPd_CTX_Car3_Glut
chr17:7699381-7718314	001_CLA_EPd_CTX_Car3_Glut
chr17:67086746-67094523	001_CLA_EPd_CTX_Car3_Glut
chr4:142166066-142170602	001_CLA_EPd_CTX_Car3_Glut
chr9:68041897-68044074	001_CLA_EPd_CTX_Car3_Glut
chr14:9131865-9135170	001_CLA_EPd_CTX_Car3_Glut
chr6:13151387-13156132	001_CLA_EPd_CTX_Car3_Glut
chr17:87053912-87057481	001_CLA_EPd_CTX_Car3_Glut
chr1:182057578-182071091	001_CLA_EPd_CTX_Car3_Glut
chr4:105649803-105653272	001_CLA_EPd_CTX_Car3_Glut
chr4:142631767-142646173	001_CLA_EPd_CTX_Car3_Glut
chr4:151411072-151421507	001_CLA_EPd_CTX_Car3_Glut
chr19:56195267-56204038	001_CLA_EPd_CTX_Car3_Glut
chr13:71064942-71085755	001_CLA_EPd_CTX_Car3_Glut
chr4:126582448-126593785	001_CLA_EPd_CTX_Car3_Glut
chr9:71446912-71454971	001_CLA_EPd_CTX_Car3_Glut
chr16:96449848-96463029	001_CLA_EPd_CTX_Car3_Glut
chr2:13758164-13769767	001_CLA_EPd_CTX_Car3_Glut
chr5:51402132-51408493	001_CLA_EPd_CTX_Car3_Glut
chr8:116255909-116275087	001_CLA_EPd_CTX_Car3_Glut
chr18:54339986-54348184	001_CLA_EPd_CTX_Car3_Glut
chr6:146106400-146116104	001_CLA_EPd_CTX_Car3_Glut
chr5:117887037-117894680	001_CLA_EPd_CTX_Car3_Glut
chr7:44647156-44655850	001_CLA_EPd_CTX_Car3_Glut
chr14:67898362-67913830	001_CLA_EPd_CTX_Car3_Glut
chr15:57809273-57813845	001_CLA_EPd_CTX_Car3_Glut
chr5:121860633-121969380	002_IT_EP_CLA_Glut
chr14:47062459-47110136	002_IT_EP_CLA_Glut
chr5:122037354-122099590	002_IT_EP_CLA_Glut
chr16:13446349-13481715	002_IT_EP_CLA_Glut
chr5:121970001-122035722	002_IT_EP_CLA_Glut
chr3:101364643-101427922	002_IT_EP_CLA_Glut
chr9:96404104-96463941	002_IT_EP_CLA_Glut
chr12:75296118-75324946	002_IT_EP_CLA_Glut
chr5:136444937-136488847	002_IT_EP_CLA_Glut
chr4:151330736-151387891	002_IT_EP_CLA_Glut
chr16:43566055-43591728	002_IT_EP_CLA_Glut
chr6:48471536-48502051	002_IT_EP_CLA_Glut
chr4:151147530-151202988	002_IT_EP_CLA_Glut
chr9:116794050-116826766	002_IT_EP_CLA_Glut
chr8:40997472-41028166	002_IT_EP_CLA_Glut
chr9:77505989-77542729	002_IT_EP_CLA_Glut
chr18:24090386-24103755	002_IT_EP_CLA_Glut
chr16:43629248-43636839	002_IT_EP_CLA_Glut
chr14:34347522-34380259	002_IT_EP_CLA_Glut
chr1:105476837-105514010	002_IT_EP_CLA_Glut
chr15:86768366-86791295	002_IT_EP_CLA_Glut
chr2:60757323-60815555	002_IT_EP_CLA_Glut
chr3:101446556-101460365	002_IT_EP_CLA_Glut
chr17:83584477-83606513	002_IT_EP_CLA_Glut
chr6:48447890-48471211	002_IT_EP_CLA_Glut
chr11:119189818-119199821	002_IT_EP_CLA_Glut
chr14:46962213-46973401	002_IT_EP_CLA_Glut
chr9:77454386-77504128	002_IT_EP_CLA_Glut
chr14:47009239-47026647	002_IT_EP_CLA_Glut
chr15:96820045-96847901	002_IT_EP_CLA_Glut
chr2:26103596-26125920	002_IT_EP_CLA_Glut
chr16:43651806-43669294	002_IT_EP_CLA_Glut
chr5:114458746-114492670	002_IT_EP_CLA_Glut
chr8:127143040-127148407	002_IT_EP_CLA_Glut
chr6:100963199-100992736	002_IT_EP_CLA_Glut
chr1:176177191-176221777	002_IT_EP_CLA_Glut
chr6:137572729-137618718	002_IT_EP_CLA_Glut
chr5:136413757-136439391	002_IT_EP_CLA_Glut
chr8:127159259-127163091	002_IT_EP_CLA_Glut
chr4:151203512-151232029	002_IT_EP_CLA_Glut
chr12:76542726-76569314	002_IT_EP_CLA_Glut
chr9:68397784-68414634	002_IT_EP_CLA_Glut
chr2:169900979-169930781	002_IT_EP_CLA_Glut
chr5:36205185-36208092	002_IT_EP_CLA_Glut
chr5:67439061-67457317	002_IT_EP_CLA_Glut
chr18:61829253-61863012	002_IT_EP_CLA_Glut
chr2:52358886-52374183	002_IT_EP_CLA_Glut
chr2:60825576-60846130	002_IT_EP_CLA_Glut
chr5:36189290-36197072	002_IT_EP_CLA_Glut
chr16:13525603-13540220	002_IT_EP_CLA_Glut
chr2:26077221-26103480	002_IT_EP_CLA_Glut
chr3:101460674-101474321	002_IT_EP_CLA_Glut
chr16:43638222-43649443	002_IT_EP_CLA_Glut
chr17:86934534-86955300	002_IT_EP_CLA_Glut
chr17:35023144-35036237	002_IT_EP_CLA_Glut
chr9:96379571-96394152	002_IT_EP_CLA_Glut
chr8:41030068-41034815	002_IT_EP_CLA_Glut
chr4:151307787-151323436	002_IT_EP_CLA_Glut
chr17:5858821-5860876	002_IT_EP_CLA_Glut
chr18:61796605-61809175	002_IT_EP_CLA_Glut
chr6:48437127-48442146	002_IT_EP_CLA_Glut
chr12:89736251-89737845	002_IT_EP_CLA_Glut
chr1:184056288-184080868	002_IT_EP_CLA_Glut
chr9:119488259-119506713	002_IT_EP_CLA_Glut
chr17:65736217-65747640	002_IT_EP_CLA_Glut
chr1:176351970-176368983	002_IT_EP_CLA_Glut
chr1:41144223-41161975	002_IT_EP_CLA_Glut
chr3:98023783-98055485	002_IT_EP_CLA_Glut
chr2:143831126-143854110	002_IT_EP_CLA_Glut
chr15:55764320-55775925	002_IT_EP_CLA_Glut
chr9:50425089-50432108	002_IT_EP_CLA_Glut
chr7:37539386-37574837	002_IT_EP_CLA_Glut
chr8:127020399-127035333	002_IT_EP_CLA_Glut
chr16:43592150-43602324	002_IT_EP_CLA_Glut
chr18:24197359-24199406	002_IT_EP_CLA_Glut
chr6:12550428-12557500	002_IT_EP_CLA_Glut
chr6:108564843-108583655	002_IT_EP_CLA_Glut
chr7:83618433-83626205	002_IT_EP_CLA_Glut
chr12:16074183-16085943	002_IT_EP_CLA_Glut
chr13:111773212-111805883	002_IT_EP_CLA_Glut
chr14:60632903-60644374	002_IT_EP_CLA_Glut
chr11:113515638-113528442	002_IT_EP_CLA_Glut
chr18:61877398-61885459	002_IT_EP_CLA_Glut
chr12:89981959-89988100	002_IT_EP_CLA_Glut
chr1:138458002-138462871	002_IT_EP_CLA_Glut
chr5:136294832-136306757	002_IT_EP_CLA_Glut
chr3:134210287-134224778	002_IT_EP_CLA_Glut
chr18:84025093-84042558	002_IT_EP_CLA_Glut
chr9:77592181-77603657	002_IT_EP_CLA_Glut
chr12:30218227-30223453	002_IT_EP_CLA_Glut
chr2:169440637-169479967	002_IT_EP_CLA_Glut
chr6:48432579-48436530	002_IT_EP_CLA_Glut
chr11:119118016-119150986	002_IT_EP_CLA_Glut
chr14:101532912-101553246	002_IT_EP_CLA_Glut
chr9:96916530-96933825	002_IT_EP_CLA_Glut
chr2:102792432-102801871	002_IT_EP_CLA_Glut
chr9:89302514-89314767	002_IT_EP_CLA_Glut
chr14:63710576-63722329	002_IT_EP_CLA_Glut
chr18:14034369-14046471	002_IT_EP_CLA_Glut
chr12:76569629-76579435	002_IT_EP_CLA_Glut
chr16:13569487-13578673	002_IT_EP_CLA_Glut
chr9:96976876-97006279	002_IT_EP_CLA_Glut
chr14:79247784-79252096	002_IT_EP_CLA_Glut
chr2:72287117-72293008	002_IT_EP_CLA_Glut
chr5:136267166-136271718	002_IT_EP_CLA_Glut
chr12:30359097-30362156	002_IT_EP_CLA_Glut
chr1:6796261-6809436	002_IT_EP_CLA_Glut
chr18:4952510-4967124	002_IT_EP_CLA_Glut
chr12:73763181-73783307	002_IT_EP_CLA_Glut
chr2:137130050-137138659	002_IT_EP_CLA_Glut
chr1:35238973-35248021	002_IT_EP_CLA_Glut
chr1:80741468-80747236	002_IT_EP_CLA_Glut
chr14:51903899-51921041	002_IT_EP_CLA_Glut
chr11:119402382-119422042	002_IT_EP_CLA_Glut
chr16:43602483-43612849	002_IT_EP_CLA_Glut
chr8:24139317-24145421	002_IT_EP_CLA_Glut
chr12:30110317-30129859	002_IT_EP_CLA_Glut
chr12:30310478-30318660	002_IT_EP_CLA_Glut
chr17:83606631-83611155	002_IT_EP_CLA_Glut
chr16:43820071-43828656	002_IT_EP_CLA_Glut
chr9:68246204-68250417	002_IT_EP_CLA_Glut
chr7:67499524-67506215	002_IT_EP_CLA_Glut
chr1:57429969-57454339	002_IT_EP_CLA_Glut
chr16:43518093-43521628	002_IT_EP_CLA_Glut
chr18:44471637-44484581	002_IT_EP_CLA_Glut
chr9:102520101-102531129	002_IT_EP_CLA_Glut
chr5:51333162-51344830	002_IT_EP_CLA_Glut
chr17:83565622-83574982	002_IT_EP_CLA_Glut
chr6:101172164-101187657	002_IT_EP_CLA_Glut
chr2:60866202-60887477	002_IT_EP_CLA_Glut
chr6:12507055-12512423	002_IT_EP_CLA_Glut
chr18:24155469-24164647	002_IT_EP_CLA_Glut
chr5:103563963-103571652	002_IT_EP_CLA_Glut
chr1:89398288-89410650	002_IT_EP_CLA_Glut
chr10:24953696-24961597	002_IT_EP_CLA_Glut
chr18:69190919-69201162	002_IT_EP_CLA_Glut
chr2:170189563-170211807	002_IT_EP_CLA_Glut
chr8:40981062-40997277	002_IT_EP_CLA_Glut
chr11:119172173-119184628	002_IT_EP_CLA_Glut
chr17:83616209-83624170	002_IT_EP_CLA_Glut
chr14:60529033-60537606	002_IT_EP_CLA_Glut
chr2:38428329-38440303	002_IT_EP_CLA_Glut
chr2:75198894-75219146	002_IT_EP_CLA_Glut
chr8:125192574-125202838	002_IT_EP_CLA_Glut
chr6:5292250-5303352	002_IT_EP_CLA_Glut
chr4:12585137-12608444	002_IT_EP_CLA_Glut
chr2:60736103-60754456	002_IT_EP_CLA_Glut
chr9:104483001-104494396	002_IT_EP_CLA_Glut
chr18:52846474-52852018	002_IT_EP_CLA_Glut
chr1:186122391-186146338	002_IT_EP_CLA_Glut
chr5:51345203-51362271	002_IT_EP_CLA_Glut
chr1:89379663-89397741	002_IT_EP_CLA_Glut
chr9:102080374-102095401	002_IT_EP_CLA_Glut
chr5:67397493-67406279	002_IT_EP_CLA_Glut
chr5:36208282-36215000	002_IT_EP_CLA_Glut
chr1:80701365-80721486	002_IT_EP_CLA_Glut
chr1:189011439-189023876	002_IT_EP_CLA_Glut
chr12:45025132-45034556	002_IT_EP_CLA_Glut
chr19:14317016-14332213	002_IT_EP_CLA_Glut
chr14:101584052-101590372	002_IT_EP_CLA_Glut
chr9:97262694-97267069	002_IT_EP_CLA_Glut
chr13:38389838-38413777	002_IT_EP_CLA_Glut
chr3:101429724-101438748	002_IT_EP_CLA_Glut
chr1:156168749-156183715	002_IT_EP_CLA_Glut
chr15:7005039-7014787	002_IT_EP_CLA_Glut
chr5:136274537-136286958	002_IT_EP_CLA_Glut
chr8:127110677-127115294	002_IT_EP_CLA_Glut
chr16:43798404-43807699	002_IT_EP_CLA_Glut
chr15:97753655-97775581	002_IT_EP_CLA_Glut
chr1:176222158-176233756	002_IT_EP_CLA_Glut
chr2:34872370-34889793	002_IT_EP_CLA_Glut
chr8:40959768-40980527	002_IT_EP_CLA_Glut
chr12:75170930-75184674	002_IT_EP_CLA_Glut
chr16:43613306-43627346	002_IT_EP_CLA_Glut
chr14:101476230-101495288	002_IT_EP_CLA_Glut
chr18:52784674-52791985	002_IT_EP_CLA_Glut
chr5:67410791-67412460	002_IT_EP_CLA_Glut
chr4:151462923-151478294	002_IT_EP_CLA_Glut
chr6:148391125-148395065	002_IT_EP_CLA_Glut
chr9:77402304-77409665	002_IT_EP_CLA_Glut
chr12:4863829-4875824	002_IT_EP_CLA_Glut
chr9:30720010-30726563	002_IT_EP_CLA_Glut
chr1:156102509-156118728	002_IT_EP_CLA_Glut
chr14:68195553-68202240	002_IT_EP_CLA_Glut
chr15:96789782-96798712	002_IT_EP_CLA_Glut
chr12:45006020-45009516	002_IT_EP_CLA_Glut
chr6:145952117-145959160	002_IT_EP_CLA_Glut
chr5:136386987-136404504	002_IT_EP_CLA_Glut
chr1:57905422-57920743	002_IT_EP_CLA_Glut
chr2:125896638-125902906	002_IT_EP_CLA_Glut
chr4:109109795-109119255	002_IT_EP_CLA_Glut
chr6:95900260-95906717	002_IT_EP_CLA_Glut
chr14:60676083-60683863	002_IT_EP_CLA_Glut
chr16:88401409-88406237	002_IT_EP_CLA_Glut
chr18:13405628-13420486	002_IT_EP_CLA_Glut
chr8:127196811-127199073	002_IT_EP_CLA_Glut
chr15:90323082-90325098	002_IT_EP_CLA_Glut
chr8:60244253-60256588	002_IT_EP_CLA_Glut
chr13:30016684-30018834	002_IT_EP_CLA_Glut
chr2:50802068-50819838	002_IT_EP_CLA_Glut
chr16:29306933-29318777	002_IT_EP_CLA_Glut
chr5:69307834-69309480	002_IT_EP_CLA_Glut
chr12:74361173-74364752	002_IT_EP_CLA_Glut
chr12:105548965-105552938	002_IT_EP_CLA_Glut
chr15:55227130-55230246	002_IT_EP_CLA_Glut
chr18:74493182-74513110	002_IT_EP_CLA_Glut
chr12:75272294-75282447	002_IT_EP_CLA_Glut
chr18:24176981-24182462	002_IT_EP_CLA_Glut
chr14:60644629-60654086	002_IT_EP_CLA_Glut
chr14:47402205-47407338	002_IT_EP_CLA_Glut
chr12:30261918-30265443	002_IT_EP_CLA_Glut
chr13:72915276-72943573	002_IT_EP_CLA_Glut
chr1:188765952-188786756	002_IT_EP_CLA_Glut
chr14:47123960-47131855	002_IT_EP_CLA_Glut
chr14:79288243-79304279	002_IT_EP_CLA_Glut
chr5:136324705-136336399	002_IT_EP_CLA_Glut
chr9:116839023-116845731	002_IT_EP_CLA_Glut
chr16:40592884-40599309	002_IT_EP_CLA_Glut
chr6:137106906-137119081	002_IT_EP_CLA_Glut
chr8:126981535-126986906	002_IT_EP_CLA_Glut
chr12:30452047-30467513	002_IT_EP_CLA_Glut
chr7:101828902-101839543	002_IT_EP_CLA_Glut
chr14:115195818-115200209	002_IT_EP_CLA_Glut
chr1:42225361-42234401	002_IT_EP_CLA_Glut
chr5:35941694-35949069	002_IT_EP_CLA_Glut
chr9:97153143-97156564	002_IT_EP_CLA_Glut
chr6:96566026-96567312	002_IT_EP_CLA_Glut
chr14:69248133-69254279	002_IT_EP_CLA_Glut
chr14:54404951-54420110	002_IT_EP_CLA_Glut
chr9:77415652-77437558	002_IT_EP_CLA_Glut
chr2:170228444-170241579	002_IT_EP_CLA_Glut
chr2:169812979-169827911	002_IT_EP_CLA_Glut
chr18:74535773-74549159	002_IT_EP_CLA_Glut
chr15:39224716-39229713	002_IT_EP_CLA_Glut
chr2:149998677-150001861	002_IT_EP_CLA_Glut
chr18:35522155-35524019	002_IT_EP_CLA_Glut
chr19:52757976-52762377	002_IT_EP_CLA_Glut
chr2:168535283-168560128	002_IT_EP_CLA_Glut
chr11:38120567-38127677	002_IT_EP_CLA_Glut
chr4:32935609-32940295	002_IT_EP_CLA_Glut
chr5:114677037-114680919	002_IT_EP_CLA_Glut
chr4:20553310-20554965	002_IT_EP_CLA_Glut
chr9:102503205-102517591	002_IT_EP_CLA_Glut
chr11:43533352-43551092	002_IT_EP_CLA_Glut
chr7:110714803-110724670	002_IT_EP_CLA_Glut
chr6:146396072-146406064	002_IT_EP_CLA_Glut
chr2:60900578-60903923	002_IT_EP_CLA_Glut
chr6:108708815-108729605	002_IT_EP_CLA_Glut
chr8:127075448-127081491	002_IT_EP_CLA_Glut
chr15:40439877-40441253	002_IT_EP_CLA_Glut
chr19:52728173-52733028	002_IT_EP_CLA_Glut
chr12:30298803-30300235	002_IT_EP_CLA_Glut
chr1:89423366-89433575	002_IT_EP_CLA_Glut
chr2:61101957-61110114	002_IT_EP_CLA_Glut
chr10:20559957-20565974	002_IT_EP_CLA_Glut
chr9:89669736-89684281	002_IT_EP_CLA_Glut
chr1:184544661-184550601	002_IT_EP_CLA_Glut
chr7:108671396-108673414	002_IT_EP_CLA_Glut
chr8:24122253-24131564	002_IT_EP_CLA_Glut
chr1:89277160-89286420	002_IT_EP_CLA_Glut
chr2:72472419-72484292	002_IT_EP_CLA_Glut
chr13:47246264-47260664	002_IT_EP_CLA_Glut
chr13:84407117-84409664	002_IT_EP_CLA_Glut
chr7:110784385-110786384	002_IT_EP_CLA_Glut
chr16:43542212-43551885	002_IT_EP_CLA_Glut
chr18:61886907-61896513	002_IT_EP_CLA_Glut
chr10:104300298-104306344	002_IT_EP_CLA_Glut
chr12:74424298-74426505	002_IT_EP_CLA_Glut
chr12:30329854-30330518	002_IT_EP_CLA_Glut
chr2:15750923-15752367	002_IT_EP_CLA_Glut
chr2:117586958-117601882	002_IT_EP_CLA_Glut
chr12:30281318-30283755	002_IT_EP_CLA_Glut
chr13:19733781-19735082	002_IT_EP_CLA_Glut
chr17:84499380-84501382	002_IT_EP_CLA_Glut
chr1:6741154-6753503	002_IT_EP_CLA_Glut
chr11:38067415-38071105	002_IT_EP_CLA_Glut
chr5:148628431-148640895	002_IT_EP_CLA_Glut
chr14:100437104-100445355	002_IT_EP_CLA_Glut
chr6:32069347-32078101	002_IT_EP_CLA_Glut
chr19:9077273-9080721	002_IT_EP_CLA_Glut
chr6:4016166-4020643	002_IT_EP_CLA_Glut
chr13:30122953-30131338	002_IT_EP_CLA_Glut
chr18:13789848-13801786	002_IT_EP_CLA_Glut
chr1:156217462-156234417	002_IT_EP_CLA_Glut
chr10:20566486-20570883	002_IT_EP_CLA_Glut
chr5:114683287-114686800	002_IT_EP_CLA_Glut
chr16:50628510-50630735	002_IT_EP_CLA_Glut
chr5:9029676-9049283	002_IT_EP_CLA_Glut
chr16:43536175-43541548	002_IT_EP_CLA_Glut
chr5:67419141-67434215	002_IT_EP_CLA_Glut
chr18:61810372-61824963	002_IT_EP_CLA_Glut
chr16:13489817-13499578	002_IT_EP_CLA_Glut
chr17:83278516-83288312	002_IT_EP_CLA_Glut
chr5:106239610-106248595	002_IT_EP_CLA_Glut
chr5:64735232-64741293	002_IT_EP_CLA_Glut
chr1:119944951-119951088	002_IT_EP_CLA_Glut
chr7:110775579-110776898	002_IT_EP_CLA_Glut
chr14:46888942-46897530	002_IT_EP_CLA_Glut
chr15:86831737-86847662	002_IT_EP_CLA_Glut
chr6:95784020-95794543	002_IT_EP_CLA_Glut
chr18:44485223-44494325	002_IT_EP_CLA_Glut
chr1:167817597-167824068	002_IT_EP_CLA_Glut
chr11:55909761-55913902	002_IT_EP_CLA_Glut
chr12:42929113-42937425	002_IT_EP_CLA_Glut
chr4:55167865-55188752	002_IT_EP_CLA_Glut
chr4:66803266-66805754	002_IT_EP_CLA_Glut
chr13:7065380-7068437	002_IT_EP_CLA_Glut
chr3:39079540-39086842	002_IT_EP_CLA_Glut
chr4:151251858-151265632	002_IT_EP_CLA_Glut
chr9:15198524-15209906	002_IT_EP_CLA_Glut
chr15:86720117-86727096	002_IT_EP_CLA_Glut
chr9:46527245-46540610	002_IT_EP_CLA_Glut
chr18:13857369-13866644	002_IT_EP_CLA_Glut
chr5:35927159-35937146	002_IT_EP_CLA_Glut
chr2:133763387-133768148	002_IT_EP_CLA_Glut
chr2:145763239-145776795	002_IT_EP_CLA_Glut
chr1:80571303-80577240	002_IT_EP_CLA_Glut
chr1:161682985-161700848	002_IT_EP_CLA_Glut
chr4:12625654-12632182	002_IT_EP_CLA_Glut
chr6:12380588-12384889	002_IT_EP_CLA_Glut
chr6:54351446-54356322	002_IT_EP_CLA_Glut
chr8:61318191-61319885	002_IT_EP_CLA_Glut
chr14:47042927-47047055	002_IT_EP_CLA_Glut
chr16:13579218-13584274	002_IT_EP_CLA_Glut
chr16:43463574-43468046	002_IT_EP_CLA_Glut
chr17:73956310-73959654	002_IT_EP_CLA_Glut
chr17:86979914-86983633	002_IT_EP_CLA_Glut
chr11:101515014-101527578	002_IT_EP_CLA_Glut
chr14:67914760-67917505	002_IT_EP_CLA_Glut
chr4:30823778-30826167	002_IT_EP_CLA_Glut
chr7:88943683-88945928	002_IT_EP_CLA_Glut
chr5:64641650-64652249	002_IT_EP_CLA_Glut
chrX:114868778-114871086	002_IT_EP_CLA_Glut
chr4:55136105-55144793	002_IT_EP_CLA_Glut
chr3:14865895-14884588	002_IT_EP_CLA_Glut
chr2:75434338-75440252	002_IT_EP_CLA_Glut
chr18:84012094-84024717	002_IT_EP_CLA_Glut
chr5:136490344-136505391	002_IT_EP_CLA_Glut
chr13:37540301-37544169	002_IT_EP_CLA_Glut
chr18:83549525-83551011	002_IT_EP_CLA_Glut
chr19:24526603-24529136	002_IT_EP_CLA_Glut
chr14:46870999-46879023	002_IT_EP_CLA_Glut
chr2:121021229-121038167	002_IT_EP_CLA_Glut
chr1:184045265-184055532	002_IT_EP_CLA_Glut
chr12:75212026-75222324	002_IT_EP_CLA_Glut
chr12:29301256-29318072	002_IT_EP_CLA_Glut
chr12:89938490-89941061	002_IT_EP_CLA_Glut
chr9:78922032-78925403	002_IT_EP_CLA_Glut
chr6:12369112-12370035	002_IT_EP_CLA_Glut
chr8:96311055-96312767	002_IT_EP_CLA_Glut
chr11:61084810-61092458	002_IT_EP_CLA_Glut
chr19:15498070-15500082	002_IT_EP_CLA_Glut
chr17:67095004-67104478	002_IT_EP_CLA_Glut
chr16:85867411-85871106	002_IT_EP_CLA_Glut
chr17:68921318-68941580	002_IT_EP_CLA_Glut
chr8:127182045-127185684	002_IT_EP_CLA_Glut
chr6:48442573-48447238	002_IT_EP_CLA_Glut
chr8:108751648-108765558	002_IT_EP_CLA_Glut
chr12:30223751-30225814	002_IT_EP_CLA_Glut
chr7:51823866-51836009	002_IT_EP_CLA_Glut
chr7:37385253-37402318	002_IT_EP_CLA_Glut
chr6:43894819-43896800	002_IT_EP_CLA_Glut
chr6:108694599-108708655	002_IT_EP_CLA_Glut
chr15:87041482-87042982	002_IT_EP_CLA_Glut
chr9:97232723-97244184	002_IT_EP_CLA_Glut
chr5:136255832-136266233	002_IT_EP_CLA_Glut
chr7:138652917-138659768	002_IT_EP_CLA_Glut
chr8:96243526-96247282	002_IT_EP_CLA_Glut
chr14:101518045-101532078	002_IT_EP_CLA_Glut
chr3:14433368-14435266	002_IT_EP_CLA_Glut
chr1:80774134-80777850	002_IT_EP_CLA_Glut
chr4:45180239-45191089	002_IT_EP_CLA_Glut
chr6:12539485-12541909	002_IT_EP_CLA_Glut
chr12:44916239-44918371	002_IT_EP_CLA_Glut
chr4:65133398-65145464	002_IT_EP_CLA_Glut
chr2:102791808-102792198	002_IT_EP_CLA_Glut
chr4:28872453-28875785	002_IT_EP_CLA_Glut
chr1:42521515-42522855	002_IT_EP_CLA_Glut
chr4:151411072-151421507	002_IT_EP_CLA_Glut
chr13:79116416-79117475	002_IT_EP_CLA_Glut
chr10:13095379-13096862	002_IT_EP_CLA_Glut
chr14:60722627-60732371	002_IT_EP_CLA_Glut
chr1:189249861-189254583	002_IT_EP_CLA_Glut
chr4:12609088-12615129	002_IT_EP_CLA_Glut
chr3:134204326-134209855	002_IT_EP_CLA_Glut
chr2:17289763-17291984	002_IT_EP_CLA_Glut
chr12:89645516-89648288	002_IT_EP_CLA_Glut
chr14:99938010-99940972	002_IT_EP_CLA_Glut
chr1:102364407-102376606	002_IT_EP_CLA_Glut
chr6:134884745-134886226	002_IT_EP_CLA_Glut
chr19:52913615-52916197	002_IT_EP_CLA_Glut
chr1:178275224-178277573	002_IT_EP_CLA_Glut
chr2:43369049-43371493	002_IT_EP_CLA_Glut
chr2:103671959-103689210	002_IT_EP_CLA_Glut
chr2:120660882-120662064	002_IT_EP_CLA_Glut
chr3:51688803-51690818	002_IT_EP_CLA_Glut
chr4:19887721-19896225	002_IT_EP_CLA_Glut
chr5:106273740-106275461	002_IT_EP_CLA_Glut
chr6:12401525-12404478	002_IT_EP_CLA_Glut
chr8:127178287-127179036	002_IT_EP_CLA_Glut
chr9:90671806-90673274	002_IT_EP_CLA_Glut
chr9:119687304-119689888	002_IT_EP_CLA_Glut
chr14:46918871-46924715	002_IT_EP_CLA_Glut
chr15:39166314-39169267	002_IT_EP_CLA_Glut
chr15:86872136-86884332	002_IT_EP_CLA_Glut
chr16:46094095-46105329	002_IT_EP_CLA_Glut
chr16:92964658-92966159	002_IT_EP_CLA_Glut
chr10:92401817-92408008	002_IT_EP_CLA_Glut
chr2:75748559-75761272	002_IT_EP_CLA_Glut
chr12:75282685-75289228	002_IT_EP_CLA_Glut
chr3:157872051-157874733	002_IT_EP_CLA_Glut
chr4:54278160-54285839	002_IT_EP_CLA_Glut
chr19:35398362-35400743	002_IT_EP_CLA_Glut
chr12:40862512-40866706	002_IT_EP_CLA_Glut
chr2:117549753-117563195	002_IT_EP_CLA_Glut
chr14:46939041-46946515	002_IT_EP_CLA_Glut
chr16:19202271-19205593	002_IT_EP_CLA_Glut
chr4:65286982-65289908	002_IT_EP_CLA_Glut
chr10:13297760-13317923	002_IT_EP_CLA_Glut
chr2:168582403-168592540	002_IT_EP_CLA_Glut
chr19:22057323-22076657	002_IT_EP_CLA_Glut
chr8:35091015-35098898	002_IT_EP_CLA_Glut
chr14:58191185-58200840	002_IT_EP_CLA_Glut
chr9:101940745-101945044	002_IT_EP_CLA_Glut
chr2:113942003-113947176	002_IT_EP_CLA_Glut
chr14:97498572-97503551	002_IT_EP_CLA_Glut
chr17:72524478-72534260	002_IT_EP_CLA_Glut
chr10:53859776-53871714	002_IT_EP_CLA_Glut
chrX:167152793-167155910	002_IT_EP_CLA_Glut
chr8:61281625-61285715	002_IT_EP_CLA_Glut
chr13:31169204-31176524	002_IT_EP_CLA_Glut
chr9:68385161-68388574	002_IT_EP_CLA_Glut
chr12:73870872-73874259	002_IT_EP_CLA_Glut
chr17:65066151-65070504	002_IT_EP_CLA_Glut
chr1:184189135-184196108	002_IT_EP_CLA_Glut
chr8:47064572-47067506	002_IT_EP_CLA_Glut
chr10:123743693-123748218	002_IT_EP_CLA_Glut
chr17:57715453-57718127	002_IT_EP_CLA_Glut
chr14:101445171-101447943	002_IT_EP_CLA_Glut
chr5:36254485-36263285	002_IT_EP_CLA_Glut
chr18:75965359-75971367	002_IT_EP_CLA_Glut
chr14:46883694-46888636	002_IT_EP_CLA_Glut
chr9:50419344-50424693	002_IT_EP_CLA_Glut
chr14:80104677-80106125	002_IT_EP_CLA_Glut
chr15:24054055-24058108	002_IT_EP_CLA_Glut
chr9:33306386-33313986	002_IT_EP_CLA_Glut
chr5:38869351-38877470	002_IT_EP_CLA_Glut
chr19:24334240-24340481	002_IT_EP_CLA_Glut
chr1:122460086-122464796	002_IT_EP_CLA_Glut
chr7:138660079-138663489	002_IT_EP_CLA_Glut
chr2:173710859-173723657	002_IT_EP_CLA_Glut
chr11:44721812-44727130	002_IT_EP_CLA_Glut
chr1:80735870-80741297	002_IT_EP_CLA_Glut
chr6:56288948-56293729	002_IT_EP_CLA_Glut
chr9:116615186-116622175	002_IT_EP_CLA_Glut
chr19:24370731-24377049	002_IT_EP_CLA_Glut
chr7:66041672-66052408	002_IT_EP_CLA_Glut
chr12:74388566-74393120	002_IT_EP_CLA_Glut
chr7:133593579-133598674	002_IT_EP_CLA_Glut
chr2:174535600-174540993	002_IT_EP_CLA_Glut
chr7:110793377-110795915	002_IT_EP_CLA_Glut
chr5:151619325-151620481	002_IT_EP_CLA_Glut
chr2:52309669-52318089	002_IT_EP_CLA_Glut
chr6:75695099-75697572	002_IT_EP_CLA_Glut
chr8:34984843-34996208	002_IT_EP_CLA_Glut
chr2:10162363-10170605	002_IT_EP_CLA_Glut
chr2:73521503-73532747	002_IT_EP_CLA_Glut
chr4:76440989-76444480	002_IT_EP_CLA_Glut
chr15:62058769-62060929	002_IT_EP_CLA_Glut
chr3:18189264-18191449	002_IT_EP_CLA_Glut
chr6:56407594-56409619	002_IT_EP_CLA_Glut
chr12:93979207-93980790	002_IT_EP_CLA_Glut
chr16:21276710-21288170	002_IT_EP_CLA_Glut
chr6:14971738-14974333	002_IT_EP_CLA_Glut
chr6:72458442-72461868	002_IT_EP_CLA_Glut
chr8:61258889-61260246	002_IT_EP_CLA_Glut
chr10:47917345-47920327	002_IT_EP_CLA_Glut
chr14:48827294-48828760	002_IT_EP_CLA_Glut
chr16:43706053-43713114	002_IT_EP_CLA_Glut
chr9:102376822-102387590	002_IT_EP_CLA_Glut
chr14:102168680-102170889	002_IT_EP_CLA_Glut
chr6:108585444-108589764	002_IT_EP_CLA_Glut
chr16:51981984-51984861	002_IT_EP_CLA_Glut
chr2:139334330-139337799	002_IT_EP_CLA_Glut
chr14:102467810-102473172	002_IT_EP_CLA_Glut
chr18:83538800-83549120	002_IT_EP_CLA_Glut
chr9:102070922-102074218	002_IT_EP_CLA_Glut
chr11:51581782-51583792	002_IT_EP_CLA_Glut
chr18:79762872-79764247	002_IT_EP_CLA_Glut
chr8:127061514-127065335	002_IT_EP_CLA_Glut
chr2:174543015-174551786	002_IT_EP_CLA_Glut
chr18:84047039-84057493	002_IT_EP_CLA_Glut
chr3:151634788-151636784	002_IT_EP_CLA_Glut
chr4:19854217-19862020	002_IT_EP_CLA_Glut
chr16:13584786-13588744	002_IT_EP_CLA_Glut
chr16:43670631-43676307	002_IT_EP_CLA_Glut
chr18:46350558-46357019	002_IT_EP_CLA_Glut
chr9:15609976-15628517	002_IT_EP_CLA_Glut
chr14:47052060-47060480	002_IT_EP_CLA_Glut
chr14:100950072-100953426	002_IT_EP_CLA_Glut
chr2:51856538-51859281	002_IT_EP_CLA_Glut
chr13:88636337-88639170	002_IT_EP_CLA_Glut
chr5:114626592-114643819	002_IT_EP_CLA_Glut
chr4:151844319-151845967	002_IT_EP_CLA_Glut
chr18:13837759-13839679	002_IT_EP_CLA_Glut
chr19:50835618-50837527	002_IT_EP_CLA_Glut
chr7:37674467-37677183	002_IT_EP_CLA_Glut
chr2:148481532-148494336	002_IT_EP_CLA_Glut
chr5:51191382-51197965	002_IT_EP_CLA_Glut
chr14:100006343-100008803	002_IT_EP_CLA_Glut
chr16:43234950-43236690	002_IT_EP_CLA_Glut
chr14:51949754-51959845	002_IT_EP_CLA_Glut
chr2:117214102-117215997	002_IT_EP_CLA_Glut
chr5:148712916-148718432	002_IT_EP_CLA_Glut
chr2:51871502-51878769	002_IT_EP_CLA_Glut
chr14:71430547-71434164	002_IT_EP_CLA_Glut
chr12:74446543-74457155	002_IT_EP_CLA_Glut
chr9:68372764-68376392	002_IT_EP_CLA_Glut
chr7:133621705-133627053	002_IT_EP_CLA_Glut
chr9:97171500-97176389	002_IT_EP_CLA_Glut
chr18:24106938-24110321	002_IT_EP_CLA_Glut
chr6:46627993-46629885	002_IT_EP_CLA_Glut
chr2:11890256-11892138	002_IT_EP_CLA_Glut
chr6:148534562-148542296	002_IT_EP_CLA_Glut
chr12:16060164-16064738	002_IT_EP_CLA_Glut
chr14:32037689-32041373	002_IT_EP_CLA_Glut
chrX:161923787-161931431	002_IT_EP_CLA_Glut
chrX:163124993-163129751	002_IT_EP_CLA_Glut
chr13:44271729-44273402	002_IT_EP_CLA_Glut
chr11:65923150-65926576	002_IT_EP_CLA_Glut
chr12:91010117-91011030	002_IT_EP_CLA_Glut
chr19:9099078-9108297	002_IT_EP_CLA_Glut
chr10:106997950-107001349	002_IT_EP_CLA_Glut
chr12:89715095-89715746	002_IT_EP_CLA_Glut
chr18:30603491-30605476	002_IT_EP_CLA_Glut
chr12:28464976-28470456	002_IT_EP_CLA_Glut
chr1:34104299-34105654	002_IT_EP_CLA_Glut
chr10:105507428-105514802	002_IT_EP_CLA_Glut
chr16:29293033-29300173	002_IT_EP_CLA_Glut
chr4:151324594-151328833	002_IT_EP_CLA_Glut
chr7:124237262-124242953	002_IT_EP_CLA_Glut
chr14:51921098-51924295	002_IT_EP_CLA_Glut
chr3:17170852-17171459	002_IT_EP_CLA_Glut
chr5:16535275-16535725	002_IT_EP_CLA_Glut
chr16:43695300-43701114	002_IT_EP_CLA_Glut
chr9:79013144-79024202	002_IT_EP_CLA_Glut
chr2:119226556-119230477	002_IT_EP_CLA_Glut
chr5:70695194-70697399	002_IT_EP_CLA_Glut
chr12:73862606-73865994	002_IT_EP_CLA_Glut
chr14:63859910-63861298	002_IT_EP_CLA_Glut
chr14:99931946-99935156	002_IT_EP_CLA_Glut
chr16:88257031-88260719	002_IT_EP_CLA_Glut
chr1:39692912-39704118	002_IT_EP_CLA_Glut
chr18:14005688-14006932	002_IT_EP_CLA_Glut
chr2:74627920-74635236	002_IT_EP_CLA_Glut
chr4:113642536-113645166	002_IT_EP_CLA_Glut
chr4:20566880-20568015	002_IT_EP_CLA_Glut
chr12:77526472-77535715	002_IT_EP_CLA_Glut
chr12:8965163-8970912	002_IT_EP_CLA_Glut
chr4:32928195-32935151	002_IT_EP_CLA_Glut
chr5:66393312-66395933	002_IT_EP_CLA_Glut
chr13:16321993-16326080	002_IT_EP_CLA_Glut
chr1:41137939-41143921	002_IT_EP_CLA_Glut
chr1:114620823-114621953	002_IT_EP_CLA_Glut
chr1:189359303-189363179	002_IT_EP_CLA_Glut
chr2:6225132-6228084	002_IT_EP_CLA_Glut
chr3:108062690-108066737	002_IT_EP_CLA_Glut
chr4:87338738-87339712	002_IT_EP_CLA_Glut
chr5:26961859-26977624	002_IT_EP_CLA_Glut
chr6:53810863-53816294	002_IT_EP_CLA_Glut
chr11:39373421-39374547	002_IT_EP_CLA_Glut
chr15:63686736-63697218	002_IT_EP_CLA_Glut
chr18:46900419-46907860	002_IT_EP_CLA_Glut
chr7:37684014-37700412	002_IT_EP_CLA_Glut
chr8:61985591-61986342	002_IT_EP_CLA_Glut
chr1:182835306-182840589	002_IT_EP_CLA_Glut
chr14:62391313-62394233	002_IT_EP_CLA_Glut
chr12:90327438-90329183	002_IT_EP_CLA_Glut
chr9:36648131-36652876	002_IT_EP_CLA_Glut
chr5:64692204-64697204	002_IT_EP_CLA_Glut
chr1:9395843-9402583	002_IT_EP_CLA_Glut
chr18:24041122-24046641	002_IT_EP_CLA_Glut
chr5:71389832-71393801	002_IT_EP_CLA_Glut
chr2:158266917-158278059	002_IT_EP_CLA_Glut
chr1:41274112-41279603	002_IT_EP_CLA_Glut
chr3:82143212-82148006	002_IT_EP_CLA_Glut
chr3:129426021-129432023	002_IT_EP_CLA_Glut
chr14:46733962-46739979	002_IT_EP_CLA_Glut
chr1:41916907-41918094	002_IT_EP_CLA_Glut
chr2:128774661-128779012	002_IT_EP_CLA_Glut
chr12:106641744-106646982	002_IT_EP_CLA_Glut
chr17:53242416-53244165	002_IT_EP_CLA_Glut
chr12:44913581-44914511	002_IT_EP_CLA_Glut
chr1:148764488-148766054	002_IT_EP_CLA_Glut
chr8:127248082-127260076	002_IT_EP_CLA_Glut
chr7:140378344-140382924	002_IT_EP_CLA_Glut
chr8:24156861-24160271	002_IT_EP_CLA_Glut
chr10:111813949-111823921	002_IT_EP_CLA_Glut
chr5:51402132-51408493	002_IT_EP_CLA_Glut
chr15:63285200-63285929	002_IT_EP_CLA_Glut
chrX:96062848-96064475	002_IT_EP_CLA_Glut
chr17:83642418-83649073	002_IT_EP_CLA_Glut
chr18:4906814-4915837	002_IT_EP_CLA_Glut
chr5:116840570-116852844	002_IT_EP_CLA_Glut
chr18:72532502-72534341	002_IT_EP_CLA_Glut
chr1:39942491-39943524	002_IT_EP_CLA_Glut
chr3:66008845-66026434	002_IT_EP_CLA_Glut
chr13:71048673-71064850	002_IT_EP_CLA_Glut
chr5:136306857-136311266	002_IT_EP_CLA_Glut
chr15:83459798-83461666	002_IT_EP_CLA_Glut
chr10:24769010-24771182	002_IT_EP_CLA_Glut
chr1:67183540-67185115	002_IT_EP_CLA_Glut
chr1:183618142-183628363	002_IT_EP_CLA_Glut
chr7:130587979-130588338	002_IT_EP_CLA_Glut
chr16:40968153-40969570	002_IT_EP_CLA_Glut
chr1:41339999-41349019	002_IT_EP_CLA_Glut
chr1:117850710-117853386	002_IT_EP_CLA_Glut
chr1:161310522-161312693	002_IT_EP_CLA_Glut
chr2:98133991-98135972	002_IT_EP_CLA_Glut
chr2:126005969-126007250	002_IT_EP_CLA_Glut
chr2:146110690-146126852	002_IT_EP_CLA_Glut
chr3:76927451-76930042	002_IT_EP_CLA_Glut
chr3:147067452-147068390	002_IT_EP_CLA_Glut
chr4:8432448-8433939	002_IT_EP_CLA_Glut
chr5:114206178-114207816	002_IT_EP_CLA_Glut
chr5:137599721-137601444	002_IT_EP_CLA_Glut
chr6:54081490-54082535	002_IT_EP_CLA_Glut
chr8:19500864-19501816	002_IT_EP_CLA_Glut
chr8:61278662-61279601	002_IT_EP_CLA_Glut
chr8:80896553-80919908	002_IT_EP_CLA_Glut
chr8:97307772-97309572	002_IT_EP_CLA_Glut
chr8:125277193-125289889	002_IT_EP_CLA_Glut
chr9:116664345-116665150	002_IT_EP_CLA_Glut
chr10:25207213-25210646	002_IT_EP_CLA_Glut
chr10:125472257-125473633	002_IT_EP_CLA_Glut
chr10:125780945-125791619	002_IT_EP_CLA_Glut
chr11:4347646-4348950	002_IT_EP_CLA_Glut
chr11:56937964-56939688	002_IT_EP_CLA_Glut
chr12:41423001-41424795	002_IT_EP_CLA_Glut
chr12:47600689-47613249	002_IT_EP_CLA_Glut
chr12:90112288-90113971	002_IT_EP_CLA_Glut
chr12:97858278-97860512	002_IT_EP_CLA_Glut
chr13:15855091-15856605	002_IT_EP_CLA_Glut
chr13:20525268-20526398	002_IT_EP_CLA_Glut
chr13:79501930-79503265	002_IT_EP_CLA_Glut
chr13:81435025-81453341	002_IT_EP_CLA_Glut
chr13:113250399-113252249	002_IT_EP_CLA_Glut
chr14:83638251-83638783	002_IT_EP_CLA_Glut
chr16:32479526-32481646	002_IT_EP_CLA_Glut
chr17:5894016-5895634	002_IT_EP_CLA_Glut
chr18:14112131-14121037	002_IT_EP_CLA_Glut
chr18:24201735-24202886	002_IT_EP_CLA_Glut
chrX:51189681-51190786	002_IT_EP_CLA_Glut
chr1:134331728-134333724	002_IT_EP_CLA_Glut
chr15:7834711-7849264	002_IT_EP_CLA_Glut
chr4:124112854-124123439	002_IT_EP_CLA_Glut
chr1:6758161-6769284	002_IT_EP_CLA_Glut
chr9:119594794-119599925	002_IT_EP_CLA_Glut
chr2:168498324-168506347	002_IT_EP_CLA_Glut
chr18:76124396-76132436	002_IT_EP_CLA_Glut
chr17:47758881-47778196	002_IT_EP_CLA_Glut
chr2:74910642-74919522	002_IT_EP_CLA_Glut
chr3:82148152-82150836	002_IT_EP_CLA_Glut
chr2:27850245-27853985	002_IT_EP_CLA_Glut
chr18:4867557-4874537	002_IT_EP_CLA_Glut
chr4:53253457-53257561	002_IT_EP_CLA_Glut
chr4:19851456-19853875	002_IT_EP_CLA_Glut
chr3:31750486-31760149	002_IT_EP_CLA_Glut
chr15:70946840-70949815	002_IT_EP_CLA_Glut
chr13:53709123-53711867	002_IT_EP_CLA_Glut
chr19:52786387-52794472	002_IT_EP_CLA_Glut
chr19:24316277-24318871	002_IT_EP_CLA_Glut
chr12:15957626-15960726	002_IT_EP_CLA_Glut
chr6:108602853-108611284	002_IT_EP_CLA_Glut
chr2:164641458-164645252	002_IT_EP_CLA_Glut
chr14:46994187-47005109	002_IT_EP_CLA_Glut
chr9:68376785-68381623	002_IT_EP_CLA_Glut
chr8:57992890-57996644	002_IT_EP_CLA_Glut
chr2:51639767-51647433	002_IT_EP_CLA_Glut
chr2:78690536-78695173	002_IT_EP_CLA_Glut
chr15:55742210-55759122	002_IT_EP_CLA_Glut
chr17:7660849-7668495	002_IT_EP_CLA_Glut
chr1:137258128-137266021	002_IT_EP_CLA_Glut
chr1:95361707-95363438	002_IT_EP_CLA_Glut
chr2:25391415-25401623	002_IT_EP_CLA_Glut
chr1:189495189-189500374	002_IT_EP_CLA_Glut
chr1:46294966-46295616	002_IT_EP_CLA_Glut
chr19:50438546-50444213	002_IT_EP_CLA_Glut
chr5:67376949-67377802	002_IT_EP_CLA_Glut
chr9:68429466-68430995	002_IT_EP_CLA_Glut
chr10:56855412-56861202	002_IT_EP_CLA_Glut
chr1:125819996-125828945	002_IT_EP_CLA_Glut
chr1:42292725-42297240	002_IT_EP_CLA_Glut
chr11:8807896-8817667	002_IT_EP_CLA_Glut
chr18:68857595-68860116	002_IT_EP_CLA_Glut
chr12:112709263-112710510	002_IT_EP_CLA_Glut
chr10:79395392-79398070	002_IT_EP_CLA_Glut
chr14:61164702-61169493	002_IT_EP_CLA_Glut
chrX:7234859-7235621	002_IT_EP_CLA_Glut
chr16:13487562-13489423	002_IT_EP_CLA_Glut
chr2:126374667-126377972	002_IT_EP_CLA_Glut
chr5:79500185-79501331	002_IT_EP_CLA_Glut
chr10:20573623-20576804	002_IT_EP_CLA_Glut
chr12:74335070-74337394	002_IT_EP_CLA_Glut
chr17:84576801-84577700	002_IT_EP_CLA_Glut
chr6:9557751-9559951	002_IT_EP_CLA_Glut
chr14:47333052-47335319	002_IT_EP_CLA_Glut
chr14:58701548-58705987	002_IT_EP_CLA_Glut
chr16:43512327-43515143	002_IT_EP_CLA_Glut
chr4:8707480-8719080	002_IT_EP_CLA_Glut
chr5:114917418-114921484	002_IT_EP_CLA_Glut
chr4:28527418-28530476	002_IT_EP_CLA_Glut
chr5:43500906-43508354	002_IT_EP_CLA_Glut
chr7:138667061-138673963	002_IT_EP_CLA_Glut
chr19:52890154-52890588	002_IT_EP_CLA_Glut
chr1:57649753-57650837	002_IT_EP_CLA_Glut
chr1:64223046-64228497	002_IT_EP_CLA_Glut
chr2:149165389-149166781	002_IT_EP_CLA_Glut
chr12:111480620-111481816	002_IT_EP_CLA_Glut
chr7:133598895-133602529	002_IT_EP_CLA_Glut
chr6:148616761-148618991	002_IT_EP_CLA_Glut
chr12:89672076-89673800	002_IT_EP_CLA_Glut
chrX:157301955-157303952	002_IT_EP_CLA_Glut
chr2:73446785-73458322	002_IT_EP_CLA_Glut
chr5:127429161-127458831	002_IT_EP_CLA_Glut
chrX:159757011-159759141	002_IT_EP_CLA_Glut
chr17:87044152-87051976	002_IT_EP_CLA_Glut
chr8:47345386-47351188	002_IT_EP_CLA_Glut
chr1:31479624-31481543	002_IT_EP_CLA_Glut
chr19:14306842-14310862	002_IT_EP_CLA_Glut
chr2:117841773-117842558	002_IT_EP_CLA_Glut
chr1:82686177-82691567	002_IT_EP_CLA_Glut
chr10:54067140-54071763	002_IT_EP_CLA_Glut
chr14:47038552-47042577	002_IT_EP_CLA_Glut
chr9:49811450-49812321	002_IT_EP_CLA_Glut
chr8:47359681-47370122	002_IT_EP_CLA_Glut
chr7:133023451-133027624	002_IT_EP_CLA_Glut
chr2:103689705-103692314	002_IT_EP_CLA_Glut
chr12:75289971-75294592	002_IT_EP_CLA_Glut
chr2:117209056-117213329	002_IT_EP_CLA_Glut
chr7:81367360-81371128	002_IT_EP_CLA_Glut
chr14:14416099-14421909	002_IT_EP_CLA_Glut
chr2:51680570-51684273	002_IT_EP_CLA_Glut
chr4:32922074-32926600	002_IT_EP_CLA_Glut
chr8:57986164-57989084	002_IT_EP_CLA_Glut
chr12:30547078-30553570	002_IT_EP_CLA_Glut
chr5:80165106-80166620	002_IT_EP_CLA_Glut
chr6:148288122-148288913	002_IT_EP_CLA_Glut
chr2:75240670-75249711	002_IT_EP_CLA_Glut
chr18:13840978-13847323	002_IT_EP_CLA_Glut
chr16:43277766-43279439	002_IT_EP_CLA_Glut
chr2:143995952-144012833	002_IT_EP_CLA_Glut
chr6:14975775-14980104	002_IT_EP_CLA_Glut
chr4:124208567-124218931	002_IT_EP_CLA_Glut
chr13:25516358-25520882	002_IT_EP_CLA_Glut
chr2:84219135-84221584	002_IT_EP_CLA_Glut
chr2:134159812-134160847	002_IT_EP_CLA_Glut
chr5:108807256-108809096	002_IT_EP_CLA_Glut
chr7:80379409-80384982	002_IT_EP_CLA_Glut
chr19:52883171-52887936	002_IT_EP_CLA_Glut
chr9:41095178-41100836	002_IT_EP_CLA_Glut
chr18:52906518-52912638	002_IT_EP_CLA_Glut
chr12:73726312-73741063	002_IT_EP_CLA_Glut
chr2:172358261-172360322	002_IT_EP_CLA_Glut
chr7:76367905-76369753	002_IT_EP_CLA_Glut
chr7:133586320-133590127	002_IT_EP_CLA_Glut
chr9:33314358-33319028	002_IT_EP_CLA_Glut
chr10:92546862-92553251	002_IT_EP_CLA_Glut
chr13:21088625-21092891	002_IT_EP_CLA_Glut
chr15:25937985-25951121	002_IT_EP_CLA_Glut
chr17:83320442-83327935	002_IT_EP_CLA_Glut
chr18:84080177-84085380	002_IT_EP_CLA_Glut
chr19:21190413-21195721	002_IT_EP_CLA_Glut
chr19:24532602-24539410	002_IT_EP_CLA_Glut
chrX:163122618-163124769	002_IT_EP_CLA_Glut
chr7:108229715-108234208	002_IT_EP_CLA_Glut
chr18:14077355-14083614	002_IT_EP_CLA_Glut
chr11:18158848-18167477	002_IT_EP_CLA_Glut
chr5:9774492-9784349	002_IT_EP_CLA_Glut
chr16:43219644-43223141	002_IT_EP_CLA_Glut
chr1:128172661-128175886	002_IT_EP_CLA_Glut
chr14:46841878-46844374	002_IT_EP_CLA_Glut
chr6:95879011-95888520	002_IT_EP_CLA_Glut
chr10:15229921-15231549	002_IT_EP_CLA_Glut
chr14:46949341-46955292	002_IT_EP_CLA_Glut
chr14:53877729-53883161	002_IT_EP_CLA_Glut
chr5:148681373-148686465	002_IT_EP_CLA_Glut
chr6:138968359-138972405	002_IT_EP_CLA_Glut
chr10:102520352-102523501	002_IT_EP_CLA_Glut
chr13:91762875-91765869	002_IT_EP_CLA_Glut
chr18:62315588-62322130	002_IT_EP_CLA_Glut
chr2:73990659-73994573	002_IT_EP_CLA_Glut
chr1:76090365-76091535	002_IT_EP_CLA_Glut
chr1:183606833-183615001	002_IT_EP_CLA_Glut
chr3:15005118-15006416	002_IT_EP_CLA_Glut
chr4:109663509-109667622	002_IT_EP_CLA_Glut
chr8:127148434-127152008	002_IT_EP_CLA_Glut
chr10:11782012-11784497	002_IT_EP_CLA_Glut
chr12:59932311-59933973	002_IT_EP_CLA_Glut
chr14:47032423-47037339	002_IT_EP_CLA_Glut
chr17:88390882-88393071	002_IT_EP_CLA_Glut
chr19:24291011-24294441	002_IT_EP_CLA_Glut
chr4:23599769-23604787	002_IT_EP_CLA_Glut
chr6:15561097-15562552	002_IT_EP_CLA_Glut
chr7:123065552-123066781	002_IT_EP_CLA_Glut
chr8:127005142-127009205	002_IT_EP_CLA_Glut
chrX:79213304-79215142	002_IT_EP_CLA_Glut
chr3:132544489-132549890	002_IT_EP_CLA_Glut
chr6:54209782-54214968	002_IT_EP_CLA_Glut
chr10:106979632-106981490	002_IT_EP_CLA_Glut
chrX:72294251-72296235	002_IT_EP_CLA_Glut
chr3:130258517-130260910	002_IT_EP_CLA_Glut
chr16:16283278-16284390	002_IT_EP_CLA_Glut
chr7:77326924-77328725	002_IT_EP_CLA_Glut
chr11:39396381-39397273	002_IT_EP_CLA_Glut
chr12:75162952-75164771	002_IT_EP_CLA_Glut
chr2:152552348-152557417	002_IT_EP_CLA_Glut
chr14:67707248-67712074	002_IT_EP_CLA_Glut
chr16:51908500-51911477	002_IT_EP_CLA_Glut
chr14:13679174-13685019	002_IT_EP_CLA_Glut
chr6:14888240-14890613	002_IT_EP_CLA_Glut
chr12:37820880-37822174	002_IT_EP_CLA_Glut
chr17:58084993-58087323	002_IT_EP_CLA_Glut
chr17:86928700-86933874	002_IT_EP_CLA_Glut
chr10:88941939-88947952	002_IT_EP_CLA_Glut
chr4:72238492-72241511	002_IT_EP_CLA_Glut
chr1:35114705-35128446	002_IT_EP_CLA_Glut
chr10:92579018-92594302	002_IT_EP_CLA_Glut
chr10:54043157-54043656	002_IT_EP_CLA_Glut
chr8:41035095-41042904	002_IT_EP_CLA_Glut
chr3:39087639-39100969	002_IT_EP_CLA_Glut
chr1:99638065-99645748	002_IT_EP_CLA_Glut
chr2:126049386-126057419	002_IT_EP_CLA_Glut
chr6:4299123-4299729	002_IT_EP_CLA_Glut
chr9:95628390-95630512	002_IT_EP_CLA_Glut
chr18:18842804-18844045	002_IT_EP_CLA_Glut
chr2:110435917-110439018	002_IT_EP_CLA_Glut
chr2:157948095-157949468	002_IT_EP_CLA_Glut
chr14:86973792-86976087	002_IT_EP_CLA_Glut
chr19:30281134-30286296	002_IT_EP_CLA_Glut
chr5:97235773-97243195	002_IT_EP_CLA_Glut
chr7:37633059-37651382	002_IT_EP_CLA_Glut
chr7:37660008-37673225	002_IT_EP_CLA_Glut
chr16:48635869-48638392	002_IT_EP_CLA_Glut
chr7:79002109-79004436	002_IT_EP_CLA_Glut
chr3:109484591-109493841	002_IT_EP_CLA_Glut
chr6:148462153-148466307	002_IT_EP_CLA_Glut
chr2:60857632-60865427	002_IT_EP_CLA_Glut
chr12:68944462-68951258	002_IT_EP_CLA_Glut
chr17:67086746-67094523	002_IT_EP_CLA_Glut
chr18:69239060-69239814	002_IT_EP_CLA_Glut
chr2:168560168-168565430	002_IT_EP_CLA_Glut
chr11:68243565-68249811	002_IT_EP_CLA_Glut
chr1:80727136-80732009	002_IT_EP_CLA_Glut
chr12:37300712-37303940	002_IT_EP_CLA_Glut
chr5:65610363-65612162	002_IT_EP_CLA_Glut
chr1:167775129-167784743	002_IT_EP_CLA_Glut
chr2:75794910-75804905	002_IT_EP_CLA_Glut
chr6:94089067-94094347	002_IT_EP_CLA_Glut
chr9:102121834-102128467	002_IT_EP_CLA_Glut
chr17:68898256-68900874	002_IT_EP_CLA_Glut
chr9:50435170-50441041	002_IT_EP_CLA_Glut
chr14:47005553-47008754	002_IT_EP_CLA_Glut
chr15:65963678-65967466	002_IT_EP_CLA_Glut
chr10:55882871-55885007	002_IT_EP_CLA_Glut
chr3:136162330-136166235	002_IT_EP_CLA_Glut
chr16:85880341-85885560	002_IT_EP_CLA_Glut
chr18:47583144-47588026	002_IT_EP_CLA_Glut
chr10:45862324-45867577	002_IT_EP_CLA_Glut
chr11:106706865-106714142	002_IT_EP_CLA_Glut
chr2:51859940-51867814	002_IT_EP_CLA_Glut
chr7:123059199-123062312	002_IT_EP_CLA_Glut
chr4:98679746-98687465	002_IT_EP_CLA_Glut
chr12:6544291-6546653	002_IT_EP_CLA_Glut
chr6:101191985-101201928	002_IT_EP_CLA_Glut
chr12:89953762-89956364	002_IT_EP_CLA_Glut
chr4:39495803-39499020	002_IT_EP_CLA_Glut
chr1:89527549-89543679	002_IT_EP_CLA_Glut
chr5:136317108-136324440	002_IT_EP_CLA_Glut
chr18:24111669-24113067	002_IT_EP_CLA_Glut
chr14:58085547-58102052	002_IT_EP_CLA_Glut
chr3:157749314-157751522	002_IT_EP_CLA_Glut
chr12:15896135-15898025	002_IT_EP_CLA_Glut
chr13:81310472-81315143	002_IT_EP_CLA_Glut
chrX:53134553-53138740	002_IT_EP_CLA_Glut
chr17:83612717-83615688	002_IT_EP_CLA_Glut
chr10:12487144-12491416	002_IT_EP_CLA_Glut
chr14:60714951-60717579	002_IT_EP_CLA_Glut
chr6:82452776-82455328	002_IT_EP_CLA_Glut
chr10:130061951-130062781	002_IT_EP_CLA_Glut
chr3:54568291-54569385	002_IT_EP_CLA_Glut
chr3:118512925-118516895	002_IT_EP_CLA_Glut
chr8:127117132-127119822	002_IT_EP_CLA_Glut
chr12:34994032-34996748	002_IT_EP_CLA_Glut
chr3:15256912-15259267	002_IT_EP_CLA_Glut
chr6:53907478-53912783	002_IT_EP_CLA_Glut
chr6:78768540-78769355	002_IT_EP_CLA_Glut
chr14:93634020-93636339	002_IT_EP_CLA_Glut
chr16:52533271-52535605	002_IT_EP_CLA_Glut
chr1:87300733-87303025	002_IT_EP_CLA_Glut
chr11:41762694-41764054	002_IT_EP_CLA_Glut
chr15:82722954-82725663	002_IT_EP_CLA_Glut
chrX:110302867-110304362	002_IT_EP_CLA_Glut
chr1:39874660-39875582	002_IT_EP_CLA_Glut
chr1:47461933-47462819	002_IT_EP_CLA_Glut
chr1:47627617-47628303	002_IT_EP_CLA_Glut
chr1:47784126-47785335	002_IT_EP_CLA_Glut
chr1:54986979-54987504	002_IT_EP_CLA_Glut
chr1:58526327-58529284	002_IT_EP_CLA_Glut
chr1:62247159-62248801	002_IT_EP_CLA_Glut
chr1:70003536-70006345	002_IT_EP_CLA_Glut
chr1:80694278-80695843	002_IT_EP_CLA_Glut
chr1:89327894-89336027	002_IT_EP_CLA_Glut
chr1:112224175-112225976	002_IT_EP_CLA_Glut
chr1:149695602-149698196	002_IT_EP_CLA_Glut
chr1:149856793-149857520	002_IT_EP_CLA_Glut
chr1:154020096-154021712	002_IT_EP_CLA_Glut
chr1:163259612-163261052	002_IT_EP_CLA_Glut
chr1:189204354-189205805	002_IT_EP_CLA_Glut
chr1:189208360-189210755	002_IT_EP_CLA_Glut
chr2:17726679-17728714	002_IT_EP_CLA_Glut
chr2:26126999-26134276	002_IT_EP_CLA_Glut
chr2:30688161-30689888	002_IT_EP_CLA_Glut
chr2:44214798-44215933	002_IT_EP_CLA_Glut
chr2:53799802-53801504	002_IT_EP_CLA_Glut
chr2:59535727-59540343	002_IT_EP_CLA_Glut
chr2:60281532-60286807	002_IT_EP_CLA_Glut
chr2:77142685-77145093	002_IT_EP_CLA_Glut
chr2:162126357-162129216	002_IT_EP_CLA_Glut
chr2:170172482-170183977	002_IT_EP_CLA_Glut
chr3:7020608-7021149	002_IT_EP_CLA_Glut
chr3:38592220-38593818	002_IT_EP_CLA_Glut
chr3:73893548-73894886	002_IT_EP_CLA_Glut
chr3:77626142-77627769	002_IT_EP_CLA_Glut
chr3:91543701-91545117	002_IT_EP_CLA_Glut
chr3:94536205-94537597	002_IT_EP_CLA_Glut
chr3:97671626-97673740	002_IT_EP_CLA_Glut
chr3:100340806-100341864	002_IT_EP_CLA_Glut
chr3:124971574-124972306	002_IT_EP_CLA_Glut
chr3:134174156-134186475	002_IT_EP_CLA_Glut
chr3:135571752-135582908	002_IT_EP_CLA_Glut
chr3:153867014-153868042	002_IT_EP_CLA_Glut
chr3:157826758-157829576	002_IT_EP_CLA_Glut
chr4:4895549-4896183	002_IT_EP_CLA_Glut
chr4:7806076-7806584	002_IT_EP_CLA_Glut
chr4:15691909-15692829	002_IT_EP_CLA_Glut
chr4:45055656-45056494	002_IT_EP_CLA_Glut
chr4:64722855-64726011	002_IT_EP_CLA_Glut
chr4:65074392-65075718	002_IT_EP_CLA_Glut
chr4:73015774-73017363	002_IT_EP_CLA_Glut
chr4:85897907-85905612	002_IT_EP_CLA_Glut
chr4:113861706-113862638	002_IT_EP_CLA_Glut
chr4:124044302-124044951	002_IT_EP_CLA_Glut
chr4:124496012-124497303	002_IT_EP_CLA_Glut
chr4:139650394-139651968	002_IT_EP_CLA_Glut
chr4:144347613-144347967	002_IT_EP_CLA_Glut
chr5:6421200-6422018	002_IT_EP_CLA_Glut
chr5:9968191-9969095	002_IT_EP_CLA_Glut
chr5:50724917-50725423	002_IT_EP_CLA_Glut
chr5:59740715-59741557	002_IT_EP_CLA_Glut
chr5:98038672-98039875	002_IT_EP_CLA_Glut
chr5:104929409-104930941	002_IT_EP_CLA_Glut
chr5:114662133-114663540	002_IT_EP_CLA_Glut
chr5:136311391-136317050	002_IT_EP_CLA_Glut
chr5:140309463-140310479	002_IT_EP_CLA_Glut
chr5:148704312-148705491	002_IT_EP_CLA_Glut
chr5:148719976-148720891	002_IT_EP_CLA_Glut
chr6:4297211-4298715	002_IT_EP_CLA_Glut
chr6:12391981-12397553	002_IT_EP_CLA_Glut
chr6:65167856-65169771	002_IT_EP_CLA_Glut
chr6:94574844-94576121	002_IT_EP_CLA_Glut
chr6:95533488-95535110	002_IT_EP_CLA_Glut
chr6:119805015-119806765	002_IT_EP_CLA_Glut
chr6:122462967-122464906	002_IT_EP_CLA_Glut
chr6:128570515-128574715	002_IT_EP_CLA_Glut
chr6:139450532-139451996	002_IT_EP_CLA_Glut
chr7:13259589-13260355	002_IT_EP_CLA_Glut
chr7:26591976-26592894	002_IT_EP_CLA_Glut
chr7:26967971-26969078	002_IT_EP_CLA_Glut
chr7:28252756-28254109	002_IT_EP_CLA_Glut
chr7:28267286-28268383	002_IT_EP_CLA_Glut
chr7:28784514-28785949	002_IT_EP_CLA_Glut
chr7:48233358-48234312	002_IT_EP_CLA_Glut
chr7:55896764-55897429	002_IT_EP_CLA_Glut
chr7:82503729-82505151	002_IT_EP_CLA_Glut
chr7:88953513-88954524	002_IT_EP_CLA_Glut
chr8:10743663-10746038	002_IT_EP_CLA_Glut
chr8:35068496-35081202	002_IT_EP_CLA_Glut
chr8:38945318-38947203	002_IT_EP_CLA_Glut
chr8:52458210-52460224	002_IT_EP_CLA_Glut
chr8:63613486-63615066	002_IT_EP_CLA_Glut
chr8:103724465-103729155	002_IT_EP_CLA_Glut
chr8:109197948-109199002	002_IT_EP_CLA_Glut
chr8:127271148-127271744	002_IT_EP_CLA_Glut
chr8:127584628-127586208	002_IT_EP_CLA_Glut
chr9:12001529-12003280	002_IT_EP_CLA_Glut
chr9:12912136-12914128	002_IT_EP_CLA_Glut
chr9:16901928-16903170	002_IT_EP_CLA_Glut
chr9:38089697-38090087	002_IT_EP_CLA_Glut
chr9:38750886-38751599	002_IT_EP_CLA_Glut
chr9:52380634-52381180	002_IT_EP_CLA_Glut
chr9:77409903-77415591	002_IT_EP_CLA_Glut
chr9:79599180-79600348	002_IT_EP_CLA_Glut
chr9:95624806-95627518	002_IT_EP_CLA_Glut
chr9:102021816-102022781	002_IT_EP_CLA_Glut
chr9:112000951-112001191	002_IT_EP_CLA_Glut
chr10:4093226-4094747	002_IT_EP_CLA_Glut
chr10:54050599-54056077	002_IT_EP_CLA_Glut
chr10:55981593-55984432	002_IT_EP_CLA_Glut
chr10:56589036-56590377	002_IT_EP_CLA_Glut
chr10:88031723-88033533	002_IT_EP_CLA_Glut
chr10:105186566-105188561	002_IT_EP_CLA_Glut
chr10:129674532-129675693	002_IT_EP_CLA_Glut
chr11:3404933-3405649	002_IT_EP_CLA_Glut
chr11:22572904-22575647	002_IT_EP_CLA_Glut
chr11:87831257-87837986	002_IT_EP_CLA_Glut
chr11:105576182-105577662	002_IT_EP_CLA_Glut
chr11:114910680-114917471	002_IT_EP_CLA_Glut
chr12:6099416-6100016	002_IT_EP_CLA_Glut
chr12:6371255-6372791	002_IT_EP_CLA_Glut
chr12:15408809-15410892	002_IT_EP_CLA_Glut
chr12:16213301-16214555	002_IT_EP_CLA_Glut
chr12:30352041-30354785	002_IT_EP_CLA_Glut
chr12:73656405-73669166	002_IT_EP_CLA_Glut
chr12:89764117-89766395	002_IT_EP_CLA_Glut
chr12:90051343-90053237	002_IT_EP_CLA_Glut
chr12:90388100-90396344	002_IT_EP_CLA_Glut
chr12:92534405-92534985	002_IT_EP_CLA_Glut
chr13:7982332-7984412	002_IT_EP_CLA_Glut
chr13:16860930-16862322	002_IT_EP_CLA_Glut
chr13:17520902-17521827	002_IT_EP_CLA_Glut
chr13:17691374-17691960	002_IT_EP_CLA_Glut
chr13:30628305-30628780	002_IT_EP_CLA_Glut
chr13:42556162-42557314	002_IT_EP_CLA_Glut
chr13:44687464-44689420	002_IT_EP_CLA_Glut
chr13:81015592-81016787	002_IT_EP_CLA_Glut
chr13:103645440-103650012	002_IT_EP_CLA_Glut
chr13:103797414-103801153	002_IT_EP_CLA_Glut
chr14:10392944-10393698	002_IT_EP_CLA_Glut
chr14:18247721-18248941	002_IT_EP_CLA_Glut
chr14:46879810-46883264	002_IT_EP_CLA_Glut
chr14:47393525-47396646	002_IT_EP_CLA_Glut
chr14:54402205-54403855	002_IT_EP_CLA_Glut
chr14:55304891-55305846	002_IT_EP_CLA_Glut
chr14:77969968-77972282	002_IT_EP_CLA_Glut
chr14:79270262-79274645	002_IT_EP_CLA_Glut
chr14:86190462-86192407	002_IT_EP_CLA_Glut
chr15:4003899-4004667	002_IT_EP_CLA_Glut
chr15:9646633-9648120	002_IT_EP_CLA_Glut
chr15:39326679-39327862	002_IT_EP_CLA_Glut
chr15:60244536-60248418	002_IT_EP_CLA_Glut
chr15:72392527-72393932	002_IT_EP_CLA_Glut
chr15:87306575-87307320	002_IT_EP_CLA_Glut
chr15:94910789-94911900	002_IT_EP_CLA_Glut
chr16:13604988-13606774	002_IT_EP_CLA_Glut
chr16:40535243-40535892	002_IT_EP_CLA_Glut
chr16:43528858-43535252	002_IT_EP_CLA_Glut
chr16:43684412-43685513	002_IT_EP_CLA_Glut
chr16:48149384-48150581	002_IT_EP_CLA_Glut
chr16:52897255-52897475	002_IT_EP_CLA_Glut
chr16:62025074-62026462	002_IT_EP_CLA_Glut
chr16:85918450-85921720	002_IT_EP_CLA_Glut
chr17:62104391-62105179	002_IT_EP_CLA_Glut
chr17:86968040-86969958	002_IT_EP_CLA_Glut
chr17:91142250-91143826	002_IT_EP_CLA_Glut
chr18:8162745-8163699	002_IT_EP_CLA_Glut
chr18:24303656-24310860	002_IT_EP_CLA_Glut
chr18:37666834-37668344	002_IT_EP_CLA_Glut
chr18:38828044-38831414	002_IT_EP_CLA_Glut
chr18:48870284-48871424	002_IT_EP_CLA_Glut
chr19:39561957-39562822	002_IT_EP_CLA_Glut
chr19:50515401-50516929	002_IT_EP_CLA_Glut
chrX:46531515-46532157	002_IT_EP_CLA_Glut
chrX:50660658-50663208	002_IT_EP_CLA_Glut
chrX:77797468-77801204	002_IT_EP_CLA_Glut
chrX:81947353-81948553	002_IT_EP_CLA_Glut
chrX:130777203-130779674	002_IT_EP_CLA_Glut
chrX:143632855-143635092	002_IT_EP_CLA_Glut
chrX:168096537-168097861	002_IT_EP_CLA_Glut
chr1:193052002-193056345	002_IT_EP_CLA_Glut
chr4:44245895-44250804	002_IT_EP_CLA_Glut
chr4:109829336-109831322	002_IT_EP_CLA_Glut
chr5:132846978-132849262	002_IT_EP_CLA_Glut
chr6:148427084-148428490	002_IT_EP_CLA_Glut
chr12:30323055-30327571	002_IT_EP_CLA_Glut
chr8:30850148-30857897	002_IT_EP_CLA_Glut
chr4:30682001-30683690	002_IT_EP_CLA_Glut
chr8:127101269-127105497	002_IT_EP_CLA_Glut
chr1:98537092-98538519	002_IT_EP_CLA_Glut
chr1:117186860-117187763	002_IT_EP_CLA_Glut
chr1:156534869-156537942	002_IT_EP_CLA_Glut
chr3:29054261-29060232	002_IT_EP_CLA_Glut
chr4:24048708-24049210	002_IT_EP_CLA_Glut
chr10:40126789-40129044	002_IT_EP_CLA_Glut
chr11:10317522-10321433	002_IT_EP_CLA_Glut
chr16:19236049-19238070	002_IT_EP_CLA_Glut
chr16:86311242-86315391	002_IT_EP_CLA_Glut
chr17:25369142-25371749	002_IT_EP_CLA_Glut
chr19:15855659-15856344	002_IT_EP_CLA_Glut
chrX:12344866-12349628	002_IT_EP_CLA_Glut
chr1:76264166-76267366	002_IT_EP_CLA_Glut
chr2:8928086-8930050	002_IT_EP_CLA_Glut
chr3:100960798-100963316	002_IT_EP_CLA_Glut
chr12:30336489-30339666	002_IT_EP_CLA_Glut
chr17:65752950-65764452	002_IT_EP_CLA_Glut
chr3:105917807-105918640	002_IT_EP_CLA_Glut
chr14:100194946-100196183	002_IT_EP_CLA_Glut
chr2:169232116-169235433	002_IT_EP_CLA_Glut
chr6:13141261-13144270	002_IT_EP_CLA_Glut
chr2:74083966-74090358	002_IT_EP_CLA_Glut
chr6:148285278-148286912	002_IT_EP_CLA_Glut
chr1:101317484-101318512	002_IT_EP_CLA_Glut
chr5:116672608-116683460	002_IT_EP_CLA_Glut
chr12:76668705-76677197	002_IT_EP_CLA_Glut
chr7:110738383-110747188	002_IT_EP_CLA_Glut
chr3:131347863-131353007	002_IT_EP_CLA_Glut
chr18:62003492-62009450	002_IT_EP_CLA_Glut
chr12:93593823-93596513	002_IT_EP_CLA_Glut
chr6:140235192-140241127	002_IT_EP_CLA_Glut
chr14:88006364-88008630	002_IT_EP_CLA_Glut
chr10:57000741-57006020	002_IT_EP_CLA_Glut
chr8:34172797-34176160	002_IT_EP_CLA_Glut
chr4:39503340-39505803	002_IT_EP_CLA_Glut
chr2:50530449-50534547	002_IT_EP_CLA_Glut
chr16:91417562-91420934	002_IT_EP_CLA_Glut
chr9:68120394-68132185	002_IT_EP_CLA_Glut
chr1:47683346-47684377	002_IT_EP_CLA_Glut
chr3:124742976-124744981	002_IT_EP_CLA_Glut
chr5:148654945-148660973	002_IT_EP_CLA_Glut
chr11:107395405-107400204	002_IT_EP_CLA_Glut
chr16:88435130-88436938	002_IT_EP_CLA_Glut
chr19:43109630-43110595	002_IT_EP_CLA_Glut
chr6:141363137-141367520	002_IT_EP_CLA_Glut
chr10:45950714-45952462	002_IT_EP_CLA_Glut
chr16:90524193-90529907	002_IT_EP_CLA_Glut
chr17:5252194-5253982	002_IT_EP_CLA_Glut
chr1:176090757-176094278	002_IT_EP_CLA_Glut
chr1:42246853-42250372	002_IT_EP_CLA_Glut
chr2:22634565-22651246	002_IT_EP_CLA_Glut
chr2:86667980-86670318	002_IT_EP_CLA_Glut
chr6:4157853-4161163	002_IT_EP_CLA_Glut
chr12:45016894-45022799	002_IT_EP_CLA_Glut
chr16:50609307-50614789	002_IT_EP_CLA_Glut
chr18:13750998-13762524	002_IT_EP_CLA_Glut
chr2:51894302-51903041	002_IT_EP_CLA_Glut
chr2:126191452-126197882	002_IT_EP_CLA_Glut
chr3:39108419-39114471	002_IT_EP_CLA_Glut
chr8:128445308-128452492	002_IT_EP_CLA_Glut
chr11:107938483-107940810	002_IT_EP_CLA_Glut
chr12:75230349-75233733	002_IT_EP_CLA_Glut
chr12:89847662-89850779	002_IT_EP_CLA_Glut
chr14:79259316-79265560	002_IT_EP_CLA_Glut
chr15:62104003-62107087	002_IT_EP_CLA_Glut
chr16:13540650-13543446	002_IT_EP_CLA_Glut
chr19:50313047-50317580	002_IT_EP_CLA_Glut
chr2:8912066-8913857	002_IT_EP_CLA_Glut
chr13:86845906-86847457	002_IT_EP_CLA_Glut
chr18:69183822-69188601	002_IT_EP_CLA_Glut
chr17:63788943-63793193	002_IT_EP_CLA_Glut
chr18:46343413-46346835	002_IT_EP_CLA_Glut
chr2:134229322-134233104	002_IT_EP_CLA_Glut
chr6:52351040-52355978	002_IT_EP_CLA_Glut
chr9:11660980-11662679	002_IT_EP_CLA_Glut
chr16:13610694-13613049	002_IT_EP_CLA_Glut
chr1:123239331-123246844	002_IT_EP_CLA_Glut
chr9:91576734-91578556	002_IT_EP_CLA_Glut
chr18:32155251-32158388	002_IT_EP_CLA_Glut
chr1:38928291-38932047	002_IT_EP_CLA_Glut
chr12:95468764-95471767	002_IT_EP_CLA_Glut
chrX:68994280-68995329	002_IT_EP_CLA_Glut
chr1:88067961-88074071	002_IT_EP_CLA_Glut
chr1:138505836-138509555	002_IT_EP_CLA_Glut
chr1:165779559-165782749	002_IT_EP_CLA_Glut
chr3:58933589-58934721	002_IT_EP_CLA_Glut
chr5:22438120-22442180	002_IT_EP_CLA_Glut
chr5:32382689-32386558	002_IT_EP_CLA_Glut
chr9:54398844-54400552	002_IT_EP_CLA_Glut
chr10:87196269-87199892	002_IT_EP_CLA_Glut
chr10:87203239-87217595	002_IT_EP_CLA_Glut
chr12:89999299-90002516	002_IT_EP_CLA_Glut
chr16:39715404-39724832	002_IT_EP_CLA_Glut
chr7:128996703-129002118	002_IT_EP_CLA_Glut
chr11:38114907-38118524	002_IT_EP_CLA_Glut
chr17:71280662-71287853	002_IT_EP_CLA_Glut
chr17:17974710-17975702	002_IT_EP_CLA_Glut
chr3:153235809-153240966	002_IT_EP_CLA_Glut
chr1:42084780-42087811	002_IT_EP_CLA_Glut
chr13:71869340-71874207	002_IT_EP_CLA_Glut
chr2:60968258-60974074	002_IT_EP_CLA_Glut
chr12:75148641-75152392	002_IT_EP_CLA_Glut
chrX:96837766-96839609	002_IT_EP_CLA_Glut
chr10:102622326-102623300	002_IT_EP_CLA_Glut
chr2:75729539-75734006	002_IT_EP_CLA_Glut
chr5:69338097-69343216	002_IT_EP_CLA_Glut
chr17:5917608-5922534	002_IT_EP_CLA_Glut
chr2:117216326-117220614	002_IT_EP_CLA_Glut
chr4:8587175-8588474	002_IT_EP_CLA_Glut
chr6:4510125-4513312	002_IT_EP_CLA_Glut
chr11:96666728-96671911	002_IT_EP_CLA_Glut
chr16:42864206-42865613	002_IT_EP_CLA_Glut
chr14:46752024-46759178	002_IT_EP_CLA_Glut
chr1:107835232-107837133	002_IT_EP_CLA_Glut
chr17:51345301-51349700	002_IT_EP_CLA_Glut
chr3:43281960-43282992	002_IT_EP_CLA_Glut
chr16:40958577-40959693	002_IT_EP_CLA_Glut
chr17:9882968-9894063	002_IT_EP_CLA_Glut
chr8:61333090-61333899	002_IT_EP_CLA_Glut
chr8:127109014-127109914	002_IT_EP_CLA_Glut
chr18:19601689-19602870	002_IT_EP_CLA_Glut
chr8:44669911-44672732	002_IT_EP_CLA_Glut
chr8:61271854-61273679	002_IT_EP_CLA_Glut
chr6:137538167-137549824	002_IT_EP_CLA_Glut
chr11:8447016-8448401	002_IT_EP_CLA_Glut
chr15:87064676-87072854	002_IT_EP_CLA_Glut
chr11:101536144-101545780	002_IT_EP_CLA_Glut
chr5:67412601-67414763	002_IT_EP_CLA_Glut
chr9:58388554-58397616	002_IT_EP_CLA_Glut
chr8:125441066-125456330	002_IT_EP_CLA_Glut
chr18:46364756-46374596	002_IT_EP_CLA_Glut
chr5:50686269-50688989	002_IT_EP_CLA_Glut
chr2:6186337-6197612	002_IT_EP_CLA_Glut
chr7:127730992-127731856	002_IT_EP_CLA_Glut
chr5:27872438-27875251	002_IT_EP_CLA_Glut
chr11:79822342-79834559	002_IT_EP_CLA_Glut
chr19:50410876-50413025	002_IT_EP_CLA_Glut
chr4:40504787-40511984	002_IT_EP_CLA_Glut
chr13:15591984-15607175	002_IT_EP_CLA_Glut
chr12:91048017-91049436	002_IT_EP_CLA_Glut
chr9:116115940-116128438	002_IT_EP_CLA_Glut
chr16:86458770-86460110	002_IT_EP_CLA_Glut
chr8:127266734-127269250	002_IT_EP_CLA_Glut
chr6:93974939-93999196	002_IT_EP_CLA_Glut
chr17:64949002-64968439	002_IT_EP_CLA_Glut
chr11:57924454-57926848	002_IT_EP_CLA_Glut
chr14:99966268-99967396	002_IT_EP_CLA_Glut
chr1:89545760-89552424	002_IT_EP_CLA_Glut
chr5:64742383-64754768	002_IT_EP_CLA_Glut
chr6:54195325-54204160	002_IT_EP_CLA_Glut
chr16:68915073-68916629	002_IT_EP_CLA_Glut
chr10:55706496-55709168	002_IT_EP_CLA_Glut
chr17:5911250-5913294	002_IT_EP_CLA_Glut
chr14:101498070-101502587	002_IT_EP_CLA_Glut
chr16:20932291-20935211	002_IT_EP_CLA_Glut
chr19:52770393-52777196	002_IT_EP_CLA_Glut
chr7:118589689-118600612	002_IT_EP_CLA_Glut
chr6:133565268-133567845	002_IT_EP_CLA_Glut
chr7:69291408-69292603	002_IT_EP_CLA_Glut
chr11:22989935-22991158	002_IT_EP_CLA_Glut
chr19:36369896-36381655	002_IT_EP_CLA_Glut
chr16:22695653-22699652	002_IT_EP_CLA_Glut
chr5:6251571-6252502	002_IT_EP_CLA_Glut
chr9:97150963-97152462	002_IT_EP_CLA_Glut
chr1:34508765-34517245	002_IT_EP_CLA_Glut
chr15:46218354-46219047	002_IT_EP_CLA_Glut
chrX:57304439-57307648	002_IT_EP_CLA_Glut
chr5:51322494-51325538	002_IT_EP_CLA_Glut
chr1:186146932-186154627	002_IT_EP_CLA_Glut
chr16:88448088-88451941	002_IT_EP_CLA_Glut
chr4:23248601-23249447	002_IT_EP_CLA_Glut
chr18:69479987-69481459	002_IT_EP_CLA_Glut
chr8:60217867-60219935	002_IT_EP_CLA_Glut
chr17:77816027-77816736	002_IT_EP_CLA_Glut
chr1:36056598-36065393	002_IT_EP_CLA_Glut
chr1:80755516-80762440	002_IT_EP_CLA_Glut
chrX:57321737-57328543	002_IT_EP_CLA_Glut
chr19:50989215-50990703	002_IT_EP_CLA_Glut
chr2:41550230-41551455	002_IT_EP_CLA_Glut
chr7:140608695-140610725	002_IT_EP_CLA_Glut
chr2:107045560-107046554	002_IT_EP_CLA_Glut
chr3:136681881-136685452	002_IT_EP_CLA_Glut
chr4:4840026-4841351	002_IT_EP_CLA_Glut
chr8:57794464-57799066	002_IT_EP_CLA_Glut
chr1:41217653-41224547	002_IT_EP_CLA_Glut
chr3:50939415-50940743	002_IT_EP_CLA_Glut
chr9:116638737-116641011	002_IT_EP_CLA_Glut
chrX:94429055-94432296	002_IT_EP_CLA_Glut
chrX:95069887-95075263	002_IT_EP_CLA_Glut
chr12:68686634-68688788	002_IT_EP_CLA_Glut
chr11:71733710-71747127	002_IT_EP_CLA_Glut
chr12:16067663-16073656	002_IT_EP_CLA_Glut
chr13:63540207-63541689	002_IT_EP_CLA_Glut
chr14:101395152-101396939	002_IT_EP_CLA_Glut
chr14:115639456-115640457	002_IT_EP_CLA_Glut
chr8:108856553-108865760	002_IT_EP_CLA_Glut
chr10:53880785-53881363	002_IT_EP_CLA_Glut
chr12:25899370-25901400	002_IT_EP_CLA_Glut
chr18:52816644-52823156	002_IT_EP_CLA_Glut
chr10:124814781-124817484	002_IT_EP_CLA_Glut
chr14:89340093-89342100	002_IT_EP_CLA_Glut
chr1:163628584-163630679	002_IT_EP_CLA_Glut
chr5:54163147-54165697	002_IT_EP_CLA_Glut
chr9:68499880-68509970	002_IT_EP_CLA_Glut
chr10:35131188-35132916	002_IT_EP_CLA_Glut
chr8:98943364-98945887	002_IT_EP_CLA_Glut
chr2:60854097-60857110	002_IT_EP_CLA_Glut
chr3:109030281-109031814	002_IT_EP_CLA_Glut
chr4:90222058-90225659	002_IT_EP_CLA_Glut
chr4:151514017-151523194	002_IT_EP_CLA_Glut
chr5:120203212-120215692	002_IT_EP_CLA_Glut
chr5:148693693-148694838	002_IT_EP_CLA_Glut
chr6:37562775-37564701	002_IT_EP_CLA_Glut
chr7:131227782-131229960	002_IT_EP_CLA_Glut
chr8:41043164-41046700	002_IT_EP_CLA_Glut
chr10:51369446-51370314	002_IT_EP_CLA_Glut
chr10:54028499-54029826	002_IT_EP_CLA_Glut
chr10:92567969-92570228	002_IT_EP_CLA_Glut
chr12:74948195-74949733	002_IT_EP_CLA_Glut
chr13:45037525-45039906	002_IT_EP_CLA_Glut
chr14:99616636-99618665	002_IT_EP_CLA_Glut
chr16:48215643-48219264	002_IT_EP_CLA_Glut
chr17:66998773-67000766	002_IT_EP_CLA_Glut
chr12:32207723-32213614	002_IT_EP_CLA_Glut
chr5:74025594-74026991	002_IT_EP_CLA_Glut
chr7:124266613-124269224	002_IT_EP_CLA_Glut
chr10:64109772-64112687	002_IT_EP_CLA_Glut
chr12:99701055-99706830	002_IT_EP_CLA_Glut
chr14:115610630-115613439	002_IT_EP_CLA_Glut
chr18:81565755-81567700	002_IT_EP_CLA_Glut
chr14:35927451-35929698	002_IT_EP_CLA_Glut
chr14:117221462-117222202	002_IT_EP_CLA_Glut
chr15:13598665-13601922	002_IT_EP_CLA_Glut
chr15:32158312-32163702	002_IT_EP_CLA_Glut
chr16:78038770-78041733	002_IT_EP_CLA_Glut
chr11:72544328-72552995	002_IT_EP_CLA_Glut
chr11:111598536-111603004	002_IT_EP_CLA_Glut
chr5:36251411-36254114	002_IT_EP_CLA_Glut
chr4:71821373-71823132	002_IT_EP_CLA_Glut
chr15:13361852-13363317	002_IT_EP_CLA_Glut
chrX:132779799-132781183	002_IT_EP_CLA_Glut
chr1:94323697-94325943	002_IT_EP_CLA_Glut
chr7:100665516-100667285	002_IT_EP_CLA_Glut
chr7:116587165-116588126	002_IT_EP_CLA_Glut
chr9:97185750-97187467	002_IT_EP_CLA_Glut
chr9:116868994-116870568	002_IT_EP_CLA_Glut
chr18:36509370-36510624	002_IT_EP_CLA_Glut
chr18:4941146-4942948	002_IT_EP_CLA_Glut
chr3:112764939-112766650	002_IT_EP_CLA_Glut
chr4:4543413-4545602	002_IT_EP_CLA_Glut
chr4:64751502-64752739	002_IT_EP_CLA_Glut
chr4:107896385-107897679	002_IT_EP_CLA_Glut
chr5:4147002-4148003	002_IT_EP_CLA_Glut
chr6:58340651-58343083	002_IT_EP_CLA_Glut
chr9:3237157-3239389	002_IT_EP_CLA_Glut
chr11:69132777-69135201	002_IT_EP_CLA_Glut
chr13:61454383-61456972	002_IT_EP_CLA_Glut
chr15:40770321-40772010	002_IT_EP_CLA_Glut
chr16:13567302-13568771	002_IT_EP_CLA_Glut
chr5:48504456-48506079	002_IT_EP_CLA_Glut
chr1:82536577-82547700	002_IT_EP_CLA_Glut
chr17:57490470-57493723	002_IT_EP_CLA_Glut
chr19:50305844-50309473	002_IT_EP_CLA_Glut
chr19:24312960-24315080	002_IT_EP_CLA_Glut
chr6:95918682-95923216	002_IT_EP_CLA_Glut
chr9:118296663-118306448	002_IT_EP_CLA_Glut
chr10:71714807-71722163	002_IT_EP_CLA_Glut
chr14:56645674-56648749	002_IT_EP_CLA_Glut
chr15:22919006-22922040	002_IT_EP_CLA_Glut
chr7:125051901-125054986	002_IT_EP_CLA_Glut
chr14:51975295-51976999	002_IT_EP_CLA_Glut
chr18:54756702-54766640	002_IT_EP_CLA_Glut
chr10:104291910-104297584	002_IT_EP_CLA_Glut
chr12:80046804-80056685	002_IT_EP_CLA_Glut
chr14:102942614-102947458	002_IT_EP_CLA_Glut
chr9:89515540-89527077	002_IT_EP_CLA_Glut
chr19:14776367-14782782	002_IT_EP_CLA_Glut
chr9:77454386-77504128	003_L5_6_IT_TPE_ENT_Glut
chr4:135375213-135438856	003_L5_6_IT_TPE_ENT_Glut
chr5:136444937-136488847	003_L5_6_IT_TPE_ENT_Glut
chr14:47062459-47110136	003_L5_6_IT_TPE_ENT_Glut
chr6:137572729-137618718	003_L5_6_IT_TPE_ENT_Glut
chr14:34159171-34230661	003_L5_6_IT_TPE_ENT_Glut
chr5:122037354-122099590	003_L5_6_IT_TPE_ENT_Glut
chr8:120209532-120290824	003_L5_6_IT_TPE_ENT_Glut
chr9:77505989-77542729	003_L5_6_IT_TPE_ENT_Glut
chr15:99829483-99869606	003_L5_6_IT_TPE_ENT_Glut
chr5:121970001-122035722	003_L5_6_IT_TPE_ENT_Glut
chr7:83635874-83674190	003_L5_6_IT_TPE_ENT_Glut
chr14:63727343-63749725	003_L5_6_IT_TPE_ENT_Glut
chr6:114263359-114290748	003_L5_6_IT_TPE_ENT_Glut
chr16:43566055-43591728	003_L5_6_IT_TPE_ENT_Glut
chr5:136413757-136439391	003_L5_6_IT_TPE_ENT_Glut
chr5:26923786-26960706	003_L5_6_IT_TPE_ENT_Glut
chr5:136386987-136404504	003_L5_6_IT_TPE_ENT_Glut
chr14:34347522-34380259	003_L5_6_IT_TPE_ENT_Glut
chr4:8764282-8801159	003_L5_6_IT_TPE_ENT_Glut
chr6:137119332-137152352	003_L5_6_IT_TPE_ENT_Glut
chr9:14520711-14565671	003_L5_6_IT_TPE_ENT_Glut
chr11:88121374-88147511	003_L5_6_IT_TPE_ENT_Glut
chr13:103949178-103987257	003_L5_6_IT_TPE_ENT_Glut
chr6:146307256-146345649	003_L5_6_IT_TPE_ENT_Glut
chr2:26077221-26103480	003_L5_6_IT_TPE_ENT_Glut
chr17:72401930-72433664	003_L5_6_IT_TPE_ENT_Glut
chr11:100869109-100896333	003_L5_6_IT_TPE_ENT_Glut
chr8:40997472-41028166	003_L5_6_IT_TPE_ENT_Glut
chr6:137452638-137477632	003_L5_6_IT_TPE_ENT_Glut
chr5:22763354-22793200	003_L5_6_IT_TPE_ENT_Glut
chr14:60644629-60654086	003_L5_6_IT_TPE_ENT_Glut
chr2:26103596-26125920	003_L5_6_IT_TPE_ENT_Glut
chr5:111905506-111936515	003_L5_6_IT_TPE_ENT_Glut
chr16:13569487-13578673	003_L5_6_IT_TPE_ENT_Glut
chr13:23874389-23899417	003_L5_6_IT_TPE_ENT_Glut
chr6:137106906-137119081	003_L5_6_IT_TPE_ENT_Glut
chr13:103918975-103929966	003_L5_6_IT_TPE_ENT_Glut
chr2:157068689-157096646	003_L5_6_IT_TPE_ENT_Glut
chr5:136490344-136505391	003_L5_6_IT_TPE_ENT_Glut
chr9:41167998-41190170	003_L5_6_IT_TPE_ENT_Glut
chr16:43602483-43612849	003_L5_6_IT_TPE_ENT_Glut
chr6:146235146-146251687	003_L5_6_IT_TPE_ENT_Glut
chr9:89250574-89289952	003_L5_6_IT_TPE_ENT_Glut
chr11:101515014-101527578	003_L5_6_IT_TPE_ENT_Glut
chr14:63710576-63722329	003_L5_6_IT_TPE_ENT_Glut
chr2:103671959-103689210	003_L5_6_IT_TPE_ENT_Glut
chr14:60632903-60644374	003_L5_6_IT_TPE_ENT_Glut
chr16:13525603-13540220	003_L5_6_IT_TPE_ENT_Glut
chr6:146270759-146296738	003_L5_6_IT_TPE_ENT_Glut
chr14:51982670-51992141	003_L5_6_IT_TPE_ENT_Glut
chr9:116578861-116587161	003_L5_6_IT_TPE_ENT_Glut
chr13:56666481-56692388	003_L5_6_IT_TPE_ENT_Glut
chr8:127143040-127148407	003_L5_6_IT_TPE_ENT_Glut
chr16:43592150-43602324	003_L5_6_IT_TPE_ENT_Glut
chr2:135815929-135834221	003_L5_6_IT_TPE_ENT_Glut
chr6:146409503-146430816	003_L5_6_IT_TPE_ENT_Glut
chr14:101518045-101532078	003_L5_6_IT_TPE_ENT_Glut
chr14:46962213-46973401	003_L5_6_IT_TPE_ENT_Glut
chr17:86934534-86955300	003_L5_6_IT_TPE_ENT_Glut
chr7:44619732-44637466	003_L5_6_IT_TPE_ENT_Glut
chr6:114295222-114319205	003_L5_6_IT_TPE_ENT_Glut
chr12:81279943-81291205	003_L5_6_IT_TPE_ENT_Glut
chr11:100789342-100802780	003_L5_6_IT_TPE_ENT_Glut
chr1:89379663-89397741	003_L5_6_IT_TPE_ENT_Glut
chr7:37633059-37651382	003_L5_6_IT_TPE_ENT_Glut
chr16:43651806-43669294	003_L5_6_IT_TPE_ENT_Glut
chr5:22793652-22811872	003_L5_6_IT_TPE_ENT_Glut
chr1:80701365-80721486	003_L5_6_IT_TPE_ENT_Glut
chr5:51345203-51362271	003_L5_6_IT_TPE_ENT_Glut
chr1:89510206-89523710	003_L5_6_IT_TPE_ENT_Glut
chr5:136530986-136545504	003_L5_6_IT_TPE_ENT_Glut
chr4:129388264-129399969	003_L5_6_IT_TPE_ENT_Glut
chr11:100820766-100835846	003_L5_6_IT_TPE_ENT_Glut
chr16:43542212-43551885	003_L5_6_IT_TPE_ENT_Glut
chr6:137268177-137285367	003_L5_6_IT_TPE_ENT_Glut
chr19:28484208-28505040	003_L5_6_IT_TPE_ENT_Glut
chr5:136294832-136306757	003_L5_6_IT_TPE_ENT_Glut
chr14:60511067-60526204	003_L5_6_IT_TPE_ENT_Glut
chr13:24940960-24957235	003_L5_6_IT_TPE_ENT_Glut
chr9:89558807-89572914	003_L5_6_IT_TPE_ENT_Glut
chr7:83618433-83626205	003_L5_6_IT_TPE_ENT_Glut
chr18:52802105-52812600	003_L5_6_IT_TPE_ENT_Glut
chr14:47052060-47060480	003_L5_6_IT_TPE_ENT_Glut
chr16:43613306-43627346	003_L5_6_IT_TPE_ENT_Glut
chr9:116826931-116838960	003_L5_6_IT_TPE_ENT_Glut
chr13:81435025-81453341	003_L5_6_IT_TPE_ENT_Glut
chr14:51903899-51921041	003_L5_6_IT_TPE_ENT_Glut
chr14:63698189-63710041	003_L5_6_IT_TPE_ENT_Glut
chr16:24408311-24418997	003_L5_6_IT_TPE_ENT_Glut
chr2:135838244-135853599	003_L5_6_IT_TPE_ENT_Glut
chr1:89352938-89370497	003_L5_6_IT_TPE_ENT_Glut
chr11:101536144-101545780	003_L5_6_IT_TPE_ENT_Glut
chr16:43798404-43807699	003_L5_6_IT_TPE_ENT_Glut
chr16:43629248-43636839	003_L5_6_IT_TPE_ENT_Glut
chr13:103907149-103914795	003_L5_6_IT_TPE_ENT_Glut
chr12:81257892-81267683	003_L5_6_IT_TPE_ENT_Glut
chr2:137614044-137630526	003_L5_6_IT_TPE_ENT_Glut
chr16:40592884-40599309	003_L5_6_IT_TPE_ENT_Glut
chr19:53272477-53287512	003_L5_6_IT_TPE_ENT_Glut
chr14:60657621-60664190	003_L5_6_IT_TPE_ENT_Glut
chr7:37660008-37673225	003_L5_6_IT_TPE_ENT_Glut
chr11:101461989-101475817	003_L5_6_IT_TPE_ENT_Glut
chr5:51333162-51344830	003_L5_6_IT_TPE_ENT_Glut
chr9:77440278-77453965	003_L5_6_IT_TPE_ENT_Glut
chr5:136506336-136518203	003_L5_6_IT_TPE_ENT_Glut
chr10:20872459-20885178	003_L5_6_IT_TPE_ENT_Glut
chr9:117173764-117185217	003_L5_6_IT_TPE_ENT_Glut
chr1:156168749-156183715	003_L5_6_IT_TPE_ENT_Glut
chr1:89398288-89410650	003_L5_6_IT_TPE_ENT_Glut
chr5:136324705-136336399	003_L5_6_IT_TPE_ENT_Glut
chr8:40226442-40245955	003_L5_6_IT_TPE_ENT_Glut
chr13:58559695-58584720	003_L5_6_IT_TPE_ENT_Glut
chr2:4730851-4738602	003_L5_6_IT_TPE_ENT_Glut
chr12:81297265-81311763	003_L5_6_IT_TPE_ENT_Glut
chr1:6796261-6809436	003_L5_6_IT_TPE_ENT_Glut
chr9:117187496-117202839	003_L5_6_IT_TPE_ENT_Glut
chr12:81268061-81276247	003_L5_6_IT_TPE_ENT_Glut
chr8:40208780-40225995	003_L5_6_IT_TPE_ENT_Glut
chr8:127075448-127081491	003_L5_6_IT_TPE_ENT_Glut
chr18:52846474-52852018	003_L5_6_IT_TPE_ENT_Glut
chr18:52830572-52841901	003_L5_6_IT_TPE_ENT_Glut
chr2:4720543-4730418	003_L5_6_IT_TPE_ENT_Glut
chr8:127248082-127260076	003_L5_6_IT_TPE_ENT_Glut
chr14:60676083-60683863	003_L5_6_IT_TPE_ENT_Glut
chr2:157953010-157971447	003_L5_6_IT_TPE_ENT_Glut
chr14:46994187-47005109	003_L5_6_IT_TPE_ENT_Glut
chr8:127122128-127125925	003_L5_6_IT_TPE_ENT_Glut
chr11:119189818-119199821	003_L5_6_IT_TPE_ENT_Glut
chr10:20542787-20552253	003_L5_6_IT_TPE_ENT_Glut
chr13:56794175-56806294	003_L5_6_IT_TPE_ENT_Glut
chr15:90288965-90299263	003_L5_6_IT_TPE_ENT_Glut
chr14:60529033-60537606	003_L5_6_IT_TPE_ENT_Glut
chr6:137481075-137485695	003_L5_6_IT_TPE_ENT_Glut
chr8:127089640-127094038	003_L5_6_IT_TPE_ENT_Glut
chr18:61796605-61809175	003_L5_6_IT_TPE_ENT_Glut
chr11:101476072-101483787	003_L5_6_IT_TPE_ENT_Glut
chr11:8527924-8543472	003_L5_6_IT_TPE_ENT_Glut
chr9:77592181-77603657	003_L5_6_IT_TPE_ENT_Glut
chr9:116564181-116577540	003_L5_6_IT_TPE_ENT_Glut
chr11:100803171-100809511	003_L5_6_IT_TPE_ENT_Glut
chr1:6758161-6769284	003_L5_6_IT_TPE_ENT_Glut
chr5:136352886-136365558	003_L5_6_IT_TPE_ENT_Glut
chr14:60690915-60698531	003_L5_6_IT_TPE_ENT_Glut
chr2:135795376-135815540	003_L5_6_IT_TPE_ENT_Glut
chr14:46888942-46897530	003_L5_6_IT_TPE_ENT_Glut
chr14:60622827-60630052	003_L5_6_IT_TPE_ENT_Glut
chr18:55365362-55373074	003_L5_6_IT_TPE_ENT_Glut
chr13:24961673-24970735	003_L5_6_IT_TPE_ENT_Glut
chr4:8722682-8736608	003_L5_6_IT_TPE_ENT_Glut
chr8:127136507-127139681	003_L5_6_IT_TPE_ENT_Glut
chr9:43705638-43715917	003_L5_6_IT_TPE_ENT_Glut
chr2:22165501-22181479	003_L5_6_IT_TPE_ENT_Glut
chr2:73446785-73458322	003_L5_6_IT_TPE_ENT_Glut
chr5:148628431-148640895	003_L5_6_IT_TPE_ENT_Glut
chr6:140841128-140849142	003_L5_6_IT_TPE_ENT_Glut
chr13:47246264-47260664	003_L5_6_IT_TPE_ENT_Glut
chr16:13547927-13554515	003_L5_6_IT_TPE_ENT_Glut
chr18:13750998-13762524	003_L5_6_IT_TPE_ENT_Glut
chr14:60612488-60619165	003_L5_6_IT_TPE_ENT_Glut
chr18:24450813-24461048	003_L5_6_IT_TPE_ENT_Glut
chr18:61898315-61907349	003_L5_6_IT_TPE_ENT_Glut
chr1:89464988-89479206	003_L5_6_IT_TPE_ENT_Glut
chr7:105778725-105789120	003_L5_6_IT_TPE_ENT_Glut
chr4:45733889-45747735	003_L5_6_IT_TPE_ENT_Glut
chr15:26574117-26597662	003_L5_6_IT_TPE_ENT_Glut
chr14:60654491-60657034	003_L5_6_IT_TPE_ENT_Glut
chr15:57611243-57620342	003_L5_6_IT_TPE_ENT_Glut
chr6:93413038-93425485	003_L5_6_IT_TPE_ENT_Glut
chr16:43500214-43509154	003_L5_6_IT_TPE_ENT_Glut
chr7:139291596-139303999	003_L5_6_IT_TPE_ENT_Glut
chr4:129383967-129387660	003_L5_6_IT_TPE_ENT_Glut
chr8:127182045-127185684	003_L5_6_IT_TPE_ENT_Glut
chr4:8821368-8833581	003_L5_6_IT_TPE_ENT_Glut
chr4:45268902-45287377	003_L5_6_IT_TPE_ENT_Glut
chr14:60685402-60690715	003_L5_6_IT_TPE_ENT_Glut
chr1:6741154-6753503	003_L5_6_IT_TPE_ENT_Glut
chr16:43559801-43565702	003_L5_6_IT_TPE_ENT_Glut
chr14:47009239-47026647	003_L5_6_IT_TPE_ENT_Glut
chr5:136317108-136324440	003_L5_6_IT_TPE_ENT_Glut
chr5:136439469-136444571	003_L5_6_IT_TPE_ENT_Glut
chr8:127038587-127046760	003_L5_6_IT_TPE_ENT_Glut
chr17:86928700-86933874	003_L5_6_IT_TPE_ENT_Glut
chr4:76493322-76495481	003_L5_6_IT_TPE_ENT_Glut
chr14:47123960-47131855	003_L5_6_IT_TPE_ENT_Glut
chr11:65913378-65922571	003_L5_6_IT_TPE_ENT_Glut
chr11:100778914-100784472	003_L5_6_IT_TPE_ENT_Glut
chr13:103937551-103946741	003_L5_6_IT_TPE_ENT_Glut
chr4:59395221-59398494	003_L5_6_IT_TPE_ENT_Glut
chr9:96379571-96394152	003_L5_6_IT_TPE_ENT_Glut
chr1:156102509-156118728	003_L5_6_IT_TPE_ENT_Glut
chr6:146297125-146306553	003_L5_6_IT_TPE_ENT_Glut
chr9:89515540-89527077	003_L5_6_IT_TPE_ENT_Glut
chr5:136255832-136266233	003_L5_6_IT_TPE_ENT_Glut
chr18:13848020-13857041	003_L5_6_IT_TPE_ENT_Glut
chr13:111960451-111972840	003_L5_6_IT_TPE_ENT_Glut
chr12:76569629-76579435	003_L5_6_IT_TPE_ENT_Glut
chr7:128563624-128574568	003_L5_6_IT_TPE_ENT_Glut
chr4:8809415-8818958	003_L5_6_IT_TPE_ENT_Glut
chr8:127159259-127163091	003_L5_6_IT_TPE_ENT_Glut
chr19:28389098-28400640	003_L5_6_IT_TPE_ENT_Glut
chr2:110419574-110426487	003_L5_6_IT_TPE_ENT_Glut
chr11:101492756-101498656	003_L5_6_IT_TPE_ENT_Glut
chr8:127085792-127088661	003_L5_6_IT_TPE_ENT_Glut
chr14:63628574-63633409	003_L5_6_IT_TPE_ENT_Glut
chr17:66931840-66942304	003_L5_6_IT_TPE_ENT_Glut
chr8:127101269-127105497	003_L5_6_IT_TPE_ENT_Glut
chr2:116721906-116729766	003_L5_6_IT_TPE_ENT_Glut
chr14:63656031-63660450	003_L5_6_IT_TPE_ENT_Glut
chr2:110396325-110405303	003_L5_6_IT_TPE_ENT_Glut
chr9:14584945-14595089	003_L5_6_IT_TPE_ENT_Glut
chr5:136367417-136376386	003_L5_6_IT_TPE_ENT_Glut
chr5:64735232-64741293	003_L5_6_IT_TPE_ENT_Glut
chr5:106106190-106117266	003_L5_6_IT_TPE_ENT_Glut
chr18:24462522-24468968	003_L5_6_IT_TPE_ENT_Glut
chr1:89370638-89378802	003_L5_6_IT_TPE_ENT_Glut
chr14:63763390-63770681	003_L5_6_IT_TPE_ENT_Glut
chr13:63510412-63513627	003_L5_6_IT_TPE_ENT_Glut
chr5:136405361-136411872	003_L5_6_IT_TPE_ENT_Glut
chr7:37651788-37659618	003_L5_6_IT_TPE_ENT_Glut
chr10:115676986-115690585	003_L5_6_IT_TPE_ENT_Glut
chr9:41142430-41151553	003_L5_6_IT_TPE_ENT_Glut
chr10:94566545-94572963	003_L5_6_IT_TPE_ENT_Glut
chr6:137634081-137640052	003_L5_6_IT_TPE_ENT_Glut
chr12:47566028-47575016	003_L5_6_IT_TPE_ENT_Glut
chr18:55085893-55093238	003_L5_6_IT_TPE_ENT_Glut
chr18:13840978-13847323	003_L5_6_IT_TPE_ENT_Glut
chr4:8803221-8808766	003_L5_6_IT_TPE_ENT_Glut
chr14:63662724-63671626	003_L5_6_IT_TPE_ENT_Glut
chr13:103815341-103818356	003_L5_6_IT_TPE_ENT_Glut
chr17:35023144-35036237	003_L5_6_IT_TPE_ENT_Glut
chr5:148588235-148595150	003_L5_6_IT_TPE_ENT_Glut
chr17:86912836-86919124	003_L5_6_IT_TPE_ENT_Glut
chr10:85209942-85222572	003_L5_6_IT_TPE_ENT_Glut
chr8:82002695-82010778	003_L5_6_IT_TPE_ENT_Glut
chr11:79822342-79834559	003_L5_6_IT_TPE_ENT_Glut
chr4:19932615-19941194	003_L5_6_IT_TPE_ENT_Glut
chr16:43528858-43535252	003_L5_6_IT_TPE_ENT_Glut
chr5:89216652-89226969	003_L5_6_IT_TPE_ENT_Glut
chr5:136274537-136286958	003_L5_6_IT_TPE_ENT_Glut
chr4:8693907-8702243	003_L5_6_IT_TPE_ENT_Glut
chr19:28381089-28388218	003_L5_6_IT_TPE_ENT_Glut
chr3:39087639-39100969	003_L5_6_IT_TPE_ENT_Glut
chr4:104945165-104953715	003_L5_6_IT_TPE_ENT_Glut
chr1:80741468-80747236	003_L5_6_IT_TPE_ENT_Glut
chr11:100813713-100820746	003_L5_6_IT_TPE_ENT_Glut
chr12:47174998-47179487	003_L5_6_IT_TPE_ENT_Glut
chr10:27061375-27064653	003_L5_6_IT_TPE_ENT_Glut
chr2:180601674-180613195	003_L5_6_IT_TPE_ENT_Glut
chr6:145952117-145959160	003_L5_6_IT_TPE_ENT_Glut
chr14:60541550-60546166	003_L5_6_IT_TPE_ENT_Glut
chr1:167775129-167784743	003_L5_6_IT_TPE_ENT_Glut
chr1:156187920-156197715	003_L5_6_IT_TPE_ENT_Glut
chr16:13579218-13584274	003_L5_6_IT_TPE_ENT_Glut
chr5:89033792-89040667	003_L5_6_IT_TPE_ENT_Glut
chr2:103665427-103671305	003_L5_6_IT_TPE_ENT_Glut
chr6:141385175-141389880	003_L5_6_IT_TPE_ENT_Glut
chr2:4739172-4744522	003_L5_6_IT_TPE_ENT_Glut
chr18:52927359-52937819	003_L5_6_IT_TPE_ENT_Glut
chr12:99984822-100000672	003_L5_6_IT_TPE_ENT_Glut
chr5:148644739-148653830	003_L5_6_IT_TPE_ENT_Glut
chr12:13839177-13847543	003_L5_6_IT_TPE_ENT_Glut
chr5:35949539-35951435	003_L5_6_IT_TPE_ENT_Glut
chr16:43820071-43828656	003_L5_6_IT_TPE_ENT_Glut
chr18:15045899-15047442	003_L5_6_IT_TPE_ENT_Glut
chr8:127266734-127269250	003_L5_6_IT_TPE_ENT_Glut
chr9:89315359-89321391	003_L5_6_IT_TPE_ENT_Glut
chr15:92620889-92625012	003_L5_6_IT_TPE_ENT_Glut
chr14:60755827-60761303	003_L5_6_IT_TPE_ENT_Glut
chr8:127117132-127119822	003_L5_6_IT_TPE_ENT_Glut
chr8:127110677-127115294	003_L5_6_IT_TPE_ENT_Glut
chr6:137627103-137633456	003_L5_6_IT_TPE_ENT_Glut
chr18:52784674-52791985	003_L5_6_IT_TPE_ENT_Glut
chr15:62111169-62120303	003_L5_6_IT_TPE_ENT_Glut
chr15:88126405-88133871	003_L5_6_IT_TPE_ENT_Glut
chr15:50836834-50841032	003_L5_6_IT_TPE_ENT_Glut
chr9:89290234-89298761	003_L5_6_IT_TPE_ENT_Glut
chr7:67485767-67498926	003_L5_6_IT_TPE_ENT_Glut
chr14:100437104-100445355	003_L5_6_IT_TPE_ENT_Glut
chr9:77573815-77582331	003_L5_6_IT_TPE_ENT_Glut
chr11:31539871-31547000	003_L5_6_IT_TPE_ENT_Glut
chr12:13606514-13615192	003_L5_6_IT_TPE_ENT_Glut
chr18:14975082-14978264	003_L5_6_IT_TPE_ENT_Glut
chr18:55395503-55402309	003_L5_6_IT_TPE_ENT_Glut
chr17:72440774-72448994	003_L5_6_IT_TPE_ENT_Glut
chr5:22835862-22845521	003_L5_6_IT_TPE_ENT_Glut
chr4:59639578-59642088	003_L5_6_IT_TPE_ENT_Glut
chr17:66952373-66964768	003_L5_6_IT_TPE_ENT_Glut
chr17:87147650-87154010	003_L5_6_IT_TPE_ENT_Glut
chr16:43747540-43752039	003_L5_6_IT_TPE_ENT_Glut
chr4:59418699-59423077	003_L5_6_IT_TPE_ENT_Glut
chr18:52865259-52872217	003_L5_6_IT_TPE_ENT_Glut
chr8:126981535-126986906	003_L5_6_IT_TPE_ENT_Glut
chr1:62612867-62620250	003_L5_6_IT_TPE_ENT_Glut
chr6:50469181-50476582	003_L5_6_IT_TPE_ENT_Glut
chr16:30770467-30780199	003_L5_6_IT_TPE_ENT_Glut
chr9:89302514-89314767	003_L5_6_IT_TPE_ENT_Glut
chr15:10293411-10302005	003_L5_6_IT_TPE_ENT_Glut
chr6:128518353-128524645	003_L5_6_IT_TPE_ENT_Glut
chr14:56610035-56618361	003_L5_6_IT_TPE_ENT_Glut
chr8:127262839-127265642	003_L5_6_IT_TPE_ENT_Glut
chr1:62226227-62230329	003_L5_6_IT_TPE_ENT_Glut
chr2:135862869-135875924	003_L5_6_IT_TPE_ENT_Glut
chr5:132806110-132814785	003_L5_6_IT_TPE_ENT_Glut
chr9:77543109-77555170	003_L5_6_IT_TPE_ENT_Glut
chr18:52816644-52823156	003_L5_6_IT_TPE_ENT_Glut
chr5:136546295-136557581	003_L5_6_IT_TPE_ENT_Glut
chr18:14986055-14989381	003_L5_6_IT_TPE_ENT_Glut
chr9:41127737-41141888	003_L5_6_IT_TPE_ENT_Glut
chr6:137439012-137446423	003_L5_6_IT_TPE_ENT_Glut
chr9:14598187-14603523	003_L5_6_IT_TPE_ENT_Glut
chr2:135853765-135859688	003_L5_6_IT_TPE_ENT_Glut
chr12:14101824-14106442	003_L5_6_IT_TPE_ENT_Glut
chr12:13825170-13830609	003_L5_6_IT_TPE_ENT_Glut
chr16:50609307-50614789	003_L5_6_IT_TPE_ENT_Glut
chr18:24106938-24110321	003_L5_6_IT_TPE_ENT_Glut
chr10:94467974-94477790	003_L5_6_IT_TPE_ENT_Glut
chr17:66838990-66851309	003_L5_6_IT_TPE_ENT_Glut
chr18:41438148-41441498	003_L5_6_IT_TPE_ENT_Glut
chr5:136287710-136293733	003_L5_6_IT_TPE_ENT_Glut
chr14:60736166-60743974	003_L5_6_IT_TPE_ENT_Glut
chr2:4774002-4784064	003_L5_6_IT_TPE_ENT_Glut
chr11:101486390-101490338	003_L5_6_IT_TPE_ENT_Glut
chr12:75282685-75289228	003_L5_6_IT_TPE_ENT_Glut
chr16:97299792-97308091	003_L5_6_IT_TPE_ENT_Glut
chr1:6777297-6784918	003_L5_6_IT_TPE_ENT_Glut
chr1:180355487-180359673	003_L5_6_IT_TPE_ENT_Glut
chr3:83197180-83210862	003_L5_6_IT_TPE_ENT_Glut
chr12:13771619-13778002	003_L5_6_IT_TPE_ENT_Glut
chr14:63624529-63628396	003_L5_6_IT_TPE_ENT_Glut
chr10:20566486-20570883	003_L5_6_IT_TPE_ENT_Glut
chr6:137561422-137567259	003_L5_6_IT_TPE_ENT_Glut
chr1:89423366-89433575	003_L5_6_IT_TPE_ENT_Glut
chr8:108849435-108856267	003_L5_6_IT_TPE_ENT_Glut
chr4:133891633-133900672	003_L5_6_IT_TPE_ENT_Glut
chr4:129359949-129362617	003_L5_6_IT_TPE_ENT_Glut
chr9:117593788-117604107	003_L5_6_IT_TPE_ENT_Glut
chr8:9031100-9039892	003_L5_6_IT_TPE_ENT_Glut
chr13:103851057-103852592	003_L5_6_IT_TPE_ENT_Glut
chr3:7004479-7008242	003_L5_6_IT_TPE_ENT_Glut
chr7:107581999-107585910	003_L5_6_IT_TPE_ENT_Glut
chr6:29923128-29931446	003_L5_6_IT_TPE_ENT_Glut
chr11:91597238-91602906	003_L5_6_IT_TPE_ENT_Glut
chr3:78292804-78295211	003_L5_6_IT_TPE_ENT_Glut
chr6:145869196-145879154	003_L5_6_IT_TPE_ENT_Glut
chr1:129483248-129485878	003_L5_6_IT_TPE_ENT_Glut
chr15:97539336-97543859	003_L5_6_IT_TPE_ENT_Glut
chr9:117039750-117048285	003_L5_6_IT_TPE_ENT_Glut
chr4:8707480-8719080	003_L5_6_IT_TPE_ENT_Glut
chr1:167817597-167824068	003_L5_6_IT_TPE_ENT_Glut
chr4:126582448-126593785	003_L5_6_IT_TPE_ENT_Glut
chr1:89527549-89543679	003_L5_6_IT_TPE_ENT_Glut
chr8:108866211-108874337	003_L5_6_IT_TPE_ENT_Glut
chr5:102317063-102327037	003_L5_6_IT_TPE_ENT_Glut
chr1:6789140-6795943	003_L5_6_IT_TPE_ENT_Glut
chr7:133930098-133932846	003_L5_6_IT_TPE_ENT_Glut
chr17:53591040-53599568	003_L5_6_IT_TPE_ENT_Glut
chrX:141851733-141857978	003_L5_6_IT_TPE_ENT_Glut
chr7:54645076-54654041	003_L5_6_IT_TPE_ENT_Glut
chr5:111882674-111894352	003_L5_6_IT_TPE_ENT_Glut
chr17:47723785-47731774	003_L5_6_IT_TPE_ENT_Glut
chr1:128235138-128237782	003_L5_6_IT_TPE_ENT_Glut
chr5:64692204-64697204	003_L5_6_IT_TPE_ENT_Glut
chr11:66716463-66720677	003_L5_6_IT_TPE_ENT_Glut
chr11:101509234-101511581	003_L5_6_IT_TPE_ENT_Glut
chr16:43360682-43365873	003_L5_6_IT_TPE_ENT_Glut
chr2:26071996-26076522	003_L5_6_IT_TPE_ENT_Glut
chr14:60664575-60666519	003_L5_6_IT_TPE_ENT_Glut
chr16:43812426-43818367	003_L5_6_IT_TPE_ENT_Glut
chr9:107008967-107013181	003_L5_6_IT_TPE_ENT_Glut
chr6:128443042-128453955	003_L5_6_IT_TPE_ENT_Glut
chr9:96488576-96494840	003_L5_6_IT_TPE_ENT_Glut
chr4:32913544-32919405	003_L5_6_IT_TPE_ENT_Glut
chr9:73263579-73270735	003_L5_6_IT_TPE_ENT_Glut
chr16:43512327-43515143	003_L5_6_IT_TPE_ENT_Glut
chr18:55465487-55474070	003_L5_6_IT_TPE_ENT_Glut
chr17:66767348-66778206	003_L5_6_IT_TPE_ENT_Glut
chr17:66942553-66951751	003_L5_6_IT_TPE_ENT_Glut
chr18:52920514-52925915	003_L5_6_IT_TPE_ENT_Glut
chr15:26867178-26878671	003_L5_6_IT_TPE_ENT_Glut
chr4:59685968-59689420	003_L5_6_IT_TPE_ENT_Glut
chr5:136380243-136384282	003_L5_6_IT_TPE_ENT_Glut
chr1:6772161-6776805	003_L5_6_IT_TPE_ENT_Glut
chr11:100061771-100072710	003_L5_6_IT_TPE_ENT_Glut
chr1:62603894-62609829	003_L5_6_IT_TPE_ENT_Glut
chr15:57599900-57607364	003_L5_6_IT_TPE_ENT_Glut
chr19:57400933-57404470	003_L5_6_IT_TPE_ENT_Glut
chr8:80965613-80973167	003_L5_6_IT_TPE_ENT_Glut
chr1:42238510-42246492	003_L5_6_IT_TPE_ENT_Glut
chr8:89407545-89419824	003_L5_6_IT_TPE_ENT_Glut
chr6:146454211-146464975	003_L5_6_IT_TPE_ENT_Glut
chr16:13584786-13588744	003_L5_6_IT_TPE_ENT_Glut
chr16:43518093-43521628	003_L5_6_IT_TPE_ENT_Glut
chr10:20624447-20633790	003_L5_6_IT_TPE_ENT_Glut
chr11:29659989-29667823	003_L5_6_IT_TPE_ENT_Glut
chr1:6837979-6843192	003_L5_6_IT_TPE_ENT_Glut
chr2:81892231-81894244	003_L5_6_IT_TPE_ENT_Glut
chr1:89336144-89339228	003_L5_6_IT_TPE_ENT_Glut
chr6:148384358-148386184	003_L5_6_IT_TPE_ENT_Glut
chr11:32359204-32368070	003_L5_6_IT_TPE_ENT_Glut
chr1:180346546-180354455	003_L5_6_IT_TPE_ENT_Glut
chr4:59361820-59369244	003_L5_6_IT_TPE_ENT_Glut
chr7:65988313-65994757	003_L5_6_IT_TPE_ENT_Glut
chr5:88994124-89000920	003_L5_6_IT_TPE_ENT_Glut
chr8:127187713-127188982	003_L5_6_IT_TPE_ENT_Glut
chr2:26263514-26271786	003_L5_6_IT_TPE_ENT_Glut
chr2:26126999-26134276	003_L5_6_IT_TPE_ENT_Glut
chr11:75816930-75826172	003_L5_6_IT_TPE_ENT_Glut
chr5:64653526-64663148	003_L5_6_IT_TPE_ENT_Glut
chr18:52886129-52889853	003_L5_6_IT_TPE_ENT_Glut
chr18:54965762-54969998	003_L5_6_IT_TPE_ENT_Glut
chr4:59661491-59664032	003_L5_6_IT_TPE_ENT_Glut
chr6:137554203-137560814	003_L5_6_IT_TPE_ENT_Glut
chr8:127061514-127065335	003_L5_6_IT_TPE_ENT_Glut
chr5:136311391-136317050	003_L5_6_IT_TPE_ENT_Glut
chr19:29870247-29877125	003_L5_6_IT_TPE_ENT_Glut
chr16:43445787-43450412	003_L5_6_IT_TPE_ENT_Glut
chr5:26686062-26694527	003_L5_6_IT_TPE_ENT_Glut
chr8:127132853-127134052	003_L5_6_IT_TPE_ENT_Glut
chr7:138652917-138659768	003_L5_6_IT_TPE_ENT_Glut
chr18:55373464-55381840	003_L5_6_IT_TPE_ENT_Glut
chr1:105459937-105466581	003_L5_6_IT_TPE_ENT_Glut
chr7:138360418-138366329	003_L5_6_IT_TPE_ENT_Glut
chr13:47152402-47157867	003_L5_6_IT_TPE_ENT_Glut
chr10:39192361-39198587	003_L5_6_IT_TPE_ENT_Glut
chr11:88998261-89005430	003_L5_6_IT_TPE_ENT_Glut
chr1:193238008-193243297	003_L5_6_IT_TPE_ENT_Glut
chr12:72016331-72019099	003_L5_6_IT_TPE_ENT_Glut
chr14:46883694-46888636	003_L5_6_IT_TPE_ENT_Glut
chr16:43285760-43287476	003_L5_6_IT_TPE_ENT_Glut
chr14:100411584-100420929	003_L5_6_IT_TPE_ENT_Glut
chr16:43522283-43524860	003_L5_6_IT_TPE_ENT_Glut
chr17:43944898-43961381	003_L5_6_IT_TPE_ENT_Glut
chr15:26539980-26545970	003_L5_6_IT_TPE_ENT_Glut
chr5:35927159-35937146	003_L5_6_IT_TPE_ENT_Glut
chr15:27043276-27044314	003_L5_6_IT_TPE_ENT_Glut
chr7:37436751-37443742	003_L5_6_IT_TPE_ENT_Glut
chr4:129919075-129925808	003_L5_6_IT_TPE_ENT_Glut
chr15:88426360-88432962	003_L5_6_IT_TPE_ENT_Glut
chr4:59657429-59660632	003_L5_6_IT_TPE_ENT_Glut
chr14:13520487-13525813	003_L5_6_IT_TPE_ENT_Glut
chr7:37727621-37734971	003_L5_6_IT_TPE_ENT_Glut
chr15:55608761-55613615	003_L5_6_IT_TPE_ENT_Glut
chr8:126987629-126990176	003_L5_6_IT_TPE_ENT_Glut
chr16:43536175-43541548	003_L5_6_IT_TPE_ENT_Glut
chr17:35044985-35053334	003_L5_6_IT_TPE_ENT_Glut
chr8:76179587-76185178	003_L5_6_IT_TPE_ENT_Glut
chr2:156370443-156376167	003_L5_6_IT_TPE_ENT_Glut
chr1:180342961-180346148	003_L5_6_IT_TPE_ENT_Glut
chr18:5080969-5090052	003_L5_6_IT_TPE_ENT_Glut
chr3:71231618-71233967	003_L5_6_IT_TPE_ENT_Glut
chr16:35451784-35458851	003_L5_6_IT_TPE_ENT_Glut
chr13:63532784-63534915	003_L5_6_IT_TPE_ENT_Glut
chr10:13236644-13243324	003_L5_6_IT_TPE_ENT_Glut
chr19:50438546-50444213	003_L5_6_IT_TPE_ENT_Glut
chr14:109359246-109360372	003_L5_6_IT_TPE_ENT_Glut
chr14:63771273-63781132	003_L5_6_IT_TPE_ENT_Glut
chr14:63649538-63653863	003_L5_6_IT_TPE_ENT_Glut
chr14:63724302-63727270	003_L5_6_IT_TPE_ENT_Glut
chr1:129220843-129225977	003_L5_6_IT_TPE_ENT_Glut
chr6:50488892-50494675	003_L5_6_IT_TPE_ENT_Glut
chr17:4944916-4948865	003_L5_6_IT_TPE_ENT_Glut
chr14:47042927-47047055	003_L5_6_IT_TPE_ENT_Glut
chr16:43752228-43762700	003_L5_6_IT_TPE_ENT_Glut
chr8:127584628-127586208	003_L5_6_IT_TPE_ENT_Glut
chr8:126990534-126996203	003_L5_6_IT_TPE_ENT_Glut
chr9:41080430-41085752	003_L5_6_IT_TPE_ENT_Glut
chr11:91689777-91693065	003_L5_6_IT_TPE_ENT_Glut
chr6:137090050-137095097	003_L5_6_IT_TPE_ENT_Glut
[truncated: 287,342+ more rows]

## Sheet: Subclass_enriched_H3K9me3
feature_name	subclass
chr11:74174134-74184954	002_IT_EP_CLA_Glut
chr16:3697954-3716715	002_IT_EP_CLA_Glut
chr2:26730263-26737180	002_IT_EP_CLA_Glut
chr7:18789511-18808146	002_IT_EP_CLA_Glut
chr6:88959731-88961353	002_IT_EP_CLA_Glut
chr7:6981967-6985346	002_IT_EP_CLA_Glut
chr13:74500982-74504904	002_IT_EP_CLA_Glut
chr14:60646147-60648229	002_IT_EP_CLA_Glut
chr17:72542262-72545188	002_IT_EP_CLA_Glut
chr1:42411842-42413586	002_IT_EP_CLA_Glut
chr2:26811489-26821770	002_IT_EP_CLA_Glut
chr2:40077236-40078855	002_IT_EP_CLA_Glut
chr2:135632850-135634444	002_IT_EP_CLA_Glut
chr2:137910780-137911765	002_IT_EP_CLA_Glut
chr2:139600126-139602127	002_IT_EP_CLA_Glut
chr3:3337402-3350973	002_IT_EP_CLA_Glut
chr4:23079131-23084772	002_IT_EP_CLA_Glut
chr4:77874179-77876289	002_IT_EP_CLA_Glut
chr5:137834119-137854165	002_IT_EP_CLA_Glut
chr6:95593001-95594316	002_IT_EP_CLA_Glut
chr6:95883609-95885414	002_IT_EP_CLA_Glut
chr6:120835731-120836958	002_IT_EP_CLA_Glut
chr7:25888814-25900222	002_IT_EP_CLA_Glut
chr7:104426626-104430584	002_IT_EP_CLA_Glut
chr7:107092844-107096013	002_IT_EP_CLA_Glut
chr8:89609015-89620718	002_IT_EP_CLA_Glut
chr9:89267736-89272087	002_IT_EP_CLA_Glut
chr11:18508045-18516477	002_IT_EP_CLA_Glut
chr13:14862009-14863514	002_IT_EP_CLA_Glut
chr13:21587119-21588116	002_IT_EP_CLA_Glut
chr14:105039395-105039677	002_IT_EP_CLA_Glut
chr14:114722256-114723829	002_IT_EP_CLA_Glut
chr18:48743297-48745267	002_IT_EP_CLA_Glut
chr19:13630005-13631347	002_IT_EP_CLA_Glut
chr11:60474330-60479174	002_IT_EP_CLA_Glut
chr2:60838889-60841048	002_IT_EP_CLA_Glut
chr7:18810628-18825356	003_L5_6_IT_TPE_ENT_Glut
chr4:135385052-135391784	003_L5_6_IT_TPE_ENT_Glut
chr7:18719306-18730734	003_L5_6_IT_TPE_ENT_Glut
chr18:25477797-25480542	003_L5_6_IT_TPE_ENT_Glut
chr11:44994312-45006532	003_L5_6_IT_TPE_ENT_Glut
chr13:112092812-112101287	003_L5_6_IT_TPE_ENT_Glut
chr2:136772153-136774741	003_L5_6_IT_TPE_ENT_Glut
chr5:137966362-137972313	003_L5_6_IT_TPE_ENT_Glut
chr13:112124547-112133387	003_L5_6_IT_TPE_ENT_Glut
chr14:34093528-34095721	003_L5_6_IT_TPE_ENT_Glut
chr2:26730263-26737180	003_L5_6_IT_TPE_ENT_Glut
chr7:25944946-25953130	003_L5_6_IT_TPE_ENT_Glut
chr2:135726814-135735427	003_L5_6_IT_TPE_ENT_Glut
chr12:113246644-113259528	003_L5_6_IT_TPE_ENT_Glut
chr9:116943457-116956857	003_L5_6_IT_TPE_ENT_Glut
chr9:118444863-118449794	003_L5_6_IT_TPE_ENT_Glut
chr18:74604805-74607274	003_L5_6_IT_TPE_ENT_Glut
chr9:116582278-116587058	003_L5_6_IT_TPE_ENT_Glut
chr13:103923160-103940043	003_L5_6_IT_TPE_ENT_Glut
chr15:88426958-88434743	003_L5_6_IT_TPE_ENT_Glut
chr13:74468021-74478223	003_L5_6_IT_TPE_ENT_Glut
chr7:138261147-138271468	003_L5_6_IT_TPE_ENT_Glut
chr4:77825095-77827561	003_L5_6_IT_TPE_ENT_Glut
chr14:60641471-60642447	003_L5_6_IT_TPE_ENT_Glut
chr13:73541281-73545884	003_L5_6_IT_TPE_ENT_Glut
chr2:128701722-128705214	003_L5_6_IT_TPE_ENT_Glut
chr9:117606448-117614950	003_L5_6_IT_TPE_ENT_Glut
chr13:111903679-111905877	003_L5_6_IT_TPE_ENT_Glut
chr5:26494439-26506537	003_L5_6_IT_TPE_ENT_Glut
chr14:34185972-34194068	003_L5_6_IT_TPE_ENT_Glut
chr7:26807199-26810167	003_L5_6_IT_TPE_ENT_Glut
chr1:176364685-176368979	003_L5_6_IT_TPE_ENT_Glut
chr15:88085987-88087887	003_L5_6_IT_TPE_ENT_Glut
chr6:121657853-121661703	003_L5_6_IT_TPE_ENT_Glut
chr8:80609760-80616309	003_L5_6_IT_TPE_ENT_Glut
chr11:100879249-100882811	003_L5_6_IT_TPE_ENT_Glut
chr14:98916808-98918391	003_L5_6_IT_TPE_ENT_Glut
chr6:146281471-146283238	003_L5_6_IT_TPE_ENT_Glut
chr7:119065194-119069135	003_L5_6_IT_TPE_ENT_Glut
chr10:60514376-60520181	003_L5_6_IT_TPE_ENT_Glut
chr7:13086811-13095311	003_L5_6_IT_TPE_ENT_Glut
chr11:55593634-55598955	003_L5_6_IT_TPE_ENT_Glut
chr14:34216565-34223881	003_L5_6_IT_TPE_ENT_Glut
chr2:147246666-147249186	003_L5_6_IT_TPE_ENT_Glut
chr11:7176096-7178481	003_L5_6_IT_TPE_ENT_Glut
chr15:88377442-88385508	003_L5_6_IT_TPE_ENT_Glut
chr14:60646147-60648229	003_L5_6_IT_TPE_ENT_Glut
chr9:117192013-117193607	003_L5_6_IT_TPE_ENT_Glut
chr13:83541429-83543257	003_L5_6_IT_TPE_ENT_Glut
chr13:111818018-111822742	003_L5_6_IT_TPE_ENT_Glut
chr14:34167497-34174996	003_L5_6_IT_TPE_ENT_Glut
chr11:119389817-119397088	003_L5_6_IT_TPE_ENT_Glut
chr4:135411033-135413657	003_L5_6_IT_TPE_ENT_Glut
chr17:67808854-67816813	003_L5_6_IT_TPE_ENT_Glut
chr8:41063595-41065612	003_L5_6_IT_TPE_ENT_Glut
chr3:33099222-33100779	003_L5_6_IT_TPE_ENT_Glut
chr15:87995353-87996574	003_L5_6_IT_TPE_ENT_Glut
chr4:45708547-45711239	003_L5_6_IT_TPE_ENT_Glut
chr14:93634136-93636435	003_L5_6_IT_TPE_ENT_Glut
chr14:50645272-50651436	003_L5_6_IT_TPE_ENT_Glut
chr2:135676855-135681291	003_L5_6_IT_TPE_ENT_Glut
chr13:54369494-54370863	003_L5_6_IT_TPE_ENT_Glut
chr18:13956723-13959888	003_L5_6_IT_TPE_ENT_Glut
chr7:59245015-59251613	003_L5_6_IT_TPE_ENT_Glut
chr11:57627823-57640674	003_L5_6_IT_TPE_ENT_Glut
chr10:40053598-40054886	003_L5_6_IT_TPE_ENT_Glut
chr2:33043289-33044332	003_L5_6_IT_TPE_ENT_Glut
chr4:75941354-75943682	003_L5_6_IT_TPE_ENT_Glut
chr9:107430919-107435240	003_L5_6_IT_TPE_ENT_Glut
chr13:23878180-23885843	003_L5_6_IT_TPE_ENT_Glut
chr13:103954500-103959984	003_L5_6_IT_TPE_ENT_Glut
chr13:112118286-112122428	003_L5_6_IT_TPE_ENT_Glut
chr16:87972448-87974050	003_L5_6_IT_TPE_ENT_Glut
chr14:46963212-46964818	003_L5_6_IT_TPE_ENT_Glut
chr6:4441746-4442828	003_L5_6_IT_TPE_ENT_Glut
chr1:124370288-124371866	003_L5_6_IT_TPE_ENT_Glut
chr7:136975254-136976900	003_L5_6_IT_TPE_ENT_Glut
chr7:108874617-108877431	003_L5_6_IT_TPE_ENT_Glut
chr11:69813049-69814858	003_L5_6_IT_TPE_ENT_Glut
chr7:59305578-59308068	003_L5_6_IT_TPE_ENT_Glut
chr1:176267576-176271026	003_L5_6_IT_TPE_ENT_Glut
chr2:160127443-160128289	003_L5_6_IT_TPE_ENT_Glut
chr14:47111642-47118111	003_L5_6_IT_TPE_ENT_Glut
chr18:55466153-55468541	003_L5_6_IT_TPE_ENT_Glut
chr17:32641544-32642153	003_L5_6_IT_TPE_ENT_Glut
chr7:24068962-24075484	003_L5_6_IT_TPE_ENT_Glut
chr13:112169932-112176766	003_L5_6_IT_TPE_ENT_Glut
chr11:70250247-70258377	003_L5_6_IT_TPE_ENT_Glut
chr16:23564295-23572260	003_L5_6_IT_TPE_ENT_Glut
chr15:82713492-82719131	003_L5_6_IT_TPE_ENT_Glut
chrX:60810169-60811570	003_L5_6_IT_TPE_ENT_Glut
chr8:127024815-127026378	003_L5_6_IT_TPE_ENT_Glut
chr9:77418829-77420146	003_L5_6_IT_TPE_ENT_Glut
chr6:146292261-146294449	003_L5_6_IT_TPE_ENT_Glut
chr6:137272135-137273860	003_L5_6_IT_TPE_ENT_Glut
chr7:6493229-6495096	003_L5_6_IT_TPE_ENT_Glut
chr16:3730613-3733992	003_L5_6_IT_TPE_ENT_Glut
chr13:48048992-48051468	003_L5_6_IT_TPE_ENT_Glut
chr5:121885654-121889813	003_L5_6_IT_TPE_ENT_Glut
chr8:89538127-89545968	003_L5_6_IT_TPE_ENT_Glut
chr8:22635741-22638531	003_L5_6_IT_TPE_ENT_Glut
chr3:148760074-148762763	003_L5_6_IT_TPE_ENT_Glut
chr8:21930351-21934882	003_L5_6_IT_TPE_ENT_Glut
chr5:40593725-40595151	003_L5_6_IT_TPE_ENT_Glut
chr14:34138847-34139654	003_L5_6_IT_TPE_ENT_Glut
chr1:41195098-41195948	003_L5_6_IT_TPE_ENT_Glut
chr11:44861755-44864683	003_L5_6_IT_TPE_ENT_Glut
chr17:33074906-33075736	003_L5_6_IT_TPE_ENT_Glut
chr1:165805026-165806287	003_L5_6_IT_TPE_ENT_Glut
chr4:120133782-120134675	003_L5_6_IT_TPE_ENT_Glut
chr2:26862622-26865311	003_L5_6_IT_TPE_ENT_Glut
chr17:29761353-29763991	003_L5_6_IT_TPE_ENT_Glut
chr8:108039416-108041661	003_L5_6_IT_TPE_ENT_Glut
chr15:51693561-51695493	003_L5_6_IT_TPE_ENT_Glut
chr2:113987112-113987819	003_L5_6_IT_TPE_ENT_Glut
chr10:85807442-85818092	003_L5_6_IT_TPE_ENT_Glut
chr10:85402870-85404305	003_L5_6_IT_TPE_ENT_Glut
chr3:121415788-121417106	003_L5_6_IT_TPE_ENT_Glut
chr9:107409622-107413088	003_L5_6_IT_TPE_ENT_Glut
chr12:73382394-73391406	003_L5_6_IT_TPE_ENT_Glut
chr2:127641286-127643161	003_L5_6_IT_TPE_ENT_Glut
chr12:73447256-73452714	003_L5_6_IT_TPE_ENT_Glut
chr9:10229675-10230071	003_L5_6_IT_TPE_ENT_Glut
chr1:85702784-85704051	003_L5_6_IT_TPE_ENT_Glut
chr8:116438690-116439644	003_L5_6_IT_TPE_ENT_Glut
chr15:87991343-87992831	003_L5_6_IT_TPE_ENT_Glut
chr2:6063817-6071446	003_L5_6_IT_TPE_ENT_Glut
chr14:67310264-67314614	003_L5_6_IT_TPE_ENT_Glut
chr19:45096688-45099312	003_L5_6_IT_TPE_ENT_Glut
chr4:135063119-135065687	003_L5_6_IT_TPE_ENT_Glut
chr5:122068514-122073826	003_L5_6_IT_TPE_ENT_Glut
chr12:3154163-3160626	003_L5_6_IT_TPE_ENT_Glut
chr1:176500788-176508228	003_L5_6_IT_TPE_ENT_Glut
chr4:24326947-24330337	003_L5_6_IT_TPE_ENT_Glut
chr7:6213782-6216226	003_L5_6_IT_TPE_ENT_Glut
chr2:146061630-146065748	003_L5_6_IT_TPE_ENT_Glut
chr6:4003706-4004584	003_L5_6_IT_TPE_ENT_Glut
chr1:190441504-190442405	003_L5_6_IT_TPE_ENT_Glut
chr6:13246050-13247657	003_L5_6_IT_TPE_ENT_Glut
chr5:122047029-122051257	003_L5_6_IT_TPE_ENT_Glut
chr7:18825702-18828361	003_L5_6_IT_TPE_ENT_Glut
chr15:75274744-75276905	003_L5_6_IT_TPE_ENT_Glut
chr9:89645943-89649736	003_L5_6_IT_TPE_ENT_Glut
chr14:32110923-32114806	003_L5_6_IT_TPE_ENT_Glut
chr1:176095933-176101684	003_L5_6_IT_TPE_ENT_Glut
chr2:11209106-11211761	003_L5_6_IT_TPE_ENT_Glut
chr7:6230355-6235072	003_L5_6_IT_TPE_ENT_Glut
chr10:85385596-85390433	003_L5_6_IT_TPE_ENT_Glut
chr2:93233259-93235761	003_L5_6_IT_TPE_ENT_Glut
chr6:137556163-137559212	003_L5_6_IT_TPE_ENT_Glut
chr11:79740546-79750787	003_L5_6_IT_TPE_ENT_Glut
chr11:44634706-44639380	003_L5_6_IT_TPE_ENT_Glut
chr12:113239706-113242643	003_L5_6_IT_TPE_ENT_Glut
chr2:160143015-160145929	003_L5_6_IT_TPE_ENT_Glut
chr19:44331773-44334249	003_L5_6_IT_TPE_ENT_Glut
chr7:137232702-137235404	003_L5_6_IT_TPE_ENT_Glut
chr13:100155892-100158428	003_L5_6_IT_TPE_ENT_Glut
chr18:60360813-60361876	003_L5_6_IT_TPE_ENT_Glut
chr5:121996967-121998737	003_L5_6_IT_TPE_ENT_Glut
chr17:18018546-18021057	003_L5_6_IT_TPE_ENT_Glut
chr19:8112721-8115233	003_L5_6_IT_TPE_ENT_Glut
chr1:188878999-188881168	003_L5_6_IT_TPE_ENT_Glut
chr1:186759263-186760805	003_L5_6_IT_TPE_ENT_Glut
chr14:67340353-67343249	003_L5_6_IT_TPE_ENT_Glut
chr5:137830917-137832783	003_L5_6_IT_TPE_ENT_Glut
chr7:136212083-136213622	003_L5_6_IT_TPE_ENT_Glut
chr14:72478775-72481818	003_L5_6_IT_TPE_ENT_Glut
chr6:3274484-3279419	003_L5_6_IT_TPE_ENT_Glut
chr6:18428730-18435462	003_L5_6_IT_TPE_ENT_Glut
chr11:63783199-63787494	003_L5_6_IT_TPE_ENT_Glut
chr15:82406803-82409778	003_L5_6_IT_TPE_ENT_Glut
chr4:118208419-118209812	003_L5_6_IT_TPE_ENT_Glut
chr13:60823056-60828402	003_L5_6_IT_TPE_ENT_Glut
chr16:43772227-43776007	003_L5_6_IT_TPE_ENT_Glut
chr4:8930942-8934391	003_L5_6_IT_TPE_ENT_Glut
chr13:112513728-112515385	003_L5_6_IT_TPE_ENT_Glut
chr10:85264739-85266814	003_L5_6_IT_TPE_ENT_Glut
chr9:116683162-116684789	003_L5_6_IT_TPE_ENT_Glut
chr8:108724777-108726218	003_L5_6_IT_TPE_ENT_Glut
chr3:97509112-97509859	003_L5_6_IT_TPE_ENT_Glut
chr3:118513029-118514573	003_L5_6_IT_TPE_ENT_Glut
chr13:73186093-73187578	003_L5_6_IT_TPE_ENT_Glut
chr8:89164434-89168902	003_L5_6_IT_TPE_ENT_Glut
chr7:138302278-138303553	003_L5_6_IT_TPE_ENT_Glut
chr6:137058001-137059033	003_L5_6_IT_TPE_ENT_Glut
chr17:79984100-79985551	003_L5_6_IT_TPE_ENT_Glut
chr7:140697951-140699289	003_L5_6_IT_TPE_ENT_Glut
chr9:107379509-107383324	003_L5_6_IT_TPE_ENT_Glut
chr17:72720012-72723538	003_L5_6_IT_TPE_ENT_Glut
chr6:29500636-29501960	003_L5_6_IT_TPE_ENT_Glut
chr14:101640098-101641240	003_L5_6_IT_TPE_ENT_Glut
chr13:112138322-112140638	003_L5_6_IT_TPE_ENT_Glut
chr9:14686674-14689008	003_L5_6_IT_TPE_ENT_Glut
chr9:18754615-18756635	003_L5_6_IT_TPE_ENT_Glut
chr17:33467607-33472094	003_L5_6_IT_TPE_ENT_Glut
chr9:89570009-89571836	003_L5_6_IT_TPE_ENT_Glut
chr9:116962279-116966286	003_L5_6_IT_TPE_ENT_Glut
chr13:71448983-71450291	003_L5_6_IT_TPE_ENT_Glut
chr2:6923103-6926621	003_L5_6_IT_TPE_ENT_Glut
chr9:89600054-89603102	003_L5_6_IT_TPE_ENT_Glut
chr7:137256607-137261488	003_L5_6_IT_TPE_ENT_Glut
chr5:87339442-87342839	003_L5_6_IT_TPE_ENT_Glut
chr7:25869855-25872540	003_L5_6_IT_TPE_ENT_Glut
chr5:136653722-136657403	003_L5_6_IT_TPE_ENT_Glut
chr2:178736991-178737971	003_L5_6_IT_TPE_ENT_Glut
chr18:52681587-52683582	003_L5_6_IT_TPE_ENT_Glut
chr8:17438700-17439758	003_L5_6_IT_TPE_ENT_Glut
chr18:13973983-13975689	003_L5_6_IT_TPE_ENT_Glut
chr7:138241471-138244070	003_L5_6_IT_TPE_ENT_Glut
chr8:21760292-21763382	003_L5_6_IT_TPE_ENT_Glut
chr15:86885815-86887166	003_L5_6_IT_TPE_ENT_Glut
chr6:132645928-132647812	003_L5_6_IT_TPE_ENT_Glut
chr7:108389773-108392826	003_L5_6_IT_TPE_ENT_Glut
chr18:52909162-52910338	003_L5_6_IT_TPE_ENT_Glut
chr19:39986346-39987968	003_L5_6_IT_TPE_ENT_Glut
chr18:13916226-13918091	003_L5_6_IT_TPE_ENT_Glut
chr5:122033312-122035727	003_L5_6_IT_TPE_ENT_Glut
chr19:56197789-56200778	003_L5_6_IT_TPE_ENT_Glut
chr2:24604007-24606879	003_L5_6_IT_TPE_ENT_Glut
chr6:140757750-140762990	003_L5_6_IT_TPE_ENT_Glut
chr15:86732350-86734531	003_L5_6_IT_TPE_ENT_Glut
chr1:167843986-167845901	003_L5_6_IT_TPE_ENT_Glut
chr2:37569170-37570897	003_L5_6_IT_TPE_ENT_Glut
chr11:91287865-91291118	003_L5_6_IT_TPE_ENT_Glut
chr14:63584183-63587568	003_L5_6_IT_TPE_ENT_Glut
chr8:63035695-63038766	003_L5_6_IT_TPE_ENT_Glut
chr8:108852173-108854068	003_L5_6_IT_TPE_ENT_Glut
chr4:9037336-9040711	003_L5_6_IT_TPE_ENT_Glut
chr13:64431953-64433456	003_L5_6_IT_TPE_ENT_Glut
chr3:140460914-140462164	003_L5_6_IT_TPE_ENT_Glut
chr9:116820923-116824377	003_L5_6_IT_TPE_ENT_Glut
chr4:124510462-124514066	003_L5_6_IT_TPE_ENT_Glut
chr5:105101267-105104513	003_L5_6_IT_TPE_ENT_Glut
chr13:112277244-112278776	003_L5_6_IT_TPE_ENT_Glut
chr19:15759445-15761319	003_L5_6_IT_TPE_ENT_Glut
chr6:133729013-133731060	003_L5_6_IT_TPE_ENT_Glut
chr19:5582958-5584055	003_L5_6_IT_TPE_ENT_Glut
chr1:190434270-190440399	003_L5_6_IT_TPE_ENT_Glut
chr2:26722248-26724318	003_L5_6_IT_TPE_ENT_Glut
chr2:126171684-126173198	003_L5_6_IT_TPE_ENT_Glut
chr7:39635512-39636657	003_L5_6_IT_TPE_ENT_Glut
chr8:89458786-89461704	003_L5_6_IT_TPE_ENT_Glut
chr6:141379600-141382362	003_L5_6_IT_TPE_ENT_Glut
chr7:38294100-38300083	003_L5_6_IT_TPE_ENT_Glut
chr6:90240767-90246735	003_L5_6_IT_TPE_ENT_Glut
chr15:101555817-101556775	003_L5_6_IT_TPE_ENT_Glut
chr1:167806916-167810582	003_L5_6_IT_TPE_ENT_Glut
chr7:108753369-108755920	003_L5_6_IT_TPE_ENT_Glut
chr14:9251333-9252807	003_L5_6_IT_TPE_ENT_Glut
chr6:121609412-121614458	003_L5_6_IT_TPE_ENT_Glut
chr15:88037952-88040076	003_L5_6_IT_TPE_ENT_Glut
chr5:137826253-137827618	003_L5_6_IT_TPE_ENT_Glut
chr9:90436718-90438206	003_L5_6_IT_TPE_ENT_Glut
chr12:69069481-69071859	003_L5_6_IT_TPE_ENT_Glut
chr3:43533914-43538799	003_L5_6_IT_TPE_ENT_Glut
chr5:136582100-136585046	003_L5_6_IT_TPE_ENT_Glut
chr13:95667233-95669052	003_L5_6_IT_TPE_ENT_Glut
chr8:108003407-108005961	003_L5_6_IT_TPE_ENT_Glut
chr9:104312501-104313812	003_L5_6_IT_TPE_ENT_Glut
chr11:18799857-18803339	003_L5_6_IT_TPE_ENT_Glut
chr9:117160001-117165231	003_L5_6_IT_TPE_ENT_Glut
chrX:41665270-41668215	003_L5_6_IT_TPE_ENT_Glut
chr9:117670280-117671308	003_L5_6_IT_TPE_ENT_Glut
chr7:108476525-108478774	003_L5_6_IT_TPE_ENT_Glut
chr8:12312219-12315488	003_L5_6_IT_TPE_ENT_Glut
chr3:137512541-137514285	003_L5_6_IT_TPE_ENT_Glut
chr18:81679188-81680752	003_L5_6_IT_TPE_ENT_Glut
chr13:114684544-114686458	003_L5_6_IT_TPE_ENT_Glut
chr18:33161242-33163566	003_L5_6_IT_TPE_ENT_Glut
chr14:101514544-101515663	003_L5_6_IT_TPE_ENT_Glut
chr16:75166604-75167974	003_L5_6_IT_TPE_ENT_Glut
chr13:56434502-56437578	003_L5_6_IT_TPE_ENT_Glut
chr14:50642403-50644087	003_L5_6_IT_TPE_ENT_Glut
chr8:21751216-21753701	003_L5_6_IT_TPE_ENT_Glut
chr5:29522958-29525136	003_L5_6_IT_TPE_ENT_Glut
chr13:24003594-24005450	003_L5_6_IT_TPE_ENT_Glut
chr15:87174875-87177859	003_L5_6_IT_TPE_ENT_Glut
chr18:64429875-64434947	003_L5_6_IT_TPE_ENT_Glut
chr7:44356189-44360781	003_L5_6_IT_TPE_ENT_Glut
chr2:24646745-24648443	003_L5_6_IT_TPE_ENT_Glut
chr1:42468044-42469937	003_L5_6_IT_TPE_ENT_Glut
chr7:52426133-52428505	003_L5_6_IT_TPE_ENT_Glut
chr17:27372461-27373499	003_L5_6_IT_TPE_ENT_Glut
chr16:43671361-43675006	003_L5_6_IT_TPE_ENT_Glut
chr17:36692984-36697901	003_L5_6_IT_TPE_ENT_Glut
chr11:32815398-32818513	003_L5_6_IT_TPE_ENT_Glut
chr3:88015755-88018196	003_L5_6_IT_TPE_ENT_Glut
chr7:119144266-119145564	003_L5_6_IT_TPE_ENT_Glut
chr5:26606011-26608204	003_L5_6_IT_TPE_ENT_Glut
chr1:105249198-105250084	003_L5_6_IT_TPE_ENT_Glut
chr19:25160911-25163241	003_L5_6_IT_TPE_ENT_Glut
chr9:81626630-81627543	003_L5_6_IT_TPE_ENT_Glut
chr7:97345044-97346002	003_L5_6_IT_TPE_ENT_Glut
chr5:43380940-43382259	003_L5_6_IT_TPE_ENT_Glut
chr1:138377495-138378247	003_L5_6_IT_TPE_ENT_Glut
chr16:75078294-75081231	003_L5_6_IT_TPE_ENT_Glut
chr7:75753345-75754613	003_L5_6_IT_TPE_ENT_Glut
chr13:112026044-112030146	003_L5_6_IT_TPE_ENT_Glut
chr1:46159864-46161934	003_L5_6_IT_TPE_ENT_Glut
chr3:37266434-37270107	003_L5_6_IT_TPE_ENT_Glut
chr9:13725737-13731687	003_L5_6_IT_TPE_ENT_Glut
chr3:100244701-100249514	003_L5_6_IT_TPE_ENT_Glut
chr14:39008689-39009929	003_L5_6_IT_TPE_ENT_Glut
chr6:146246760-146247929	003_L5_6_IT_TPE_ENT_Glut
chr1:105215920-105218556	003_L5_6_IT_TPE_ENT_Glut
chr1:105340398-105342816	003_L5_6_IT_TPE_ENT_Glut
chr12:100002512-100003913	003_L5_6_IT_TPE_ENT_Glut
chr14:32333111-32334221	003_L5_6_IT_TPE_ENT_Glut
chrX:73812958-73813790	003_L5_6_IT_TPE_ENT_Glut
chr2:135765967-135768299	003_L5_6_IT_TPE_ENT_Glut
chr9:18762018-18764626	003_L5_6_IT_TPE_ENT_Glut
chr10:96556392-96557448	003_L5_6_IT_TPE_ENT_Glut
chr17:72422399-72424810	003_L5_6_IT_TPE_ENT_Glut
chr14:48351909-48353318	003_L5_6_IT_TPE_ENT_Glut
chr2:36242210-36243912	003_L5_6_IT_TPE_ENT_Glut
chr14:66526774-66528314	003_L5_6_IT_TPE_ENT_Glut
chr2:97522114-97523551	003_L5_6_IT_TPE_ENT_Glut
chr10:85327059-85328322	003_L5_6_IT_TPE_ENT_Glut
chr14:43723522-43731250	003_L5_6_IT_TPE_ENT_Glut
chr11:44975892-44978746	003_L5_6_IT_TPE_ENT_Glut
chr11:57653958-57657065	003_L5_6_IT_TPE_ENT_Glut
chr5:50432124-50434463	003_L5_6_IT_TPE_ENT_Glut
chr1:162819112-162823720	003_L5_6_IT_TPE_ENT_Glut
chr1:157588199-157589502	003_L5_6_IT_TPE_ENT_Glut
chr2:138514492-138527794	003_L5_6_IT_TPE_ENT_Glut
chr4:154728642-154729969	003_L5_6_IT_TPE_ENT_Glut
chr10:108986443-108990713	003_L5_6_IT_TPE_ENT_Glut
chr14:34103619-34105529	003_L5_6_IT_TPE_ENT_Glut
chr15:9677074-9679444	003_L5_6_IT_TPE_ENT_Glut
chr14:60644558-60646059	003_L5_6_IT_TPE_ENT_Glut
chr16:91089897-91092693	003_L5_6_IT_TPE_ENT_Glut
chr2:132641442-132643411	003_L5_6_IT_TPE_ENT_Glut
chr7:19592814-19594147	003_L5_6_IT_TPE_ENT_Glut
chr18:13620743-13621749	003_L5_6_IT_TPE_ENT_Glut
chr6:141136111-141138556	003_L5_6_IT_TPE_ENT_Glut
chr14:34196915-34202962	003_L5_6_IT_TPE_ENT_Glut
chr13:103874893-103876050	003_L5_6_IT_TPE_ENT_Glut
chr15:66259081-66262150	003_L5_6_IT_TPE_ENT_Glut
chr2:38463217-38464431	003_L5_6_IT_TPE_ENT_Glut
chr3:43994822-43996930	003_L5_6_IT_TPE_ENT_Glut
chr8:45826346-45827984	003_L5_6_IT_TPE_ENT_Glut
chr13:35620358-35622683	003_L5_6_IT_TPE_ENT_Glut
chr18:55367466-55369099	003_L5_6_IT_TPE_ENT_Glut
chr8:45812943-45814075	003_L5_6_IT_TPE_ENT_Glut
chr17:36505985-36507613	003_L5_6_IT_TPE_ENT_Glut
chr2:156756448-156759545	003_L5_6_IT_TPE_ENT_Glut
chr13:111890136-111893644	003_L5_6_IT_TPE_ENT_Glut
chr17:32662296-32663946	003_L5_6_IT_TPE_ENT_Glut
chr8:89300362-89304005	003_L5_6_IT_TPE_ENT_Glut
chr2:31512747-31517800	003_L5_6_IT_TPE_ENT_Glut
chr4:77841801-77842952	003_L5_6_IT_TPE_ENT_Glut
chr15:96220200-96222313	003_L5_6_IT_TPE_ENT_Glut
chr9:18729313-18731513	003_L5_6_IT_TPE_ENT_Glut
chr6:92923840-92925415	003_L5_6_IT_TPE_ENT_Glut
chr11:44944680-44947328	003_L5_6_IT_TPE_ENT_Glut
chr17:32929418-32931399	003_L5_6_IT_TPE_ENT_Glut
chr11:119386613-119388717	003_L5_6_IT_TPE_ENT_Glut
chr6:90247141-90249772	003_L5_6_IT_TPE_ENT_Glut
chr12:118515140-118516403	003_L5_6_IT_TPE_ENT_Glut
chr8:102746733-102749004	003_L5_6_IT_TPE_ENT_Glut
chr1:75508749-75510603	003_L5_6_IT_TPE_ENT_Glut
chr7:18855111-18855637	003_L5_6_IT_TPE_ENT_Glut
chr9:116914169-116916467	003_L5_6_IT_TPE_ENT_Glut
chr16:74944496-74945872	003_L5_6_IT_TPE_ENT_Glut
chr2:36258943-36260344	003_L5_6_IT_TPE_ENT_Glut
chr4:89314119-89316790	003_L5_6_IT_TPE_ENT_Glut
chr4:118778497-118781524	003_L5_6_IT_TPE_ENT_Glut
chr12:100933461-100935693	003_L5_6_IT_TPE_ENT_Glut
chr4:78126492-78132133	003_L5_6_IT_TPE_ENT_Glut
chr6:127396396-127401024	003_L5_6_IT_TPE_ENT_Glut
chr8:21836677-21841908	003_L5_6_IT_TPE_ENT_Glut
chr1:159066376-159069145	003_L5_6_IT_TPE_ENT_Glut
chr7:18715558-18718873	003_L5_6_IT_TPE_ENT_Glut
chr5:86402588-86403650	003_L5_6_IT_TPE_ENT_Glut
chr18:81681174-81682850	003_L5_6_IT_TPE_ENT_Glut
chr4:129382038-129382720	003_L5_6_IT_TPE_ENT_Glut
chr8:91852555-91853531	003_L5_6_IT_TPE_ENT_Glut
chr14:48421621-48425059	003_L5_6_IT_TPE_ENT_Glut
chr17:34156731-34163347	003_L5_6_IT_TPE_ENT_Glut
chr1:130042392-130045292	003_L5_6_IT_TPE_ENT_Glut
chr16:47566934-47568918	003_L5_6_IT_TPE_ENT_Glut
chr11:96027599-96032863	003_L5_6_IT_TPE_ENT_Glut
chr9:47830768-47833201	003_L5_6_IT_TPE_ENT_Glut
chr6:137629511-137631919	003_L5_6_IT_TPE_ENT_Glut
chrX:150706358-150706652	003_L5_6_IT_TPE_ENT_Glut
chr6:87717805-87719203	003_L5_6_IT_TPE_ENT_Glut
chr15:84546764-84548556	003_L5_6_IT_TPE_ENT_Glut
chr5:111925442-111927343	003_L5_6_IT_TPE_ENT_Glut
chr1:42405988-42407759	003_L5_6_IT_TPE_ENT_Glut
chr2:135810290-135817455	003_L5_6_IT_TPE_ENT_Glut
chr15:51004235-51006313	003_L5_6_IT_TPE_ENT_Glut
chr16:43622883-43624420	003_L5_6_IT_TPE_ENT_Glut
chr18:75765329-75767879	003_L5_6_IT_TPE_ENT_Glut
chr14:104422499-104423297	003_L5_6_IT_TPE_ENT_Glut
chr6:94776528-94779384	003_L5_6_IT_TPE_ENT_Glut
chr12:56370773-56374325	003_L5_6_IT_TPE_ENT_Glut
chr16:23612897-23616992	003_L5_6_IT_TPE_ENT_Glut
chr11:82937600-82940912	003_L5_6_IT_TPE_ENT_Glut
chr17:39313826-39316377	003_L5_6_IT_TPE_ENT_Glut
chr16:16625305-16629381	003_L5_6_IT_TPE_ENT_Glut
chr18:57326053-57327304	003_L5_6_IT_TPE_ENT_Glut
chr8:115584050-115588513	003_L5_6_IT_TPE_ENT_Glut
chr4:135405572-135408317	003_L5_6_IT_TPE_ENT_Glut
chr5:23259389-23261867	003_L5_6_IT_TPE_ENT_Glut
chr11:60474330-60479174	003_L5_6_IT_TPE_ENT_Glut
chr15:86798821-86800387	003_L5_6_IT_TPE_ENT_Glut
chr18:52685545-52688172	003_L5_6_IT_TPE_ENT_Glut
chr17:66130426-66134443	003_L5_6_IT_TPE_ENT_Glut
chr3:5827829-5829949	003_L5_6_IT_TPE_ENT_Glut
chr17:72414091-72416074	003_L5_6_IT_TPE_ENT_Glut
chr13:112217957-112220756	003_L5_6_IT_TPE_ENT_Glut
chr1:7212626-7214933	003_L5_6_IT_TPE_ENT_Glut
chr3:51916766-51917669	003_L5_6_IT_TPE_ENT_Glut
chr9:116478184-116480272	003_L5_6_IT_TPE_ENT_Glut
chr4:124502046-124504277	003_L5_6_IT_TPE_ENT_Glut
chr5:101406435-101408022	003_L5_6_IT_TPE_ENT_Glut
chr14:13787953-13789234	003_L5_6_IT_TPE_ENT_Glut
chr5:105156932-105160742	003_L5_6_IT_TPE_ENT_Glut
chr7:142617205-142619414	003_L5_6_IT_TPE_ENT_Glut
chr4:44586951-44588546	003_L5_6_IT_TPE_ENT_Glut
chr9:102738323-102741729	003_L5_6_IT_TPE_ENT_Glut
chr12:3548241-3549319	003_L5_6_IT_TPE_ENT_Glut
chr13:57313532-57317698	003_L5_6_IT_TPE_ENT_Glut
chr5:114479757-114484832	003_L5_6_IT_TPE_ENT_Glut
chr1:167817801-167819394	003_L5_6_IT_TPE_ENT_Glut
chr1:167874045-167875179	003_L5_6_IT_TPE_ENT_Glut
chr17:18643505-18645368	003_L5_6_IT_TPE_ENT_Glut
chr5:86737507-86739476	003_L5_6_IT_TPE_ENT_Glut
chr10:13063097-13064534	003_L5_6_IT_TPE_ENT_Glut
chr13:56751619-56755565	003_L5_6_IT_TPE_ENT_Glut
chr13:94684214-94686834	003_L5_6_IT_TPE_ENT_Glut
chr2:69557188-69559641	003_L5_6_IT_TPE_ENT_Glut
chr2:62237015-62237910	003_L5_6_IT_TPE_ENT_Glut
chr2:70394110-70396732	003_L5_6_IT_TPE_ENT_Glut
chr13:111955155-111959860	003_L5_6_IT_TPE_ENT_Glut
chr6:122391214-122392386	003_L5_6_IT_TPE_ENT_Glut
chr14:98919476-98921108	003_L5_6_IT_TPE_ENT_Glut
chr4:134261632-134263563	003_L5_6_IT_TPE_ENT_Glut
chr13:112035849-112040757	003_L5_6_IT_TPE_ENT_Glut
chr14:34368031-34371186	003_L5_6_IT_TPE_ENT_Glut
chr14:56296949-56297749	003_L5_6_IT_TPE_ENT_Glut
chr19:9181213-9183441	003_L5_6_IT_TPE_ENT_Glut
chr18:42430537-42432261	003_L5_6_IT_TPE_ENT_Glut
chr7:51232375-51234080	003_L5_6_IT_TPE_ENT_Glut
chr8:12325590-12328720	003_L5_6_IT_TPE_ENT_Glut
chr8:89575667-89577899	003_L5_6_IT_TPE_ENT_Glut
chr8:113592186-113596651	003_L5_6_IT_TPE_ENT_Glut
chr13:64913702-64915404	003_L5_6_IT_TPE_ENT_Glut
chr18:52887368-52888606	003_L5_6_IT_TPE_ENT_Glut
chr7:136591020-136593258	003_L5_6_IT_TPE_ENT_Glut
chr11:18561460-18562781	003_L5_6_IT_TPE_ENT_Glut
chr17:70818619-70820629	003_L5_6_IT_TPE_ENT_Glut
chr18:52796317-52797565	003_L5_6_IT_TPE_ENT_Glut
chr14:63742798-63744268	003_L5_6_IT_TPE_ENT_Glut
chr14:67592949-67595724	003_L5_6_IT_TPE_ENT_Glut
chr16:18128386-18130145	003_L5_6_IT_TPE_ENT_Glut
chr19:9436807-9439145	003_L5_6_IT_TPE_ENT_Glut
chr3:32991914-32992857	003_L5_6_IT_TPE_ENT_Glut
chr9:8156801-8158800	003_L5_6_IT_TPE_ENT_Glut
chr15:88487465-88488277	003_L5_6_IT_TPE_ENT_Glut
chr1:42655970-42659432	003_L5_6_IT_TPE_ENT_Glut
chr12:113243817-113245875	003_L5_6_IT_TPE_ENT_Glut
chr10:57375929-57377650	003_L5_6_IT_TPE_ENT_Glut
chr2:127188218-127189321	003_L5_6_IT_TPE_ENT_Glut
chr16:43689377-43691254	003_L5_6_IT_TPE_ENT_Glut
chr4:24333954-24335040	003_L5_6_IT_TPE_ENT_Glut
chr1:175959914-175962202	003_L5_6_IT_TPE_ENT_Glut
chr7:49410054-49411614	003_L5_6_IT_TPE_ENT_Glut
chr1:189242769-189244991	003_L5_6_IT_TPE_ENT_Glut
chr9:68466867-68470385	003_L5_6_IT_TPE_ENT_Glut
chr11:44840260-44842579	003_L5_6_IT_TPE_ENT_Glut
chr3:33131819-33133424	003_L5_6_IT_TPE_ENT_Glut
chr5:128757739-128760661	003_L5_6_IT_TPE_ENT_Glut
chr8:83380078-83380498	003_L5_6_IT_TPE_ENT_Glut
chr1:187574271-187576998	003_L5_6_IT_TPE_ENT_Glut
chr5:59519257-59521414	003_L5_6_IT_TPE_ENT_Glut
chr12:105600798-105602890	003_L5_6_IT_TPE_ENT_Glut
chr2:116194995-116200150	003_L5_6_IT_TPE_ENT_Glut
chr15:26954669-26955757	003_L5_6_IT_TPE_ENT_Glut
chr5:105998349-106000441	003_L5_6_IT_TPE_ENT_Glut
chr2:157676583-157679150	003_L5_6_IT_TPE_ENT_Glut
chr16:23546325-23549462	003_L5_6_IT_TPE_ENT_Glut
chr11:55789247-55793100	003_L5_6_IT_TPE_ENT_Glut
chr8:21855551-21860486	003_L5_6_IT_TPE_ENT_Glut
chr14:111249543-111250309	003_L5_6_IT_TPE_ENT_Glut
chr17:72394324-72397322	003_L5_6_IT_TPE_ENT_Glut
chr19:45102765-45104481	003_L5_6_IT_TPE_ENT_Glut
chr1:86358794-86360290	003_L5_6_IT_TPE_ENT_Glut
chr17:33432362-33435638	003_L5_6_IT_TPE_ENT_Glut
chr9:117180114-117183690	003_L5_6_IT_TPE_ENT_Glut
chr9:116827473-116829604	003_L5_6_IT_TPE_ENT_Glut
chr13:112068262-112071553	003_L5_6_IT_TPE_ENT_Glut
chr15:74582812-74584857	003_L5_6_IT_TPE_ENT_Glut
chr9:71509863-71512832	003_L5_6_IT_TPE_ENT_Glut
chr11:33050395-33054613	003_L5_6_IT_TPE_ENT_Glut
chr7:65987755-65989797	003_L5_6_IT_TPE_ENT_Glut
chr8:108780999-108782078	003_L5_6_IT_TPE_ENT_Glut
chr16:57784700-57789570	003_L5_6_IT_TPE_ENT_Glut
chr9:40316153-40318438	003_L5_6_IT_TPE_ENT_Glut
chr4:78160109-78161964	003_L5_6_IT_TPE_ENT_Glut
chr18:32968973-32970702	003_L5_6_IT_TPE_ENT_Glut
chr14:22652033-22653706	003_L5_6_IT_TPE_ENT_Glut
chr15:41747131-41748929	003_L5_6_IT_TPE_ENT_Glut
chr13:112020858-112025613	003_L5_6_IT_TPE_ENT_Glut
chr7:119090375-119092581	003_L5_6_IT_TPE_ENT_Glut
chr17:70526896-70529324	003_L5_6_IT_TPE_ENT_Glut
chr9:97239082-97242320	003_L5_6_IT_TPE_ENT_Glut
chr5:137856444-137868264	003_L5_6_IT_TPE_ENT_Glut
chr14:47118256-47124570	003_L5_6_IT_TPE_ENT_Glut
chr19:26025151-26026516	003_L5_6_IT_TPE_ENT_Glut
chr2:158152515-158155483	003_L5_6_IT_TPE_ENT_Glut
chr5:77057824-77059561	003_L5_6_IT_TPE_ENT_Glut
chr1:35242035-35242714	003_L5_6_IT_TPE_ENT_Glut
chr2:106185766-106188335	003_L5_6_IT_TPE_ENT_Glut
chr10:67771519-67773528	003_L5_6_IT_TPE_ENT_Glut
chr11:114785210-114789110	003_L5_6_IT_TPE_ENT_Glut
chr10:87044388-87045417	003_L5_6_IT_TPE_ENT_Glut
chr3:130832549-130834041	003_L5_6_IT_TPE_ENT_Glut
chr5:122009488-122011128	003_L5_6_IT_TPE_ENT_Glut
chr13:32979160-32981120	003_L5_6_IT_TPE_ENT_Glut
chr8:92754872-92758150	003_L5_6_IT_TPE_ENT_Glut
chr16:55735957-55739542	003_L5_6_IT_TPE_ENT_Glut
chr1:156171236-156174676	003_L5_6_IT_TPE_ENT_Glut
chr1:128204658-128206083	003_L5_6_IT_TPE_ENT_Glut
chr7:44623473-44625731	003_L5_6_IT_TPE_ENT_Glut
chr11:64121023-64123715	003_L5_6_IT_TPE_ENT_Glut
chr9:89267736-89272087	003_L5_6_IT_TPE_ENT_Glut
chr19:9428692-9430577	003_L5_6_IT_TPE_ENT_Glut
chr11:91204655-91207680	003_L5_6_IT_TPE_ENT_Glut
chr2:114865948-114867699	003_L5_6_IT_TPE_ENT_Glut
chr11:85880936-85883403	003_L5_6_IT_TPE_ENT_Glut
chr7:140271292-140276312	003_L5_6_IT_TPE_ENT_Glut
chr11:33931864-33934358	003_L5_6_IT_TPE_ENT_Glut
chrX:150204799-150207875	003_L5_6_IT_TPE_ENT_Glut
chr12:14068845-14069946	003_L5_6_IT_TPE_ENT_Glut
chr10:85378724-85384995	003_L5_6_IT_TPE_ENT_Glut
chr2:174224675-174228722	003_L5_6_IT_TPE_ENT_Glut
chr1:124376912-124379599	003_L5_6_IT_TPE_ENT_Glut
chr3:102935406-102937053	003_L5_6_IT_TPE_ENT_Glut
chr15:88072270-88074758	003_L5_6_IT_TPE_ENT_Glut
chr16:43530114-43531327	003_L5_6_IT_TPE_ENT_Glut
chr9:116712777-116714727	003_L5_6_IT_TPE_ENT_Glut
chr6:51076716-51079303	003_L5_6_IT_TPE_ENT_Glut
chr2:159176989-159179163	003_L5_6_IT_TPE_ENT_Glut
chr18:13629956-13632082	003_L5_6_IT_TPE_ENT_Glut
chr7:12447914-12450171	003_L5_6_IT_TPE_ENT_Glut
chr12:68952758-68955113	003_L5_6_IT_TPE_ENT_Glut
chr13:94568523-94569338	003_L5_6_IT_TPE_ENT_Glut
chr9:63955466-63956391	003_L5_6_IT_TPE_ENT_Glut
chr8:121385525-121388426	003_L5_6_IT_TPE_ENT_Glut
chr6:7405036-7406622	003_L5_6_IT_TPE_ENT_Glut
chr6:45002122-45002974	003_L5_6_IT_TPE_ENT_Glut
chr7:137222945-137226055	003_L5_6_IT_TPE_ENT_Glut
chr18:74575967-74579969	003_L5_6_IT_TPE_ENT_Glut
chr14:34065142-34066482	003_L5_6_IT_TPE_ENT_Glut
chr4:60432245-60442981	003_L5_6_IT_TPE_ENT_Glut
chr11:45188880-45191341	003_L5_6_IT_TPE_ENT_Glut
chr1:139479614-139480802	003_L5_6_IT_TPE_ENT_Glut
chr6:29631546-29633208	003_L5_6_IT_TPE_ENT_Glut
chr9:116917320-116920033	003_L5_6_IT_TPE_ENT_Glut
chr18:13763019-13764375	003_L5_6_IT_TPE_ENT_Glut
chr2:9161902-9163960	003_L5_6_IT_TPE_ENT_Glut
chr13:58522166-58524721	003_L5_6_IT_TPE_ENT_Glut
chr13:103941603-103942357	003_L5_6_IT_TPE_ENT_Glut
chr5:127267751-127274134	003_L5_6_IT_TPE_ENT_Glut
chr1:184270303-184272294	003_L5_6_IT_TPE_ENT_Glut
chr6:83571453-83572620	003_L5_6_IT_TPE_ENT_Glut
chr9:116888446-116893096	003_L5_6_IT_TPE_ENT_Glut
chr10:19083334-19084134	003_L5_6_IT_TPE_ENT_Glut
chr16:8762552-8763007	003_L5_6_IT_TPE_ENT_Glut
chr16:96643166-96644221	003_L5_6_IT_TPE_ENT_Glut
chr5:114235200-114236647	003_L5_6_IT_TPE_ENT_Glut
chr17:66872867-66875309	003_L5_6_IT_TPE_ENT_Glut
chr7:37437404-37438364	003_L5_6_IT_TPE_ENT_Glut
chr10:19964452-19966277	003_L5_6_IT_TPE_ENT_Glut
chr15:18839755-18841231	003_L5_6_IT_TPE_ENT_Glut
chr18:81728937-81732144	003_L5_6_IT_TPE_ENT_Glut
chr11:115291690-115293434	003_L5_6_IT_TPE_ENT_Glut
chr7:32087462-32102858	003_L5_6_IT_TPE_ENT_Glut
chr8:117561779-117563964	003_L5_6_IT_TPE_ENT_Glut
chr14:34361324-34366199	003_L5_6_IT_TPE_ENT_Glut
chr4:35400291-35401002	003_L5_6_IT_TPE_ENT_Glut
chr13:112193734-112196254	003_L5_6_IT_TPE_ENT_Glut
chr6:141100817-141103403	003_L5_6_IT_TPE_ENT_Glut
chr2:115531395-115532968	003_L5_6_IT_TPE_ENT_Glut
chr4:151679941-151681371	003_L5_6_IT_TPE_ENT_Glut
chr7:137871694-137876650	003_L5_6_IT_TPE_ENT_Glut
chr12:81484608-81485671	003_L5_6_IT_TPE_ENT_Glut
chr1:163516854-163519118	003_L5_6_IT_TPE_ENT_Glut
chr3:115850261-115852100	003_L5_6_IT_TPE_ENT_Glut
chr3:146201992-146203567	003_L5_6_IT_TPE_ENT_Glut
chr2:146727233-146728293	003_L5_6_IT_TPE_ENT_Glut
chr5:121992689-121996402	003_L5_6_IT_TPE_ENT_Glut
chr7:136512796-136514179	003_L5_6_IT_TPE_ENT_Glut
chr7:129367886-129370243	003_L5_6_IT_TPE_ENT_Glut
chr1:186796293-186797606	003_L5_6_IT_TPE_ENT_Glut
chr13:50754232-50756070	003_L5_6_IT_TPE_ENT_Glut
chr1:119015040-119017823	003_L5_6_IT_TPE_ENT_Glut
chr5:56889969-56891436	003_L5_6_IT_TPE_ENT_Glut
chr11:60878281-60879455	003_L5_6_IT_TPE_ENT_Glut
chr5:111990935-111993339	003_L5_6_IT_TPE_ENT_Glut
chr8:9464371-9465921	003_L5_6_IT_TPE_ENT_Glut
chr7:137272350-137275195	003_L5_6_IT_TPE_ENT_Glut
chr9:117092031-117094332	003_L5_6_IT_TPE_ENT_Glut
chr15:86630021-86632882	003_L5_6_IT_TPE_ENT_Glut
chr15:88068542-88070122	003_L5_6_IT_TPE_ENT_Glut
chr19:55765977-55769102	003_L5_6_IT_TPE_ENT_Glut
chr2:135759706-135761880	003_L5_6_IT_TPE_ENT_Glut
chr9:32318364-32323396	003_L5_6_IT_TPE_ENT_Glut
chr10:85467949-85470483	003_L5_6_IT_TPE_ENT_Glut
chr3:30658480-30662257	003_L5_6_IT_TPE_ENT_Glut
chr11:79804608-79807668	003_L5_6_IT_TPE_ENT_Glut
chr4:45882986-45884594	003_L5_6_IT_TPE_ENT_Glut
chr8:75931831-75932882	003_L5_6_IT_TPE_ENT_Glut
chr9:77459504-77462178	003_L5_6_IT_TPE_ENT_Glut
chr5:22778301-22780715	003_L5_6_IT_TPE_ENT_Glut
chr13:112112823-112117787	003_L5_6_IT_TPE_ENT_Glut
chr6:80068830-80070428	003_L5_6_IT_TPE_ENT_Glut
chr17:32946440-32948661	003_L5_6_IT_TPE_ENT_Glut
chr17:90809654-90810831	003_L5_6_IT_TPE_ENT_Glut
chr16:43631135-43634712	003_L5_6_IT_TPE_ENT_Glut
chr2:42169750-42171626	003_L5_6_IT_TPE_ENT_Glut
chr3:43281960-43282706	003_L5_6_IT_TPE_ENT_Glut
chr7:23814500-23815621	003_L5_6_IT_TPE_ENT_Glut
chr8:107890415-107893279	003_L5_6_IT_TPE_ENT_Glut
chr9:117563075-117563729	003_L5_6_IT_TPE_ENT_Glut
chr10:125952904-125955372	003_L5_6_IT_TPE_ENT_Glut
chr11:17483179-17484114	003_L5_6_IT_TPE_ENT_Glut
chr11:19225630-19228678	003_L5_6_IT_TPE_ENT_Glut
chr13:47448359-47451048	003_L5_6_IT_TPE_ENT_Glut
chr15:88318489-88323497	003_L5_6_IT_TPE_ENT_Glut
chr17:5027078-5029449	003_L5_6_IT_TPE_ENT_Glut
chr7:47667529-47670370	003_L5_6_IT_TPE_ENT_Glut
chr10:39174004-39175968	003_L5_6_IT_TPE_ENT_Glut
chr2:64025304-64026753	003_L5_6_IT_TPE_ENT_Glut
chr2:167874744-167877831	003_L5_6_IT_TPE_ENT_Glut
chr12:75266961-75267880	003_L5_6_IT_TPE_ENT_Glut
chr9:117666077-117669181	003_L5_6_IT_TPE_ENT_Glut
chr11:44903177-44904228	003_L5_6_IT_TPE_ENT_Glut
chr11:71749593-71753084	003_L5_6_IT_TPE_ENT_Glut
chr15:57558941-57560640	003_L5_6_IT_TPE_ENT_Glut
chr5:3802674-3804293	003_L5_6_IT_TPE_ENT_Glut
chr6:93394854-93396520	003_L5_6_IT_TPE_ENT_Glut
chr6:142609121-142611367	003_L5_6_IT_TPE_ENT_Glut
chr11:44823450-44825301	003_L5_6_IT_TPE_ENT_Glut
chr1:74098257-74100886	003_L5_6_IT_TPE_ENT_Glut
chr8:30275307-30277014	003_L5_6_IT_TPE_ENT_Glut
chr10:122128661-122129747	003_L5_6_IT_TPE_ENT_Glut
chr2:22229279-22232083	003_L5_6_IT_TPE_ENT_Glut
chr1:162807512-162809141	003_L5_6_IT_TPE_ENT_Glut
chr14:67359062-67360651	003_L5_6_IT_TPE_ENT_Glut
chr2:50714139-50715487	003_L5_6_IT_TPE_ENT_Glut
chr4:115219844-115222687	003_L5_6_IT_TPE_ENT_Glut
chr19:13155817-13157209	003_L5_6_IT_TPE_ENT_Glut
chr5:106305225-106306745	003_L5_6_IT_TPE_ENT_Glut
chr6:129109274-129111140	003_L5_6_IT_TPE_ENT_Glut
chr6:138320243-138321414	003_L5_6_IT_TPE_ENT_Glut
chr14:87263765-87266858	003_L5_6_IT_TPE_ENT_Glut
chr18:76465871-76466932	003_L5_6_IT_TPE_ENT_Glut
chr4:58961305-58962656	003_L5_6_IT_TPE_ENT_Glut
chr4:134990067-134991576	003_L5_6_IT_TPE_ENT_Glut
chr5:24842338-24843817	003_L5_6_IT_TPE_ENT_Glut
chr9:69936296-69938110	003_L5_6_IT_TPE_ENT_Glut
chr9:117014614-117017363	003_L5_6_IT_TPE_ENT_Glut
chr11:70329670-70331630	003_L5_6_IT_TPE_ENT_Glut
chr11:103554660-103558519	003_L5_6_IT_TPE_ENT_Glut
chr9:89595140-89597224	003_L5_6_IT_TPE_ENT_Glut
chr4:115512905-115517222	003_L5_6_IT_TPE_ENT_Glut
chr5:138015699-138058564	003_L5_6_IT_TPE_ENT_Glut
chr19:25240554-25242997	003_L5_6_IT_TPE_ENT_Glut
chr16:74997813-74998954	003_L5_6_IT_TPE_ENT_Glut
chr5:121956563-121957581	003_L5_6_IT_TPE_ENT_Glut
chr11:44768692-44771893	003_L5_6_IT_TPE_ENT_Glut
chr17:87208229-87212670	003_L5_6_IT_TPE_ENT_Glut
chr3:34319398-34320652	003_L5_6_IT_TPE_ENT_Glut
chr3:70085520-70086794	003_L5_6_IT_TPE_ENT_Glut
chr2:75093549-75096420	003_L5_6_IT_TPE_ENT_Glut
chr2:143545320-143547340	003_L5_6_IT_TPE_ENT_Glut
chr3:64399121-64401282	003_L5_6_IT_TPE_ENT_Glut
chr16:43625689-43626414	003_L5_6_IT_TPE_ENT_Glut
chr8:53638202-53640938	003_L5_6_IT_TPE_ENT_Glut
chr1:167657551-167659578	003_L5_6_IT_TPE_ENT_Glut
chr7:15884069-15884977	003_L5_6_IT_TPE_ENT_Glut
chr12:44704915-44708257	003_L5_6_IT_TPE_ENT_Glut
chr1:161280648-161283926	003_L5_6_IT_TPE_ENT_Glut
chr4:115555515-115559220	003_L5_6_IT_TPE_ENT_Glut
chr9:18513845-18515564	003_L5_6_IT_TPE_ENT_Glut
chr14:69025571-69027025	003_L5_6_IT_TPE_ENT_Glut
chr17:87197063-87197982	003_L5_6_IT_TPE_ENT_Glut
chr5:41730331-41732003	003_L5_6_IT_TPE_ENT_Glut
chr13:23946924-23948604	003_L5_6_IT_TPE_ENT_Glut
chr7:78546352-78549817	003_L5_6_IT_TPE_ENT_Glut
chr12:40863148-40865457	003_L5_6_IT_TPE_ENT_Glut
chr5:86963259-86965401	003_L5_6_IT_TPE_ENT_Glut
chr1:110490106-110492393	003_L5_6_IT_TPE_ENT_Glut
chr7:121744544-121747058	003_L5_6_IT_TPE_ENT_Glut
chr7:136859131-136859862	003_L5_6_IT_TPE_ENT_Glut
chr8:89739174-89743189	003_L5_6_IT_TPE_ENT_Glut
chr11:58610849-58612544	003_L5_6_IT_TPE_ENT_Glut
chr11:97101240-97103447	003_L5_6_IT_TPE_ENT_Glut
chr13:47923314-47927048	003_L5_6_IT_TPE_ENT_Glut
chr13:81584547-81589426	003_L5_6_IT_TPE_ENT_Glut
chr15:82279952-82281211	003_L5_6_IT_TPE_ENT_Glut
chr16:58526794-58528136	003_L5_6_IT_TPE_ENT_Glut
chr6:50678449-50679557	003_L5_6_IT_TPE_ENT_Glut
chr11:44865119-44867722	003_L5_6_IT_TPE_ENT_Glut
chr8:39742185-39742984	003_L5_6_IT_TPE_ENT_Glut
chr13:48295102-48300463	003_L5_6_IT_TPE_ENT_Glut
chr15:42647174-42652212	003_L5_6_IT_TPE_ENT_Glut
chrX:150115502-150116609	003_L5_6_IT_TPE_ENT_Glut
chr19:47908305-47911454	003_L5_6_IT_TPE_ENT_Glut
chr16:19705092-19708041	003_L5_6_IT_TPE_ENT_Glut
chr12:103196082-103197216	003_L5_6_IT_TPE_ENT_Glut
chr16:74843230-74846659	003_L5_6_IT_TPE_ENT_Glut
chr19:40292028-40295443	003_L5_6_IT_TPE_ENT_Glut
chr13:60839397-60841796	003_L5_6_IT_TPE_ENT_Glut
chr1:80748666-80750500	003_L5_6_IT_TPE_ENT_Glut
chr1:176230172-176233151	003_L5_6_IT_TPE_ENT_Glut
chr9:3236874-3239910	003_L5_6_IT_TPE_ENT_Glut
chr1:52163335-52165015	003_L5_6_IT_TPE_ENT_Glut
chr5:101414120-101415169	003_L5_6_IT_TPE_ENT_Glut
chr15:51515504-51517243	003_L5_6_IT_TPE_ENT_Glut
chr16:28345194-28347287	003_L5_6_IT_TPE_ENT_Glut
chr4:56058682-56061284	003_L5_6_IT_TPE_ENT_Glut
chr11:4238807-4240688	003_L5_6_IT_TPE_ENT_Glut
chr14:86293369-86294685	003_L5_6_IT_TPE_ENT_Glut
chr2:159418858-159420747	003_L5_6_IT_TPE_ENT_Glut
chr16:30744871-30746544	003_L5_6_IT_TPE_ENT_Glut
chr5:114656238-114659214	003_L5_6_IT_TPE_ENT_Glut
chr14:38851827-38854215	003_L5_6_IT_TPE_ENT_Glut
chr4:45681006-45682311	003_L5_6_IT_TPE_ENT_Glut
chr7:130288484-130290170	003_L5_6_IT_TPE_ENT_Glut
chr11:90131978-90133898	003_L5_6_IT_TPE_ENT_Glut
chr14:100413249-100414445	003_L5_6_IT_TPE_ENT_Glut
chr6:137579628-137582481	003_L5_6_IT_TPE_ENT_Glut
chr8:110518794-110522565	003_L5_6_IT_TPE_ENT_Glut
chr18:81522564-81523807	003_L5_6_IT_TPE_ENT_Glut
chr12:104418351-104419586	003_L5_6_IT_TPE_ENT_Glut
chr15:98224434-98227702	003_L5_6_IT_TPE_ENT_Glut
chr5:37155731-37157533	003_L5_6_IT_TPE_ENT_Glut
chr18:13929836-13931283	003_L5_6_IT_TPE_ENT_Glut
chr13:20260675-20263464	003_L5_6_IT_TPE_ENT_Glut
chr1:82633593-82636867	003_L5_6_IT_TPE_ENT_Glut
chr8:71623091-71625304	003_L5_6_IT_TPE_ENT_Glut
chr8:89629095-89635431	003_L5_6_IT_TPE_ENT_Glut
chr15:82223079-82225305	003_L5_6_IT_TPE_ENT_Glut
chr17:90604100-90605342	003_L5_6_IT_TPE_ENT_Glut
chr19:25386943-25388301	003_L5_6_IT_TPE_ENT_Glut
chr7:144837149-144839481	003_L5_6_IT_TPE_ENT_Glut
chr1:167734051-167735488	003_L5_6_IT_TPE_ENT_Glut
chr13:61239439-61242380	003_L5_6_IT_TPE_ENT_Glut
chr3:43329208-43331680	003_L5_6_IT_TPE_ENT_Glut
chr1:99119020-99120900	003_L5_6_IT_TPE_ENT_Glut
chr6:122825862-122827032	003_L5_6_IT_TPE_ENT_Glut
chr7:47212648-47214136	003_L5_6_IT_TPE_ENT_Glut
chr6:66514715-66516812	003_L5_6_IT_TPE_ENT_Glut
chr13:60808714-60809488	003_L5_6_IT_TPE_ENT_Glut
chr3:87743124-87744968	003_L5_6_IT_TPE_ENT_Glut
chr2:90148393-90150203	003_L5_6_IT_TPE_ENT_Glut
chr5:29021977-29023279	003_L5_6_IT_TPE_ENT_Glut
chr2:105225760-105227543	003_L5_6_IT_TPE_ENT_Glut
chr2:137211040-137213318	003_L5_6_IT_TPE_ENT_Glut
chr5:137886967-137889928	003_L5_6_IT_TPE_ENT_Glut
chr11:88770822-88773149	003_L5_6_IT_TPE_ENT_Glut
chr12:74428740-74430213	003_L5_6_IT_TPE_ENT_Glut
chr5:147220240-147222686	003_L5_6_IT_TPE_ENT_Glut
chr6:36441240-36441954	003_L5_6_IT_TPE_ENT_Glut
chr8:89258022-89260157	003_L5_6_IT_TPE_ENT_Glut
chr9:58750648-58752713	003_L5_6_IT_TPE_ENT_Glut
chr9:117028060-117030951	003_L5_6_IT_TPE_ENT_Glut
chr14:98851415-98853082	003_L5_6_IT_TPE_ENT_Glut
chr8:12041286-12043413	003_L5_6_IT_TPE_ENT_Glut
chr18:31954480-31956633	003_L5_6_IT_TPE_ENT_Glut
chr15:26547395-26549615	003_L5_6_IT_TPE_ENT_Glut
chr10:8749051-8750262	003_L5_6_IT_TPE_ENT_Glut
chr14:43719901-43721595	003_L5_6_IT_TPE_ENT_Glut
chr4:76441172-76442674	003_L5_6_IT_TPE_ENT_Glut
chr8:96783949-96785568	003_L5_6_IT_TPE_ENT_Glut
chr9:112065192-112066007	003_L5_6_IT_TPE_ENT_Glut
chr9:116846449-116850049	003_L5_6_IT_TPE_ENT_Glut
chr17:40115298-40117878	003_L5_6_IT_TPE_ENT_Glut
chr11:97113697-97115891	003_L5_6_IT_TPE_ENT_Glut
chr13:119808450-119809723	003_L5_6_IT_TPE_ENT_Glut
chr14:73080270-73083110	003_L5_6_IT_TPE_ENT_Glut
chr17:53709876-53715796	003_L5_6_IT_TPE_ENT_Glut
chr15:96859424-96863317	003_L5_6_IT_TPE_ENT_Glut
chr13:73572818-73574399	003_L5_6_IT_TPE_ENT_Glut
chr11:109840495-109842909	003_L5_6_IT_TPE_ENT_Glut
chr15:101040378-101042925	003_L5_6_IT_TPE_ENT_Glut
chr7:44199089-44201255	003_L5_6_IT_TPE_ENT_Glut
chr15:56267742-56268657	003_L5_6_IT_TPE_ENT_Glut
chr1:124105724-124106652	003_L5_6_IT_TPE_ENT_Glut
chr8:111443778-111446487	003_L5_6_IT_TPE_ENT_Glut
chr8:89527679-89530638	003_L5_6_IT_TPE_ENT_Glut
chr3:98199394-98200345	003_L5_6_IT_TPE_ENT_Glut
chr1:171158754-171161043	003_L5_6_IT_TPE_ENT_Glut
chr9:65140908-65143443	003_L5_6_IT_TPE_ENT_Glut
chr2:172336558-172341692	003_L5_6_IT_TPE_ENT_Glut
chr5:26167371-26169717	003_L5_6_IT_TPE_ENT_Glut
chr15:82625553-82628541	003_L5_6_IT_TPE_ENT_Glut
chr5:106422157-106423741	003_L5_6_IT_TPE_ENT_Glut
chr13:96087381-96088961	003_L5_6_IT_TPE_ENT_Glut
chr15:87199591-87203862	003_L5_6_IT_TPE_ENT_Glut
chr7:130233363-130234302	003_L5_6_IT_TPE_ENT_Glut
chr1:6750326-6751934	003_L5_6_IT_TPE_ENT_Glut
chr1:32800756-32801853	003_L5_6_IT_TPE_ENT_Glut
chr2:153880075-153883600	003_L5_6_IT_TPE_ENT_Glut
chr9:47837136-47839113	003_L5_6_IT_TPE_ENT_Glut
chr19:55772935-55775195	003_L5_6_IT_TPE_ENT_Glut
chr5:136398098-136398872	003_L5_6_IT_TPE_ENT_Glut
chr7:13065364-13067076	003_L5_6_IT_TPE_ENT_Glut
chr7:137792116-137795254	003_L5_6_IT_TPE_ENT_Glut
chr17:26899888-26901001	003_L5_6_IT_TPE_ENT_Glut
chr7:65970895-65973067	003_L5_6_IT_TPE_ENT_Glut
chr16:38827952-38829587	003_L5_6_IT_TPE_ENT_Glut
chr13:111898555-111900504	003_L5_6_IT_TPE_ENT_Glut
chr15:102445534-102446837	003_L5_6_IT_TPE_ENT_Glut
chr8:62848301-62849567	003_L5_6_IT_TPE_ENT_Glut
chr12:3784238-3785248	003_L5_6_IT_TPE_ENT_Glut
chr14:72489345-72490824	003_L5_6_IT_TPE_ENT_Glut
chr3:146559283-146562347	003_L5_6_IT_TPE_ENT_Glut
chr7:15869507-15872027	003_L5_6_IT_TPE_ENT_Glut
chr8:9126504-9127758	003_L5_6_IT_TPE_ENT_Glut
chr10:116600124-116603149	003_L5_6_IT_TPE_ENT_Glut
chr15:27145629-27147426	003_L5_6_IT_TPE_ENT_Glut
chr7:66498513-66500751	003_L5_6_IT_TPE_ENT_Glut
chr7:28815407-28816993	003_L5_6_IT_TPE_ENT_Glut
chr6:9264832-9265884	003_L5_6_IT_TPE_ENT_Glut
chr8:126637617-126639665	003_L5_6_IT_TPE_ENT_Glut
chr7:76248959-76254018	003_L5_6_IT_TPE_ENT_Glut
chr9:90182032-90184234	003_L5_6_IT_TPE_ENT_Glut
chr11:10279993-10281452	003_L5_6_IT_TPE_ENT_Glut
chr11:58458952-58461753	003_L5_6_IT_TPE_ENT_Glut
chr15:82639893-82644276	003_L5_6_IT_TPE_ENT_Glut
chr11:100111296-100112592	003_L5_6_IT_TPE_ENT_Glut
chr13:73218965-73222001	003_L5_6_IT_TPE_ENT_Glut
chr9:121600211-121602133	003_L5_6_IT_TPE_ENT_Glut
chr5:76945423-76946898	003_L5_6_IT_TPE_ENT_Glut
chrX:73853785-73855100	003_L5_6_IT_TPE_ENT_Glut
chr8:89051149-89056417	003_L5_6_IT_TPE_ENT_Glut
chr11:44821350-44822948	003_L5_6_IT_TPE_ENT_Glut
chr16:44016838-44018903	003_L5_6_IT_TPE_ENT_Glut
chr3:140243084-140245671	003_L5_6_IT_TPE_ENT_Glut
chr6:29333914-29335088	003_L5_6_IT_TPE_ENT_Glut
chr14:67454613-67456468	003_L5_6_IT_TPE_ENT_Glut
chr16:91176803-91179289	003_L5_6_IT_TPE_ENT_Glut
chr18:52761304-52762571	003_L5_6_IT_TPE_ENT_Glut
chr15:90401690-90403001	003_L5_6_IT_TPE_ENT_Glut
chr6:133617132-133618534	003_L5_6_IT_TPE_ENT_Glut
chr12:47590656-47592416	003_L5_6_IT_TPE_ENT_Glut
chr5:151481149-151482432	003_L5_6_IT_TPE_ENT_Glut
chr7:79832991-79836149	003_L5_6_IT_TPE_ENT_Glut
chr3:33806892-33809847	003_L5_6_IT_TPE_ENT_Glut
chr3:35855126-35856220	003_L5_6_IT_TPE_ENT_Glut
chr6:54943672-54945397	003_L5_6_IT_TPE_ENT_Glut
chr7:142845056-142847647	003_L5_6_IT_TPE_ENT_Glut
chr11:11964133-11966613	003_L5_6_IT_TPE_ENT_Glut
chr4:148360812-148362377	003_L5_6_IT_TPE_ENT_Glut
chr6:19289469-19290883	003_L5_6_IT_TPE_ENT_Glut
chr9:117211742-117212913	003_L5_6_IT_TPE_ENT_Glut
chr9:121880803-121884639	003_L5_6_IT_TPE_ENT_Glut
chr11:44797967-44800368	003_L5_6_IT_TPE_ENT_Glut
chr15:51679353-51680760	003_L5_6_IT_TPE_ENT_Glut
chr11:104557805-104558818	003_L5_6_IT_TPE_ENT_Glut
chr5:109507780-109508807	003_L5_6_IT_TPE_ENT_Glut
chr6:80237089-80238936	003_L5_6_IT_TPE_ENT_Glut
chr13:56509267-56511605	003_L5_6_IT_TPE_ENT_Glut
chr9:101528304-101533614	003_L5_6_IT_TPE_ENT_Glut
chr1:188946896-188948734	003_L5_6_IT_TPE_ENT_Glut
chr2:105625359-105627518	003_L5_6_IT_TPE_ENT_Glut
chr15:11205701-11208356	003_L5_6_IT_TPE_ENT_Glut
chr6:146404891-146405520	003_L5_6_IT_TPE_ENT_Glut
chr6:94790455-94792885	003_L5_6_IT_TPE_ENT_Glut
chr19:38223176-38224819	003_L5_6_IT_TPE_ENT_Glut
chr8:80054649-80056338	003_L5_6_IT_TPE_ENT_Glut
chr12:80989236-80992862	003_L5_6_IT_TPE_ENT_Glut
chr9:117032846-117035917	003_L5_6_IT_TPE_ENT_Glut
chr18:81576215-81577180	003_L5_6_IT_TPE_ENT_Glut
chr1:82007501-82008529	003_L5_6_IT_TPE_ENT_Glut
chr1:128003084-128004948	003_L5_6_IT_TPE_ENT_Glut
chr8:23368447-23375595	003_L5_6_IT_TPE_ENT_Glut
chr8:13548380-13549493	003_L5_6_IT_TPE_ENT_Glut
chr2:11174091-11179608	003_L5_6_IT_TPE_ENT_Glut
chr5:139865002-139869763	003_L5_6_IT_TPE_ENT_Glut
chr6:35380918-35382029	003_L5_6_IT_TPE_ENT_Glut
chr7:48665212-48667944	003_L5_6_IT_TPE_ENT_Glut
chr10:96658259-96659736	003_L5_6_IT_TPE_ENT_Glut
chr11:76296954-76298411	003_L5_6_IT_TPE_ENT_Glut
chr14:97683415-97684334	003_L5_6_IT_TPE_ENT_Glut
chr8:127122472-127123689	003_L5_6_IT_TPE_ENT_Glut
chr7:64751269-64753610	003_L5_6_IT_TPE_ENT_Glut
chr12:47768922-47772404	003_L5_6_IT_TPE_ENT_Glut
chr4:11409759-11412414	003_L5_6_IT_TPE_ENT_Glut
chrX:123016688-123018531	003_L5_6_IT_TPE_ENT_Glut
chr1:14042363-14043077	003_L5_6_IT_TPE_ENT_Glut
chr7:139314394-139316333	003_L5_6_IT_TPE_ENT_Glut
chr11:82363222-82364420	003_L5_6_IT_TPE_ENT_Glut
chr16:19023884-19025422	003_L5_6_IT_TPE_ENT_Glut
chr8:40208776-40211217	003_L5_6_IT_TPE_ENT_Glut
chr2:107791072-107793101	003_L5_6_IT_TPE_ENT_Glut
chr15:15174858-15176280	003_L5_6_IT_TPE_ENT_Glut
chr16:19471836-19473688	003_L5_6_IT_TPE_ENT_Glut
chr4:111941694-111943114	003_L5_6_IT_TPE_ENT_Glut
chr7:144320762-144321665	003_L5_6_IT_TPE_ENT_Glut
chr10:57291220-57292625	003_L5_6_IT_TPE_ENT_Glut
chr14:93182660-93183452	003_L5_6_IT_TPE_ENT_Glut
chr16:35143002-35145443	003_L5_6_IT_TPE_ENT_Glut
chr11:36731789-36735261	003_L5_6_IT_TPE_ENT_Glut
chr1:176298246-176299946	003_L5_6_IT_TPE_ENT_Glut
chrX:62343214-62344778	003_L5_6_IT_TPE_ENT_Glut
chr17:8230260-8234483	003_L5_6_IT_TPE_ENT_Glut
chr11:34379768-34380931	003_L5_6_IT_TPE_ENT_Glut
chr11:44892980-44894902	003_L5_6_IT_TPE_ENT_Glut
chr3:63864955-63866748	003_L5_6_IT_TPE_ENT_Glut
chr4:151880027-151883379	003_L5_6_IT_TPE_ENT_Glut
chr18:83556613-83560126	003_L5_6_IT_TPE_ENT_Glut
chr10:85632748-85634551	003_L5_6_IT_TPE_ENT_Glut
chr2:118520118-118521853	003_L5_6_IT_TPE_ENT_Glut
chr8:50860695-50862140	003_L5_6_IT_TPE_ENT_Glut
chr12:25275682-25278093	003_L5_6_IT_TPE_ENT_Glut
chr16:92347036-92349593	003_L5_6_IT_TPE_ENT_Glut
chr8:114537714-114539510	003_L5_6_IT_TPE_ENT_Glut
chr12:93101792-93103003	003_L5_6_IT_TPE_ENT_Glut
chr12:105315567-105317838	003_L5_6_IT_TPE_ENT_Glut
chr14:108869887-108870823	003_L5_6_IT_TPE_ENT_Glut
chr7:68423099-68424247	003_L5_6_IT_TPE_ENT_Glut
chr9:85615836-85619953	003_L5_6_IT_TPE_ENT_Glut
chr9:18531475-18533350	003_L5_6_IT_TPE_ENT_Glut
chr2:159967700-159969396	003_L5_6_IT_TPE_ENT_Glut
chr14:101528783-101529929	003_L5_6_IT_TPE_ENT_Glut
chr9:77469736-77472072	003_L5_6_IT_TPE_ENT_Glut
chr14:44619482-44626855	003_L5_6_IT_TPE_ENT_Glut
chr11:100093052-100094676	003_L5_6_IT_TPE_ENT_Glut
chr3:115319543-115320828	003_L5_6_IT_TPE_ENT_Glut
chr5:35869613-35871394	003_L5_6_IT_TPE_ENT_Glut
chr2:113937957-113939513	003_L5_6_IT_TPE_ENT_Glut
chr16:3818840-3823802	003_L5_6_IT_TPE_ENT_Glut
chr9:71603595-71605520	003_L5_6_IT_TPE_ENT_Glut
chr9:89379744-89381942	003_L5_6_IT_TPE_ENT_Glut
chr4:112814094-112818147	003_L5_6_IT_TPE_ENT_Glut
chr6:124913525-124915141	003_L5_6_IT_TPE_ENT_Glut
chr18:53578799-53581145	003_L5_6_IT_TPE_ENT_Glut
chr15:8880184-8883890	003_L5_6_IT_TPE_ENT_Glut
chr7:24066973-24068323	003_L5_6_IT_TPE_ENT_Glut
chr2:43040959-43043658	003_L5_6_IT_TPE_ENT_Glut
chr6:8977048-8979614	003_L5_6_IT_TPE_ENT_Glut
chr9:77424828-77426763	003_L5_6_IT_TPE_ENT_Glut
chr11:100204435-100206906	003_L5_6_IT_TPE_ENT_Glut
chr13:47240778-47244150	003_L5_6_IT_TPE_ENT_Glut
chr14:18217742-18220349	003_L5_6_IT_TPE_ENT_Glut
chr14:106887488-106890477	003_L5_6_IT_TPE_ENT_Glut
chr16:19026212-19027741	003_L5_6_IT_TPE_ENT_Glut
chr19:4961564-4962880	003_L5_6_IT_TPE_ENT_Glut
chr7:59230783-59233102	003_L5_6_IT_TPE_ENT_Glut
chr13:50141745-50156850	003_L5_6_IT_TPE_ENT_Glut
chr13:60801791-60803721	003_L5_6_IT_TPE_ENT_Glut
chr7:29660944-29668553	003_L5_6_IT_TPE_ENT_Glut
chr3:33024395-33025789	003_L5_6_IT_TPE_ENT_Glut
chr7:133937841-133939920	003_L5_6_IT_TPE_ENT_Glut
chr9:116810287-116812314	003_L5_6_IT_TPE_ENT_Glut
chr12:10884046-10894654	003_L5_6_IT_TPE_ENT_Glut
chr16:16669075-16670932	003_L5_6_IT_TPE_ENT_Glut
chr8:125688898-125689954	003_L5_6_IT_TPE_ENT_Glut
chr3:59539210-59541299	003_L5_6_IT_TPE_ENT_Glut
chr2:139746997-139749008	003_L5_6_IT_TPE_ENT_Glut
chr13:112136351-112137727	003_L5_6_IT_TPE_ENT_Glut
chr8:89381879-89384487	003_L5_6_IT_TPE_ENT_Glut
chr1:105327795-105331129	003_L5_6_IT_TPE_ENT_Glut
chr12:81179422-81182792	003_L5_6_IT_TPE_ENT_Glut
chr13:21669322-21671472	003_L5_6_IT_TPE_ENT_Glut
chr7:3175662-3177732	003_L5_6_IT_TPE_ENT_Glut
chr6:146451882-146453793	003_L5_6_IT_TPE_ENT_Glut
chr13:31774961-31776681	003_L5_6_IT_TPE_ENT_Glut
chr8:115560516-115561881	003_L5_6_IT_TPE_ENT_Glut
chr4:53282466-53285564	003_L5_6_IT_TPE_ENT_Glut
chr7:53796172-53798064	003_L5_6_IT_TPE_ENT_Glut
chr13:8885380-8886218	003_L5_6_IT_TPE_ENT_Glut
chr15:7591509-7595140	003_L5_6_IT_TPE_ENT_Glut
chr9:116579102-116580637	003_L5_6_IT_TPE_ENT_Glut
chr17:64715565-64716605	003_L5_6_IT_TPE_ENT_Glut
chr13:3776086-3777099	003_L5_6_IT_TPE_ENT_Glut
chr5:74025594-74026698	003_L5_6_IT_TPE_ENT_Glut
chr2:171881954-171884253	003_L5_6_IT_TPE_ENT_Glut
chr1:76359871-76360852	003_L5_6_IT_TPE_ENT_Glut
chr19:13232750-13235656	003_L5_6_IT_TPE_ENT_Glut
chr6:114306280-114308340	003_L5_6_IT_TPE_ENT_Glut
chr15:73744902-73745518	003_L5_6_IT_TPE_ENT_Glut
chr4:93878874-93880090	003_L5_6_IT_TPE_ENT_Glut
chr3:44771353-44772821	003_L5_6_IT_TPE_ENT_Glut
chr7:13069423-13071213	003_L5_6_IT_TPE_ENT_Glut
chr11:44723980-44726555	003_L5_6_IT_TPE_ENT_Glut
chr12:48852358-48854326	003_L5_6_IT_TPE_ENT_Glut
chr4:92185505-92187214	003_L5_6_IT_TPE_ENT_Glut
chr7:28082067-28084428	003_L5_6_IT_TPE_ENT_Glut
chr18:76139602-76141022	003_L5_6_IT_TPE_ENT_Glut
chr2:7380732-7381887	003_L5_6_IT_TPE_ENT_Glut
chr5:137369262-137373062	003_L5_6_IT_TPE_ENT_Glut
chr9:69784768-69786916	003_L5_6_IT_TPE_ENT_Glut
chr4:45586801-45588675	003_L5_6_IT_TPE_ENT_Glut
chr6:135526138-135527348	003_L5_6_IT_TPE_ENT_Glut
chr7:10417447-10419184	003_L5_6_IT_TPE_ENT_Glut
chr11:8087589-8089394	003_L5_6_IT_TPE_ENT_Glut
chr16:88288657-88290833	003_L5_6_IT_TPE_ENT_Glut
chr17:32710667-32712801	003_L5_6_IT_TPE_ENT_Glut
chr11:18991435-18993421	003_L5_6_IT_TPE_ENT_Glut
chr11:88314519-88315637	003_L5_6_IT_TPE_ENT_Glut
chr11:58274663-58276674	003_L5_6_IT_TPE_ENT_Glut
chr9:99794005-99795669	003_L5_6_IT_TPE_ENT_Glut
chr5:33097395-33098436	003_L5_6_IT_TPE_ENT_Glut
chr12:75349546-75351901	003_L5_6_IT_TPE_ENT_Glut
chr14:104823547-104826306	003_L5_6_IT_TPE_ENT_Glut
chr17:17921890-17925467	003_L5_6_IT_TPE_ENT_Glut
chr2:26669791-26672725	003_L5_6_IT_TPE_ENT_Glut
chr3:31740919-31742058	003_L5_6_IT_TPE_ENT_Glut
chr1:77991578-77994243	003_L5_6_IT_TPE_ENT_Glut
chr2:46783061-46784356	003_L5_6_IT_TPE_ENT_Glut
chr2:113260173-113260549	003_L5_6_IT_TPE_ENT_Glut
chr9:48594224-48596366	003_L5_6_IT_TPE_ENT_Glut
chr11:82340922-82342592	003_L5_6_IT_TPE_ENT_Glut
chr1:89257670-89258672	003_L5_6_IT_TPE_ENT_Glut
chr9:32608739-32610323	003_L5_6_IT_TPE_ENT_Glut
chr4:19982237-19983090	003_L5_6_IT_TPE_ENT_Glut
chr8:80890874-80892111	003_L5_6_IT_TPE_ENT_Glut
chr8:32244717-32246809	003_L5_6_IT_TPE_ENT_Glut
chr9:115868449-115870541	003_L5_6_IT_TPE_ENT_Glut
chr4:63312823-63313871	003_L5_6_IT_TPE_ENT_Glut
chr14:100374771-100376201	003_L5_6_IT_TPE_ENT_Glut
chr1:180942644-180945293	003_L5_6_IT_TPE_ENT_Glut
chr1:183656600-183657912	003_L5_6_IT_TPE_ENT_Glut
chr10:77243090-77245584	003_L5_6_IT_TPE_ENT_Glut
chr11:68308900-68312755	003_L5_6_IT_TPE_ENT_Glut
chr18:55396091-55399776	003_L5_6_IT_TPE_ENT_Glut
chr2:34088991-34089954	003_L5_6_IT_TPE_ENT_Glut
chr16:47147633-47150481	003_L5_6_IT_TPE_ENT_Glut
chr13:94608083-94609612	003_L5_6_IT_TPE_ENT_Glut
chr15:87196685-87198687	003_L5_6_IT_TPE_ENT_Glut
chrX:61119152-61120205	003_L5_6_IT_TPE_ENT_Glut
chr2:26689202-26690459	003_L5_6_IT_TPE_ENT_Glut
chr11:34153742-34155469	003_L5_6_IT_TPE_ENT_Glut
chr13:30080697-30081896	003_L5_6_IT_TPE_ENT_Glut
chr5:41075873-41076822	003_L5_6_IT_TPE_ENT_Glut
chr7:44111802-44113232	003_L5_6_IT_TPE_ENT_Glut
chr18:52814646-52816029	003_L5_6_IT_TPE_ENT_Glut
chr11:44916413-44921526	003_L5_6_IT_TPE_ENT_Glut
chr15:79786242-79788186	003_L5_6_IT_TPE_ENT_Glut
chr2:23261583-23262562	003_L5_6_IT_TPE_ENT_Glut
chr12:71830576-71832677	003_L5_6_IT_TPE_ENT_Glut
chr11:31400944-31403232	003_L5_6_IT_TPE_ENT_Glut
chr12:33117613-33118494	003_L5_6_IT_TPE_ENT_Glut
chr13:55850038-55851555	003_L5_6_IT_TPE_ENT_Glut
chr9:119645776-119647696	003_L5_6_IT_TPE_ENT_Glut
chr15:99095641-99100161	003_L5_6_IT_TPE_ENT_Glut
chr5:41712471-41715643	003_L5_6_IT_TPE_ENT_Glut
chr13:71457845-71460263	003_L5_6_IT_TPE_ENT_Glut
chr15:30516735-30517695	003_L5_6_IT_TPE_ENT_Glut
chr15:86682680-86683700	003_L5_6_IT_TPE_ENT_Glut
chr3:80702437-80703447	003_L5_6_IT_TPE_ENT_Glut
chr7:137267515-137269183	003_L5_6_IT_TPE_ENT_Glut
chr8:60472252-60477846	003_L5_6_IT_TPE_ENT_Glut
chr13:32983153-32985130	003_L5_6_IT_TPE_ENT_Glut
chr1:175479171-175482554	003_L5_6_IT_TPE_ENT_Glut
chr13:21665456-21666310	003_L5_6_IT_TPE_ENT_Glut
chr1:186958993-186961900	003_L5_6_IT_TPE_ENT_Glut
chr5:109096492-109098621	003_L5_6_IT_TPE_ENT_Glut
chr14:100322166-100323527	003_L5_6_IT_TPE_ENT_Glut
chr5:73702275-73704957	003_L5_6_IT_TPE_ENT_Glut
chr1:187710042-187711056	003_L5_6_IT_TPE_ENT_Glut
chr5:12003177-12005149	003_L5_6_IT_TPE_ENT_Glut
chr12:3160853-3163378	003_L5_6_IT_TPE_ENT_Glut
chr16:25945229-25947543	003_L5_6_IT_TPE_ENT_Glut
chr5:49458940-49460367	003_L5_6_IT_TPE_ENT_Glut
chr17:5173376-5174660	003_L5_6_IT_TPE_ENT_Glut
chr11:34708960-34712402	003_L5_6_IT_TPE_ENT_Glut
chr10:97077225-97078913	003_L5_6_IT_TPE_ENT_Glut
chr8:114460703-114465197	003_L5_6_IT_TPE_ENT_Glut
chr18:48113358-48114600	003_L5_6_IT_TPE_ENT_Glut
chr2:57383325-57385262	003_L5_6_IT_TPE_ENT_Glut
chr2:75801990-75804617	003_L5_6_IT_TPE_ENT_Glut
chr3:87181394-87182395	003_L5_6_IT_TPE_ENT_Glut
chr18:87287062-87289506	003_L5_6_IT_TPE_ENT_Glut
chr5:121973422-121975016	003_L5_6_IT_TPE_ENT_Glut
chr2:32232366-32234492	003_L5_6_IT_TPE_ENT_Glut
chr8:119441232-119442201	003_L5_6_IT_TPE_ENT_Glut
chr12:112409000-112410808	003_L5_6_IT_TPE_ENT_Glut
chr3:31681440-31683760	003_L5_6_IT_TPE_ENT_Glut
chr4:124290623-124291563	003_L5_6_IT_TPE_ENT_Glut
chr2:26485080-26487186	003_L5_6_IT_TPE_ENT_Glut
chr12:91946383-91947793	003_L5_6_IT_TPE_ENT_Glut
chr17:32689287-32691345	003_L5_6_IT_TPE_ENT_Glut
chr17:47398586-47401681	003_L5_6_IT_TPE_ENT_Glut
chr4:77874179-77876289	003_L5_6_IT_TPE_ENT_Glut
chr3:61179051-61182730	003_L5_6_IT_TPE_ENT_Glut
chr11:29636915-29638438	003_L5_6_IT_TPE_ENT_Glut
chrX:103563221-103564085	003_L5_6_IT_TPE_ENT_Glut
chr2:135892503-135894890	003_L5_6_IT_TPE_ENT_Glut
chr5:119331010-119332757	003_L5_6_IT_TPE_ENT_Glut
chr18:75949918-75951328	003_L5_6_IT_TPE_ENT_Glut
chr8:100650197-100651401	003_L5_6_IT_TPE_ENT_Glut
chr7:136686016-136687517	003_L5_6_IT_TPE_ENT_Glut
chr13:87644971-87647134	003_L5_6_IT_TPE_ENT_Glut
chr6:137111021-137112618	003_L5_6_IT_TPE_ENT_Glut
chr16:43805346-43807173	003_L5_6_IT_TPE_ENT_Glut
chr5:64616340-64618429	003_L5_6_IT_TPE_ENT_Glut
chr4:135394727-135398921	003_L5_6_IT_TPE_ENT_Glut
chr6:124142258-124144985	003_L5_6_IT_TPE_ENT_Glut
chr19:24886882-24893542	003_L5_6_IT_TPE_ENT_Glut
chr5:106501451-106504435	003_L5_6_IT_TPE_ENT_Glut
chr12:44934521-44935892	003_L5_6_IT_TPE_ENT_Glut
chr15:26960323-26962122	003_L5_6_IT_TPE_ENT_Glut
chr2:170417976-170419807	003_L5_6_IT_TPE_ENT_Glut
chr15:75268265-75271692	003_L5_6_IT_TPE_ENT_Glut
chr16:88041143-88042919	003_L5_6_IT_TPE_ENT_Glut
chr18:74551947-74552891	003_L5_6_IT_TPE_ENT_Glut
chr17:86752297-86755522	003_L5_6_IT_TPE_ENT_Glut
chr1:176523346-176524986	003_L5_6_IT_TPE_ENT_Glut
chr12:101798999-101800324	003_L5_6_IT_TPE_ENT_Glut
chr1:165726011-165727712	003_L5_6_IT_TPE_ENT_Glut
chr3:146261855-146263567	003_L5_6_IT_TPE_ENT_Glut
chr10:87236282-87237965	003_L5_6_IT_TPE_ENT_Glut
chr11:85407352-85407904	003_L5_6_IT_TPE_ENT_Glut
chr14:72455605-72458537	003_L5_6_IT_TPE_ENT_Glut
chr9:56619024-56620639	003_L5_6_IT_TPE_ENT_Glut
chr7:37613305-37616140	003_L5_6_IT_TPE_ENT_Glut
chr2:134156705-134159003	003_L5_6_IT_TPE_ENT_Glut
chr5:50379513-50384153	003_L5_6_IT_TPE_ENT_Glut
chr5:122097337-122098752	003_L5_6_IT_TPE_ENT_Glut
chr17:71749648-71753776	003_L5_6_IT_TPE_ENT_Glut
chr2:87195241-87197884	003_L5_6_IT_TPE_ENT_Glut
chr6:50009260-50011082	003_L5_6_IT_TPE_ENT_Glut
chr14:66100434-66103990	003_L5_6_IT_TPE_ENT_Glut
chr7:83599001-83600162	003_L5_6_IT_TPE_ENT_Glut
chr3:36236795-36241195	003_L5_6_IT_TPE_ENT_Glut
chr11:89478858-89481571	003_L5_6_IT_TPE_ENT_Glut
chr5:121964226-121966646	003_L5_6_IT_TPE_ENT_Glut
chr7:106885806-106886749	003_L5_6_IT_TPE_ENT_Glut
chr11:56579150-56580587	003_L5_6_IT_TPE_ENT_Glut
chr11:91655577-91659046	003_L5_6_IT_TPE_ENT_Glut
chr18:83502217-83503745	003_L5_6_IT_TPE_ENT_Glut
chr5:51047567-51048447	003_L5_6_IT_TPE_ENT_Glut
chr2:36063796-36065855	003_L5_6_IT_TPE_ENT_Glut
chr9:96439436-96442564	003_L5_6_IT_TPE_ENT_Glut
chr8:107728965-107738835	003_L5_6_IT_TPE_ENT_Glut
chr11:33790345-33792636	003_L5_6_IT_TPE_ENT_Glut
chr2:15102872-15103695	003_L5_6_IT_TPE_ENT_Glut
chr17:5772142-5778947	003_L5_6_IT_TPE_ENT_Glut
chr1:42012517-42013749	003_L5_6_IT_TPE_ENT_Glut
chr8:11913065-11915481	003_L5_6_IT_TPE_ENT_Glut
chr10:63235780-63238067	003_L5_6_IT_TPE_ENT_Glut
chr8:13612671-13613749	003_L5_6_IT_TPE_ENT_Glut
chr2:180329972-180331249	003_L5_6_IT_TPE_ENT_Glut
chr12:52604431-52605751	003_L5_6_IT_TPE_ENT_Glut
chr5:100581392-100583654	003_L5_6_IT_TPE_ENT_Glut
chr17:31549619-31550878	003_L5_6_IT_TPE_ENT_Glut
chr14:67484610-67490076	003_L5_6_IT_TPE_ENT_Glut
chr12:7996984-7998514	003_L5_6_IT_TPE_ENT_Glut
chr8:114291428-114293844	003_L5_6_IT_TPE_ENT_Glut
chr17:56302886-56305364	003_L5_6_IT_TPE_ENT_Glut
chr7:29706552-29710113	003_L5_6_IT_TPE_ENT_Glut
chr13:57252636-57254379	003_L5_6_IT_TPE_ENT_Glut
chr19:54191499-54193814	003_L5_6_IT_TPE_ENT_Glut
chr6:145703672-145708643	003_L5_6_IT_TPE_ENT_Glut
chr16:82796255-82798178	003_L5_6_IT_TPE_ENT_Glut
chr18:74438427-74441788	003_L5_6_IT_TPE_ENT_Glut
chr10:129252913-129253692	003_L5_6_IT_TPE_ENT_Glut
chr9:39495747-39499904	003_L5_6_IT_TPE_ENT_Glut
chr6:37059210-37060787	003_L5_6_IT_TPE_ENT_Glut
chr7:18457843-18459509	003_L5_6_IT_TPE_ENT_Glut
chr9:40800303-40801642	003_L5_6_IT_TPE_ENT_Glut
chr1:15456038-15457859	003_L5_6_IT_TPE_ENT_Glut
chr2:56039643-56041590	003_L5_6_IT_TPE_ENT_Glut
chr6:87589472-87591379	003_L5_6_IT_TPE_ENT_Glut
chr6:124463847-124465152	003_L5_6_IT_TPE_ENT_Glut
chr6:131451853-131457273	003_L5_6_IT_TPE_ENT_Glut
chr7:44113545-44116797	003_L5_6_IT_TPE_ENT_Glut
chr9:18567452-18569107	003_L5_6_IT_TPE_ENT_Glut
chr9:18698880-18701259	003_L5_6_IT_TPE_ENT_Glut
chr9:98388214-98389018	003_L5_6_IT_TPE_ENT_Glut
chr17:66896103-66897416	003_L5_6_IT_TPE_ENT_Glut
chr17:70731610-70732461	003_L5_6_IT_TPE_ENT_Glut
chr6:140808256-140810427	003_L5_6_IT_TPE_ENT_Glut
chr8:91186086-91189321	003_L5_6_IT_TPE_ENT_Glut
chr8:105827151-105827853	003_L5_6_IT_TPE_ENT_Glut
chr7:43849953-43853080	003_L5_6_IT_TPE_ENT_Glut
chr7:31249000-31251439	003_L5_6_IT_TPE_ENT_Glut
chr9:77607921-77608998	003_L5_6_IT_TPE_ENT_Glut
chr4:148782737-148784737	003_L5_6_IT_TPE_ENT_Glut
chr14:32381598-32384766	003_L5_6_IT_TPE_ENT_Glut
chr3:98187672-98189140	003_L5_6_IT_TPE_ENT_Glut
chr4:37869573-37870573	003_L5_6_IT_TPE_ENT_Glut
chr7:24062360-24065432	003_L5_6_IT_TPE_ENT_Glut
chr12:3174208-3176112	003_L5_6_IT_TPE_ENT_Glut
chr14:103589746-103590145	003_L5_6_IT_TPE_ENT_Glut
chr16:23889238-23892053	003_L5_6_IT_TPE_ENT_Glut
chr18:14533748-14535339	003_L5_6_IT_TPE_ENT_Glut
chr16:45722457-45724136	003_L5_6_IT_TPE_ENT_Glut
chr7:119026283-119028579	003_L5_6_IT_TPE_ENT_Glut
chr8:89319377-89321093	003_L5_6_IT_TPE_ENT_Glut
chr13:37946352-37949633	003_L5_6_IT_TPE_ENT_Glut
chr17:20689150-20691467	003_L5_6_IT_TPE_ENT_Glut
chr3:31965411-31967208	003_L5_6_IT_TPE_ENT_Glut
chr2:106189358-106190340	003_L5_6_IT_TPE_ENT_Glut
chr2:130713029-130715054	003_L5_6_IT_TPE_ENT_Glut
chr2:94112899-94113100	003_L5_6_IT_TPE_ENT_Glut
chr8:89775376-89778150	003_L5_6_IT_TPE_ENT_Glut
chr9:44482361-44483129	003_L5_6_IT_TPE_ENT_Glut
chr13:103523990-103525780	003_L5_6_IT_TPE_ENT_Glut
chr16:30843300-30845092	003_L5_6_IT_TPE_ENT_Glut
chr13:48349360-48351244	003_L5_6_IT_TPE_ENT_Glut
chr13:48186705-48189065	003_L5_6_IT_TPE_ENT_Glut
chr2:80884376-80885792	003_L5_6_IT_TPE_ENT_Glut
chr2:173131583-173133498	003_L5_6_IT_TPE_ENT_Glut
chr7:28479134-28481734	003_L5_6_IT_TPE_ENT_Glut
chr12:29798960-29800550	003_L5_6_IT_TPE_ENT_Glut
chr16:90841597-90844028	003_L5_6_IT_TPE_ENT_Glut
chr1:5799696-5802797	003_L5_6_IT_TPE_ENT_Glut
chr10:34536020-34537569	003_L5_6_IT_TPE_ENT_Glut
chr14:80108384-80109623	003_L5_6_IT_TPE_ENT_Glut
chr5:95812097-95814623	003_L5_6_IT_TPE_ENT_Glut
chr6:64955109-64955910	003_L5_6_IT_TPE_ENT_Glut
chr2:178810152-178812203	003_L5_6_IT_TPE_ENT_Glut
chr1:167800173-167804113	003_L5_6_IT_TPE_ENT_Glut
chr6:29984433-29986578	003_L5_6_IT_TPE_ENT_Glut
chr7:4233479-4236347	003_L5_6_IT_TPE_ENT_Glut
chr19:49044264-49045086	003_L5_6_IT_TPE_ENT_Glut
chr6:90286674-90289755	003_L5_6_IT_TPE_ENT_Glut
chr6:9077963-9080104	003_L5_6_IT_TPE_ENT_Glut
chr18:6818695-6820506	003_L5_6_IT_TPE_ENT_Glut
chr1:182617985-182620451	003_L5_6_IT_TPE_ENT_Glut
chr6:90300992-90304756	003_L5_6_IT_TPE_ENT_Glut
chr12:106423597-106426350	003_L5_6_IT_TPE_ENT_Glut
chr15:51913365-51915557	003_L5_6_IT_TPE_ENT_Glut
chr1:5643708-5647139	003_L5_6_IT_TPE_ENT_Glut
chr4:58166846-58169882	003_L5_6_IT_TPE_ENT_Glut
chr7:143501086-143503291	003_L5_6_IT_TPE_ENT_Glut
chr12:3072954-3078157	003_L5_6_IT_TPE_ENT_Glut
chr3:103540726-103544874	003_L5_6_IT_TPE_ENT_Glut
chr5:127532795-127534282	003_L5_6_IT_TPE_ENT_Glut
chr15:87490723-87491863	003_L5_6_IT_TPE_ENT_Glut
chr14:44121960-44128825	003_L5_6_IT_TPE_ENT_Glut
chr15:87190821-87192168	003_L5_6_IT_TPE_ENT_Glut
chr7:136101506-136104186	003_L5_6_IT_TPE_ENT_Glut
chr9:40032921-40034953	003_L5_6_IT_TPE_ENT_Glut
chr11:64144671-64145844	003_L5_6_IT_TPE_ENT_Glut
chr1:38646639-38648362	003_L5_6_IT_TPE_ENT_Glut
chrX:95901473-95901990	003_L5_6_IT_TPE_ENT_Glut
chr15:88235647-88236895	003_L5_6_IT_TPE_ENT_Glut
chr17:37566531-37568674	003_L5_6_IT_TPE_ENT_Glut
chr18:74546424-74548799	003_L5_6_IT_TPE_ENT_Glut
chr8:71105148-71106776	003_L5_6_IT_TPE_ENT_Glut
chr1:25733032-25735465	003_L5_6_IT_TPE_ENT_Glut
chr9:89308247-89310570	003_L5_6_IT_TPE_ENT_Glut
chr15:57999025-58000433	003_L5_6_IT_TPE_ENT_Glut
chr7:131106285-131107911	003_L5_6_IT_TPE_ENT_Glut
chr16:5074423-5075875	003_L5_6_IT_TPE_ENT_Glut
chr7:73102152-73103641	003_L5_6_IT_TPE_ENT_Glut
chr16:49698317-49699727	003_L5_6_IT_TPE_ENT_Glut
chr9:118387370-118388986	003_L5_6_IT_TPE_ENT_Glut
chr1:10066278-10067472	003_L5_6_IT_TPE_ENT_Glut
chr1:69033357-69034771	003_L5_6_IT_TPE_ENT_Glut
chr1:81780734-81782392	003_L5_6_IT_TPE_ENT_Glut
chr3:138773706-138775019	003_L5_6_IT_TPE_ENT_Glut
chr5:108790030-108794383	003_L5_6_IT_TPE_ENT_Glut
chr8:121256320-121257881	003_L5_6_IT_TPE_ENT_Glut
chr10:115603613-115605724	003_L5_6_IT_TPE_ENT_Glut
chr11:88322341-88324027	003_L5_6_IT_TPE_ENT_Glut
chr13:75560849-75561837	003_L5_6_IT_TPE_ENT_Glut
chr13:112048220-112051548	003_L5_6_IT_TPE_ENT_Glut
chr16:54978871-54980287	003_L5_6_IT_TPE_ENT_Glut
chr9:102751156-102752828	003_L5_6_IT_TPE_ENT_Glut
chr1:89780436-89781746	003_L5_6_IT_TPE_ENT_Glut
chr17:83076601-83080636	003_L5_6_IT_TPE_ENT_Glut
chr11:8043839-8046209	003_L5_6_IT_TPE_ENT_Glut
chr12:105263987-105265855	003_L5_6_IT_TPE_ENT_Glut
chr13:54147627-54149773	003_L5_6_IT_TPE_ENT_Glut
chr1:25657053-25658808	003_L5_6_IT_TPE_ENT_Glut
chr15:74746215-74750095	003_L5_6_IT_TPE_ENT_Glut
chr5:33090244-33091368	003_L5_6_IT_TPE_ENT_Glut
chr12:106294854-106296472	003_L5_6_IT_TPE_ENT_Glut
chr15:11039567-11044777	003_L5_6_IT_TPE_ENT_Glut
chr16:55000525-55002441	003_L5_6_IT_TPE_ENT_Glut
chr19:55879139-55881172	003_L5_6_IT_TPE_ENT_Glut
chr1:124787223-124788226	003_L5_6_IT_TPE_ENT_Glut
chr2:163371089-163373095	003_L5_6_IT_TPE_ENT_Glut
chr2:181380550-181383644	003_L5_6_IT_TPE_ENT_Glut
chr3:79015163-79016622	003_L5_6_IT_TPE_ENT_Glut
chr15:92842054-92844242	003_L5_6_IT_TPE_ENT_Glut
chr17:4265980-4266892	003_L5_6_IT_TPE_ENT_Glut
chr17:44125694-44127508	003_L5_6_IT_TPE_ENT_Glut
chr14:47098385-47099020	003_L5_6_IT_TPE_ENT_Glut
chr10:114793315-114794719	003_L5_6_IT_TPE_ENT_Glut
chr9:84906193-84909793	003_L5_6_IT_TPE_ENT_Glut
chr11:71287815-71288912	003_L5_6_IT_TPE_ENT_Glut
chr15:73784061-73785388	003_L5_6_IT_TPE_ENT_Glut
chr8:73610978-73613408	003_L5_6_IT_TPE_ENT_Glut
chr13:19149653-19150942	003_L5_6_IT_TPE_ENT_Glut
chr17:31519951-31521107	003_L5_6_IT_TPE_ENT_Glut
chr11:45050703-45052900	003_L5_6_IT_TPE_ENT_Glut
chr6:58748790-58750428	003_L5_6_IT_TPE_ENT_Glut
chr10:82610349-82612393	003_L5_6_IT_TPE_ENT_Glut
chr17:33603661-33605517	003_L5_6_IT_TPE_ENT_Glut
chr15:14602206-14604374	003_L5_6_IT_TPE_ENT_Glut
chr12:73443957-73446157	003_L5_6_IT_TPE_ENT_Glut
chr7:43726037-43727697	003_L5_6_IT_TPE_ENT_Glut
chr18:86908776-86911736	003_L5_6_IT_TPE_ENT_Glut
chr4:46799188-46801942	003_L5_6_IT_TPE_ENT_Glut
chr5:128452376-128453217	003_L5_6_IT_TPE_ENT_Glut
chr8:108060637-108062854	003_L5_6_IT_TPE_ENT_Glut
chrX:128286215-128287575	003_L5_6_IT_TPE_ENT_Glut
chr15:43587714-43588804	003_L5_6_IT_TPE_ENT_Glut
chr15:88328620-88331071	003_L5_6_IT_TPE_ENT_Glut
chr2:167781803-167782885	003_L5_6_IT_TPE_ENT_Glut
chr13:103951566-103953788	003_L5_6_IT_TPE_ENT_Glut
chr10:24662736-24664815	003_L5_6_IT_TPE_ENT_Glut
chr5:54204130-54205250	003_L5_6_IT_TPE_ENT_Glut
chr14:96357899-96358889	003_L5_6_IT_TPE_ENT_Glut
chr13:47421190-47424182	003_L5_6_IT_TPE_ENT_Glut
chr14:85038148-85039518	003_L5_6_IT_TPE_ENT_Glut
chr9:116620268-116621794	003_L5_6_IT_TPE_ENT_Glut
chr2:64819903-64821606	003_L5_6_IT_TPE_ENT_Glut
chr2:114022568-114025049	003_L5_6_IT_TPE_ENT_Glut
chr11:34281335-34284859	003_L5_6_IT_TPE_ENT_Glut
chr11:71260418-71262485	003_L5_6_IT_TPE_ENT_Glut
chrX:73007946-73008940	003_L5_6_IT_TPE_ENT_Glut
chr18:13790468-13791722	003_L5_6_IT_TPE_ENT_Glut
chr3:80694173-80696203	003_L5_6_IT_TPE_ENT_Glut
chr9:91457629-91459968	003_L5_6_IT_TPE_ENT_Glut
chr11:67430370-67431258	003_L5_6_IT_TPE_ENT_Glut
chr16:43117055-43118228	003_L5_6_IT_TPE_ENT_Glut
chr18:13880234-13882300	003_L5_6_IT_TPE_ENT_Glut
chr18:52728413-52729980	003_L5_6_IT_TPE_ENT_Glut
chr18:72851937-72852590	003_L5_6_IT_TPE_ENT_Glut
chr7:18200834-18205417	003_L5_6_IT_TPE_ENT_Glut
chr8:110372385-110375176	003_L5_6_IT_TPE_ENT_Glut
chr11:66922594-66924513	003_L5_6_IT_TPE_ENT_Glut
chr15:82774780-82777065	003_L5_6_IT_TPE_ENT_Glut
chr13:54400930-54402968	003_L5_6_IT_TPE_ENT_Glut
chr5:137984384-137986603	003_L5_6_IT_TPE_ENT_Glut
chr6:140846124-140849108	003_L5_6_IT_TPE_ENT_Glut
chr7:108847823-108849096	003_L5_6_IT_TPE_ENT_Glut
chr14:23094067-23096004	003_L5_6_IT_TPE_ENT_Glut
chr3:4180620-4183536	003_L5_6_IT_TPE_ENT_Glut
chr4:42926301-42928436	003_L5_6_IT_TPE_ENT_Glut
chr7:25879689-25882881	003_L5_6_IT_TPE_ENT_Glut
chr17:15239567-15242926	003_L5_6_IT_TPE_ENT_Glut
chr14:47013757-47014953	003_L5_6_IT_TPE_ENT_Glut
chr17:54318657-54320757	003_L5_6_IT_TPE_ENT_Glut
chr5:119007076-119009171	003_L5_6_IT_TPE_ENT_Glut
chr9:89495899-89497697	003_L5_6_IT_TPE_ENT_Glut
chr11:66905932-66906930	003_L5_6_IT_TPE_ENT_Glut
chr18:52223011-52226840	003_L5_6_IT_TPE_ENT_Glut
chr2:50128516-50129990	003_L5_6_IT_TPE_ENT_Glut
chr1:190162769-190164670	003_L5_6_IT_TPE_ENT_Glut
chr13:8237564-8239594	003_L5_6_IT_TPE_ENT_Glut
chr11:70357020-70359338	003_L5_6_IT_TPE_ENT_Glut
chr7:48172561-48176463	003_L5_6_IT_TPE_ENT_Glut
chr13:62847494-62849270	003_L5_6_IT_TPE_ENT_Glut
chr14:67506224-67508961	003_L5_6_IT_TPE_ENT_Glut
chr1:48783831-48785528	003_L5_6_IT_TPE_ENT_Glut
chr5:114252534-114254395	003_L5_6_IT_TPE_ENT_Glut
chr18:56399716-56402033	003_L5_6_IT_TPE_ENT_Glut
chr6:85991298-85993585	003_L5_6_IT_TPE_ENT_Glut
chr7:48179098-48181742	003_L5_6_IT_TPE_ENT_Glut
chr9:60948019-60950096	003_L5_6_IT_TPE_ENT_Glut
chr1:73172283-73176287	003_L5_6_IT_TPE_ENT_Glut
chr4:25778232-25779443	003_L5_6_IT_TPE_ENT_Glut
chr14:101562225-101563400	003_L5_6_IT_TPE_ENT_Glut
chr6:66737087-66739109	003_L5_6_IT_TPE_ENT_Glut
chr13:15513955-15517514	003_L5_6_IT_TPE_ENT_Glut
chr14:49012296-49013361	003_L5_6_IT_TPE_ENT_Glut
chr1:81642020-81645612	003_L5_6_IT_TPE_ENT_Glut
chr2:34072038-34075219	003_L5_6_IT_TPE_ENT_Glut
chr3:121647434-121649212	003_L5_6_IT_TPE_ENT_Glut
chr8:75326525-75327543	003_L5_6_IT_TPE_ENT_Glut
chr12:40979267-40980513	003_L5_6_IT_TPE_ENT_Glut
chr18:15303256-15305029	003_L5_6_IT_TPE_ENT_Glut
chr18:78086869-78088626	003_L5_6_IT_TPE_ENT_Glut
chr2:122727597-122729162	003_L5_6_IT_TPE_ENT_Glut
chr17:76281259-76282194	003_L5_6_IT_TPE_ENT_Glut
chr7:115300141-115300920	003_L5_6_IT_TPE_ENT_Glut
chr9:41804728-41806422	003_L5_6_IT_TPE_ENT_Glut
chr9:117143229-117145809	003_L5_6_IT_TPE_ENT_Glut
chr10:61201293-61204996	003_L5_6_IT_TPE_ENT_Glut
chr10:80366683-80369223	003_L5_6_IT_TPE_ENT_Glut
chr2:135881272-135883397	003_L5_6_IT_TPE_ENT_Glut
chr11:65895576-65900027	003_L5_6_IT_TPE_ENT_Glut
chr9:92269991-92271536	003_L5_6_IT_TPE_ENT_Glut
chr5:117821033-117822856	003_L5_6_IT_TPE_ENT_Glut
chr6:93441738-93443023	003_L5_6_IT_TPE_ENT_Glut
chr10:3644912-3646355	003_L5_6_IT_TPE_ENT_Glut
chr10:82492038-82492803	003_L5_6_IT_TPE_ENT_Glut
chr13:5034879-5036552	003_L5_6_IT_TPE_ENT_Glut
chr13:37537846-37539058	003_L5_6_IT_TPE_ENT_Glut
chr13:74099510-74100709	003_L5_6_IT_TPE_ENT_Glut
chr14:66651328-66652572	003_L5_6_IT_TPE_ENT_Glut
chr15:51696357-51697077	003_L5_6_IT_TPE_ENT_Glut
chr15:57232745-57235594	003_L5_6_IT_TPE_ENT_Glut
chrX:8450104-8452777	003_L5_6_IT_TPE_ENT_Glut
chr8:108069962-108071498	003_L5_6_IT_TPE_ENT_Glut
chr14:86034914-86040314	003_L5_6_IT_TPE_ENT_Glut
chr6:137117256-137118619	003_L5_6_IT_TPE_ENT_Glut
chr9:107415686-107417684	003_L5_6_IT_TPE_ENT_Glut
chr10:85443714-85446529	003_L5_6_IT_TPE_ENT_Glut
chr2:174167484-174170485	003_L5_6_IT_TPE_ENT_Glut
chr7:12736799-12738277	003_L5_6_IT_TPE_ENT_Glut
chr14:45049069-45050853	003_L5_6_IT_TPE_ENT_Glut
chr1:15443864-15444597	003_L5_6_IT_TPE_ENT_Glut
chr2:181999345-182001606	003_L5_6_IT_TPE_ENT_Glut
chr5:118984886-118986514	003_L5_6_IT_TPE_ENT_Glut
chr16:35855982-35858980	003_L5_6_IT_TPE_ENT_Glut
chr10:84829555-84831561	003_L5_6_IT_TPE_ENT_Glut
chr7:43658510-43660566	003_L5_6_IT_TPE_ENT_Glut
chr8:57200578-57202977	003_L5_6_IT_TPE_ENT_Glut
chr6:32092390-32098371	003_L5_6_IT_TPE_ENT_Glut
chr14:98873977-98876383	003_L5_6_IT_TPE_ENT_Glut
chr15:87238565-87241215	003_L5_6_IT_TPE_ENT_Glut
chr14:48639767-48641145	003_L5_6_IT_TPE_ENT_Glut
chr14:55232286-55235336	003_L5_6_IT_TPE_ENT_Glut
chr12:105204650-105207388	003_L5_6_IT_TPE_ENT_Glut
chr1:78084540-78086754	003_L5_6_IT_TPE_ENT_Glut
chr3:31421096-31423204	003_L5_6_IT_TPE_ENT_Glut
chr17:40003978-40005179	003_L5_6_IT_TPE_ENT_Glut
chr13:73559026-73560155	003_L5_6_IT_TPE_ENT_Glut
chr6:57915359-57917426	003_L5_6_IT_TPE_ENT_Glut
chr17:33589922-33591848	003_L5_6_IT_TPE_ENT_Glut
chr3:33139962-33140995	003_L5_6_IT_TPE_ENT_Glut
chr8:55604046-55605354	003_L5_6_IT_TPE_ENT_Glut
chr18:83953870-83955772	003_L5_6_IT_TPE_ENT_Glut
chr8:89472098-89475165	003_L5_6_IT_TPE_ENT_Glut
chr16:76528376-76530284	003_L5_6_IT_TPE_ENT_Glut
chr11:19120147-19121683	003_L5_6_IT_TPE_ENT_Glut
chr5:109212468-109213368	003_L5_6_IT_TPE_ENT_Glut
chr6:76178137-76180153	003_L5_6_IT_TPE_ENT_Glut
chr14:48411521-48412971	003_L5_6_IT_TPE_ENT_Glut
chr10:62019159-62021297	003_L5_6_IT_TPE_ENT_Glut
chr7:141831281-141832654	003_L5_6_IT_TPE_ENT_Glut
chr4:153499069-153502673	003_L5_6_IT_TPE_ENT_Glut
chr10:8043215-8044065	003_L5_6_IT_TPE_ENT_Glut
chr6:145691765-145693196	003_L5_6_IT_TPE_ENT_Glut
chr13:50196328-50201342	003_L5_6_IT_TPE_ENT_Glut
chr17:36655114-36657248	003_L5_6_IT_TPE_ENT_Glut
chr3:72413020-72414391	003_L5_6_IT_TPE_ENT_Glut
chr14:104288774-104290984	003_L5_6_IT_TPE_ENT_Glut
chr11:71241132-71244492	003_L5_6_IT_TPE_ENT_Glut
chr13:94613620-94615139	003_L5_6_IT_TPE_ENT_Glut
chr8:4389507-4395210	003_L5_6_IT_TPE_ENT_Glut
chr9:96497600-96500928	003_L5_6_IT_TPE_ENT_Glut
chr16:43698251-43699454	003_L5_6_IT_TPE_ENT_Glut
chr7:115229288-115232480	003_L5_6_IT_TPE_ENT_Glut
chr14:22827978-22831806	003_L5_6_IT_TPE_ENT_Glut
chr14:47760988-47764590	003_L5_6_IT_TPE_ENT_Glut
chr9:116825147-116826235	003_L5_6_IT_TPE_ENT_Glut
chr7:44131290-44135182	003_L5_6_IT_TPE_ENT_Glut
chr10:115684468-115687749	003_L5_6_IT_TPE_ENT_Glut
chr6:137252036-137253703	003_L5_6_IT_TPE_ENT_Glut
chr7:78989064-78991075	003_L5_6_IT_TPE_ENT_Glut
chr17:70595202-70595864	003_L5_6_IT_TPE_ENT_Glut
chr2:54216520-54218558	003_L5_6_IT_TPE_ENT_Glut
chr8:127144346-127145365	003_L5_6_IT_TPE_ENT_Glut
chr11:60813921-60817663	003_L5_6_IT_TPE_ENT_Glut
chr4:95271807-95274865	003_L5_6_IT_TPE_ENT_Glut
chr2:36061077-36063620	003_L5_6_IT_TPE_ENT_Glut
chr10:19256019-19257758	003_L5_6_IT_TPE_ENT_Glut
chr12:61609079-61610782	003_L5_6_IT_TPE_ENT_Glut
chr4:4226566-4230270	003_L5_6_IT_TPE_ENT_Glut
chr8:56453313-56455485	003_L5_6_IT_TPE_ENT_Glut
chr10:51963493-51966009	003_L5_6_IT_TPE_ENT_Glut
chr14:50039683-50042104	003_L5_6_IT_TPE_ENT_Glut
chr3:142427905-142429854	003_L5_6_IT_TPE_ENT_Glut
chr1:165675655-165678903	003_L5_6_IT_TPE_ENT_Glut
chr8:108430773-108433415	003_L5_6_IT_TPE_ENT_Glut
chr1:62867693-62873915	003_L5_6_IT_TPE_ENT_Glut
chrX:117015918-117017626	003_L5_6_IT_TPE_ENT_Glut
chr5:108866294-108869709	003_L5_6_IT_TPE_ENT_Glut
chr2:98993942-98995785	003_L5_6_IT_TPE_ENT_Glut
chr16:72214928-72215960	003_L5_6_IT_TPE_ENT_Glut
chr8:115686503-115690584	003_L5_6_IT_TPE_ENT_Glut
chr6:86134924-86137561	003_L5_6_IT_TPE_ENT_Glut
chr17:8367454-8369701	003_L5_6_IT_TPE_ENT_Glut
chr3:39074969-39077625	003_L5_6_IT_TPE_ENT_Glut
chr6:53328047-53329403	003_L5_6_IT_TPE_ENT_Glut
chr8:39987589-39991693	003_L5_6_IT_TPE_ENT_Glut
chr13:71551078-71552951	003_L5_6_IT_TPE_ENT_Glut
chr6:146465528-146467221	003_L5_6_IT_TPE_ENT_Glut
chr9:107427156-107428894	003_L5_6_IT_TPE_ENT_Glut
chr11:91070356-91071836	003_L5_6_IT_TPE_ENT_Glut
chr13:64663802-64665541	003_L5_6_IT_TPE_ENT_Glut
chr2:114923133-114924519	003_L5_6_IT_TPE_ENT_Glut
chr6:146149951-146151884	003_L5_6_IT_TPE_ENT_Glut
chr11:18602614-18605905	003_L5_6_IT_TPE_ENT_Glut
chr14:48834285-48835452	003_L5_6_IT_TPE_ENT_Glut
chr8:82788062-82789503	003_L5_6_IT_TPE_ENT_Glut
chr2:155742735-155743491	003_L5_6_IT_TPE_ENT_Glut
chr8:55987507-55990198	003_L5_6_IT_TPE_ENT_Glut
chr8:93825122-93826668	003_L5_6_IT_TPE_ENT_Glut
chr18:35702485-35703510	003_L5_6_IT_TPE_ENT_Glut
chr11:27985746-27987707	003_L5_6_IT_TPE_ENT_Glut
chr13:37949723-37952052	003_L5_6_IT_TPE_ENT_Glut
chr1:104706688-104709056	003_L5_6_IT_TPE_ENT_Glut
chr4:135646920-135649667	003_L5_6_IT_TPE_ENT_Glut
chr13:50467471-50470080	003_L5_6_IT_TPE_ENT_Glut
chr16:74930361-74931840	003_L5_6_IT_TPE_ENT_Glut
chr17:90605880-90607053	003_L5_6_IT_TPE_ENT_Glut
chr3:62602787-62606205	003_L5_6_IT_TPE_ENT_Glut
chr6:32480514-32482546	003_L5_6_IT_TPE_ENT_Glut
chr1:161819273-161820274	003_L5_6_IT_TPE_ENT_Glut
chr5:22808804-22811665	003_L5_6_IT_TPE_ENT_Glut
chr15:7676679-7678309	003_L5_6_IT_TPE_ENT_Glut
chr10:83653483-83655318	003_L5_6_IT_TPE_ENT_Glut
chr13:74493185-74494667	003_L5_6_IT_TPE_ENT_Glut
chr14:31300020-31301522	003_L5_6_IT_TPE_ENT_Glut
chr17:63682242-63683919	003_L5_6_IT_TPE_ENT_Glut
chr2:7126366-7128775	003_L5_6_IT_TPE_ENT_Glut
chr2:172519213-172521996	003_L5_6_IT_TPE_ENT_Glut
chr13:73692238-73693086	003_L5_6_IT_TPE_ENT_Glut
chr16:43561565-43562631	003_L5_6_IT_TPE_ENT_Glut
chr18:13709283-13711058	003_L5_6_IT_TPE_ENT_Glut
chr12:104144944-104148539	003_L5_6_IT_TPE_ENT_Glut
chr15:82565107-82566907	003_L5_6_IT_TPE_ENT_Glut
chr6:93437498-93439416	003_L5_6_IT_TPE_ENT_Glut
chr3:47200570-47202142	003_L5_6_IT_TPE_ENT_Glut
chr7:45795312-45796698	003_L5_6_IT_TPE_ENT_Glut
chr8:21970057-21972254	003_L5_6_IT_TPE_ENT_Glut
chr14:116317278-116318846	003_L5_6_IT_TPE_ENT_Glut
chr15:85734594-85736527	003_L5_6_IT_TPE_ENT_Glut
chr17:67340037-67343602	003_L5_6_IT_TPE_ENT_Glut
chr5:26448165-26449719	003_L5_6_IT_TPE_ENT_Glut
chr5:106070791-106072835	003_L5_6_IT_TPE_ENT_Glut
chr19:39238590-39240052	003_L5_6_IT_TPE_ENT_Glut
chr8:116337734-116339015	003_L5_6_IT_TPE_ENT_Glut
chr2:127638653-127640492	003_L5_6_IT_TPE_ENT_Glut
chr3:148325234-148327225	003_L5_6_IT_TPE_ENT_Glut
chr2:105269631-105270666	003_L5_6_IT_TPE_ENT_Glut
chr3:87381480-87382731	003_L5_6_IT_TPE_ENT_Glut
chr14:66758745-66761330	003_L5_6_IT_TPE_ENT_Glut
chr16:30596333-30597710	003_L5_6_IT_TPE_ENT_Glut
chr17:70747374-70749118	003_L5_6_IT_TPE_ENT_Glut
chr3:33134037-33137025	003_L5_6_IT_TPE_ENT_Glut
chr3:87230704-87232470	003_L5_6_IT_TPE_ENT_Glut
chr9:61732353-61733577	003_L5_6_IT_TPE_ENT_Glut
chr15:31658044-31660718	003_L5_6_IT_TPE_ENT_Glut
chr5:141102049-141105115	003_L5_6_IT_TPE_ENT_Glut
chr8:40901010-40901524	003_L5_6_IT_TPE_ENT_Glut
chr1:82289773-82292256	003_L5_6_IT_TPE_ENT_Glut
chr8:114493614-114495120	003_L5_6_IT_TPE_ENT_Glut
chr9:110521068-110524436	003_L5_6_IT_TPE_ENT_Glut
chr11:9140574-9142315	003_L5_6_IT_TPE_ENT_Glut
chr2:36287940-36290175	003_L5_6_IT_TPE_ENT_Glut
chr7:110910030-110911252	003_L5_6_IT_TPE_ENT_Glut
chr13:48097861-48099487	003_L5_6_IT_TPE_ENT_Glut
chr11:16751458-16754386	003_L5_6_IT_TPE_ENT_Glut
chr1:47674004-47676530	003_L5_6_IT_TPE_ENT_Glut
chr1:106799121-106801149	003_L5_6_IT_TPE_ENT_Glut
chr9:64376806-64378386	003_L5_6_IT_TPE_ENT_Glut
chr1:81491196-81496728	003_L5_6_IT_TPE_ENT_Glut
chr3:84787312-84790062	003_L5_6_IT_TPE_ENT_Glut
chr7:18776215-18780688	003_L5_6_IT_TPE_ENT_Glut
chr11:45025413-45027881	003_L5_6_IT_TPE_ENT_Glut
chr14:67320420-67321862	003_L5_6_IT_TPE_ENT_Glut
chr7:125059545-125061995	003_L5_6_IT_TPE_ENT_Glut
chr5:137874592-137879087	004_L6_IT_CTX_Glut
chr5:137886967-137889928	004_L6_IT_CTX_Glut
chr7:18789511-18808146	004_L6_IT_CTX_Glut
chr2:26730263-26737180	004_L6_IT_CTX_Glut
chr8:89609015-89620718	004_L6_IT_CTX_Glut
chr5:137966362-137972313	004_L6_IT_CTX_Glut
chr1:190323643-190338524	004_L6_IT_CTX_Glut
chr7:18719306-18730734	004_L6_IT_CTX_Glut
chr13:112035849-112040757	004_L6_IT_CTX_Glut
chr13:112124547-112133387	004_L6_IT_CTX_Glut
chr5:137856444-137868264	004_L6_IT_CTX_Glut
chr13:112169932-112176766	004_L6_IT_CTX_Glut
chr19:10448515-10452348	004_L6_IT_CTX_Glut
chr11:44749813-44757125	004_L6_IT_CTX_Glut
chr7:18673515-18695289	004_L6_IT_CTX_Glut
chr9:116962279-116966286	004_L6_IT_CTX_Glut
chr9:107379509-107383324	004_L6_IT_CTX_Glut
chr13:112145143-112148275	004_L6_IT_CTX_Glut
chr9:117643276-117647502	004_L6_IT_CTX_Glut
chr13:111928456-111934558	004_L6_IT_CTX_Glut
chr5:122068514-122073826	004_L6_IT_CTX_Glut
chr9:89645943-89649736	004_L6_IT_CTX_Glut
chr2:105524446-105530372	004_L6_IT_CTX_Glut
chr11:44994312-45006532	004_L6_IT_CTX_Glut
chr13:112088143-112091581	004_L6_IT_CTX_Glut
chr16:74843230-74846659	004_L6_IT_CTX_Glut
chr14:12399768-12402819	004_L6_IT_CTX_Glut
chr14:34185972-34194068	004_L6_IT_CTX_Glut
chr19:56146586-56152243	004_L6_IT_CTX_Glut
chr5:105138485-105148126	004_L6_IT_CTX_Glut
chr6:137111021-137112618	004_L6_IT_CTX_Glut
chr6:146292261-146294449	004_L6_IT_CTX_Glut
chr8:12371291-12376373	004_L6_IT_CTX_Glut
chr7:137871694-137876650	004_L6_IT_CTX_Glut
chr1:7290551-7294649	004_L6_IT_CTX_Glut
chr13:111835457-111844200	004_L6_IT_CTX_Glut
chr19:13726292-13727883	004_L6_IT_CTX_Glut
chr17:41651890-41664674	004_L6_IT_CTX_Glut
chr2:147233564-147240681	004_L6_IT_CTX_Glut
chr15:82757885-82766434	004_L6_IT_CTX_Glut
chr14:100467282-100468984	004_L6_IT_CTX_Glut
chr11:44840260-44842579	004_L6_IT_CTX_Glut
chr1:85707205-85710950	004_L6_IT_CTX_Glut
chr7:110738384-110740744	004_L6_IT_CTX_Glut
chr2:148998391-149003896	004_L6_IT_CTX_Glut
chr3:148333065-148339848	004_L6_IT_CTX_Glut
chr10:22077234-22079480	004_L6_IT_CTX_Glut
chr14:28871344-28874854	004_L6_IT_CTX_Glut
chr7:138302278-138303553	004_L6_IT_CTX_Glut
chr6:137618953-137622649	004_L6_IT_CTX_Glut
chr9:116992852-117000395	004_L6_IT_CTX_Glut
chr4:115251646-115258958	004_L6_IT_CTX_Glut
chr17:7698778-7701826	004_L6_IT_CTX_Glut
chr14:60646147-60648229	004_L6_IT_CTX_Glut
chr9:116582278-116587058	004_L6_IT_CTX_Glut
chr18:49586477-49588817	004_L6_IT_CTX_Glut
chr13:111894249-111897666	004_L6_IT_CTX_Glut
chr11:94408576-94409819	004_L6_IT_CTX_Glut
chr1:163702937-163704566	004_L6_IT_CTX_Glut
chr1:190339860-190347436	004_L6_IT_CTX_Glut
chr5:80783788-80784383	004_L6_IT_CTX_Glut
chr7:108389773-108392826	004_L6_IT_CTX_Glut
chr10:111634768-111638509	004_L6_IT_CTX_Glut
chr13:112177177-112180398	004_L6_IT_CTX_Glut
chr1:105307180-105312169	004_L6_IT_CTX_Glut
chr6:137117256-137118619	004_L6_IT_CTX_Glut
chr8:44033939-44034853	004_L6_IT_CTX_Glut
chr14:34167497-34174996	004_L6_IT_CTX_Glut
chr16:75166604-75167974	004_L6_IT_CTX_Glut
chr9:89522637-89524732	004_L6_IT_CTX_Glut
chr5:137936072-137940637	004_L6_IT_CTX_Glut
chr18:14134458-14137227	004_L6_IT_CTX_Glut
chr2:118271634-118275258	004_L6_IT_CTX_Glut
chr11:97509287-97511942	004_L6_IT_CTX_Glut
chr8:108034397-108039021	004_L6_IT_CTX_Glut
chr17:67011023-67013844	004_L6_IT_CTX_Glut
chr15:75509548-75511668	004_L6_IT_CTX_Glut
chr2:63849104-63850708	004_L6_IT_CTX_Glut
chr6:146248583-146252183	004_L6_IT_CTX_Glut
chr13:112136351-112137727	004_L6_IT_CTX_Glut
chr18:13843282-13844800	004_L6_IT_CTX_Glut
chr1:190434270-190440399	004_L6_IT_CTX_Glut
chr2:22312847-22318702	004_L6_IT_CTX_Glut
chr6:145940525-145942727	004_L6_IT_CTX_Glut
chr1:167806916-167810582	004_L6_IT_CTX_Glut
chr3:60664245-60673338	004_L6_IT_CTX_Glut
chr5:121858435-121862522	004_L6_IT_CTX_Glut
chr9:124461772-124467676	004_L6_IT_CTX_Glut
chr8:40232446-40239370	004_L6_IT_CTX_Glut
chr4:45708547-45711239	004_L6_IT_CTX_Glut
chr10:87226492-87229022	004_L6_IT_CTX_Glut
chr11:44800669-44806001	004_L6_IT_CTX_Glut
chr13:112182208-112190453	004_L6_IT_CTX_Glut
chr15:11276551-11278467	004_L6_IT_CTX_Glut
chr6:140757750-140762990	004_L6_IT_CTX_Glut
chr1:190312483-190315338	004_L6_IT_CTX_Glut
chr9:116827473-116829604	004_L6_IT_CTX_Glut
chr10:120398362-120402112	004_L6_IT_CTX_Glut
chr8:89629095-89635431	004_L6_IT_CTX_Glut
chr15:87091344-87093760	004_L6_IT_CTX_Glut
chr2:26722248-26724318	004_L6_IT_CTX_Glut
chr5:128757739-128760661	004_L6_IT_CTX_Glut
chr6:146297740-146301559	004_L6_IT_CTX_Glut
chr8:107993953-107996191	004_L6_IT_CTX_Glut
chr9:116917320-116920033	004_L6_IT_CTX_Glut
chr6:145924956-145928228	004_L6_IT_CTX_Glut
chr8:35004952-35007171	004_L6_IT_CTX_Glut
chr14:34119603-34122847	004_L6_IT_CTX_Glut
chr11:32852197-32857258	004_L6_IT_CTX_Glut
chr14:34110715-34112473	004_L6_IT_CTX_Glut
chr5:49261491-49262974	004_L6_IT_CTX_Glut
chr19:60463656-60464784	004_L6_IT_CTX_Glut
chr9:89600054-89603102	004_L6_IT_CTX_Glut
chr13:60808714-60809488	004_L6_IT_CTX_Glut
chr13:50460628-50462226	004_L6_IT_CTX_Glut
chr4:24165723-24169408	004_L6_IT_CTX_Glut
chr8:60223057-60228978	004_L6_IT_CTX_Glut
chr16:61111462-61116344	004_L6_IT_CTX_Glut
chr16:3730613-3733992	004_L6_IT_CTX_Glut
chr13:71084996-71094326	004_L6_IT_CTX_Glut
chr3:129157080-129160630	004_L6_IT_CTX_Glut
chr2:11174091-11179608	004_L6_IT_CTX_Glut
chr7:13077077-13079889	004_L6_IT_CTX_Glut
chr13:111935142-111938383	004_L6_IT_CTX_Glut
chr18:83624281-83627072	004_L6_IT_CTX_Glut
chr2:159378618-159380912	004_L6_IT_CTX_Glut
chr18:83506123-83507725	004_L6_IT_CTX_Glut
chr17:32906824-32908056	004_L6_IT_CTX_Glut
chr5:137947936-137952737	004_L6_IT_CTX_Glut
chr13:65161130-65161940	004_L6_IT_CTX_Glut
chr9:116566761-116570049	004_L6_IT_CTX_Glut
chr11:58606241-58607330	004_L6_IT_CTX_Glut
chr17:54238314-54240450	004_L6_IT_CTX_Glut
chr1:167830534-167841936	004_L6_IT_CTX_Glut
chr6:137613534-137618680	004_L6_IT_CTX_Glut
chr12:68740988-68744515	004_L6_IT_CTX_Glut
chr17:43743476-43745755	004_L6_IT_CTX_Glut
chr14:22193009-22194395	004_L6_IT_CTX_Glut
chr18:13918798-13922943	004_L6_IT_CTX_Glut
chr1:112882022-112884068	004_L6_IT_CTX_Glut
chr3:138234465-138236273	004_L6_IT_CTX_Glut
chr11:11874578-11876969	004_L6_IT_CTX_Glut
chr4:126584870-126590147	004_L6_IT_CTX_Glut
chr4:85261132-85263283	004_L6_IT_CTX_Glut
chr13:32933177-32936992	004_L6_IT_CTX_Glut
chr4:3465012-3474660	004_L6_IT_CTX_Glut
chr14:83246022-83247483	004_L6_IT_CTX_Glut
chr5:151542522-151544536	004_L6_IT_CTX_Glut
chr4:115498156-115504536	004_L6_IT_CTX_Glut
chr3:44646068-44653534	004_L6_IT_CTX_Glut
chr5:137932033-137934494	004_L6_IT_CTX_Glut
chr13:47372389-47373092	004_L6_IT_CTX_Glut
chr8:108003407-108005961	004_L6_IT_CTX_Glut
chr13:27528520-27531155	004_L6_IT_CTX_Glut
chr18:13600338-13602752	004_L6_IT_CTX_Glut
chr18:13707907-13708702	004_L6_IT_CTX_Glut
chr19:13953494-13957463	004_L6_IT_CTX_Glut
chr13:32974868-32976735	004_L6_IT_CTX_Glut
chr5:75684173-75688720	004_L6_IT_CTX_Glut
chr9:77580552-77582185	004_L6_IT_CTX_Glut
chr11:71260418-71262485	004_L6_IT_CTX_Glut
chr19:15707379-15711444	004_L6_IT_CTX_Glut
chr1:102328684-102331626	004_L6_IT_CTX_Glut
chr2:26839982-26845446	004_L6_IT_CTX_Glut
chr12:50256524-50259354	004_L6_IT_CTX_Glut
chr9:117056219-117061176	004_L6_IT_CTX_Glut
chr5:67060749-67063635	004_L6_IT_CTX_Glut
chr19:52129437-52131280	004_L6_IT_CTX_Glut
chr10:76708195-76710265	004_L6_IT_CTX_Glut
chr3:90727833-90733282	004_L6_IT_CTX_Glut
chr1:30243079-30245153	004_L6_IT_CTX_Glut
chr2:50465479-50468916	004_L6_IT_CTX_Glut
chr2:174206123-174212625	004_L6_IT_CTX_Glut
chr6:137556163-137559212	004_L6_IT_CTX_Glut
chr5:109063210-109075096	004_L6_IT_CTX_Glut
chr14:34148937-34153427	004_L6_IT_CTX_Glut
chr1:68897335-68899589	004_L6_IT_CTX_Glut
chr2:171553734-171557293	004_L6_IT_CTX_Glut
chr2:23636590-23641839	004_L6_IT_CTX_Glut
chr15:14950876-14952957	004_L6_IT_CTX_Glut
chr16:43772227-43776007	004_L6_IT_CTX_Glut
chr9:116888446-116893096	004_L6_IT_CTX_Glut
chr18:18249746-18252839	004_L6_IT_CTX_Glut
chr8:109119470-109121340	004_L6_IT_CTX_Glut
chr2:105276657-105278160	004_L6_IT_CTX_Glut
chr6:140780878-140784733	004_L6_IT_CTX_Glut
chr2:105265122-105268105	004_L6_IT_CTX_Glut
chr18:13747395-13750321	004_L6_IT_CTX_Glut
chr14:26387942-26390264	004_L6_IT_CTX_Glut
chr15:26054544-26057407	004_L6_IT_CTX_Glut
chr6:146281471-146283238	004_L6_IT_CTX_Glut
chr18:55367466-55369099	004_L6_IT_CTX_Glut
chr2:174197756-174200897	004_L6_IT_CTX_Glut
chr5:106186579-106189991	004_L6_IT_CTX_Glut
chr10:24717831-24719763	004_L6_IT_CTX_Glut
chr11:68243156-68245723	004_L6_IT_CTX_Glut
chr16:8566717-8570129	004_L6_IT_CTX_Glut
chr9:117028060-117030951	004_L6_IT_CTX_Glut
chr7:137483318-137485008	004_L6_IT_CTX_Glut
chr14:51911262-51912156	004_L6_IT_CTX_Glut
chr5:121885654-121889813	004_L6_IT_CTX_Glut
chr8:40248068-40253792	004_L6_IT_CTX_Glut
chr12:87580331-87585491	004_L6_IT_CTX_Glut
chr4:9002408-9007291	004_L6_IT_CTX_Glut
chr9:77527431-77529499	004_L6_IT_CTX_Glut
chr13:112159257-112161414	004_L6_IT_CTX_Glut
chr17:68925607-68928412	004_L6_IT_CTX_Glut
chr18:83502217-83503745	004_L6_IT_CTX_Glut
chr13:25240673-25244028	004_L6_IT_CTX_Glut
chr3:122090443-122092348	004_L6_IT_CTX_Glut
chr4:38345551-38347023	004_L6_IT_CTX_Glut
chr9:124453813-124457320	004_L6_IT_CTX_Glut
chr11:73956532-73958362	004_L6_IT_CTX_Glut
chr8:107890415-107893279	004_L6_IT_CTX_Glut
chr5:82016604-82019613	004_L6_IT_CTX_Glut
chr4:35084389-35087070	004_L6_IT_CTX_Glut
chr2:10573390-10577089	004_L6_IT_CTX_Glut
chr13:111955155-111959860	004_L6_IT_CTX_Glut
chr3:62953191-62958176	004_L6_IT_CTX_Glut
chr8:39468974-39469476	004_L6_IT_CTX_Glut
chr12:100300696-100302155	004_L6_IT_CTX_Glut
chr2:7085081-7088401	004_L6_IT_CTX_Glut
chr3:34098603-34101999	004_L6_IT_CTX_Glut
chr5:51328924-51330777	004_L6_IT_CTX_Glut
chr9:119755027-119758490	004_L6_IT_CTX_Glut
chr11:37496468-37498050	004_L6_IT_CTX_Glut
chr15:25925962-25927187	004_L6_IT_CTX_Glut
chr16:50610594-50611201	004_L6_IT_CTX_Glut
chr17:7619467-7620644	004_L6_IT_CTX_Glut
chr1:55395546-55396260	004_L6_IT_CTX_Glut
chr15:96086024-96086957	004_L6_IT_CTX_Glut
chr2:137642512-137646249	004_L6_IT_CTX_Glut
chr13:99738915-99739751	004_L6_IT_CTX_Glut
chr1:128204658-128206083	004_L6_IT_CTX_Glut
chr2:146061630-146065748	004_L6_IT_CTX_Glut
chr12:3208105-3213549	004_L6_IT_CTX_Glut
chr16:3605323-3607559	004_L6_IT_CTX_Glut
chr18:74505013-74506440	004_L6_IT_CTX_Glut
chr3:48939757-48941182	004_L6_IT_CTX_Glut
chr19:39168973-39173393	004_L6_IT_CTX_Glut
chr2:70542162-70544704	004_L6_IT_CTX_Glut
chr7:25879689-25882881	004_L6_IT_CTX_Glut
chr11:18422554-18427058	004_L6_IT_CTX_Glut
chr8:41209068-41210096	004_L6_IT_CTX_Glut
chr9:97250518-97251698	004_L6_IT_CTX_Glut
chr13:72891262-72893335	004_L6_IT_CTX_Glut
chr18:55825398-55827825	004_L6_IT_CTX_Glut
chr2:11224971-11230243	004_L6_IT_CTX_Glut
chr17:81598180-81599372	004_L6_IT_CTX_Glut
chr9:118437238-118439163	004_L6_IT_CTX_Glut
chr5:106008092-106010787	004_L6_IT_CTX_Glut
chr10:85586031-85589740	004_L6_IT_CTX_Glut
chr14:58430326-58432522	004_L6_IT_CTX_Glut
chr5:137926653-137929786	004_L6_IT_CTX_Glut
chr18:81526943-81529930	004_L6_IT_CTX_Glut
chr18:74500970-74502602	004_L6_IT_CTX_Glut
chr7:13193634-13199665	004_L6_IT_CTX_Glut
chr12:3224921-3230819	004_L6_IT_CTX_Glut
chr9:18427033-18429270	004_L6_IT_CTX_Glut
chr1:44448390-44451763	004_L6_IT_CTX_Glut
chr1:82585721-82588932	004_L6_IT_CTX_Glut
chr16:13357170-13359537	004_L6_IT_CTX_Glut
chr11:19250421-19251718	004_L6_IT_CTX_Glut
chr6:128697972-128703495	004_L6_IT_CTX_Glut
chr6:145562819-145565118	004_L6_IT_CTX_Glut
chr6:95050741-95052165	004_L6_IT_CTX_Glut
chr18:14142457-14145715	004_L6_IT_CTX_Glut
chr8:23539377-23541130	004_L6_IT_CTX_Glut
chr9:107427156-107428894	004_L6_IT_CTX_Glut
chr6:146328214-146329411	004_L6_IT_CTX_Glut
chr5:26194472-26196234	004_L6_IT_CTX_Glut
chr4:88629177-88630822	004_L6_IT_CTX_Glut
chr5:138322671-138325533	004_L6_IT_CTX_Glut
chr11:44898595-44899682	004_L6_IT_CTX_Glut
chr17:7567072-7568049	004_L6_IT_CTX_Glut
chr4:135411033-135413657	004_L6_IT_CTX_Glut
chr5:67363666-67365065	004_L6_IT_CTX_Glut
chr9:117674226-117676428	004_L6_IT_CTX_Glut
chr6:146319489-146322743	004_L6_IT_CTX_Glut
chr7:136665531-136667990	004_L6_IT_CTX_Glut
chr5:122003817-122008797	004_L6_IT_CTX_Glut
chr9:15544827-15546496	004_L6_IT_CTX_Glut
chr9:89299760-89301860	004_L6_IT_CTX_Glut
chr11:19154027-19160331	004_L6_IT_CTX_Glut
chr17:76426082-76428205	004_L6_IT_CTX_Glut
chr9:116924215-116925260	004_L6_IT_CTX_Glut
chr12:75325407-75326618	004_L6_IT_CTX_Glut
chr6:146286913-146288317	004_L6_IT_CTX_Glut
chr16:16035658-16038484	004_L6_IT_CTX_Glut
chr17:18426113-18428937	004_L6_IT_CTX_Glut
chr1:138589769-138591190	004_L6_IT_CTX_Glut
chr5:120370619-120372563	004_L6_IT_CTX_Glut
chr5:151568777-151572976	004_L6_IT_CTX_Glut
chr18:76691661-76693975	004_L6_IT_CTX_Glut
chr2:9023667-9028959	004_L6_IT_CTX_Glut
chr12:72225187-72228615	004_L6_IT_CTX_Glut
chr13:73541281-73545884	004_L6_IT_CTX_Glut
chr15:87238565-87241215	004_L6_IT_CTX_Glut
chr9:39235752-39237089	004_L6_IT_CTX_Glut
chr1:25807672-25811487	004_L6_IT_CTX_Glut
chr6:15013494-15014987	004_L6_IT_CTX_Glut
chr11:44821350-44822948	004_L6_IT_CTX_Glut
chr16:3576290-3580017	004_L6_IT_CTX_Glut
chr18:13956723-13959888	004_L6_IT_CTX_Glut
chr1:190354373-190356312	004_L6_IT_CTX_Glut
chr17:37458858-37459945	004_L6_IT_CTX_Glut
chr9:116788547-116790450	004_L6_IT_CTX_Glut
chr6:142013839-142016127	004_L6_IT_CTX_Glut
chr3:43321929-43325262	004_L6_IT_CTX_Glut
chr3:61017045-61019783	004_L6_IT_CTX_Glut
chr5:87304810-87306595	004_L6_IT_CTX_Glut
chr6:126239387-126241343	004_L6_IT_CTX_Glut
chr7:15823920-15827835	004_L6_IT_CTX_Glut
chr11:79736768-79739073	004_L6_IT_CTX_Glut
chr2:171529779-171534157	004_L6_IT_CTX_Glut
chr9:18550006-18552825	004_L6_IT_CTX_Glut
chr14:115287702-115291140	004_L6_IT_CTX_Glut
chr1:189038980-189040573	004_L6_IT_CTX_Glut
chr14:37998382-37999638	004_L6_IT_CTX_Glut
chr18:9599811-9604516	004_L6_IT_CTX_Glut
chr19:61308159-61315472	004_L6_IT_CTX_Glut
chr2:26870102-26873178	004_L6_IT_CTX_Glut
chr5:137826253-137827618	004_L6_IT_CTX_Glut
chr9:11678746-11681270	004_L6_IT_CTX_Glut
chr13:49910167-49917345	004_L6_IT_CTX_Glut
chr13:100155892-100158428	004_L6_IT_CTX_Glut
chr14:47118256-47124570	004_L6_IT_CTX_Glut
chr13:72837527-72839147	004_L6_IT_CTX_Glut
chr11:33728548-33731084	004_L6_IT_CTX_Glut
chr5:121992689-121996402	004_L6_IT_CTX_Glut
chr18:11369416-11372441	004_L6_IT_CTX_Glut
chr2:169339042-169342795	004_L6_IT_CTX_Glut
chrX:150282924-150288370	004_L6_IT_CTX_Glut
chr11:83093678-83097701	004_L6_IT_CTX_Glut
chr1:67207859-67209942	004_L6_IT_CTX_Glut
chr16:14608724-14609397	004_L6_IT_CTX_Glut
chr11:57657640-57662345	004_L6_IT_CTX_Glut
chr18:31961012-31963204	004_L6_IT_CTX_Glut
chr17:85513484-85514718	004_L6_IT_CTX_Glut
chr12:13791856-13793517	004_L6_IT_CTX_Glut
chr18:75990338-75994058	004_L6_IT_CTX_Glut
chr17:67784948-67787059	004_L6_IT_CTX_Glut
chr1:167800173-167804113	004_L6_IT_CTX_Glut
chr17:37566531-37568674	004_L6_IT_CTX_Glut
chr2:173886391-173891912	004_L6_IT_CTX_Glut
chr17:12417002-12420378	004_L6_IT_CTX_Glut
chr18:14202093-14206566	004_L6_IT_CTX_Glut
chr9:103033996-103038292	004_L6_IT_CTX_Glut
chr13:47377155-47380722	004_L6_IT_CTX_Glut
chr3:66865002-66866345	004_L6_IT_CTX_Glut
chr9:73486851-73490940	004_L6_IT_CTX_Glut
chr13:13249962-13254651	004_L6_IT_CTX_Glut
chr14:115315571-115316634	004_L6_IT_CTX_Glut
chr18:14070749-14071410	004_L6_IT_CTX_Glut
chr10:44487849-44490232	004_L6_IT_CTX_Glut
chr10:128999925-129002455	004_L6_IT_CTX_Glut
chr4:135394727-135398921	004_L6_IT_CTX_Glut
chr2:136772153-136774741	004_L6_IT_CTX_Glut
chr6:68740894-68746094	004_L6_IT_CTX_Glut
chr7:76194841-76200086	004_L6_IT_CTX_Glut
chr8:116142757-116150267	004_L6_IT_CTX_Glut
chr3:63164185-63167593	004_L6_IT_CTX_Glut
chr16:8147974-8153996	004_L6_IT_CTX_Glut
chr1:190430584-190433059	004_L6_IT_CTX_Glut
chr18:83636358-83639538	004_L6_IT_CTX_Glut
chr9:117092031-117094332	004_L6_IT_CTX_Glut
chr14:103983007-103985448	004_L6_IT_CTX_Glut
chr19:30457461-30459856	004_L6_IT_CTX_Glut
chr4:71828680-71832893	004_L6_IT_CTX_Glut
chr14:100483800-100485412	004_L6_IT_CTX_Glut
chr9:117004578-117006648	004_L6_IT_CTX_Glut
chr5:83712484-83713989	004_L6_IT_CTX_Glut
chr13:112259270-112260945	004_L6_IT_CTX_Glut
chr1:167870952-167873154	004_L6_IT_CTX_Glut
chr5:41152066-41153469	004_L6_IT_CTX_Glut
chr2:110409513-110410629	004_L6_IT_CTX_Glut
chr2:169745953-169750397	004_L6_IT_CTX_Glut
chr4:12678673-12680478	004_L6_IT_CTX_Glut
chr7:137301191-137302237	004_L6_IT_CTX_Glut
chr2:62237015-62237910	004_L6_IT_CTX_Glut
chr4:10752814-10754548	004_L6_IT_CTX_Glut
chr7:136275330-136279266	004_L6_IT_CTX_Glut
chr11:72946312-72947986	004_L6_IT_CTX_Glut
chr12:109268618-109271342	004_L6_IT_CTX_Glut
chr2:113897352-113898457	004_L6_IT_CTX_Glut
chr13:55004348-55006098	004_L6_IT_CTX_Glut
chr17:18982967-18985394	004_L6_IT_CTX_Glut
chr17:66629352-66630864	004_L6_IT_CTX_Glut
chr18:53557105-53557952	004_L6_IT_CTX_Glut
chr8:116046474-116047823	004_L6_IT_CTX_Glut
chr8:89754655-89757444	004_L6_IT_CTX_Glut
chr13:71540636-71541720	004_L6_IT_CTX_Glut
chr11:100879249-100882811	004_L6_IT_CTX_Glut
chr1:22792203-22793346	004_L6_IT_CTX_Glut
chr18:50514437-50517796	004_L6_IT_CTX_Glut
chr13:50615329-50616880	004_L6_IT_CTX_Glut
chr16:67352065-67355076	004_L6_IT_CTX_Glut
chr6:145963017-145964674	004_L6_IT_CTX_Glut
chr13:3967877-3974293	004_L6_IT_CTX_Glut
chr17:15239567-15242926	004_L6_IT_CTX_Glut
chr10:24058849-24063632	004_L6_IT_CTX_Glut
chr7:41094534-41099709	004_L6_IT_CTX_Glut
chr3:7111402-7112732	004_L6_IT_CTX_Glut
chr18:13682876-13686379	004_L6_IT_CTX_Glut
[truncated: 87,026 more rows]

## Sheet: CGE_MGE_enriched_H3K27me3
feature name	subclass
chr1:132188604-132200235	046_Vip_Gaba
chr5:33525868-33552508	046_Vip_Gaba
chr4:132140505-132148650	046_Vip_Gaba
chr7:116029494-116038172	046_Vip_Gaba
chr9:107430372-107439248	046_Vip_Gaba
chr8:90631431-90633308	046_Vip_Gaba
chr6:8946839-8953145	046_Vip_Gaba
chr2:78159449-78161052	046_Vip_Gaba
chr7:115190656-115195599	046_Vip_Gaba
chr6:54195813-54199380	046_Vip_Gaba
chr2:163276989-163282214	046_Vip_Gaba
chr13:95889831-95893086	046_Vip_Gaba
chr11:6654940-6664154	046_Vip_Gaba
chr9:107489270-107498956	046_Vip_Gaba
chr11:6861725-6871578	046_Vip_Gaba
chr17:67353229-67355104	046_Vip_Gaba
chr2:118699523-118710233	046_Vip_Gaba
chr11:84766210-84771547	046_Vip_Gaba
chr16:5646870-5650189	046_Vip_Gaba
chr8:92408111-92420171	046_Vip_Gaba
chr17:66237864-66240692	046_Vip_Gaba
chr15:83905978-83908895	046_Vip_Gaba
chr8:90535867-90538355	046_Vip_Gaba
chr8:41526132-41530621	046_Vip_Gaba
chr6:137827668-137840167	046_Vip_Gaba
chr2:72406515-72414369	046_Vip_Gaba
chr8:90598343-90602536	046_Vip_Gaba
chr4:132060078-132062806	046_Vip_Gaba
chr2:36091377-36097697	046_Vip_Gaba
chr2:163223391-163229467	046_Vip_Gaba
chr12:30881476-30889151	046_Vip_Gaba
chr2:163201863-163205345	046_Vip_Gaba
chr2:163209146-163212941	046_Vip_Gaba
chr9:107469051-107473590	046_Vip_Gaba
chr2:163258865-163262802	046_Vip_Gaba
chr5:128383022-128387048	046_Vip_Gaba
chr2:163850784-163860584	046_Vip_Gaba
chr4:132010895-132012579	046_Vip_Gaba
chr6:33125575-33127816	046_Vip_Gaba
chr8:41544147-41547253	046_Vip_Gaba
chr11:35510740-35514676	046_Vip_Gaba
chr14:76342269-76345883	046_Vip_Gaba
chr14:10656186-10661028	046_Vip_Gaba
chr17:87796575-87799824	046_Vip_Gaba
chr7:75132983-75137958	046_Vip_Gaba
chr2:163186959-163191842	046_Vip_Gaba
chr14:77797000-77798504	046_Vip_Gaba
chr6:108231407-108233687	046_Vip_Gaba
chr4:124177159-124181182	046_Vip_Gaba
chr12:104962417-104966437	046_Vip_Gaba
chr2:72585171-72588065	046_Vip_Gaba
chr13:46619996-46622584	046_Vip_Gaba
chr6:146880662-146882152	046_Vip_Gaba
chr12:107987870-107991365	046_Vip_Gaba
chr10:116154960-116156812	046_Vip_Gaba
chr4:124390089-124399294	046_Vip_Gaba
chr15:73987147-73992552	046_Vip_Gaba
chr12:102181566-102185940	046_Vip_Gaba
chr2:36104336-36110575	046_Vip_Gaba
chr1:132166668-132170673	046_Vip_Gaba
chr8:90514842-90516689	046_Vip_Gaba
chr8:90282998-90283944	046_Vip_Gaba
chr1:132161806-132165726	046_Vip_Gaba
chr1:168883081-168886175	046_Vip_Gaba
chr4:152311410-152316577	046_Vip_Gaba
chr14:76810474-76815050	046_Vip_Gaba
chr3:152507995-152510432	046_Vip_Gaba
chr10:9583557-9586006	046_Vip_Gaba
chr8:90641485-90643095	046_Vip_Gaba
chr12:107033157-107039947	046_Vip_Gaba
chr7:117545412-117548186	046_Vip_Gaba
chr4:10066528-10074441	046_Vip_Gaba
chr7:113899661-113904878	046_Vip_Gaba
chr8:91747594-91750839	046_Vip_Gaba
chr18:73303220-73305914	046_Vip_Gaba
chr5:33505002-33513974	046_Vip_Gaba
chr15:71763871-71767539	046_Vip_Gaba
chr12:86066588-86067693	046_Vip_Gaba
chr5:127240796-127244876	046_Vip_Gaba
chr2:25866248-25869539	046_Vip_Gaba
chr19:29374830-29376390	046_Vip_Gaba
chr2:36098266-36104271	046_Vip_Gaba
chr12:118372182-118376859	046_Vip_Gaba
chr7:117266062-117268651	046_Vip_Gaba
chr12:98324629-98326118	046_Vip_Gaba
chr8:90065325-90066331	046_Vip_Gaba
chr15:83989989-83992807	046_Vip_Gaba
chr15:83941644-83944790	046_Vip_Gaba
chr11:35544336-35550495	046_Vip_Gaba
chr5:147051586-147052508	046_Vip_Gaba
chr17:67204459-67206214	046_Vip_Gaba
chr12:117622924-117624670	046_Vip_Gaba
chr12:41186451-41188270	046_Vip_Gaba
chr15:11902536-11908672	046_Vip_Gaba
chr12:102150463-102153683	046_Vip_Gaba
chr3:14861840-14864465	046_Vip_Gaba
chr5:66393312-66395933	046_Vip_Gaba
chr8:28247965-28250143	046_Vip_Gaba
chr6:33141484-33145519	046_Vip_Gaba
chr7:117148649-117151015	046_Vip_Gaba
chr11:35486109-35490305	046_Vip_Gaba
chr1:168916846-168920342	046_Vip_Gaba
chr5:127469177-127472105	046_Vip_Gaba
chr7:117006657-117009068	046_Vip_Gaba
chr13:46360478-46362454	046_Vip_Gaba
chr11:35460596-35466718	046_Vip_Gaba
chr9:107377595-107383399	046_Vip_Gaba
chr18:74939516-74944289	046_Vip_Gaba
chr2:163217769-163223316	046_Vip_Gaba
chr9:102043018-102047389	046_Vip_Gaba
chr6:89023665-89030059	046_Vip_Gaba
chr10:125965016-125966953	046_Vip_Gaba
chr18:15062438-15066881	046_Vip_Gaba
chr7:115229184-115233296	046_Vip_Gaba
chr8:89995368-89998163	046_Vip_Gaba
chr6:137930085-137931816	046_Vip_Gaba
chr8:90611263-90612602	046_Vip_Gaba
chr14:9387703-9390273	046_Vip_Gaba
chr15:44052865-44056332	046_Vip_Gaba
chr19:42475313-42479011	046_Vip_Gaba
chr17:66729902-66732170	046_Vip_Gaba
chr3:147317232-147317535	046_Vip_Gaba
chr7:88429166-88431392	046_Vip_Gaba
chr12:117763094-117765700	046_Vip_Gaba
chr17:75094002-75095901	046_Vip_Gaba
chr19:42336473-42338677	046_Vip_Gaba
chr9:67046737-67050754	046_Vip_Gaba
chr11:35530768-35534241	046_Vip_Gaba
chr11:21863177-21870667	046_Vip_Gaba
chr13:95761074-95763497	046_Vip_Gaba
chr4:132079066-132081883	046_Vip_Gaba
chr12:107565256-107570541	046_Vip_Gaba
chr11:112401440-112403859	046_Vip_Gaba
chr3:116724858-116730141	046_Vip_Gaba
chr2:163284319-163285783	046_Vip_Gaba
chr8:90614054-90617690	046_Vip_Gaba
chr4:132029805-132032227	046_Vip_Gaba
chr17:67339275-67342282	046_Vip_Gaba
chr4:56426036-56429901	046_Vip_Gaba
chr7:115449809-115451500	046_Vip_Gaba
chr8:90674265-90678220	046_Vip_Gaba
chr14:76332650-76339680	046_Vip_Gaba
chr4:132019565-132022191	046_Vip_Gaba
chr11:19302170-19307130	046_Vip_Gaba
chr8:125852939-125855065	046_Vip_Gaba
chr2:72296548-72299659	046_Vip_Gaba
chr7:115185401-115188049	046_Vip_Gaba
chr8:41565116-41566046	046_Vip_Gaba
chr17:72116221-72118526	046_Vip_Gaba
chr1:180328300-180336966	046_Vip_Gaba
chr11:35442630-35450602	046_Vip_Gaba
chr7:117079544-117081352	046_Vip_Gaba
chr11:35578578-35581130	046_Vip_Gaba
chr7:117506769-117509673	046_Vip_Gaba
chr17:66271802-66273111	046_Vip_Gaba
chr7:115179221-115181299	046_Vip_Gaba
chr8:90552543-90555950	046_Vip_Gaba
chr6:137902478-137904356	046_Vip_Gaba
chr17:44733978-44738727	046_Vip_Gaba
chr8:125712623-125719026	046_Vip_Gaba
chr11:35633121-35637680	046_Vip_Gaba
chr9:107441714-107443685	046_Vip_Gaba
chr15:63174587-63177322	046_Vip_Gaba
chr7:99350847-99353917	046_Vip_Gaba
chr10:83089056-83090717	046_Vip_Gaba
chr6:54428556-54430692	046_Vip_Gaba
chr9:107401017-107403482	046_Vip_Gaba
chr12:86068204-86069744	046_Vip_Gaba
chr7:75750625-75751792	046_Vip_Gaba
chr9:67539139-67542817	046_Vip_Gaba
chr19:42491310-42495492	046_Vip_Gaba
chr9:107462853-107467105	046_Vip_Gaba
chr4:42888576-42891611	046_Vip_Gaba
chr9:73161118-73167647	046_Vip_Gaba
chr4:132064061-132068154	046_Vip_Gaba
chr13:46370314-46373102	046_Vip_Gaba
chr4:22321164-22323530	046_Vip_Gaba
chr6:54165792-54167813	046_Vip_Gaba
chr5:128426429-128429451	046_Vip_Gaba
chr2:118109520-118113538	046_Vip_Gaba
chr8:90646345-90649166	046_Vip_Gaba
chr8:90227801-90230122	046_Vip_Gaba
chr18:13803973-13809605	046_Vip_Gaba
chr13:96130838-96135388	046_Vip_Gaba
chr8:125735599-125738432	046_Vip_Gaba
chr12:117602419-117604317	046_Vip_Gaba
chr8:125155946-125159255	046_Vip_Gaba
chr10:111538679-111541952	046_Vip_Gaba
chr13:46892281-46896003	046_Vip_Gaba
chr16:23896121-23900198	046_Vip_Gaba
chr6:36097814-36098702	046_Vip_Gaba
chr1:132157270-132161352	046_Vip_Gaba
chr12:45041013-45042873	046_Vip_Gaba
chr12:117533315-117535225	046_Vip_Gaba
chr7:75867754-75870690	046_Vip_Gaba
chr17:66264195-66266538	046_Vip_Gaba
chr6:55374899-55380819	046_Vip_Gaba
chr8:114702083-114703277	046_Vip_Gaba
chr10:44463190-44467403	046_Vip_Gaba
chr5:127176876-127178292	046_Vip_Gaba
chr11:95641696-95647744	046_Vip_Gaba
chr7:117504771-117506012	046_Vip_Gaba
chr7:143360085-143364851	046_Vip_Gaba
chr13:35513249-35515414	046_Vip_Gaba
chr17:67314646-67315815	046_Vip_Gaba
chr12:107949695-107952174	046_Vip_Gaba
chr6:108356509-108358145	046_Vip_Gaba
chr6:66185644-66187433	046_Vip_Gaba
chr9:107448583-107449471	046_Vip_Gaba
chr1:43303551-43307471	046_Vip_Gaba
chr18:13820575-13824780	046_Vip_Gaba
chr7:115832304-115834824	046_Vip_Gaba
chr11:6709986-6715195	046_Vip_Gaba
chr13:35517034-35519132	046_Vip_Gaba
chr11:35503995-35506878	046_Vip_Gaba
chr14:76784069-76786875	046_Vip_Gaba
chr2:25860500-25864438	046_Vip_Gaba
chr3:52675167-52678095	046_Vip_Gaba
chr17:67347654-67349153	046_Vip_Gaba
chr12:105001426-105012756	046_Vip_Gaba
chr5:128516865-128519769	046_Vip_Gaba
chr8:90547976-90549438	046_Vip_Gaba
chr11:84743312-84751144	046_Vip_Gaba
chr8:90502681-90505292	046_Vip_Gaba
chr11:7001489-7003540	046_Vip_Gaba
chr12:106827284-106833450	046_Vip_Gaba
chr7:115826461-115831179	046_Vip_Gaba
chr6:54204599-54205954	046_Vip_Gaba
chr4:56372462-56374718	046_Vip_Gaba
chr15:71761022-71762444	046_Vip_Gaba
chr8:125729825-125731879	046_Vip_Gaba
chr15:83903036-83904892	046_Vip_Gaba
chr11:109696580-109699914	046_Vip_Gaba
chr9:73980366-73983807	046_Vip_Gaba
chr10:118801864-118805522	046_Vip_Gaba
chr7:115146587-115149689	046_Vip_Gaba
chr12:13695272-13699719	046_Vip_Gaba
chr7:75339486-75344612	046_Vip_Gaba
chr6:137813664-137817603	046_Vip_Gaba
chr7:115213690-115215414	046_Vip_Gaba
chr14:76731853-76733185	046_Vip_Gaba
chr15:71769215-71770553	046_Vip_Gaba
chr19:55614152-55617202	046_Vip_Gaba
chr2:163301310-163302793	046_Vip_Gaba
chr5:37772449-37776362	046_Vip_Gaba
chr11:35497265-35500736	046_Vip_Gaba
chr7:75353067-75356836	046_Vip_Gaba
chr15:83869133-83870950	046_Vip_Gaba
chr10:67704277-67708655	046_Vip_Gaba
chr14:76631720-76633852	046_Vip_Gaba
chr15:71750309-71752367	046_Vip_Gaba
chr8:90396657-90398151	046_Vip_Gaba
chr17:44173635-44176479	046_Vip_Gaba
chr17:69036572-69040005	046_Vip_Gaba
chr12:108003456-108008345	046_Vip_Gaba
chr2:72287375-72289654	046_Vip_Gaba
chr6:50681898-50684957	046_Vip_Gaba
chr8:28272381-28275669	046_Vip_Gaba
chr15:83890892-83892797	046_Vip_Gaba
chr7:105423948-105427036	046_Vip_Gaba
chr7:113972954-113977037	046_Vip_Gaba
chr7:132152486-132157536	046_Vip_Gaba
chr4:132070684-132075657	046_Vip_Gaba
chr14:76351871-76355515	046_Vip_Gaba
chr8:114695014-114698140	046_Vip_Gaba
chr9:102250675-102254069	046_Vip_Gaba
chr8:90633745-90635073	046_Vip_Gaba
chr11:6883033-6885038	046_Vip_Gaba
chr8:125648600-125650676	046_Vip_Gaba
chr11:112426540-112427915	046_Vip_Gaba
chr11:19101444-19106336	046_Vip_Gaba
chr13:20796641-20797683	046_Vip_Gaba
chr15:73997683-74000514	046_Vip_Gaba
chr12:39316595-39319819	046_Vip_Gaba
chr17:67358196-67359588	046_Vip_Gaba
chr5:147042845-147045711	046_Vip_Gaba
chr16:5533757-5536283	046_Vip_Gaba
chr14:76286212-76290954	046_Vip_Gaba
chr2:146124353-146126792	046_Vip_Gaba
chr11:102962732-102964550	046_Vip_Gaba
chr3:149429417-149431404	046_Vip_Gaba
chr15:73854945-73857580	046_Vip_Gaba
chr4:132054824-132056311	046_Vip_Gaba
chr13:46341619-46343563	046_Vip_Gaba
chr3:152542437-152544955	046_Vip_Gaba
chr2:85290402-85293697	046_Vip_Gaba
chr11:35654341-35659228	046_Vip_Gaba
chr8:125721477-125727313	046_Vip_Gaba
chr14:103451437-103453428	046_Vip_Gaba
chr19:25405687-25412267	046_Vip_Gaba
chr15:73993940-73995726	046_Vip_Gaba
chr10:120904779-120906224	046_Vip_Gaba
chr5:28468500-28475164	046_Vip_Gaba
chr2:163273705-163275413	046_Vip_Gaba
chr3:148957349-148960928	046_Vip_Gaba
chr1:132214832-132216542	046_Vip_Gaba
chr11:58420409-58425639	046_Vip_Gaba
chr9:107510882-107515774	046_Vip_Gaba
chr16:5734428-5736572	046_Vip_Gaba
chr18:13817316-13818450	046_Vip_Gaba
chr5:66368771-66370813	046_Vip_Gaba
chr6:84318294-84319486	046_Vip_Gaba
chr5:107263507-107267399	046_Vip_Gaba
chr12:107749585-107756121	046_Vip_Gaba
chr5:128391046-128392445	046_Vip_Gaba
chr17:66232864-66234121	046_Vip_Gaba
chr7:129675487-129678702	046_Vip_Gaba
chr12:107109656-107111330	046_Vip_Gaba
chr10:115492248-115495767	046_Vip_Gaba
chr15:73972804-73976753	046_Vip_Gaba
chr14:76307616-76311047	046_Vip_Gaba
chr10:116134974-116136532	046_Vip_Gaba
chr6:8968590-8971251	046_Vip_Gaba
chr6:93356503-93358075	046_Vip_Gaba
chr12:41196784-41198020	046_Vip_Gaba
chr9:61445900-61453654	046_Vip_Gaba
chr6:49820698-49824137	046_Vip_Gaba
chr7:73395777-73406198	046_Vip_Gaba
chr3:146559283-146562771	046_Vip_Gaba
chr6:84485035-84487217	046_Vip_Gaba
chr5:127249876-127252789	046_Vip_Gaba
chr14:22373262-22375008	046_Vip_Gaba
chr15:63669108-63670264	046_Vip_Gaba
chr12:102154291-102159100	046_Vip_Gaba
chr13:94309552-94312180	046_Vip_Gaba
chr11:19317766-19319068	046_Vip_Gaba
chr11:112417332-112419068	046_Vip_Gaba
chr2:52359460-52360886	046_Vip_Gaba
chr6:66183403-66185033	046_Vip_Gaba
chr11:84753490-84755531	046_Vip_Gaba
chr1:132232104-132233937	046_Vip_Gaba
chr11:84660531-84663701	046_Vip_Gaba
chr3:129678571-129682336	046_Vip_Gaba
chr17:44369813-44370689	046_Vip_Gaba
chr12:102282466-102287228	046_Vip_Gaba
chr4:125724179-125730994	046_Vip_Gaba
chr5:107273228-107275046	046_Vip_Gaba
chr11:47895312-47896650	046_Vip_Gaba
chr6:8933138-8935678	046_Vip_Gaba
chr12:98310762-98313503	046_Vip_Gaba
chr7:96825394-96825997	046_Vip_Gaba
chr2:163334653-163336870	046_Vip_Gaba
chr7:113849278-113859016	046_Vip_Gaba
chr8:125118537-125121367	046_Vip_Gaba
chr9:61483072-61489442	046_Vip_Gaba
chr10:82978682-82982111	046_Vip_Gaba
chr15:73921336-73931428	046_Vip_Gaba
chr12:41211943-41215556	046_Vip_Gaba
chr8:92178850-92182138	046_Vip_Gaba
chr17:66697703-66700103	046_Vip_Gaba
chr5:31089995-31095954	046_Vip_Gaba
chr5:33556663-33558790	046_Vip_Gaba
chr2:72403858-72405545	046_Vip_Gaba
chr5:146980762-146985319	046_Vip_Gaba
chr13:73001017-73004424	046_Vip_Gaba
chr5:127465082-127468942	046_Vip_Gaba
chr14:105978957-105981040	046_Vip_Gaba
chr8:125690520-125692708	046_Vip_Gaba
chr11:6833739-6836966	046_Vip_Gaba
chr4:85830218-85832841	046_Vip_Gaba
chr12:45061288-45063210	046_Vip_Gaba
chr8:68879661-68885761	046_Vip_Gaba
chr9:102185547-102189794	046_Vip_Gaba
chr16:5604126-5606758	046_Vip_Gaba
chr3:146683777-146686642	046_Vip_Gaba
chr4:14542801-14544289	046_Vip_Gaba
chr4:14545338-14546553	046_Vip_Gaba
chr14:68359692-68367964	046_Vip_Gaba
chr15:50309581-50311300	046_Vip_Gaba
chr17:67244751-67246564	046_Vip_Gaba
chr5:107259478-107263117	046_Vip_Gaba
chr19:56230874-56232603	046_Vip_Gaba
chr7:129968891-129971004	046_Vip_Gaba
chr15:9847072-9850052	046_Vip_Gaba
chr16:30453047-30454570	046_Vip_Gaba
chr1:185727129-185729740	046_Vip_Gaba
chr7:129852885-129855705	046_Vip_Gaba
chr12:117683253-117685294	046_Vip_Gaba
chr9:102007069-102008576	046_Vip_Gaba
chr6:54426628-54427560	046_Vip_Gaba
chr13:20119846-20122074	046_Vip_Gaba
chr7:129849243-129851691	046_Vip_Gaba
chr9:67533571-67535342	046_Vip_Gaba
chr15:62133459-62134716	046_Vip_Gaba
chr2:25849075-25852224	046_Vip_Gaba
chr15:83865892-83868172	046_Vip_Gaba
chr14:22088675-22091519	046_Vip_Gaba
chr6:66197936-66198623	046_Vip_Gaba
chr18:74958522-74962825	046_Vip_Gaba
chr8:41548508-41550629	046_Vip_Gaba
chr7:114907098-114910038	046_Vip_Gaba
chr11:6823124-6826946	046_Vip_Gaba
chr10:93774230-93776516	046_Vip_Gaba
chr2:174117992-174123539	046_Vip_Gaba
chr6:54218645-54219434	046_Vip_Gaba
chr12:102177141-102180624	046_Vip_Gaba
chr17:66579254-66582358	046_Vip_Gaba
chr5:107228995-107230806	046_Vip_Gaba
chr5:77735485-77737565	046_Vip_Gaba
chr15:73852548-73853958	046_Vip_Gaba
chr12:104936412-104940603	046_Vip_Gaba
chr6:108517355-108519657	046_Vip_Gaba
chr8:28228487-28229664	046_Vip_Gaba
chr8:34443767-34444493	046_Vip_Gaba
chr12:107117408-107121349	046_Vip_Gaba
chr10:82996685-82997901	046_Vip_Gaba
chr15:31083969-31085088	046_Vip_Gaba
chr9:107450742-107452372	046_Vip_Gaba
chr12:98342318-98345016	046_Vip_Gaba
chr18:73306576-73307778	046_Vip_Gaba
chr17:64186037-64187194	046_Vip_Gaba
chr11:50001580-50004810	046_Vip_Gaba
chr1:133157695-133161514	046_Vip_Gaba
chr6:54227915-54229306	046_Vip_Gaba
chr7:116038295-116041318	046_Vip_Gaba
chr11:6764825-6771591	046_Vip_Gaba
chr11:33087249-33092168	046_Vip_Gaba
chr16:9054641-9057747	046_Vip_Gaba
chr12:73863941-73865994	046_Vip_Gaba
chr12:102290817-102295374	046_Vip_Gaba
chr17:85574139-85578208	046_Vip_Gaba
chr17:66595142-66597182	046_Vip_Gaba
chr16:21352759-21354055	046_Vip_Gaba
chr8:91842206-91844315	046_Vip_Gaba
chr1:168136776-168139855	046_Vip_Gaba
chr10:115517947-115522158	046_Vip_Gaba
chr5:127211596-127213060	046_Vip_Gaba
chr15:28207997-28209643	046_Vip_Gaba
chr5:39809537-39811557	046_Vip_Gaba
chr3:18150749-18154187	046_Vip_Gaba
chr7:115206614-115210491	046_Vip_Gaba
chr8:125681812-125683374	046_Vip_Gaba
chr6:108457376-108458806	046_Vip_Gaba
chr11:103646602-103656402	046_Vip_Gaba
chr8:118116350-118116841	046_Vip_Gaba
chr7:117468109-117470273	046_Vip_Gaba
chr2:162867458-162870167	046_Vip_Gaba
chr6:108202020-108205805	046_Vip_Gaba
chr10:118370161-118371777	046_Vip_Gaba
chr13:46333088-46335931	046_Vip_Gaba
chr14:22150505-22159375	046_Vip_Gaba
chr1:168887126-168889180	046_Vip_Gaba
chr1:169092986-169094423	046_Vip_Gaba
chr2:117420096-117420995	046_Vip_Gaba
chr9:59064615-59067076	046_Vip_Gaba
chr5:129307200-129309094	046_Vip_Gaba
chr1:180316837-180320459	046_Vip_Gaba
chr15:63155275-63157042	046_Vip_Gaba
chr16:5517204-5518280	046_Vip_Gaba
chr3:148821255-148822369	046_Vip_Gaba
chr9:102061363-102062834	046_Vip_Gaba
chr7:116709585-116713023	046_Vip_Gaba
chr7:125964159-125966934	046_Vip_Gaba
chr10:12987840-12992448	046_Vip_Gaba
chr9:116169330-116173161	046_Vip_Gaba
chr17:62782526-62785399	046_Vip_Gaba
chr2:51680625-51684273	046_Vip_Gaba
chr11:19347710-19350771	046_Vip_Gaba
chr18:13223530-13226184	046_Vip_Gaba
chr17:75076670-75077714	046_Vip_Gaba
chr7:98193329-98194867	046_Vip_Gaba
chr18:81844311-81848995	046_Vip_Gaba
chr4:14539799-14541057	046_Vip_Gaba
chr12:107198873-107203516	046_Vip_Gaba
chr4:132112903-132115797	046_Vip_Gaba
chr8:28729748-28731098	046_Vip_Gaba
chr9:107446844-107448021	046_Vip_Gaba
chr6:144055576-144056909	046_Vip_Gaba
chr14:9442018-9444979	046_Vip_Gaba
chr15:73734828-73735736	046_Vip_Gaba
chr15:73830285-73834003	046_Vip_Gaba
chr8:31542446-31545905	046_Vip_Gaba
chr8:90348627-90349628	046_Vip_Gaba
chr10:121063638-121067252	046_Vip_Gaba
chr6:137961325-137964864	046_Vip_Gaba
chr8:90013553-90015076	046_Vip_Gaba
chr1:132182389-132184679	046_Vip_Gaba
chr1:168479834-168483271	046_Vip_Gaba
chr11:19335219-19342630	046_Vip_Gaba
chr7:115161559-115163144	046_Vip_Gaba
chr11:35685448-35687508	046_Vip_Gaba
chr1:180343243-180345628	046_Vip_Gaba
chr16:21244688-21252501	046_Vip_Gaba
chr13:51406725-51409128	046_Vip_Gaba
chr12:117511870-117513112	046_Vip_Gaba
chr13:95751591-95753360	046_Vip_Gaba
chr8:90686464-90689883	046_Vip_Gaba
chr1:168879499-168881803	046_Vip_Gaba
chr3:116722135-116723056	046_Vip_Gaba
chr15:73845488-73846704	046_Vip_Gaba
chr10:115441796-115444256	046_Vip_Gaba
chr14:59821899-59826567	046_Vip_Gaba
chr15:11948888-11951444	046_Vip_Gaba
chr17:72068827-72069937	046_Vip_Gaba
chr9:61492784-61495577	046_Vip_Gaba
chr7:115218489-115221338	046_Vip_Gaba
chr1:132335961-132337988	046_Vip_Gaba
chr8:28243420-28244534	046_Vip_Gaba
chr16:5537507-5540433	046_Vip_Gaba
chr10:6865899-6867201	046_Vip_Gaba
chr12:41200752-41202132	046_Vip_Gaba
chr6:137939028-137941886	046_Vip_Gaba
chr14:10655005-10656132	046_Vip_Gaba
chr5:129244002-129246099	046_Vip_Gaba
chr1:71702721-71703424	046_Vip_Gaba
chr7:113967045-113969206	046_Vip_Gaba
chr5:147031043-147032517	046_Vip_Gaba
chr7:125875417-125878420	046_Vip_Gaba
chr14:76623125-76624857	046_Vip_Gaba
chr14:76301771-76303281	046_Vip_Gaba
chr8:35764827-35768352	046_Vip_Gaba
chr19:24865155-24867243	046_Vip_Gaba
chr10:118974820-118978490	046_Vip_Gaba
chr11:6688309-6692047	046_Vip_Gaba
chr15:74528364-74530731	046_Vip_Gaba
chr9:69967047-69967729	046_Vip_Gaba
chr14:76604305-76605090	046_Vip_Gaba
chr5:107278503-107279615	046_Vip_Gaba
chr1:132112129-132116117	046_Vip_Gaba
chr7:115415441-115417630	046_Vip_Gaba
chr4:93561749-93562515	046_Vip_Gaba
chr12:104981321-104983708	046_Vip_Gaba
chr5:129204049-129205071	046_Vip_Gaba
chr7:114893571-114894859	046_Vip_Gaba
chr3:148998022-148999556	046_Vip_Gaba
chr1:92303276-92305894	046_Vip_Gaba
chr17:72063893-72066124	046_Vip_Gaba
chr19:25635679-25637905	046_Vip_Gaba
chr1:88938036-88939879	046_Vip_Gaba
chr11:102961135-102962249	046_Vip_Gaba
chr16:92743178-92745696	046_Vip_Gaba
chr12:107887790-107890305	046_Vip_Gaba
chr2:57159516-57160739	046_Vip_Gaba
chr11:35469048-35472398	046_Vip_Gaba
chr13:35541842-35542817	046_Vip_Gaba
chr3:149979099-149980940	046_Vip_Gaba
chr16:92761129-92763086	046_Vip_Gaba
chr7:96842781-96843223	046_Vip_Gaba
chr12:41207754-41209096	046_Vip_Gaba
chr7:67828411-67829194	046_Vip_Gaba
chr10:44755497-44758439	046_Vip_Gaba
chr3:149066973-149071460	046_Vip_Gaba
chr11:33120782-33123413	046_Vip_Gaba
chr11:35660156-35661921	046_Vip_Gaba
chr10:111755561-111756944	046_Vip_Gaba
chr17:82298475-82300537	046_Vip_Gaba
chr6:4030833-4031404	046_Vip_Gaba
chr11:35527475-35529560	046_Vip_Gaba
chr7:129665505-129666744	046_Vip_Gaba
chr2:11272565-11277159	046_Vip_Gaba
chr17:82312109-82313935	046_Vip_Gaba
chr3:148852486-148853775	046_Vip_Gaba
chr4:131977252-131978124	046_Vip_Gaba
chr5:127193936-127194907	046_Vip_Gaba
chr9:107366723-107371189	046_Vip_Gaba
chr7:117510055-117512889	046_Vip_Gaba
chr10:44631073-44632659	046_Vip_Gaba
chr12:107123544-107128192	046_Vip_Gaba
chr1:168966793-168969052	046_Vip_Gaba
chr16:39094637-39096187	046_Vip_Gaba
chr12:106496001-106499014	046_Vip_Gaba
chr11:45024553-45027881	046_Vip_Gaba
chr15:36446967-36451455	046_Vip_Gaba
chr13:46529129-46530709	046_Vip_Gaba
chr11:35615039-35617294	046_Vip_Gaba
chr2:163317687-163320519	046_Vip_Gaba
chr1:132221904-132222754	046_Vip_Gaba
chr11:7027725-7029439	046_Vip_Gaba
chr6:108211562-108213331	046_Vip_Gaba
chr11:6839632-6841648	046_Vip_Gaba
chr1:35742308-35744082	046_Vip_Gaba
chr1:167571078-167574136	046_Vip_Gaba
chr4:65807118-65808298	046_Vip_Gaba
chr14:76247698-76250894	046_Vip_Gaba
chr7:113808190-113812882	046_Vip_Gaba
chr14:76366841-76369024	046_Vip_Gaba
chr10:107287212-107288810	046_Vip_Gaba
chr2:174110134-174116122	046_Vip_Gaba
chr8:91983409-91985559	046_Vip_Gaba
chr17:72193431-72195885	046_Vip_Gaba
chr19:22909074-22911053	046_Vip_Gaba
chr7:115188625-115189976	046_Vip_Gaba
chr4:132069645-132070178	046_Vip_Gaba
chr1:133799095-133800462	046_Vip_Gaba
chr14:9411775-9412456	046_Vip_Gaba
chr2:169306154-169310009	046_Vip_Gaba
chr7:115061499-115065506	046_Vip_Gaba
chr2:124756297-124758589	046_Vip_Gaba
chr2:168351053-168352429	046_Vip_Gaba
chr16:29418689-29421176	046_Vip_Gaba
chr5:107281116-107283259	046_Vip_Gaba
chr7:137035494-137039420	046_Vip_Gaba
chr1:88762343-88764099	046_Vip_Gaba
chr13:95961656-95962484	046_Vip_Gaba
chr14:22023286-22030101	046_Vip_Gaba
chr17:67954443-67956758	046_Vip_Gaba
chr8:114588266-114591992	046_Vip_Gaba
chr11:6897081-6898325	046_Vip_Gaba
chr9:61742783-61745865	046_Vip_Gaba
chr17:66269432-66270600	046_Vip_Gaba
chr5:33472768-33476241	046_Vip_Gaba
chr14:76319457-76320388	046_Vip_Gaba
chr8:40962274-40966620	046_Vip_Gaba
chr1:132230751-132231832	046_Vip_Gaba
chr5:127484699-127485845	046_Vip_Gaba
chr4:56423117-56423831	046_Vip_Gaba
chr2:178926128-178929632	046_Vip_Gaba
chr6:31662963-31666754	046_Vip_Gaba
chr2:85271856-85273455	046_Vip_Gaba
chr5:107040830-107045664	046_Vip_Gaba
chr6:50730815-50732709	046_Vip_Gaba
chr3:149330809-149333902	046_Vip_Gaba
chr14:105983370-105986125	046_Vip_Gaba
chr11:95840173-95846118	046_Vip_Gaba
chr2:170028695-170034648	046_Vip_Gaba
chr3:149401447-149402795	046_Vip_Gaba
chr2:20518339-20521902	046_Vip_Gaba
chr7:96828437-96829979	046_Vip_Gaba
chr7:90361497-90362659	046_Vip_Gaba
chr13:35521791-35523481	046_Vip_Gaba
chr7:129662026-129664429	046_Vip_Gaba
chr5:66414699-66415455	046_Vip_Gaba
chr10:67616219-67618797	046_Vip_Gaba
chr8:90003191-90004260	046_Vip_Gaba
chr5:66409634-66410495	046_Vip_Gaba
chr9:107424036-107426539	046_Vip_Gaba
chr7:46718270-46721483	046_Vip_Gaba
chr2:160332295-160333279	046_Vip_Gaba
chr6:146964164-146968206	046_Vip_Gaba
chr3:149427987-149429384	046_Vip_Gaba
chr1:91826293-91829329	046_Vip_Gaba
chr2:145957344-145962157	046_Vip_Gaba
chr6:66220589-66223132	046_Vip_Gaba
chr2:118118081-118119268	046_Vip_Gaba
chr14:9399864-9401140	046_Vip_Gaba
chr13:20102703-20104613	046_Vip_Gaba
chr1:169350316-169352499	046_Vip_Gaba
chr5:121884794-121885853	046_Vip_Gaba
chr17:44347993-44352541	046_Vip_Gaba
chr14:76862066-76864107	046_Vip_Gaba
chr10:9573382-9575846	046_Vip_Gaba
chr8:114708789-114709590	046_Vip_Gaba
chr17:5984871-5986772	046_Vip_Gaba
chr8:90373672-90375688	046_Vip_Gaba
chr6:37397311-37400648	046_Vip_Gaba
chr17:51878560-51881988	046_Vip_Gaba
chr16:29368506-29370420	046_Vip_Gaba
chr4:22285133-22286933	046_Vip_Gaba
chr4:53931030-53932879	046_Vip_Gaba
chr10:115556148-115558701	046_Vip_Gaba
chr11:58617016-58619760	046_Vip_Gaba
chr17:62778801-62781944	046_Vip_Gaba
chr10:120883936-120885189	046_Vip_Gaba
chr13:21023031-21025024	046_Vip_Gaba
chr3:148637023-148639847	046_Vip_Gaba
chr2:68804602-68805995	046_Vip_Gaba
chr8:117952365-117957243	046_Vip_Gaba
chr6:144515517-144517663	046_Vip_Gaba
chr9:61475435-61481035	046_Vip_Gaba
chr9:102214866-102217734	046_Vip_Gaba
chr7:115222487-115224587	046_Vip_Gaba
chr14:76857123-76858809	046_Vip_Gaba
chr13:95981089-95983569	046_Vip_Gaba
chr11:35551182-35554654	046_Vip_Gaba
chr7:40944649-40946750	046_Vip_Gaba
chr8:32824422-32826336	046_Vip_Gaba
chr8:122361126-122364377	046_Vip_Gaba
chr10:9592748-9594524	046_Vip_Gaba
chr15:63656795-63661186	046_Vip_Gaba
chr2:72491322-72494212	046_Vip_Gaba
chr2:122163053-122164555	046_Vip_Gaba
chr8:77499463-77505999	046_Vip_Gaba
chr14:76295041-76299029	046_Vip_Gaba
chr3:148970768-148972426	046_Vip_Gaba
chr5:129181596-129184273	046_Vip_Gaba
chr5:66474274-66475495	046_Vip_Gaba
chr4:56375282-56377440	046_Vip_Gaba
chr12:107016049-107018879	046_Vip_Gaba
chr5:28457718-28462893	046_Vip_Gaba
chr2:124723549-124725423	046_Vip_Gaba
chr4:111667452-111669094	046_Vip_Gaba
chr4:45247823-45249456	046_Vip_Gaba
chr8:125154356-125155426	046_Vip_Gaba
chr6:144753216-144754346	046_Vip_Gaba
chr14:22200089-22201234	046_Vip_Gaba
chr2:72310340-72311822	046_Vip_Gaba
chr8:90111467-90114847	046_Vip_Gaba
chr7:75146840-75149389	046_Vip_Gaba
chr5:149844107-149847797	046_Vip_Gaba
chr11:109720788-109722922	046_Vip_Gaba
chr11:24279848-24285380	046_Vip_Gaba
chr11:35204147-35206620	046_Vip_Gaba
chr17:66589847-66592241	046_Vip_Gaba
chr11:84756790-84757434	046_Vip_Gaba
chr2:171288078-171289492	046_Vip_Gaba
chr6:49825337-49829651	046_Vip_Gaba
chr6:81230563-81232649	046_Vip_Gaba
chr15:58709705-58711725	046_Vip_Gaba
chr4:131915831-131924508	046_Vip_Gaba
chr13:46522597-46523854	046_Vip_Gaba
chr7:75306798-75312716	046_Vip_Gaba
chr9:69876655-69880049	046_Vip_Gaba
chr12:102142023-102145370	046_Vip_Gaba
chr2:124739546-124742183	046_Vip_Gaba
chr16:5492687-5495257	046_Vip_Gaba
chr11:94880598-94883828	046_Vip_Gaba
chr17:69105458-69105900	046_Vip_Gaba
chr3:52687699-52688974	046_Vip_Gaba
chr9:102072032-102074218	046_Vip_Gaba
chr8:90543358-90545226	046_Vip_Gaba
chr8:92424794-92427658	046_Vip_Gaba
chr15:73835091-73838631	046_Vip_Gaba
chr3:152980614-152982644	046_Vip_Gaba
chr1:88781403-88782299	046_Vip_Gaba
chr4:151191238-151194966	046_Vip_Gaba
chr11:19353768-19357063	046_Vip_Gaba
chr8:92805837-92809207	046_Vip_Gaba
chr10:126168102-126171324	046_Vip_Gaba
chr12:39665509-39666760	046_Vip_Gaba
chr7:136879069-136880411	046_Vip_Gaba
chr7:129832983-129834049	046_Vip_Gaba
chr12:39830831-39832901	046_Vip_Gaba
chr19:28345484-28350863	046_Vip_Gaba
chr16:5743568-5744782	046_Vip_Gaba
chr2:6237787-6240304	046_Vip_Gaba
chr8:90389568-90390896	046_Vip_Gaba
chr1:88778322-88780974	046_Vip_Gaba
chr12:107449375-107451177	046_Vip_Gaba
chr2:57595284-57598610	046_Vip_Gaba
chr8:125622682-125623391	046_Vip_Gaba
chr15:83932091-83934172	046_Vip_Gaba
chr11:6986676-6988404	046_Vip_Gaba
chr13:95746487-95747058	046_Vip_Gaba
chr7:143356734-143359656	046_Vip_Gaba
chr13:72128877-72134783	046_Vip_Gaba
chr5:66334185-66336388	046_Vip_Gaba
chr16:87796798-87797938	046_Vip_Gaba
chr8:109526521-109529796	046_Vip_Gaba
chr7:113889802-113892152	046_Vip_Gaba
chr12:102353432-102354818	046_Vip_Gaba
chr6:11348196-11350270	046_Vip_Gaba
chr7:96858765-96860282	046_Vip_Gaba
chr15:73947752-73951841	046_Vip_Gaba
chr1:109261651-109263829	046_Vip_Gaba
chr10:117569452-117574643	046_Vip_Gaba
chr13:95986353-95987306	046_Vip_Gaba
chr8:28170177-28171072	046_Vip_Gaba
chr13:96047700-96051706	046_Vip_Gaba
chr12:106480322-106483510	046_Vip_Gaba
chr5:127016660-127018282	046_Vip_Gaba
chr7:132111517-132113937	046_Vip_Gaba
chr16:5542344-5546527	046_Vip_Gaba
chr1:132171593-132174093	046_Vip_Gaba
chr3:116733382-116736412	046_Vip_Gaba
chr8:90702382-90703284	046_Vip_Gaba
chr1:43295569-43297395	046_Vip_Gaba
chr10:70407241-70409583	046_Vip_Gaba
chr11:84413376-84415391	046_Vip_Gaba
chr11:84764034-84765780	046_Vip_Gaba
chr9:60790013-60796174	046_Vip_Gaba
chr9:73961845-73963160	046_Vip_Gaba
chr10:93699833-93701001	046_Vip_Gaba
chr18:20969199-20972263	046_Vip_Gaba
chr4:132035225-132036676	046_Vip_Gaba
chr3:146687779-146688864	046_Vip_Gaba
chr6:8876332-8878003	046_Vip_Gaba
chr7:115624099-115625050	046_Vip_Gaba
chr11:109845715-109847100	046_Vip_Gaba
chr12:39893500-39894596	046_Vip_Gaba
chr3:147228365-147230742	046_Vip_Gaba
chr3:152566790-152568100	046_Vip_Gaba
chr12:107489882-107492635	046_Vip_Gaba
chr4:54170539-54172170	046_Vip_Gaba
chr13:20111028-20112624	046_Vip_Gaba
chr8:91960860-91965665	046_Vip_Gaba
chr9:34485598-34486374	046_Vip_Gaba
chr10:119040619-119041695	046_Vip_Gaba
chr10:44440377-44443790	046_Vip_Gaba
chr3:149219256-149221600	046_Vip_Gaba
chr8:90517261-90518438	046_Vip_Gaba
chr3:142239356-142241448	046_Vip_Gaba
chr3:142220105-142226393	046_Vip_Gaba
chr15:83880202-83881417	046_Vip_Gaba
chr19:25315498-25316200	046_Vip_Gaba
chr1:62303589-62304195	046_Vip_Gaba
chr3:152477658-152480093	046_Vip_Gaba
chr2:163097692-163099062	046_Vip_Gaba
chr13:25727063-25728509	046_Vip_Gaba
chr10:111759590-111761180	046_Vip_Gaba
chr15:83996389-83998873	046_Vip_Gaba
chr9:102232553-102238979	046_Vip_Gaba
chr3:35466670-35471580	046_Vip_Gaba
chr8:125591135-125591944	046_Vip_Gaba
chr14:95362468-95363000	046_Vip_Gaba
chr17:67586602-67587811	046_Vip_Gaba
chr5:127263741-127264595	046_Vip_Gaba
chr9:69808773-69811404	046_Vip_Gaba
chr6:137945403-137946892	046_Vip_Gaba
chr8:45856484-45859146	046_Vip_Gaba
chr5:104330465-104332528	046_Vip_Gaba
chr8:125138036-125139447	046_Vip_Gaba
chr1:168675455-168677776	046_Vip_Gaba
chr12:102133344-102135237	046_Vip_Gaba
chr18:74716115-74716966	046_Vip_Gaba
chr7:131919935-131922737	046_Vip_Gaba
chr14:10661492-10665390	046_Vip_Gaba
chr12:107562348-107564768	046_Vip_Gaba
chr4:45241759-45244467	046_Vip_Gaba
chr10:82932354-82936339	046_Vip_Gaba
chr7:75138238-75141006	046_Vip_Gaba
chr15:73985113-73986761	046_Vip_Gaba
chr3:132020964-132023760	046_Vip_Gaba
chr12:12692216-12694748	046_Vip_Gaba
chr5:39060303-39062420	046_Vip_Gaba
chr10:89333339-89336041	046_Vip_Gaba
chr1:157725780-157727282	046_Vip_Gaba
chr13:95967109-95969853	046_Vip_Gaba
chr4:85442189-85444846	046_Vip_Gaba
chr11:75193534-75195645	046_Vip_Gaba
chr1:151140977-151142600	046_Vip_Gaba
chr8:90704854-90705816	046_Vip_Gaba
chr16:29725464-29726222	046_Vip_Gaba
chr9:61775584-61779683	046_Vip_Gaba
chr4:47724551-47727423	046_Vip_Gaba
chr2:118123103-118125710	046_Vip_Gaba
chr8:90501594-90502260	046_Vip_Gaba
chr15:84010619-84011914	046_Vip_Gaba
chr4:124145468-124147482	046_Vip_Gaba
chr3:148977208-148978275	046_Vip_Gaba
chr19:29324289-29326344	046_Vip_Gaba
chr8:125701746-125702624	046_Vip_Gaba
chr19:30294179-30296441	046_Vip_Gaba
chr11:103642990-103644754	046_Vip_Gaba
chr12:107813583-107815143	046_Vip_Gaba
chr14:76386249-76388543	046_Vip_Gaba
chr7:113607568-113608362	046_Vip_Gaba
chr1:88784201-88785842	046_Vip_Gaba
chr6:35639531-35640710	046_Vip_Gaba
chr7:114024080-114025864	046_Vip_Gaba
chr15:11862012-11865922	046_Vip_Gaba
chr1:132285176-132287624	046_Vip_Gaba
chr8:36317329-36322407	046_Vip_Gaba
chr19:42480633-42484180	046_Vip_Gaba
chr12:51566559-51569389	046_Vip_Gaba
chr2:36086161-36090025	046_Vip_Gaba
chr4:84308243-84310614	046_Vip_Gaba
chr7:114014151-114018027	046_Vip_Gaba
chr7:96865120-96865893	046_Vip_Gaba
chr7:68278982-68281282	046_Vip_Gaba
chr6:137869699-137875085	046_Vip_Gaba
chr4:56393198-56395473	046_Vip_Gaba
chr8:115747687-115748195	046_Vip_Gaba
chr8:114530957-114532954	046_Vip_Gaba
chr7:125427373-125429859	046_Vip_Gaba
chr2:109618200-109620750	046_Vip_Gaba
chr2:165091538-165094342	046_Vip_Gaba
chr17:52146061-52146839	046_Vip_Gaba
chr3:53323455-53324984	046_Vip_Gaba
chr3:50911529-50914398	046_Vip_Gaba
chr7:113981169-113982862	046_Vip_Gaba
chr12:106720286-106723103	046_Vip_Gaba
chr7:115215702-115218258	046_Vip_Gaba
chr17:72177081-72177968	046_Vip_Gaba
chr8:125104676-125106488	046_Vip_Gaba
chr6:11325447-11326382	046_Vip_Gaba
chr1:170269890-170274064	046_Vip_Gaba
chr7:115689584-115690606	046_Vip_Gaba
chr12:106539610-106542969	046_Vip_Gaba
chr5:104358730-104359419	046_Vip_Gaba
chr16:97441567-97442548	046_Vip_Gaba
chr12:107149398-107151603	046_Vip_Gaba
chr11:6890317-6891390	046_Vip_Gaba
chr17:71969858-71972139	046_Vip_Gaba
chr8:92155067-92159581	046_Vip_Gaba
chr8:28245118-28246314	046_Vip_Gaba
chr9:70156105-70157469	046_Vip_Gaba
chr9:67549869-67552603	046_Vip_Gaba
chr8:125640821-125642571	046_Vip_Gaba
chr1:132228415-132230312	046_Vip_Gaba
chr4:118294718-118297225	046_Vip_Gaba
chr12:73842024-73844060	046_Vip_Gaba
chr11:35477035-35478482	046_Vip_Gaba
chr4:53882382-53884989	046_Vip_Gaba
chr4:95196305-95197097	046_Vip_Gaba
chr8:125677906-125679474	046_Vip_Gaba
chr8:92013704-92019833	046_Vip_Gaba
chr7:114971539-114974358	046_Vip_Gaba
chr15:62061339-62062457	046_Vip_Gaba
chr11:32925340-32928568	046_Vip_Gaba
chr19:42304525-42305369	046_Vip_Gaba
chr15:74290136-74291870	046_Vip_Gaba
chr16:93281877-93283853	046_Vip_Gaba
chr13:95768618-95770102	046_Vip_Gaba
chr5:107236051-107239709	046_Vip_Gaba
chr5:136572262-136575482	046_Vip_Gaba
chr2:145962343-145966031	046_Vip_Gaba
chr7:117016880-117018604	046_Vip_Gaba
chr5:127402446-127403730	046_Vip_Gaba
chr3:123676456-123682075	046_Vip_Gaba
chr1:172547898-172552135	046_Vip_Gaba
chr1:40174287-40174978	046_Vip_Gaba
chr14:76619099-76621890	046_Vip_Gaba
chr8:90791193-90792599	046_Vip_Gaba
chr19:42451675-42454001	046_Vip_Gaba
chr4:132149520-132150976	046_Vip_Gaba
chr11:100047599-100048524	046_Vip_Gaba
chr8:12186717-12187609	046_Vip_Gaba
chr13:37417293-37419083	046_Vip_Gaba
chr15:84036830-84038476	046_Vip_Gaba
chr12:106518423-106521178	046_Vip_Gaba
chr6:53794426-53795915	046_Vip_Gaba
chr17:67988409-67990259	046_Vip_Gaba
chr11:35522156-35523571	046_Vip_Gaba
chr8:90027095-90028034	046_Vip_Gaba
chr17:34138299-34141212	046_Vip_Gaba
chr15:73932302-73934508	046_Vip_Gaba
chr14:10651187-10653397	046_Vip_Gaba
chr16:65101256-65106972	046_Vip_Gaba
chr1:168409930-168411353	046_Vip_Gaba
chr10:122209071-122211906	046_Vip_Gaba
chr16:23158024-23159094	046_Vip_Gaba
chr1:168453845-168457447	046_Vip_Gaba
chr15:83772831-83773930	046_Vip_Gaba
chr17:44454337-44456277	046_Vip_Gaba
chr16:38901555-38902750	046_Vip_Gaba
chr6:54443616-54445324	046_Vip_Gaba
chr2:10404876-10407436	046_Vip_Gaba
chr11:35455204-35458635	046_Vip_Gaba
chr14:68978650-68979663	046_Vip_Gaba
chr8:28193097-28194658	046_Vip_Gaba
chr14:76340411-76341331	046_Vip_Gaba
chr7:130277220-130279327	046_Vip_Gaba
chr9:75230475-75235578	046_Vip_Gaba
chr3:149231951-149234207	046_Vip_Gaba
chr9:102038837-102040653	046_Vip_Gaba
chr3:66727694-66733035	046_Vip_Gaba
chr5:128208893-128213667	046_Vip_Gaba
chr1:138210272-138212770	046_Vip_Gaba
chr3:53193970-53195210	046_Vip_Gaba
chr11:35599400-35601160	046_Vip_Gaba
chr12:107162805-107164121	046_Vip_Gaba
chr16:23608397-23611698	046_Vip_Gaba
chr5:72888101-72889005	046_Vip_Gaba
chr11:32859147-32861246	046_Vip_Gaba
chr7:115154561-115158243	046_Vip_Gaba
chr17:83627774-83632157	046_Vip_Gaba
chr8:90650624-90652207	046_Vip_Gaba
chr13:95735624-95736351	046_Vip_Gaba
chr9:116425590-116426659	046_Vip_Gaba
chr11:33132698-33137623	046_Vip_Gaba
chr6:54224805-54226006	046_Vip_Gaba
chr6:108306392-108307436	046_Vip_Gaba
chr7:75852438-75853979	046_Vip_Gaba
chr12:39326512-39327502	046_Vip_Gaba
chr13:96125103-96128306	046_Vip_Gaba
chr17:82282208-82283383	046_Vip_Gaba
chr11:82764067-82764524	046_Vip_Gaba
chr13:73890718-73893009	046_Vip_Gaba
chr2:117986758-117988548	046_Vip_Gaba
chr7:132204420-132205313	046_Vip_Gaba
chr12:104992065-104996400	046_Vip_Gaba
chr7:113905320-113906387	046_Vip_Gaba
chr16:92714990-92720988	046_Vip_Gaba
chr17:69011570-69016423	046_Vip_Gaba
chr9:68246819-68249512	046_Vip_Gaba
chr13:46307206-46308670	046_Vip_Gaba
chr4:132051956-132053441	046_Vip_Gaba
chr10:71734129-71735230	046_Vip_Gaba
chr14:22247413-22249194	046_Vip_Gaba
chr10:22929514-22930409	046_Vip_Gaba
chr19:42487682-42490343	046_Vip_Gaba
chr13:95757523-95758921	046_Vip_Gaba
chr7:117101072-117102010	046_Vip_Gaba
chr1:132297078-132300754	046_Vip_Gaba
chr6:137860754-137867892	046_Vip_Gaba
chr8:61541048-61543271	046_Vip_Gaba
chr3:149444805-149447159	046_Vip_Gaba
chr12:107494221-107497559	046_Vip_Gaba
chr3:148981115-148984543	046_Vip_Gaba
chr4:99308565-99309283	046_Vip_Gaba
chr5:39053785-39055652	046_Vip_Gaba
chr2:69258001-69259523	046_Vip_Gaba
chr8:67982039-67983172	046_Vip_Gaba
chr8:92428755-92430850	046_Vip_Gaba
chr7:113874796-113881098	046_Vip_Gaba
chr6:29082888-29083570	046_Vip_Gaba
chr3:153351778-153353149	046_Vip_Gaba
chr2:168383860-168390480	046_Vip_Gaba
chr5:72894982-72898283	046_Vip_Gaba
chr8:95220191-95221376	046_Vip_Gaba
chr9:107388805-107391643	046_Vip_Gaba
chr15:62255615-62257515	046_Vip_Gaba
chr16:92733288-92734847	046_Vip_Gaba
chr15:74510502-74512402	046_Vip_Gaba
chr7:133051974-133053198	046_Vip_Gaba
chr7:72298361-72300574	046_Vip_Gaba
chr12:107992004-107993898	046_Vip_Gaba
chr15:66793934-66795311	046_Vip_Gaba
chr1:132264498-132267486	046_Vip_Gaba
chr1:185733230-185734340	046_Vip_Gaba
chr2:124744596-124749367	046_Vip_Gaba
chr7:114875115-114876797	046_Vip_Gaba
chr11:84782902-84785256	046_Vip_Gaba
chr10:9398265-9401752	046_Vip_Gaba
chr12:104987987-104991101	046_Vip_Gaba
chr8:92229025-92230223	046_Vip_Gaba
chr12:98349333-98350597	046_Vip_Gaba
chr14:9467539-9469092	046_Vip_Gaba
chr10:9160472-9162230	046_Vip_Gaba
chr10:123989048-123989920	046_Vip_Gaba
chr15:83923500-83925834	046_Vip_Gaba
chr2:139676106-139679955	046_Vip_Gaba
chr4:85812229-85813563	046_Vip_Gaba
chr5:127526205-127529445	046_Vip_Gaba
chr6:49813278-49814115	046_Vip_Gaba
chr9:61467307-61469810	046_Vip_Gaba
chr14:76323575-76324305	046_Vip_Gaba
chr14:103511842-103513642	046_Vip_Gaba
chr14:78318469-78320637	046_Vip_Gaba
chr9:33166470-33168115	046_Vip_Gaba
chr17:71749625-71753068	046_Vip_Gaba
chr7:117139694-117140867	046_Vip_Gaba
chr12:102334576-102336782	046_Vip_Gaba
chr4:8216297-8217850	046_Vip_Gaba
chr8:91935896-91942852	046_Vip_Gaba
chr6:29616567-29619617	046_Vip_Gaba
chr6:95562117-95563505	046_Vip_Gaba
chr8:28276340-28277918	046_Vip_Gaba
chr9:67567832-67569468	046_Vip_Gaba
chr14:118931506-118933053	046_Vip_Gaba
chr17:83098977-83100119	046_Vip_Gaba
chr5:136500556-136502732	046_Vip_Gaba
chr17:16941964-16944859	046_Vip_Gaba
chr7:115211683-115213167	046_Vip_Gaba
chr12:73884054-73886029	046_Vip_Gaba
chr14:99772190-99772427	046_Vip_Gaba
chr7:110859178-110859857	046_Vip_Gaba
chr5:33562044-33565872	046_Vip_Gaba
chr9:102239691-102241789	046_Vip_Gaba
chr2:25852453-25853214	046_Vip_Gaba
chr11:112449034-112450828	046_Vip_Gaba
chr12:102174148-102176031	046_Vip_Gaba
chr15:83722173-83724285	046_Vip_Gaba
chr9:60350526-60351669	046_Vip_Gaba
chr18:19791117-19791408	046_Vip_Gaba
chr8:28726078-28727908	046_Vip_Gaba
chr13:48022229-48025713	046_Vip_Gaba
chr13:95467312-95470805	046_Vip_Gaba
chr11:35591201-35592759	046_Vip_Gaba
chr5:107046521-107050558	046_Vip_Gaba
chr3:142232970-142236772	046_Vip_Gaba
chr14:22712559-22715510	046_Vip_Gaba
chr17:67582309-67583762	046_Vip_Gaba
chr14:9433402-9434615	046_Vip_Gaba
chr8:78160608-78167588	046_Vip_Gaba
chr6:137791975-137800125	046_Vip_Gaba
chr13:35537295-35540674	046_Vip_Gaba
chr15:62115085-62116853	046_Vip_Gaba
chr1:132153910-132155199	046_Vip_Gaba
chr7:129689156-129689991	046_Vip_Gaba
chr8:114866048-114867339	046_Vip_Gaba
chr6:137906054-137908336	046_Vip_Gaba
chr15:74240368-74241556	046_Vip_Gaba
chr10:120897880-120898925	046_Vip_Gaba
chr6:81988850-81991825	046_Vip_Gaba
chr12:107464809-107469087	046_Vip_Gaba
chr4:100359654-100361313	046_Vip_Gaba
chr17:67326454-67328104	046_Vip_Gaba
chr14:21708697-21709708	046_Vip_Gaba
chr3:148658425-148660835	046_Vip_Gaba
chr14:22255596-22256806	046_Vip_Gaba
chr14:74641103-74643439	046_Vip_Gaba
chr2:145951876-145953312	046_Vip_Gaba
chr14:115425925-115427378	046_Vip_Gaba
chr19:30246031-30248173	046_Vip_Gaba
chr15:83665288-83667227	046_Vip_Gaba
chr9:107479851-107481137	046_Vip_Gaba
chr10:67558268-67560308	046_Vip_Gaba
chr4:93974751-93976259	046_Vip_Gaba
chr4:6836999-6839574	046_Vip_Gaba
chr5:66604042-66604972	046_Vip_Gaba
chr9:61470725-61472218	046_Vip_Gaba
chr11:50017115-50018633	046_Vip_Gaba
chr2:69245411-69250130	046_Vip_Gaba
chr8:114190883-114191510	046_Vip_Gaba
chr12:107575010-107575712	046_Vip_Gaba
chr17:69023314-69024867	046_Vip_Gaba
chr4:124191748-124193743	046_Vip_Gaba
chr7:115257979-115259201	046_Vip_Gaba
chr2:160241812-160245855	046_Vip_Gaba
chr4:124232073-124234993	046_Vip_Gaba
chr6:97820783-97821653	046_Vip_Gaba
chr13:20122512-20123660	046_Vip_Gaba
chr9:31857098-31857757	046_Vip_Gaba
chr6:50746782-50751736	046_Vip_Gaba
chr7:113882204-113884140	046_Vip_Gaba
chr7:142298423-142301366	046_Vip_Gaba
chr7:109171711-109172720	046_Vip_Gaba
chr5:129210439-129212575	046_Vip_Gaba
chr5:107139786-107140739	046_Vip_Gaba
chr12:102210142-102211854	046_Vip_Gaba
chr14:17170850-17174283	046_Vip_Gaba
chr13:46349802-46350792	046_Vip_Gaba
chr12:107853483-107854989	046_Vip_Gaba
chr17:44264511-44267253	046_Vip_Gaba
chr18:13238545-13240063	046_Vip_Gaba
chr7:136944517-136947734	046_Vip_Gaba
chr12:107422063-107424851	046_Vip_Gaba
chr4:42934471-42936678	046_Vip_Gaba
chr8:27681076-27683002	046_Vip_Gaba
chr4:22249903-22252156	046_Vip_Gaba
chr10:44886689-44887736	046_Vip_Gaba
chr7:115457130-115458306	046_Vip_Gaba
chr11:45676555-45677658	046_Vip_Gaba
chr13:71829270-71832865	046_Vip_Gaba
chr8:90474422-90475064	046_Vip_Gaba
chr5:128510480-128513900	046_Vip_Gaba
chr7:142322084-142323448	046_Vip_Gaba
chr3:85638200-85639567	046_Vip_Gaba
chr17:67666190-67668391	046_Vip_Gaba
chr8:90292351-90293508	046_Vip_Gaba
chr8:90662252-90665145	046_Vip_Gaba
chr8:107659324-107662635	046_Vip_Gaba
chr14:17168045-17168594	046_Vip_Gaba
chr5:136597202-136597972	046_Vip_Gaba
chr15:28220526-28222338	046_Vip_Gaba
chr9:28204423-28205331	046_Vip_Gaba
chr6:84425779-84429925	046_Vip_Gaba
chr7:117046821-117049620	046_Vip_Gaba
chr4:17646088-17648114	046_Vip_Gaba
chr9:23788529-23789405	046_Vip_Gaba
chr5:72806934-72808982	046_Vip_Gaba
chr13:95479060-95482042	046_Vip_Gaba
chr14:22754338-22758134	046_Vip_Gaba
chr8:90405237-90406664	046_Vip_Gaba
chr8:46368326-46369585	046_Vip_Gaba
chr17:35546835-35550821	046_Vip_Gaba
chr9:44733378-44735493	046_Vip_Gaba
chr3:66720297-66721691	046_Vip_Gaba
chr2:85150180-85153717	046_Vip_Gaba
chr13:35506791-35508642	046_Vip_Gaba
chr15:28174291-28175618	046_Vip_Gaba
chr19:15041257-15043310	046_Vip_Gaba
chr5:66337329-66338850	046_Vip_Gaba
chr8:118132060-118134306	046_Vip_Gaba
chr15:11421685-11424073	046_Vip_Gaba
chr10:115559453-115560100	046_Vip_Gaba
chr3:149437057-149438838	046_Vip_Gaba
chr15:99227675-99229846	046_Vip_Gaba
chr17:62335361-62337572	046_Vip_Gaba
chr18:74821792-74823938	046_Vip_Gaba
chr11:58572921-58577510	046_Vip_Gaba
chr16:5613824-5615901	046_Vip_Gaba
chr14:76957917-76960218	046_Vip_Gaba
chr3:35045545-35046370	046_Vip_Gaba
chr13:95781828-95783123	046_Vip_Gaba
chr8:118020317-118024320	046_Vip_Gaba
chr17:67386294-67387653	046_Vip_Gaba
chr5:127404891-127407982	046_Vip_Gaba
chr14:20142497-20143081	046_Vip_Gaba
chr2:170719703-170721379	046_Vip_Gaba
chr10:115591799-115595370	046_Vip_Gaba
chr12:107978226-107979011	046_Vip_Gaba
chr5:105354371-105355848	046_Vip_Gaba
chr17:66873369-66874560	046_Vip_Gaba
chr8:118189804-118192813	046_Vip_Gaba
chr4:13531765-13533221	046_Vip_Gaba
chr17:71732355-71736512	046_Vip_Gaba
chr14:22294450-22296144	046_Vip_Gaba
chr2:146988121-146989505	046_Vip_Gaba
chr14:45451371-45453448	046_Vip_Gaba
chr2:118710523-118712166	046_Vip_Gaba
chr15:74210915-74212254	046_Vip_Gaba
chr1:138782818-138786582	046_Vip_Gaba
chr2:126975761-126976799	046_Vip_Gaba
chr12:102340464-102344065	046_Vip_Gaba
chr19:23032010-23035549	046_Vip_Gaba
chr6:82475031-82480162	046_Vip_Gaba
chr1:170516595-170517427	046_Vip_Gaba
chr10:110733261-110734429	046_Vip_Gaba
chr12:92018319-92020086	046_Vip_Gaba
chr14:76686656-76688707	046_Vip_Gaba
chr2:164167265-164170875	046_Vip_Gaba
chr6:54459841-54461234	046_Vip_Gaba
chr2:160338246-160340051	046_Vip_Gaba
chr1:168866748-168869548	046_Vip_Gaba
chr17:72248302-72250312	046_Vip_Gaba
chr7:129828281-129831865	046_Vip_Gaba
chr5:101597336-101598277	046_Vip_Gaba
chr7:98772036-98772621	046_Vip_Gaba
chr12:107576695-107577498	046_Vip_Gaba
chr6:37427946-37431785	046_Vip_Gaba
chr10:117001814-117007963	046_Vip_Gaba
chr17:15107086-15108967	046_Vip_Gaba
chr7:117865906-117867260	046_Vip_Gaba
chr4:45260560-45261801	046_Vip_Gaba
chr11:40455927-40459824	046_Vip_Gaba
chr2:36084620-36085698	046_Vip_Gaba
chr13:20999856-21005422	046_Vip_Gaba
chr7:114852723-114855650	046_Vip_Gaba
chr2:38538517-38540565	046_Vip_Gaba
chr12:86075221-86076787	046_Vip_Gaba
chr6:137821109-137823370	046_Vip_Gaba
chr10:117396592-117399862	046_Vip_Gaba
chr11:64831408-64832734	046_Vip_Gaba
chr14:76744232-76745460	046_Vip_Gaba
chr2:25844475-25847059	046_Vip_Gaba
chr14:103014688-103016072	046_Vip_Gaba
chr11:63264052-63265964	046_Vip_Gaba
chr7:109277880-109281003	046_Vip_Gaba
chr6:137979192-137981576	046_Vip_Gaba
chr11:6900667-6901849	046_Vip_Gaba
chr5:129216448-129218038	046_Vip_Gaba
chr17:44401549-44402450	046_Vip_Gaba
chr19:55627266-55628669	046_Vip_Gaba
chr10:115486353-115489329	046_Vip_Gaba
chr17:45370792-45374747	046_Vip_Gaba
chr12:107984527-107985791	046_Vip_Gaba
chr9:122488319-122489355	046_Vip_Gaba
chr2:178913921-178914919	046_Vip_Gaba
chr7:115567127-115571130	046_Vip_Gaba
chr8:90174593-90176567	046_Vip_Gaba
chr3:149006702-149008291	046_Vip_Gaba
chr7:132026576-132028290	046_Vip_Gaba
chr18:74954363-74956988	046_Vip_Gaba
chr3:52683959-52686412	046_Vip_Gaba
chr7:115659257-115662904	046_Vip_Gaba
chr8:106378244-106380998	046_Vip_Gaba
chr9:123212833-123216794	046_Vip_Gaba
chr13:46345973-46346986	046_Vip_Gaba
chr2:11277564-11279575	046_Vip_Gaba
chr6:97761057-97762041	046_Vip_Gaba
chr11:112396365-112397826	046_Vip_Gaba
chr9:63162926-63166285	046_Vip_Gaba
chr6:144683443-144684021	046_Vip_Gaba
chr7:117314774-117317132	046_Vip_Gaba
chr1:136697316-136699351	046_Vip_Gaba
chr12:73851846-73853177	046_Vip_Gaba
chr9:81548899-81550358	046_Vip_Gaba
chr18:81861044-81866496	046_Vip_Gaba
chr14:9633064-9634787	046_Vip_Gaba
chr2:78162427-78164964	046_Vip_Gaba
chr7:116970729-116971859	046_Vip_Gaba
chr9:73889693-73891116	046_Vip_Gaba
chr17:5957181-5960962	046_Vip_Gaba
chr7:75747885-75749888	046_Vip_Gaba
chr6:8987438-8988639	046_Vip_Gaba
chr6:89030524-89033894	046_Vip_Gaba
chr1:88828125-88829603	046_Vip_Gaba
chr11:35556306-35558083	046_Vip_Gaba
chr12:102135835-102138272	046_Vip_Gaba
chr11:35629570-35631122	046_Vip_Gaba
chr4:7175073-7176306	046_Vip_Gaba
chr6:108545702-108547081	046_Vip_Gaba
chr1:133800634-133802020	046_Vip_Gaba
chr7:115260632-115261791	046_Vip_Gaba
chr5:25108357-25109423	046_Vip_Gaba
chr8:28235719-28238121	046_Vip_Gaba
chr19:10333185-10336138	046_Vip_Gaba
chr14:56377904-56379155	046_Vip_Gaba
chr6:144534595-144536465	046_Vip_Gaba
chr12:106690441-106692350	046_Vip_Gaba
chr5:24777385-24781851	046_Vip_Gaba
chr13:35480805-35482221	046_Vip_Gaba
chr11:112648854-112651096	046_Vip_Gaba
chr7:96795257-96797499	046_Vip_Gaba
chr1:168474318-168475571	046_Vip_Gaba
chr13:20107511-20109584	046_Vip_Gaba
chr1:88875704-88878376	046_Vip_Gaba
chr7:113859220-113860051	046_Vip_Gaba
chr1:90258417-90259507	046_Vip_Gaba
chr15:83838018-83839512	046_Vip_Gaba
chr3:154471474-154473750	046_Vip_Gaba
chr5:147116745-147117852	046_Vip_Gaba
chr7:125845920-125847561	046_Vip_Gaba
chr7:117160248-117161907	046_Vip_Gaba
chr15:84052746-84055664	046_Vip_Gaba
chr5:66352240-66352992	046_Vip_Gaba
chr12:102171347-102172135	046_Vip_Gaba
chr1:168655652-168658725	046_Vip_Gaba
chr14:95341783-95343233	046_Vip_Gaba
chr6:144750033-144751729	046_Vip_Gaba
chr8:41451324-41452175	046_Vip_Gaba
chr6:54105707-54107087	046_Vip_Gaba
chr14:61060472-61064718	046_Vip_Gaba
chr10:119054609-119055650	046_Vip_Gaba
chr12:104998624-105001088	046_Vip_Gaba
chr8:87491659-87492461	046_Vip_Gaba
chr14:118755566-118757736	046_Vip_Gaba
chr4:95081698-95083530	046_Vip_Gaba
chr7:131918269-131919772	046_Vip_Gaba
chr14:9639869-9641227	046_Vip_Gaba
chr17:55160118-55161426	046_Vip_Gaba
chr7:130206346-130208192	046_Vip_Gaba
chr9:63465739-63467393	046_Vip_Gaba
chr4:114618360-114622362	046_Vip_Gaba
chr10:44648872-44651612	046_Vip_Gaba
chr12:107877755-107882471	046_Vip_Gaba
chr14:22081004-22085583	046_Vip_Gaba
chr4:42898437-42899901	046_Vip_Gaba
chr1:168825316-168828144	046_Vip_Gaba
chr11:109703883-109705701	046_Vip_Gaba
chr6:146991913-146993982	046_Vip_Gaba
chr7:131973989-131977367	046_Vip_Gaba
chr3:148653833-148657058	046_Vip_Gaba
chr15:83802546-83804935	046_Vip_Gaba
chr6:137890768-137892562	046_Vip_Gaba
chr1:136569617-136570719	046_Vip_Gaba
chr6:33090770-33092482	046_Vip_Gaba
chr3:146649459-146650574	046_Vip_Gaba
chr1:88872132-88875537	046_Vip_Gaba
chr2:59611576-59614716	046_Vip_Gaba
chr10:121120419-121125587	046_Vip_Gaba
chr11:54149503-54151105	046_Vip_Gaba
chr5:110521403-110523684	046_Vip_Gaba
chr5:25642272-25646262	046_Vip_Gaba
chr15:63161179-63162561	046_Vip_Gaba
chr14:76163475-76164353	046_Vip_Gaba
chr6:84380440-84382725	046_Vip_Gaba
chr8:41534775-41536087	046_Vip_Gaba
chr14:76970226-76971598	046_Vip_Gaba
chr9:69902334-69904536	046_Vip_Gaba
chr6:142794702-142796366	046_Vip_Gaba
chr7:130226866-130227839	046_Vip_Gaba
chr11:89623274-89625079	046_Vip_Gaba
chr14:68049716-68052435	046_Vip_Gaba
chr7:110947485-110948456	046_Vip_Gaba
chr11:35452284-35455118	046_Vip_Gaba
chr8:91969706-91970359	046_Vip_Gaba
chr10:83007902-83009952	046_Vip_Gaba
chr8:125102433-125103198	046_Vip_Gaba
chr1:35759783-35763837	046_Vip_Gaba
chr15:80307687-80308389	046_Vip_Gaba
chr3:147324333-147326956	046_Vip_Gaba
chr1:180402591-180407403	046_Vip_Gaba
chr3:149249785-149255493	046_Vip_Gaba
chr12:107075167-107076112	046_Vip_Gaba
chr1:186704907-186706636	046_Vip_Gaba
chr2:146017709-146019313	046_Vip_Gaba
chr1:35693879-35696455	046_Vip_Gaba
chr2:72463220-72464993	046_Vip_Gaba
chr16:93074512-93076610	046_Vip_Gaba
chr4:71426386-71427720	046_Vip_Gaba
chr2:72436398-72437644	046_Vip_Gaba
chr14:23165170-23166245	046_Vip_Gaba
chr15:73978760-73981524	046_Vip_Gaba
chr10:121157293-121160347	046_Vip_Gaba
chr1:88765995-88766622	046_Vip_Gaba
chr1:125167549-125169704	046_Vip_Gaba
chr13:35505148-35506348	046_Vip_Gaba
chr16:5737058-5739180	046_Vip_Gaba
chr7:77288696-77291114	046_Vip_Gaba
chr1:35753054-35755177	046_Vip_Gaba
chr13:46661501-46664093	046_Vip_Gaba
chr10:44636699-44637691	046_Vip_Gaba
chr16:94050444-94052514	046_Vip_Gaba
chr14:76518420-76519910	046_Vip_Gaba
chr15:62320173-62321716	046_Vip_Gaba
chr2:163290008-163291309	046_Vip_Gaba
chr8:90403950-90404675	046_Vip_Gaba
chr7:75363162-75367434	046_Vip_Gaba
chr9:69864699-69868166	046_Vip_Gaba
chr14:76242386-76244960	046_Vip_Gaba
chr4:114405510-114409514	046_Vip_Gaba
chr6:33122265-33123585	046_Vip_Gaba
chr5:24263310-24264219	046_Vip_Gaba
chr17:67350700-67352168	046_Vip_Gaba
chr10:8756010-8757294	046_Vip_Gaba
chr12:103294497-103295698	046_Vip_Gaba
chr11:39705638-39706697	046_Vip_Gaba
chr3:51157073-51157530	046_Vip_Gaba
chr5:127279559-127281662	046_Vip_Gaba
chr11:117418264-117420554	046_Vip_Gaba
chr3:146629109-146630585	046_Vip_Gaba
chr7:125268786-125271127	046_Vip_Gaba
chr1:180321132-180323210	046_Vip_Gaba
chr7:115451944-115454029	046_Vip_Gaba
chr7:116623430-116625341	046_Vip_Gaba
chr15:73943630-73946789	046_Vip_Gaba
chr2:50223386-50226521	046_Vip_Gaba
chr8:10069605-10070536	046_Vip_Gaba
chr4:65235392-65237383	046_Vip_Gaba
chr1:120698012-120699810	046_Vip_Gaba
chr12:107080118-107082289	046_Vip_Gaba
chr12:108012441-108014625	046_Vip_Gaba
chr3:146704948-146706885	046_Vip_Gaba
chr8:92147485-92150032	046_Vip_Gaba
chr12:106384969-106387155	046_Vip_Gaba
chr6:50723096-50727183	046_Vip_Gaba
chr19:20436369-20437518	046_Vip_Gaba
chr18:13304593-13305000	046_Vip_Gaba
chr6:137842796-137845165	046_Vip_Gaba
chr6:49545741-49546590	046_Vip_Gaba
chr18:43841054-43845505	046_Vip_Gaba
chr6:83659127-83659624	046_Vip_Gaba
chr7:77309822-77312220	046_Vip_Gaba
chr1:132242633-132244838	046_Vip_Gaba
chr1:121149323-121154925	046_Vip_Gaba
chr19:34279520-34281443	046_Vip_Gaba
chr18:74632341-74634514	046_Vip_Gaba
chr6:137760696-137762953	046_Vip_Gaba
chr6:95216464-95218979	046_Vip_Gaba
chr4:132016496-132017615	046_Vip_Gaba
chr7:133230562-133232182	046_Vip_Gaba
chr6:95372977-95376382	046_Vip_Gaba
chr12:107057927-107060220	046_Vip_Gaba
chr17:54831656-54832446	046_Vip_Gaba
chr6:54162260-54163284	046_Vip_Gaba
chr13:46352636-46354094	046_Vip_Gaba
chr19:15996990-15998229	046_Vip_Gaba
chr2:31872673-31876680	046_Vip_Gaba
chr1:160040644-160043111	046_Vip_Gaba
chr1:72079660-72081505	046_Vip_Gaba
chr19:34474069-34476741	046_Vip_Gaba
chr9:107399232-107400492	046_Vip_Gaba
chr10:121640567-121642861	046_Vip_Gaba
chr1:120964758-120966228	046_Vip_Gaba
chr12:102280291-102281245	046_Vip_Gaba
chr3:153652666-153653457	046_Vip_Gaba
chr5:107267937-107269884	046_Vip_Gaba
chr12:84208031-84210788	046_Vip_Gaba
chr2:115385062-115386753	046_Vip_Gaba
chr11:33616135-33617313	046_Vip_Gaba
chr5:105300058-105301404	046_Vip_Gaba
chr12:12722868-12725916	046_Vip_Gaba
chr5:128388943-128390316	046_Vip_Gaba
chr2:171295106-171296902	046_Vip_Gaba
chr19:60043991-60044822	046_Vip_Gaba
chr15:74208245-74210685	046_Vip_Gaba
chr3:87052636-87054872	046_Vip_Gaba
chr7:115317690-115320428	046_Vip_Gaba
chr17:69102758-69103665	046_Vip_Gaba
chr6:52679580-52681603	046_Vip_Gaba
chr2:11245848-11246822	046_Vip_Gaba
chr11:38784994-38786004	046_Vip_Gaba
chr15:60051961-60052518	046_Vip_Gaba
chr11:35171199-35172784	046_Vip_Gaba
chr1:168893727-168895062	046_Vip_Gaba
chr1:121011172-121013310	046_Vip_Gaba
chr15:83969722-83974227	046_Vip_Gaba
chr15:96221505-96222400	046_Vip_Gaba
chr16:25834093-25835415	046_Vip_Gaba
chr11:47376941-47377910	046_Vip_Gaba
chr6:31840011-31841224	046_Vip_Gaba
chr13:95997240-95998771	046_Vip_Gaba
chr11:84772781-84775290	046_Vip_Gaba
chr5:33467338-33471744	046_Vip_Gaba
chr15:6817639-6818583	046_Vip_Gaba
chr7:116940350-116943866	046_Vip_Gaba
chr4:55875252-55876561	046_Vip_Gaba
chr7:117133836-117136369	046_Vip_Gaba
chr12:73816483-73817838	046_Vip_Gaba
chr3:66661795-66662895	046_Vip_Gaba
chr7:78059664-78060740	046_Vip_Gaba
chr12:117652164-117653336	046_Vip_Gaba
chr4:111483561-111485182	046_Vip_Gaba
chr2:169988784-169994541	046_Vip_Gaba
chr1:185754387-185755813	046_Vip_Gaba
chr17:83203694-83204754	046_Vip_Gaba
chr2:170810583-170811334	046_Vip_Gaba
chr6:137921298-137923766	046_Vip_Gaba
chr4:15957847-15958511	046_Vip_Gaba
chr5:25099080-25101587	046_Vip_Gaba
chr14:73724283-73725527	046_Vip_Gaba
chr8:87355531-87359109	046_Vip_Gaba
chr17:62888173-62891116	046_Vip_Gaba
chr11:6783704-6786053	046_Vip_Gaba
chr11:24049108-24049793	046_Vip_Gaba
chr4:22085190-22088243	046_Vip_Gaba
chr8:90431683-90432540	046_Vip_Gaba
chr15:59986048-59989841	046_Vip_Gaba
chr17:66257642-66258157	046_Vip_Gaba
chr19:56073397-56077002	046_Vip_Gaba
chr18:61617253-61619642	046_Vip_Gaba
chr3:120288433-120289249	046_Vip_Gaba
chr4:14775399-14776964	046_Vip_Gaba
chr14:78267051-78268462	046_Vip_Gaba
chr8:90706915-90708218	046_Vip_Gaba
chr2:85248713-85250727	046_Vip_Gaba
chr5:127858363-127859758	046_Vip_Gaba
chr3:62602717-62606346	046_Vip_Gaba
chr14:22371168-22372245	046_Vip_Gaba
chr5:129241947-129243525	046_Vip_Gaba
chr9:107371625-107372752	046_Vip_Gaba
chr8:106868962-106873737	046_Vip_Gaba
chr12:30598265-30600620	046_Vip_Gaba
chr18:20953697-20954428	046_Vip_Gaba
chr10:82912204-82913634	046_Vip_Gaba
chr11:103362321-103363746	046_Vip_Gaba
chr3:9660522-9662847	046_Vip_Gaba
chr15:74002055-74003327	046_Vip_Gaba
chr1:35712338-35713924	046_Vip_Gaba
chr18:14475471-14477690	046_Vip_Gaba
chr7:74302291-74303813	046_Vip_Gaba
chr10:44653152-44654070	046_Vip_Gaba
chr12:110417061-110417906	046_Vip_Gaba
chr11:6827110-6828589	046_Vip_Gaba
chr15:83984911-83987665	046_Vip_Gaba
chr3:152689353-152690816	046_Vip_Gaba
chr10:6880147-6881710	046_Vip_Gaba
chr2:165079628-165081587	046_Vip_Gaba
chr1:57607604-57608952	046_Vip_Gaba
chr5:40259108-40259972	046_Vip_Gaba
chr6:100480659-100482666	046_Vip_Gaba
chr17:82294159-82296162	046_Vip_Gaba
chr12:106834279-106835193	046_Vip_Gaba
chr8:90593829-90594949	046_Vip_Gaba
chr8:112031830-112033609	046_Vip_Gaba
chr8:91766537-91769881	046_Vip_Gaba
chr13:48695077-48696427	046_Vip_Gaba
chr6:98134458-98138220	046_Vip_Gaba
chr13:46419015-46420493	046_Vip_Gaba
chr8:92843849-92845736	046_Vip_Gaba
chr9:69919440-69920920	046_Vip_Gaba
chr18:74644630-74645721	046_Vip_Gaba
chr4:10733381-10734658	046_Vip_Gaba
chr8:68556897-68558336	046_Vip_Gaba
chr8:90330791-90331726	046_Vip_Gaba
chr12:107577561-107580687	046_Vip_Gaba
chr14:22595380-22598470	046_Vip_Gaba
chr4:151299524-151301437	046_Vip_Gaba
chr10:117020750-117024670	046_Vip_Gaba
chr16:5728532-5730803	046_Vip_Gaba
chr12:107893579-107895599	046_Vip_Gaba
chr1:167802232-167803858	046_Vip_Gaba
chr5:48143254-48144572	046_Vip_Gaba
chr2:117446557-117448788	046_Vip_Gaba
chr2:115785353-115787012	046_Vip_Gaba
chr13:58469469-58471098	046_Vip_Gaba
chr16:7042285-7044287	046_Vip_Gaba
chr1:168213114-168215411	046_Vip_Gaba
chr6:144684492-144685909	046_Vip_Gaba
chr7:117946515-117948939	046_Vip_Gaba
chr4:84160119-84162099	046_Vip_Gaba
chr3:153510607-153512843	046_Vip_Gaba
chr1:134226247-134227174	046_Vip_Gaba
chr12:40222359-40224314	046_Vip_Gaba
chr10:8890241-8890989	046_Vip_Gaba
chr12:108405089-108406046	046_Vip_Gaba
chr2:115293828-115295387	046_Vip_Gaba
chr8:92879750-92882068	046_Vip_Gaba
chr4:93877872-93880452	046_Vip_Gaba
chr2:55187079-55189032	046_Vip_Gaba
chr16:29390599-29392889	046_Vip_Gaba
chr4:125358899-125360786	046_Vip_Gaba
chr15:73863455-73865209	046_Vip_Gaba
chr1:55749796-55751153	046_Vip_Gaba
chr4:151302070-151303844	046_Vip_Gaba
chr17:67035630-67036992	046_Vip_Gaba
chr7:136839546-136848215	046_Vip_Gaba
chr16:48750148-48752014	046_Vip_Gaba
chr3:66772543-66777123	046_Vip_Gaba
chr12:102167447-102170634	046_Vip_Gaba
chr13:94320567-94323589	046_Vip_Gaba
chr4:95091103-95095368	046_Vip_Gaba
chr13:35545657-35547848	046_Vip_Gaba
chr1:120935074-120935608	046_Vip_Gaba
chr10:44037640-44040757	046_Vip_Gaba
chr14:78435034-78438579	046_Vip_Gaba
chr11:6894428-6896194	046_Vip_Gaba
chr4:56409575-56413777	046_Vip_Gaba
chr7:129741150-129742085	046_Vip_Gaba
chr10:111997648-111998104	046_Vip_Gaba
chr12:107740429-107743357	046_Vip_Gaba
chr2:85197165-85198904	046_Vip_Gaba
chr14:10576367-10577126	046_Vip_Gaba
chr16:5450634-5453472	046_Vip_Gaba
chr11:102970384-102972694	046_Vip_Gaba
chr12:102111946-102114215	046_Vip_Gaba
chr15:28154445-28156001	046_Vip_Gaba
chr15:84880920-84882131	046_Vip_Gaba
chr16:90632318-90633306	046_Vip_Gaba
chr19:42290770-42292421	046_Vip_Gaba
chr3:60717182-60717859	046_Vip_Gaba
chr6:12111138-12112707	046_Vip_Gaba
chr1:184025037-184026481	046_Vip_Gaba
chr14:10636368-10638264	046_Vip_Gaba
chr8:92797414-92798474	046_Vip_Gaba
chr5:128182245-128183049	046_Vip_Gaba
chr10:70367236-70369122	046_Vip_Gaba
chr9:102218722-102220767	046_Vip_Gaba
chr11:102979299-102982734	046_Vip_Gaba
chr13:46293822-46295023	046_Vip_Gaba
chr17:68221701-68224796	046_Vip_Gaba
chr10:121042979-121045855	046_Vip_Gaba
chr15:37851139-37853615	046_Vip_Gaba
chr8:4493009-4493765	046_Vip_Gaba
chr12:73886959-73888325	046_Vip_Gaba
chr8:45889831-45891138	046_Vip_Gaba
chr6:49815869-49817532	046_Vip_Gaba
chr11:19332794-19334149	046_Vip_Gaba
chr12:107885664-107886757	046_Vip_Gaba
chr7:125998490-126000948	046_Vip_Gaba
chr10:118628856-118629606	046_Vip_Gaba
chr17:66693063-66695148	046_Vip_Gaba
chr10:64448702-64449677	046_Vip_Gaba
chr12:13683715-13685705	046_Vip_Gaba
chr13:47581819-47583647	046_Vip_Gaba
chr15:58213255-58216499	046_Vip_Gaba
chr10:7193843-7196156	046_Vip_Gaba
chr6:126518655-126523586	046_Vip_Gaba
chr14:68317706-68319292	046_Vip_Gaba
chr14:118503387-118507249	046_Vip_Gaba
chr3:119109464-119110776	046_Vip_Gaba
chr1:121047363-121051281	046_Vip_Gaba
chr3:18156522-18157806	046_Vip_Gaba
chr1:157715379-157717715	046_Vip_Gaba
chr6:92748981-92750415	046_Vip_Gaba
chr14:104245026-104246153	046_Vip_Gaba
chr12:107859282-107860886	046_Vip_Gaba
chr18:47481003-47482369	046_Vip_Gaba
chr15:59791109-59795554	046_Vip_Gaba
chr3:14618971-14620881	046_Vip_Gaba
chr14:95361073-95361733	046_Vip_Gaba
chr11:24247227-24250550	046_Vip_Gaba
chr4:105469492-105470461	046_Vip_Gaba
chr12:107549278-107551179	046_Vip_Gaba
chr6:49903507-49906164	046_Vip_Gaba
chr16:55321576-55322278	046_Vip_Gaba
chr8:125643227-125644948	046_Vip_Gaba
chr3:144069250-144072165	046_Vip_Gaba
chr4:105574081-105577095	046_Vip_Gaba
chr7:124792316-124794824	046_Vip_Gaba
chr6:66210441-66211492	046_Vip_Gaba
chr8:47944454-47945815	046_Vip_Gaba
chr10:121108249-121112679	046_Vip_Gaba
chr17:68973632-68976286	046_Vip_Gaba
chr3:53037157-53039399	046_Vip_Gaba
chr8:106429911-106431757	046_Vip_Gaba
chr3:146544361-146546068	046_Vip_Gaba
chr4:106735053-106736563	046_Vip_Gaba
chr10:3913588-3914576	046_Vip_Gaba
chr1:63437644-63439987	046_Vip_Gaba
chr2:11239015-11240771	046_Vip_Gaba
chr15:71778139-71779638	046_Vip_Gaba
chr7:76334291-76336652	046_Vip_Gaba
chr19:31153723-31154847	046_Vip_Gaba
chr14:122286346-122287397	046_Vip_Gaba
chr3:146708788-146711416	046_Vip_Gaba
chr6:108228823-108230267	046_Vip_Gaba
chr5:147167899-147169697	046_Vip_Gaba
chr17:82290331-82292521	046_Vip_Gaba
chr11:100131478-100133087	046_Vip_Gaba
chr14:31685680-31687262	046_Vip_Gaba
chr5:128064307-128065822	046_Vip_Gaba
chr11:75879138-75879837	046_Vip_Gaba
chr17:71301454-71301919	046_Vip_Gaba
chr8:28285791-28286747	046_Vip_Gaba
chr4:8210109-8211672	046_Vip_Gaba
chr4:56424946-56425630	046_Vip_Gaba
chr6:144264271-144266937	046_Vip_Gaba
chr2:164569370-164571319	046_Vip_Gaba
chr3:149450212-149451416	046_Vip_Gaba
chr7:115626013-115627243	046_Vip_Gaba
chr9:69855265-69857148	046_Vip_Gaba
chr11:27201486-27205402	046_Vip_Gaba
chr1:89093154-89094345	046_Vip_Gaba
chr14:78292035-78294134	046_Vip_Gaba
chr11:40460841-40463595	046_Vip_Gaba
chr1:180309145-180311215	046_Vip_Gaba
chr4:107698170-107699650	046_Vip_Gaba
chr18:14950999-14953087	046_Vip_Gaba
chr5:33586461-33588713	046_Vip_Gaba
chr6:70083755-70084382	046_Vip_Gaba
chr11:109676528-109677859	046_Vip_Gaba
chr5:146987109-146988513	046_Vip_Gaba
chr10:91865715-91867117	046_Vip_Gaba
chr2:62421145-62422418	046_Vip_Gaba
chr6:31697047-31702517	046_Vip_Gaba
chr12:91272289-91273112	046_Vip_Gaba
chr9:34911717-34912191	046_Vip_Gaba
chr2:129865041-129866160	046_Vip_Gaba
chr6:144451411-144453983	046_Vip_Gaba
chr1:88782708-88784154	046_Vip_Gaba
chr2:162506615-162510217	046_Vip_Gaba
chr12:73900124-73901598	046_Vip_Gaba
chr18:74883275-74886156	046_Vip_Gaba
chr7:115821667-115822484	046_Vip_Gaba
chr11:35650735-35652722	046_Vip_Gaba
chr19:42448010-42449430	046_Vip_Gaba
chr15:63733146-63735214	046_Vip_Gaba
chr2:113624155-113625469	046_Vip_Gaba
chr7:75258641-75260991	046_Vip_Gaba
chr1:163182030-163183948	046_Vip_Gaba
chr18:75831604-75834804	046_Vip_Gaba
chr10:68769968-68771776	046_Vip_Gaba
chr11:35682202-35683946	046_Vip_Gaba
chr7:99199705-99200746	046_Vip_Gaba
chr9:31562974-31563828	046_Vip_Gaba
chr2:57716612-57717324	046_Vip_Gaba
chr7:117387194-117388430	046_Vip_Gaba
chr6:144767219-144770210	046_Vip_Gaba
chr4:14547327-14550286	046_Vip_Gaba
chr9:73895214-73896395	046_Vip_Gaba
chr19:16063119-16064329	046_Vip_Gaba
chr11:101893667-101896648	046_Vip_Gaba
chr14:22173139-22174245	046_Vip_Gaba
chr14:105370223-105373091	046_Vip_Gaba
chr4:67625750-67628170	046_Vip_Gaba
chr12:58633269-58634592	046_Vip_Gaba
chr8:31619457-31620899	046_Vip_Gaba
chr7:67164428-67165248	046_Vip_Gaba
chr19:42503769-42506475	046_Vip_Gaba
chr7:77287260-77288114	046_Vip_Gaba
chr18:69925315-69926935	046_Vip_Gaba
chr15:36117537-36118371	046_Vip_Gaba
chr8:116271835-116273276	046_Vip_Gaba
chr9:61426202-61427410	046_Vip_Gaba
chr6:54210949-54212230	046_Vip_Gaba
chr6:137936081-137938241	046_Vip_Gaba
chr6:54177038-54178629	046_Vip_Gaba
chr4:25432873-25433923	046_Vip_Gaba
chr8:89849546-89850509	046_Vip_Gaba
chr9:73922681-73924448	046_Vip_Gaba
chr3:148644804-148647723	046_Vip_Gaba
chr1:144267334-144268305	046_Vip_Gaba
chr2:50693680-50694058	046_Vip_Gaba
chr7:75269635-75274610	046_Vip_Gaba
chr10:115463425-115465025	046_Vip_Gaba
chr4:151285512-151289446	046_Vip_Gaba
chr8:78106496-78107778	046_Vip_Gaba
chr10:126019352-126021012	046_Vip_Gaba
chr16:21361966-21363997	046_Vip_Gaba
chr4:70605548-70607544	046_Vip_Gaba
chr17:66869737-66870483	046_Vip_Gaba
chr7:133186865-133188847	046_Vip_Gaba
chr11:50011040-50012730	046_Vip_Gaba
chr11:6642251-6645052	046_Vip_Gaba
chr7:75175848-75177690	046_Vip_Gaba
chr7:113957537-113962434	046_Vip_Gaba
chr4:52633528-52634722	046_Vip_Gaba
chr2:113688093-113689133	046_Vip_Gaba
chr11:35070697-35072907	046_Vip_Gaba
chr16:5406457-5407239	046_Vip_Gaba
chr3:147032666-147033363	046_Vip_Gaba
chr4:56420502-56422653	046_Vip_Gaba
chr6:120197493-120198695	046_Vip_Gaba
chr7:130245260-130247122	046_Vip_Gaba
chr9:31857979-31859587	046_Vip_Gaba
chr16:93070494-93071932	046_Vip_Gaba
chr2:72557186-72559556	046_Vip_Gaba
chr14:76963228-76965378	046_Vip_Gaba
chr2:158878308-158878780	046_Vip_Gaba
chr7:113788262-113790533	046_Vip_Gaba
chr12:104975713-104976637	046_Vip_Gaba
chr4:58501103-58503372	046_Vip_Gaba
chr11:71358374-71360526	046_Vip_Gaba
chr15:79513366-79515252	046_Vip_Gaba
chr2:72577370-72579900	046_Vip_Gaba
chr7:116237712-116238988	046_Vip_Gaba
chr1:13598668-13601237	046_Vip_Gaba
chr1:168404502-168406016	046_Vip_Gaba
chr10:68447871-68449704	046_Vip_Gaba
chr3:18141715-18143290	046_Vip_Gaba
chr16:93380478-93381457	046_Vip_Gaba
chr19:38577045-38579022	046_Vip_Gaba
chr8:92038181-92040188	046_Vip_Gaba
chr3:123547759-123550663	046_Vip_Gaba
chr5:71700694-71701834	046_Vip_Gaba
chr1:88769487-88772023	046_Vip_Gaba
chr12:117751492-117752987	046_Vip_Gaba
chr4:56418150-56419728	046_Vip_Gaba
chr14:22124866-22128913	046_Vip_Gaba
chr4:85846620-85848531	046_Vip_Gaba
chr8:125727628-125728848	046_Vip_Gaba
chr4:151279159-151285107	046_Vip_Gaba
chr12:107107675-107109043	046_Vip_Gaba
chr15:73903075-73903913	046_Vip_Gaba
chr12:102304588-102305538	046_Vip_Gaba
chr8:97347482-97348952	046_Vip_Gaba
chr10:14392654-14394845	046_Vip_Gaba
chr7:117244457-117247408	046_Vip_Gaba
chr11:112398567-112400633	046_Vip_Gaba
chr10:7332418-7334038	046_Vip_Gaba
chr7:115327441-115329371	046_Vip_Gaba
chr12:107077709-107079036	046_Vip_Gaba
chr10:24222388-24224184	046_Vip_Gaba
chr4:56387661-56388992	046_Vip_Gaba
chr14:76721017-76722351	046_Vip_Gaba
chr17:44249678-44252379	046_Vip_Gaba
chr14:45443598-45446249	046_Vip_Gaba
chr6:54226165-54227472	046_Vip_Gaba
chr11:89924948-89925533	046_Vip_Gaba
chr3:152627576-152628284	046_Vip_Gaba
chr8:112106287-112108759	046_Vip_Gaba
chr11:35344580-35345809	046_Vip_Gaba
chr1:12583635-12586011	046_Vip_Gaba
chr1:118827294-118828596	046_Vip_Gaba
chr18:66974385-66975616	046_Vip_Gaba
chr12:106477320-106478844	046_Vip_Gaba
chr10:67700419-67701082	046_Vip_Gaba
chr1:61300637-61301357	046_Vip_Gaba
chr12:13673978-13675242	046_Vip_Gaba
chr13:46812955-46814432	046_Vip_Gaba
chr19:45270158-45272162	046_Vip_Gaba
chr4:131929872-131933588	046_Vip_Gaba
chr5:77136746-77140439	046_Vip_Gaba
chr5:100707906-100708396	046_Vip_Gaba
chr2:171590570-171593956	046_Vip_Gaba
chr17:29984073-29985577	046_Vip_Gaba
chr6:31727567-31731552	046_Vip_Gaba
chr6:112471894-112474011	046_Vip_Gaba
chr1:132334828-132335519	046_Vip_Gaba
chr2:38546008-38547757	046_Vip_Gaba
chr8:28238606-28240788	046_Vip_Gaba
chr17:66193029-66194614	046_Vip_Gaba
chr1:57433932-57434420	046_Vip_Gaba
chr6:146887815-146889991	046_Vip_Gaba
chr12:107213261-107215160	046_Vip_Gaba
chr10:50320888-50322096	046_Vip_Gaba
chr16:90545191-90548366	046_Vip_Gaba
chr5:129096024-129097664	046_Vip_Gaba
chr6:120626122-120627035	046_Vip_Gaba
chr18:13785826-13788488	046_Vip_Gaba
chr18:20647741-20648505	046_Vip_Gaba
chr3:110688552-110689832	046_Vip_Gaba
chr18:76882685-76886501	046_Vip_Gaba
chr4:48896980-48898815	046_Vip_Gaba
chr17:44373775-44374539	046_Vip_Gaba
chr5:147007976-147009164	046_Vip_Gaba
chr10:125970054-125970863	046_Vip_Gaba
chr12:68584671-68585897	046_Vip_Gaba
chr18:61671582-61673026	046_Vip_Gaba
chr5:127234334-127237112	046_Vip_Gaba
chr16:10018265-10021933	046_Vip_Gaba
chr12:98519410-98520748	046_Vip_Gaba
chr2:163160531-163161441	046_Vip_Gaba
chr3:51022641-51024091	046_Vip_Gaba
chr10:14287646-14289492	046_Vip_Gaba
chr10:75834120-75835722	046_Vip_Gaba
chr10:36729104-36731347	046_Vip_Gaba
chr11:34881535-34883745	046_Vip_Gaba
chr6:100168932-100171188	046_Vip_Gaba
chr7:72305161-72307407	046_Vip_Gaba
chr15:62883435-62884532	046_Vip_Gaba
chr4:152164971-152166653	046_Vip_Gaba
chr5:64422282-64423734	046_Vip_Gaba
chr17:44671255-44672343	046_Vip_Gaba
chr9:69482600-69484563	046_Vip_Gaba
chr7:67487107-67488094	046_Vip_Gaba
chr14:90630997-90631653	046_Vip_Gaba
chr9:61454132-61457640	046_Vip_Gaba
chr1:35756923-35759627	046_Vip_Gaba
chr1:86645668-86647328	046_Vip_Gaba
chr7:52794645-52796240	046_Vip_Gaba
chr1:120647750-120651938	046_Vip_Gaba
chr12:118369565-118371247	046_Vip_Gaba
chr1:169780442-169782724	046_Vip_Gaba
chr8:120824668-120829317	046_Vip_Gaba
chr4:99331186-99332713	046_Vip_Gaba
chr11:40450568-40451773	046_Vip_Gaba
chr9:69598433-69600520	046_Vip_Gaba
chr8:94912638-94915228	046_Vip_Gaba
chr2:25838407-25840586	046_Vip_Gaba
chr11:39714804-39717490	046_Vip_Gaba
chr19:55646908-55648378	046_Vip_Gaba
chr18:20786110-20787245	046_Vip_Gaba
chr11:112421847-112422357	046_Vip_Gaba
chr14:71275819-71277292	046_Vip_Gaba
chr10:116372911-116374834	046_Vip_Gaba
chr5:64465698-64466822	046_Vip_Gaba
chr14:11667944-11668414	046_Vip_Gaba
chr8:68919768-68921477	046_Vip_Gaba
chr16:50598804-50600801	046_Vip_Gaba
chr3:149227243-149228795	046_Vip_Gaba
chr1:186255200-186256126	046_Vip_Gaba
chr13:46368141-46369044	046_Vip_Gaba
chr8:64403394-64405341	046_Vip_Gaba
chr9:32588539-32590349	046_Vip_Gaba
chr16:23548253-23549409	046_Vip_Gaba
chr2:180888205-180889979	046_Vip_Gaba
chr1:92238114-92240858	046_Vip_Gaba
chr2:169433555-169435544	046_Vip_Gaba
chr10:115793857-115796153	046_Vip_Gaba
chr11:35569223-35571622	046_Vip_Gaba
chr12:107381557-107383098	046_Vip_Gaba
chr4:22303504-22305143	046_Vip_Gaba
chr5:128387222-128388450	046_Vip_Gaba
chr1:75789821-75791443	046_Vip_Gaba
chr13:42573490-42574632	046_Vip_Gaba
chr14:22614280-22615752	046_Vip_Gaba
chr17:44359860-44361092	046_Vip_Gaba
chr12:98352139-98355103	046_Vip_Gaba
chr3:132562071-132563695	046_Vip_Gaba
chr1:132141113-132143118	046_Vip_Gaba
chr17:67322898-67323530	046_Vip_Gaba
chr11:88872794-88875130	046_Vip_Gaba
chr13:95400536-95402610	046_Vip_Gaba
chr12:108989517-108990922	046_Vip_Gaba
chr15:80461496-80462702	046_Vip_Gaba
chr18:61654310-61656107	046_Vip_Gaba
chr9:61473363-61474729	046_Vip_Gaba
chr6:146978668-146979974	046_Vip_Gaba
chr13:114681355-114682807	046_Vip_Gaba
chr9:34493756-34496332	046_Vip_Gaba
chr7:113983810-113985264	046_Vip_Gaba
chr10:118613089-118614248	046_Vip_Gaba
chr11:62965759-62968388	046_Vip_Gaba
chr13:97394892-97395930	046_Vip_Gaba
chr5:102112651-102114704	046_Vip_Gaba
chr2:115266002-115267485	046_Vip_Gaba
chr1:43289682-43291115	046_Vip_Gaba
chr1:88364243-88365053	046_Vip_Gaba
chr15:6209075-6209706	046_Vip_Gaba
chr2:78061921-78063638	046_Vip_Gaba
chr6:144817384-144819542	046_Vip_Gaba
chr17:67584933-67585973	046_Vip_Gaba
chr1:168476195-168477227	046_Vip_Gaba
chr10:111621456-111623244	046_Vip_Gaba
chr14:75832693-75835700	046_Vip_Gaba
chr16:23613687-23615011	046_Vip_Gaba
chr7:133191274-133194772	046_Vip_Gaba
chr12:92022980-92024785	046_Vip_Gaba
chr8:40862039-40863351	046_Vip_Gaba
chr2:171101780-171103384	046_Vip_Gaba
chr5:136642733-136644513	046_Vip_Gaba
chr9:113408491-113409470	046_Vip_Gaba
chr3:7329058-7330808	046_Vip_Gaba
chr3:146347810-146350791	046_Vip_Gaba
chr12:103689572-103693851	046_Vip_Gaba
chr6:131318249-131319241	046_Vip_Gaba
chr7:115181920-115182617	046_Vip_Gaba
chr10:60680453-60682271	046_Vip_Gaba
chr2:136632474-136633388	046_Vip_Gaba
chr1:120931725-120933436	046_Vip_Gaba
chr10:100028931-100030202	046_Vip_Gaba
chr14:76713434-76714168	046_Vip_Gaba
chr9:64670309-64672476	046_Vip_Gaba
chr17:45227244-45228479	046_Vip_Gaba
chr10:92080298-92083395	046_Vip_Gaba
chr6:50710213-50713174	046_Vip_Gaba
chr12:45057239-45058894	046_Vip_Gaba
chr4:65678367-65679544	046_Vip_Gaba
chr10:83218663-83221086	046_Vip_Gaba
chr4:70812473-70814610	046_Vip_Gaba
chr6:35819851-35821155	046_Vip_Gaba
chr13:96088110-96088968	046_Vip_Gaba
chr4:114409934-114412856	046_Vip_Gaba
chr8:90448881-90452503	046_Vip_Gaba
chr18:70662817-70664982	046_Vip_Gaba
chr6:85202420-85204903	046_Vip_Gaba
chr11:89114182-89115678	046_Vip_Gaba
chr7:114011782-114012806	046_Vip_Gaba
chr7:129669515-129672168	046_Vip_Gaba
chr11:100037301-100040303	046_Vip_Gaba
chr9:80565615-80566739	046_Vip_Gaba
chr10:91860753-91862471	046_Vip_Gaba
chr6:12107946-12108964	046_Vip_Gaba
chr2:164548795-164552762	046_Vip_Gaba
chr1:157560382-157561886	046_Vip_Gaba
chr11:35690525-35692312	046_Vip_Gaba
chr9:69795554-69800108	046_Vip_Gaba
chr14:22145874-22147629	046_Vip_Gaba
chr14:22448516-22451292	046_Vip_Gaba
chr7:75369014-75371346	046_Vip_Gaba
chr3:129449205-129451890	046_Vip_Gaba
chr3:153135028-153136181	046_Vip_Gaba
chr7:75277212-75278387	046_Vip_Gaba
chr8:31327604-31330499	046_Vip_Gaba
chr5:26533266-26535122	046_Vip_Gaba
chr1:12685475-12688188	046_Vip_Gaba
chr11:114727097-114727918	046_Vip_Gaba
chr7:116713844-116717958	046_Vip_Gaba
chr8:92437115-92440091	046_Vip_Gaba
chr5:128315433-128317381	046_Vip_Gaba
chr6:146682209-146685162	046_Vip_Gaba
chr1:90450639-90452529	046_Vip_Gaba
chr2:118126937-118128964	046_Vip_Gaba
chr11:35213218-35218721	046_Vip_Gaba
chr11:76713271-76715387	046_Vip_Gaba
chr7:89499668-89502882	046_Vip_Gaba
chr3:149109217-149110748	046_Vip_Gaba
chr9:30896671-30897500	046_Vip_Gaba
chr13:95253322-95254799	046_Vip_Gaba
chr3:129649082-129652049	046_Vip_Gaba
chr11:23975736-23977165	046_Vip_Gaba
chr4:83948330-83949148	046_Vip_Gaba
chr1:185128365-185130630	046_Vip_Gaba
chr6:87881175-87883257	046_Vip_Gaba
chr6:29734688-29736819	046_Vip_Gaba
chr16:7038938-7040996	046_Vip_Gaba
chr11:35594075-35595598	046_Vip_Gaba
chr5:105350405-105352842	046_Vip_Gaba
chr2:72449475-72450022	046_Vip_Gaba
chr17:85587191-85589026	046_Vip_Gaba
chr7:57896861-57898001	046_Vip_Gaba
chr10:100039146-100040189	046_Vip_Gaba
chr9:67543219-67544646	046_Vip_Gaba
chr14:76276595-76280408	046_Vip_Gaba
chr2:102135061-102136049	046_Vip_Gaba
chr11:64328261-64329613	046_Vip_Gaba
chr12:11180382-11181645	046_Vip_Gaba
chr13:118687493-118688681	046_Vip_Gaba
chr12:45067246-45068892	046_Vip_Gaba
chr15:74235970-74236788	046_Vip_Gaba
chr9:123309164-123310648	046_Vip_Gaba
chr9:69906411-69907794	046_Vip_Gaba
chr11:19331138-19332567	046_Vip_Gaba
chr2:168315315-168316322	046_Vip_Gaba
[truncated: 13,742 more rows]

## Sheet: CGE_MGE_depleted_H3K27me3
feature name	subclass
chr1:190651152-190673652	046_Vip_Gaba
chr7:107530098-107557223	046_Vip_Gaba
chr8:89039541-89062363	046_Vip_Gaba
chr1:190167442-190187776	046_Vip_Gaba
chr1:190675222-190688248	046_Vip_Gaba
chr7:107514758-107529765	046_Vip_Gaba
chr9:56751181-56768519	046_Vip_Gaba
chr12:16297391-16307237	046_Vip_Gaba
chr4:82529729-82544350	046_Vip_Gaba
chr13:8565826-8578850	046_Vip_Gaba
chr7:107498040-107507506	046_Vip_Gaba
chr1:125908516-125913566	046_Vip_Gaba
chr9:56733023-56741895	046_Vip_Gaba
chr10:42576892-42596508	046_Vip_Gaba
chr8:84777467-84791177	046_Vip_Gaba
chr8:84701211-84708444	046_Vip_Gaba
chr5:143367493-143376140	046_Vip_Gaba
chr1:190629598-190638867	046_Vip_Gaba
chr1:190689332-190697030	046_Vip_Gaba
chr1:128952279-128964199	046_Vip_Gaba
chr10:42625932-42639122	046_Vip_Gaba
chr5:15995586-16001693	046_Vip_Gaba
chr4:132970702-132979727	046_Vip_Gaba
chr9:86717857-86721759	046_Vip_Gaba
chr14:29023376-29028308	046_Vip_Gaba
chr18:58671000-58678661	046_Vip_Gaba
chr12:16501079-16513421	046_Vip_Gaba
chr3:103566169-103579072	046_Vip_Gaba
chr9:54065310-54072822	046_Vip_Gaba
chr14:29070353-29077012	046_Vip_Gaba
chr5:15942014-15945722	046_Vip_Gaba
chr15:99587550-99593905	046_Vip_Gaba
chr1:190281828-190291029	046_Vip_Gaba
chr14:29077649-29084502	046_Vip_Gaba
chr13:45230277-45240752	046_Vip_Gaba
chr9:86703122-86706518	046_Vip_Gaba
chr1:190530021-190540308	046_Vip_Gaba
chr13:56287465-56300450	046_Vip_Gaba
chr7:107507685-107514135	046_Vip_Gaba
chr8:84765626-84776352	046_Vip_Gaba
chr12:15593139-15595517	046_Vip_Gaba
chr14:28995262-29001017	046_Vip_Gaba
chr4:141234505-141251387	046_Vip_Gaba
chr1:126404258-126406672	046_Vip_Gaba
chr7:131597325-131609522	046_Vip_Gaba
chr5:140604268-140615284	046_Vip_Gaba
chr1:190135348-190145091	046_Vip_Gaba
chr12:16514868-16519270	046_Vip_Gaba
chr1:125620359-125626531	046_Vip_Gaba
chr18:86709631-86715934	046_Vip_Gaba
chr2:34086748-34095186	046_Vip_Gaba
chr9:86740778-86745498	046_Vip_Gaba
chr14:55820034-55829531	046_Vip_Gaba
chr1:190720692-190726823	046_Vip_Gaba
chr19:58295415-58299740	046_Vip_Gaba
chr1:125609662-125615725	046_Vip_Gaba
chr5:130445094-130451518	046_Vip_Gaba
chr11:43771582-43777038	046_Vip_Gaba
chr9:98151483-98161355	046_Vip_Gaba
chr13:100545711-100555270	046_Vip_Gaba
chr17:56508611-56513058	046_Vip_Gaba
chr15:89137330-89142148	046_Vip_Gaba
chr5:16007718-16010000	046_Vip_Gaba
chr8:89564329-89571214	046_Vip_Gaba
chr14:29092483-29097303	046_Vip_Gaba
chr16:96974953-96978843	046_Vip_Gaba
chr9:106146849-106151012	046_Vip_Gaba
chr14:29004199-29008106	046_Vip_Gaba
chr8:89571603-89579171	046_Vip_Gaba
chr13:8375517-8380282	046_Vip_Gaba
chr9:86594736-86600002	046_Vip_Gaba
chr2:29571543-29582946	046_Vip_Gaba
chr1:126380285-126384095	046_Vip_Gaba
chr11:8660924-8668170	046_Vip_Gaba
chr1:186846443-186853940	046_Vip_Gaba
chr4:102086360-102088961	046_Vip_Gaba
chr9:58834471-58843147	046_Vip_Gaba
chr8:109245580-109249572	046_Vip_Gaba
chr10:18396852-18409987	046_Vip_Gaba
chr13:102662492-102668585	046_Vip_Gaba
chr11:113870667-113875073	046_Vip_Gaba
chr10:112333063-112336948	046_Vip_Gaba
chr9:98182858-98187036	046_Vip_Gaba
chr13:8583856-8588358	046_Vip_Gaba
chr2:34106645-34117756	046_Vip_Gaba
chr8:89001696-89009288	046_Vip_Gaba
chr9:54047916-54051006	046_Vip_Gaba
chr1:190551547-190556533	046_Vip_Gaba
chr14:28502788-28512917	046_Vip_Gaba
chr5:130471620-130476755	046_Vip_Gaba
chr8:89027987-89035370	046_Vip_Gaba
chr11:52782209-52791331	046_Vip_Gaba
chr9:56770173-56778552	046_Vip_Gaba
chr12:15601082-15605576	046_Vip_Gaba
chr9:112220824-112222990	046_Vip_Gaba
chr13:45241254-45246534	046_Vip_Gaba
chr1:190569444-190573939	046_Vip_Gaba
chr12:16649423-16654987	046_Vip_Gaba
chr11:44329089-44335089	046_Vip_Gaba
chr2:34075751-34080797	046_Vip_Gaba
chr7:143974416-143984299	046_Vip_Gaba
chr13:8738721-8741039	046_Vip_Gaba
chr7:107494007-107497792	046_Vip_Gaba
chr12:16279898-16282644	046_Vip_Gaba
chr12:16252233-16257174	046_Vip_Gaba
chr13:56219461-56231648	046_Vip_Gaba
chr12:15615684-15619125	046_Vip_Gaba
chr1:190326425-190334004	046_Vip_Gaba
chr15:72409740-72415321	046_Vip_Gaba
chr14:29015844-29019850	046_Vip_Gaba
chr14:29086230-29090645	046_Vip_Gaba
chr13:8715619-8721561	046_Vip_Gaba
chr10:56375990-56386834	046_Vip_Gaba
chr8:109231339-109236992	046_Vip_Gaba
chr1:190232421-190235849	046_Vip_Gaba
chr1:190190265-190194961	046_Vip_Gaba
chr1:89446841-89450703	046_Vip_Gaba
chr1:125647721-125656199	046_Vip_Gaba
chr14:29035520-29038295	046_Vip_Gaba
chr16:97021192-97024995	046_Vip_Gaba
chr18:58666656-58670319	046_Vip_Gaba
chr13:45273693-45281358	046_Vip_Gaba
chr2:160905375-160913416	046_Vip_Gaba
chr13:102625527-102630412	046_Vip_Gaba
chr2:28997236-29011290	046_Vip_Gaba
chr13:8398097-8406845	046_Vip_Gaba
chr1:177436627-177440365	046_Vip_Gaba
chr1:190557247-190561265	046_Vip_Gaba
chr10:18448135-18453852	046_Vip_Gaba
chr9:86701227-86702436	046_Vip_Gaba
chr2:29563139-29568718	046_Vip_Gaba
chr1:190389529-190396107	046_Vip_Gaba
chr1:190602248-190610809	046_Vip_Gaba
chr3:39773853-39778162	046_Vip_Gaba
chr1:126407905-126409389	046_Vip_Gaba
chr13:8561580-8563909	046_Vip_Gaba
chr2:29584360-29595026	046_Vip_Gaba
chr7:35130019-35137424	046_Vip_Gaba
chr8:123115362-123120455	046_Vip_Gaba
chr2:34029593-34033170	046_Vip_Gaba
chr11:44108664-44113132	046_Vip_Gaba
chr7:107598100-107609193	046_Vip_Gaba
chr15:52428748-52432377	046_Vip_Gaba
chr12:15611791-15615105	046_Vip_Gaba
chr5:35278493-35284662	046_Vip_Gaba
chr11:114047877-114055080	046_Vip_Gaba
chr9:86693580-86699064	046_Vip_Gaba
chr12:16374328-16376582	046_Vip_Gaba
chr18:57132280-57137310	046_Vip_Gaba
chr1:190146456-190152939	046_Vip_Gaba
chr3:141931189-141938109	046_Vip_Gaba
chr4:97836711-97841542	046_Vip_Gaba
chr14:29008842-29011902	046_Vip_Gaba
chr1:190154388-190162352	046_Vip_Gaba
chr14:8314193-8321412	046_Vip_Gaba
chr12:16527522-16529811	046_Vip_Gaba
chr9:121812852-121816573	046_Vip_Gaba
chr14:29434600-29439074	046_Vip_Gaba
chr1:125791939-125795977	046_Vip_Gaba
chr4:153215655-153223812	046_Vip_Gaba
chr8:84791465-84796673	046_Vip_Gaba
chr16:96956981-96959747	046_Vip_Gaba
chr2:93457475-93463812	046_Vip_Gaba
chr2:33717796-33722269	046_Vip_Gaba
chr1:125775276-125782214	046_Vip_Gaba
chr1:125797792-125805411	046_Vip_Gaba
chr14:13897774-13899642	046_Vip_Gaba
chr12:15653366-15655690	046_Vip_Gaba
chr17:27168290-27170704	046_Vip_Gaba
chr16:97007545-97011196	046_Vip_Gaba
chr4:64041428-64050208	046_Vip_Gaba
chr13:103116622-103119958	046_Vip_Gaba
chr14:28922561-28926551	046_Vip_Gaba
chr11:114059627-114061386	046_Vip_Gaba
chr13:101272294-101275169	046_Vip_Gaba
chr11:114063777-114067607	046_Vip_Gaba
chr2:151870873-151879122	046_Vip_Gaba
chr11:113865412-113870049	046_Vip_Gaba
chr1:89519710-89523435	046_Vip_Gaba
chr8:89017583-89026966	046_Vip_Gaba
chr14:8310805-8313760	046_Vip_Gaba
chr3:38884156-38889587	046_Vip_Gaba
chr1:177605023-177611907	046_Vip_Gaba
chr10:76621514-76628303	046_Vip_Gaba
chr11:52616988-52626862	046_Vip_Gaba
chr16:97241199-97245604	046_Vip_Gaba
chr11:114165705-114173392	046_Vip_Gaba
chr8:108785504-108792638	046_Vip_Gaba
chr1:190641026-190646656	046_Vip_Gaba
chr12:15849819-15853546	046_Vip_Gaba
chr12:16377090-16380587	046_Vip_Gaba
chr16:97038785-97041607	046_Vip_Gaba
chr4:45822695-45827972	046_Vip_Gaba
chr1:128942337-128946974	046_Vip_Gaba
chr10:62378120-62384480	046_Vip_Gaba
chr1:190253961-190259039	046_Vip_Gaba
chr14:29791697-29797282	046_Vip_Gaba
chr9:58854554-58857867	046_Vip_Gaba
chr5:15928494-15931813	046_Vip_Gaba
chr5:77433884-77437028	046_Vip_Gaba
chr7:35138031-35148631	046_Vip_Gaba
chr3:104358010-104362844	046_Vip_Gaba
chr13:8370647-8372178	046_Vip_Gaba
chr1:74790483-74796414	046_Vip_Gaba
chr8:108706182-108711213	046_Vip_Gaba
chr12:16520380-16521972	046_Vip_Gaba
chr9:112184309-112187029	046_Vip_Gaba
chr1:125664094-125668112	046_Vip_Gaba
chr11:5269889-5272596	046_Vip_Gaba
chr9:86681245-86684047	046_Vip_Gaba
chr16:97273820-97276405	046_Vip_Gaba
chr7:70354662-70362999	046_Vip_Gaba
chr3:82992001-83001261	046_Vip_Gaba
chr14:28799089-28801763	046_Vip_Gaba
chr9:86707675-86710382	046_Vip_Gaba
chr13:8593226-8596440	046_Vip_Gaba
chr15:82205841-82213178	046_Vip_Gaba
chr9:26737324-26743976	046_Vip_Gaba
chr3:39782102-39784098	046_Vip_Gaba
chr1:190423177-190432581	046_Vip_Gaba
chr4:82446933-82449062	046_Vip_Gaba
chr9:112232848-112237181	046_Vip_Gaba
chr7:107423813-107426140	046_Vip_Gaba
chr4:148320230-148323873	046_Vip_Gaba
chr13:6899267-6901886	046_Vip_Gaba
chr1:157046796-157050492	046_Vip_Gaba
chr5:15956461-15961546	046_Vip_Gaba
chr16:97291304-97294699	046_Vip_Gaba
chr4:102260879-102262085	046_Vip_Gaba
chr15:88427332-88432410	046_Vip_Gaba
chr2:34147228-34158766	046_Vip_Gaba
chr1:190398290-190405171	046_Vip_Gaba
chr14:47886597-47890409	046_Vip_Gaba
chr4:82372282-82375808	046_Vip_Gaba
chr17:49203013-49208895	046_Vip_Gaba
chr5:15967637-15970103	046_Vip_Gaba
chr4:62869327-62877364	046_Vip_Gaba
chr9:119577529-119583054	046_Vip_Gaba
chr7:109864717-109866713	046_Vip_Gaba
chr1:190385813-190389163	046_Vip_Gaba
chr3:39478817-39481089	046_Vip_Gaba
chr3:102198388-102200815	046_Vip_Gaba
chr1:89429929-89433075	046_Vip_Gaba
chr13:7036670-7038952	046_Vip_Gaba
chr13:7526672-7530267	046_Vip_Gaba
chr15:72292984-72294395	046_Vip_Gaba
chr6:24214517-24216513	046_Vip_Gaba
chr2:82943166-82944389	046_Vip_Gaba
chr7:107395684-107399579	046_Vip_Gaba
chr12:15583849-15586075	046_Vip_Gaba
chr18:76059275-76063511	046_Vip_Gaba
chr1:177381586-177383434	046_Vip_Gaba
chr9:45369431-45371756	046_Vip_Gaba
chr1:190545364-190551119	046_Vip_Gaba
chr1:190709256-190711551	046_Vip_Gaba
chr14:28973504-28975915	046_Vip_Gaba
chr1:190320451-190323156	046_Vip_Gaba
chr2:29606208-29609481	046_Vip_Gaba
chr1:190379617-190385323	046_Vip_Gaba
chr12:26259746-26261215	046_Vip_Gaba
chr9:23007452-23011731	046_Vip_Gaba
chr13:16015336-16018154	046_Vip_Gaba
chr16:97303643-97306399	046_Vip_Gaba
chr1:177400298-177403740	046_Vip_Gaba
chr15:82222302-82225305	046_Vip_Gaba
chr19:59188946-59195204	046_Vip_Gaba
chr8:105385050-105389722	046_Vip_Gaba
chr11:52987750-52989610	046_Vip_Gaba
chr9:56701637-56705595	046_Vip_Gaba
chr11:5150200-5155910	046_Vip_Gaba
chr1:126358861-126360357	046_Vip_Gaba
chr5:140867736-140875207	046_Vip_Gaba
chr1:190620833-190625476	046_Vip_Gaba
chr4:82506830-82511516	046_Vip_Gaba
chr11:114181337-114185120	046_Vip_Gaba
chr1:74083038-74093059	046_Vip_Gaba
chr16:97271245-97272795	046_Vip_Gaba
chr16:19475039-19479748	046_Vip_Gaba
chr1:128831589-128834380	046_Vip_Gaba
chr12:15597720-15599441	046_Vip_Gaba
chr8:120011532-120015890	046_Vip_Gaba
chr10:62390156-62393805	046_Vip_Gaba
chr17:49170666-49173913	046_Vip_Gaba
chr8:89299305-89303675	046_Vip_Gaba
chr9:119529692-119539436	046_Vip_Gaba
chr15:72296883-72301601	046_Vip_Gaba
chr1:89411687-89414890	046_Vip_Gaba
chr11:43835099-43838617	046_Vip_Gaba
chr19:58239496-58245549	046_Vip_Gaba
chr7:129251104-129258119	046_Vip_Gaba
chr1:190714040-190718204	046_Vip_Gaba
chr7:107477640-107481002	046_Vip_Gaba
chr5:15949678-15951735	046_Vip_Gaba
chr8:105376999-105384350	046_Vip_Gaba
chr7:128344410-128347723	046_Vip_Gaba
chr5:15933015-15936282	046_Vip_Gaba
chr1:190396443-190398005	046_Vip_Gaba
chr2:29549495-29555201	046_Vip_Gaba
chr13:8548268-8552005	046_Vip_Gaba
chr3:145983573-145989507	046_Vip_Gaba
chr13:8754465-8755433	046_Vip_Gaba
chr1:190293503-190296586	046_Vip_Gaba
chr7:131620996-131627647	046_Vip_Gaba
chr17:29878254-29881886	046_Vip_Gaba
chr3:39492417-39494955	046_Vip_Gaba
chr12:16150083-16153762	046_Vip_Gaba
chr5:15991188-15992788	046_Vip_Gaba
chr11:114016121-114020623	046_Vip_Gaba
chr2:153068942-153073045	046_Vip_Gaba
chr9:112141191-112142707	046_Vip_Gaba
chr13:56391586-56397006	046_Vip_Gaba
chr12:16283418-16286460	046_Vip_Gaba
chr7:46437006-46438643	046_Vip_Gaba
chr12:15887646-15891471	046_Vip_Gaba
chr9:112522422-112524997	046_Vip_Gaba
chr4:102631371-102635819	046_Vip_Gaba
chr11:5243846-5245977	046_Vip_Gaba
chr14:28532846-28538312	046_Vip_Gaba
chr11:98345308-98350629	046_Vip_Gaba
chr11:53112786-53117479	046_Vip_Gaba
chr19:58314230-58319079	046_Vip_Gaba
chr11:8467618-8470285	046_Vip_Gaba
chr3:39787561-39792129	046_Vip_Gaba
chr7:107456785-107458964	046_Vip_Gaba
chr1:126490688-126493805	046_Vip_Gaba
chr6:55920465-55922312	046_Vip_Gaba
chr6:51847366-51849936	046_Vip_Gaba
chr9:112230973-112232825	046_Vip_Gaba
chr1:177644625-177646624	046_Vip_Gaba
chr13:33671113-33674743	046_Vip_Gaba
chr9:112514336-112518353	046_Vip_Gaba
chr1:190126527-190130657	046_Vip_Gaba
chr1:154425151-154427121	046_Vip_Gaba
chr1:52007059-52010014	046_Vip_Gaba
chr10:112329441-112332166	046_Vip_Gaba
chr15:97379282-97386270	046_Vip_Gaba
chr1:73971313-73975481	046_Vip_Gaba
chr10:18339691-18347478	046_Vip_Gaba
chr11:52739348-52740621	046_Vip_Gaba
chr12:109437542-109447624	046_Vip_Gaba
chr12:99131723-99134045	046_Vip_Gaba
chr12:86570426-86578528	046_Vip_Gaba
chr1:89433992-89437957	046_Vip_Gaba
chr9:86604305-86606297	046_Vip_Gaba
chr2:152990948-152994330	046_Vip_Gaba
chr1:177404463-177407375	046_Vip_Gaba
chr12:80323782-80327527	046_Vip_Gaba
chr13:8411237-8414300	046_Vip_Gaba
chr1:190493801-190501052	046_Vip_Gaba
chr1:187007734-187010309	046_Vip_Gaba
chr17:28139820-28147808	046_Vip_Gaba
chr7:107437602-107439573	046_Vip_Gaba
chr7:107486801-107490393	046_Vip_Gaba
chr1:125637858-125641139	046_Vip_Gaba
chr1:41604920-41608901	046_Vip_Gaba
chr1:186860483-186861824	046_Vip_Gaba
chr15:94253048-94259197	046_Vip_Gaba
chr12:15720852-15724212	046_Vip_Gaba
chr11:5187698-5199283	046_Vip_Gaba
chr9:56784506-56788927	046_Vip_Gaba
chr1:190206868-190208911	046_Vip_Gaba
chr13:45216313-45218458	046_Vip_Gaba
chr19:48235880-48239542	046_Vip_Gaba
chr2:33712374-33716580	046_Vip_Gaba
chr9:26710395-26714637	046_Vip_Gaba
chr5:130597307-130598626	046_Vip_Gaba
chr7:141290509-141295553	046_Vip_Gaba
chr1:190756701-190758728	046_Vip_Gaba
chr12:15648257-15652390	046_Vip_Gaba
chr8:84715176-84717659	046_Vip_Gaba
chr11:43759174-43761618	046_Vip_Gaba
chr1:126921917-126927930	046_Vip_Gaba
chr13:101305152-101308000	046_Vip_Gaba
chr2:29556148-29560094	046_Vip_Gaba
chr14:25761557-25770869	046_Vip_Gaba
chr1:126601391-126607822	046_Vip_Gaba
chr3:3268612-3269754	046_Vip_Gaba
chr8:66917188-66920001	046_Vip_Gaba
chr17:31635259-31638546	046_Vip_Gaba
chr8:110166041-110170729	046_Vip_Gaba
chr4:152803363-152805990	046_Vip_Gaba
chr1:39497915-39500560	046_Vip_Gaba
chr15:54744791-54748205	046_Vip_Gaba
chr3:39459873-39463504	046_Vip_Gaba
chr7:70108298-70111224	046_Vip_Gaba
chr1:177416550-177421066	046_Vip_Gaba
chr2:151910870-151915513	046_Vip_Gaba
chr4:102643293-102645556	046_Vip_Gaba
chr2:165531114-165536668	046_Vip_Gaba
chr1:89400384-89406348	046_Vip_Gaba
chr3:39778963-39781351	046_Vip_Gaba
chr4:102569176-102570929	046_Vip_Gaba
chr15:86567404-86569203	046_Vip_Gaba
chr5:89846291-89848645	046_Vip_Gaba
chr6:114962849-114965506	046_Vip_Gaba
chr18:43207156-43208882	046_Vip_Gaba
chr19:58436533-58440438	046_Vip_Gaba
chr13:8535957-8539452	046_Vip_Gaba
chr1:186837332-186843790	046_Vip_Gaba
chr9:86736622-86739758	046_Vip_Gaba
chr1:177433386-177436010	046_Vip_Gaba
chr1:7629264-7630713	046_Vip_Gaba
chr9:54233661-54240261	046_Vip_Gaba
chr1:74015631-74019118	046_Vip_Gaba
chr5:78012392-78014130	046_Vip_Gaba
chr10:62372691-62377778	046_Vip_Gaba
chr1:128935463-128937417	046_Vip_Gaba
chr15:25299472-25302339	046_Vip_Gaba
chr4:59667840-59669833	046_Vip_Gaba
chr13:16018803-16021234	046_Vip_Gaba
chr9:112259559-112262190	046_Vip_Gaba
chr8:108360833-108367216	046_Vip_Gaba
chr19:52706371-52707452	046_Vip_Gaba
chr3:39199320-39200943	046_Vip_Gaba
chr12:83314577-83317040	046_Vip_Gaba
chr7:70589858-70593826	046_Vip_Gaba
chr8:89163271-89164865	046_Vip_Gaba
chr4:40355613-40358028	046_Vip_Gaba
chr8:89304443-89310090	046_Vip_Gaba
chr12:16320909-16322199	046_Vip_Gaba
chr5:16012607-16015923	046_Vip_Gaba
chr7:70113668-70122266	046_Vip_Gaba
chr11:111202783-111203756	046_Vip_Gaba
chr11:52632760-52638934	046_Vip_Gaba
chr12:15783745-15788693	046_Vip_Gaba
chr13:8384342-8387138	046_Vip_Gaba
chr4:102493073-102495461	046_Vip_Gaba
chr10:4552917-4560132	046_Vip_Gaba
chr10:18428000-18433617	046_Vip_Gaba
chr8:89141251-89145724	046_Vip_Gaba
chr1:33507327-33509750	046_Vip_Gaba
chr13:56417100-56423725	046_Vip_Gaba
chr9:54043049-54045009	046_Vip_Gaba
chr11:114032581-114034635	046_Vip_Gaba
chr3:96194027-96195576	046_Vip_Gaba
chr12:16434050-16437141	046_Vip_Gaba
chr1:89451167-89454169	046_Vip_Gaba
chr2:64724713-64727400	046_Vip_Gaba
chr1:177596917-177599441	046_Vip_Gaba
chr8:84741841-84747554	046_Vip_Gaba
chr11:114246554-114249660	046_Vip_Gaba
chr1:190196147-190198279	046_Vip_Gaba
chr13:30186371-30187167	046_Vip_Gaba
chr11:53454970-53458545	046_Vip_Gaba
chr15:101076901-101082248	046_Vip_Gaba
chr13:8627683-8629122	046_Vip_Gaba
chr11:119405671-119407642	046_Vip_Gaba
chr4:23836593-23838911	046_Vip_Gaba
chr12:83480414-83481950	046_Vip_Gaba
chr9:85841679-85844978	046_Vip_Gaba
chr1:89515191-89518762	046_Vip_Gaba
chr8:89469098-89471338	046_Vip_Gaba
chr5:77400310-77408279	046_Vip_Gaba
chr14:28810210-28813314	046_Vip_Gaba
chr19:44820469-44824275	046_Vip_Gaba
chr13:56424905-56431911	046_Vip_Gaba
chr12:16164906-16166708	046_Vip_Gaba
chr15:97337481-97344441	046_Vip_Gaba
chr15:26959914-26962958	046_Vip_Gaba
chr2:172909598-172912529	046_Vip_Gaba
chr1:125641558-125647070	046_Vip_Gaba
chr1:190267898-190270617	046_Vip_Gaba
chr4:102470196-102471813	046_Vip_Gaba
chr11:44154893-44157394	046_Vip_Gaba
chr3:105687229-105688474	046_Vip_Gaba
chr2:119318727-119326823	046_Vip_Gaba
chr2:172879777-172883968	046_Vip_Gaba
chr10:66109578-66113342	046_Vip_Gaba
chr8:89314752-89315760	046_Vip_Gaba
chr10:61594071-61597769	046_Vip_Gaba
chr4:139090464-139092594	046_Vip_Gaba
chr11:66566687-66569752	046_Vip_Gaba
chr14:25304165-25309087	046_Vip_Gaba
chr6:114946593-114948714	046_Vip_Gaba
chr5:16038404-16040624	046_Vip_Gaba
chr9:58850116-58852701	046_Vip_Gaba
chr1:190339601-190342903	046_Vip_Gaba
chr12:16346060-16348845	046_Vip_Gaba
chr1:125769116-125770986	046_Vip_Gaba
chr14:56276824-56281306	046_Vip_Gaba
chr4:97787370-97789525	046_Vip_Gaba
chr5:16676354-16678774	046_Vip_Gaba
chr2:165652027-165656046	046_Vip_Gaba
chr2:105400332-105401893	046_Vip_Gaba
chr1:177408197-177414172	046_Vip_Gaba
chr2:30051653-30054749	046_Vip_Gaba
chr13:8614168-8615321	046_Vip_Gaba
chr9:26728963-26730780	046_Vip_Gaba
chr2:29235977-29242797	046_Vip_Gaba
chr2:54081336-54086908	046_Vip_Gaba
chr4:152737574-152740321	046_Vip_Gaba
chr11:114204736-114206220	046_Vip_Gaba
chr15:44083404-44085426	046_Vip_Gaba
chr9:36641153-36644099	046_Vip_Gaba
chr2:34096595-34099769	046_Vip_Gaba
chr4:102138213-102140643	046_Vip_Gaba
chr16:95594927-95597673	046_Vip_Gaba
chr3:39784462-39786870	046_Vip_Gaba
chr14:31130035-31132586	046_Vip_Gaba
chr1:129001344-129004750	046_Vip_Gaba
chr1:190162657-190164670	046_Vip_Gaba
chr11:57290057-57291921	046_Vip_Gaba
chr7:133437569-133439810	046_Vip_Gaba
chr15:72268745-72272027	046_Vip_Gaba
chr13:45222041-45227575	046_Vip_Gaba
chr2:147469887-147473895	046_Vip_Gaba
chr17:36198102-36204662	046_Vip_Gaba
chr16:97016624-97019155	046_Vip_Gaba
chr13:8270693-8273321	046_Vip_Gaba
chr12:16053943-16055705	046_Vip_Gaba
chr3:46490218-46491138	046_Vip_Gaba
chr4:82503930-82506207	046_Vip_Gaba
chr9:23032167-23038306	046_Vip_Gaba
chr10:18391478-18393830	046_Vip_Gaba
chr3:102192421-102195809	046_Vip_Gaba
chr7:107937589-107939779	046_Vip_Gaba
chr16:96756579-96760241	046_Vip_Gaba
chr1:157069751-157071398	046_Vip_Gaba
chr2:112729289-112731357	046_Vip_Gaba
chr7:70286003-70294365	046_Vip_Gaba
chr18:76465212-76471125	046_Vip_Gaba
chr9:22813619-22817312	046_Vip_Gaba
chr9:56718048-56722747	046_Vip_Gaba
chr4:9114357-9120285	046_Vip_Gaba
chr12:87098217-87102825	046_Vip_Gaba
chr2:26603205-26605800	046_Vip_Gaba
chr1:128929668-128933005	046_Vip_Gaba
chr4:97777212-97781136	046_Vip_Gaba
chr16:97311437-97314937	046_Vip_Gaba
chr7:145121352-145123059	046_Vip_Gaba
chr9:16950721-16951900	046_Vip_Gaba
chr9:42772603-42775832	046_Vip_Gaba
chr11:5144541-5149695	046_Vip_Gaba
chr16:43658933-43660641	046_Vip_Gaba
chr7:16474415-16478746	046_Vip_Gaba
chr2:113053549-113054980	046_Vip_Gaba
chr14:28961593-28965418	046_Vip_Gaba
chr9:64508234-64513448	046_Vip_Gaba
chr8:89011417-89013865	046_Vip_Gaba
chr10:66274550-66278131	046_Vip_Gaba
chr1:128981063-128983145	046_Vip_Gaba
chr8:89270848-89275174	046_Vip_Gaba
chr19:8987377-8995542	046_Vip_Gaba
chr11:110594135-110600046	046_Vip_Gaba
chr13:103244817-103250106	046_Vip_Gaba
chr1:125871300-125874066	046_Vip_Gaba
chr6:38108679-38110186	046_Vip_Gaba
chr15:78841317-78845172	046_Vip_Gaba
chr7:108588458-108590382	046_Vip_Gaba
chr15:19862788-19863692	046_Vip_Gaba
chr3:69797010-69803374	046_Vip_Gaba
chr3:60120158-60123003	046_Vip_Gaba
chr4:137792793-137797182	046_Vip_Gaba
chr15:97312043-97316348	046_Vip_Gaba
chr1:154956097-154960635	046_Vip_Gaba
chr10:66643445-66645867	046_Vip_Gaba
chr4:109647028-109650109	046_Vip_Gaba
chr5:16255880-16257681	046_Vip_Gaba
chr15:94228895-94230387	046_Vip_Gaba
chr18:80390086-80392888	046_Vip_Gaba
chr15:94194607-94196837	046_Vip_Gaba
chr12:26484796-26487088	046_Vip_Gaba
chr14:70553158-70556314	046_Vip_Gaba
chr4:152904609-152906527	046_Vip_Gaba
chr10:18410664-18413075	046_Vip_Gaba
chr5:58412059-58414099	046_Vip_Gaba
chr13:8704057-8706873	046_Vip_Gaba
chr9:58858361-58864625	046_Vip_Gaba
chr8:89310883-89314418	046_Vip_Gaba
chr1:126345363-126347805	046_Vip_Gaba
chr1:190273278-190278860	046_Vip_Gaba
chr1:41145889-41148231	046_Vip_Gaba
chr11:43814573-43817459	046_Vip_Gaba
chr7:29077344-29080719	046_Vip_Gaba
chr19:38479972-38483565	046_Vip_Gaba
chr2:19160751-19162547	046_Vip_Gaba
chr1:125796041-125797782	046_Vip_Gaba
chr1:190198818-190201631	046_Vip_Gaba
chr8:95712743-95714997	046_Vip_Gaba
chr7:133442698-133444522	046_Vip_Gaba
chr4:43955561-43958734	046_Vip_Gaba
chr6:146123495-146125466	046_Vip_Gaba
chr12:32765508-32767361	046_Vip_Gaba
chr18:32559453-32561589	046_Vip_Gaba
chr13:56386277-56388133	046_Vip_Gaba
chr11:114232950-114235207	046_Vip_Gaba
chr10:60634350-60641576	046_Vip_Gaba
chr15:94261578-94263447	046_Vip_Gaba
chr9:54281691-54287788	046_Vip_Gaba
chr13:45355024-45359685	046_Vip_Gaba
chr2:107911646-107913135	046_Vip_Gaba
chr11:114224531-114229580	046_Vip_Gaba
chr11:113833963-113835729	046_Vip_Gaba
chr13:78170943-78174265	046_Vip_Gaba
chr7:107568915-107570621	046_Vip_Gaba
chr9:56607915-56610042	046_Vip_Gaba
chr1:190239296-190242943	046_Vip_Gaba
chr11:44183952-44186061	046_Vip_Gaba
chr13:114741821-114743779	046_Vip_Gaba
chr9:98187612-98191737	046_Vip_Gaba
chr9:112237476-112240679	046_Vip_Gaba
chr11:43947058-43949557	046_Vip_Gaba
chr4:36949219-36954618	046_Vip_Gaba
chr7:55529899-55533385	046_Vip_Gaba
chr1:82633130-82637982	046_Vip_Gaba
chr11:59311244-59315068	046_Vip_Gaba
chr4:81459063-81462278	046_Vip_Gaba
chr1:153664609-153667241	046_Vip_Gaba
chr7:128958045-128960165	046_Vip_Gaba
chr1:181876552-181879738	046_Vip_Gaba
chr17:25516139-25519934	046_Vip_Gaba
chr2:92673286-92676644	046_Vip_Gaba
chr6:146114628-146115707	046_Vip_Gaba
chr2:34227330-34230432	046_Vip_Gaba
chr1:182609132-182611481	046_Vip_Gaba
chr15:72262004-72265260	046_Vip_Gaba
chr15:7479034-7482745	046_Vip_Gaba
chr11:50506332-50509441	046_Vip_Gaba
chr13:45209087-45210959	046_Vip_Gaba
chr6:132320824-132321703	046_Vip_Gaba
chr4:153054562-153058178	046_Vip_Gaba
chr9:48888668-48890632	046_Vip_Gaba
chr13:60165935-60167779	046_Vip_Gaba
chr18:80295383-80296376	046_Vip_Gaba
chr9:113617135-113621425	046_Vip_Gaba
chr15:72407656-72409643	046_Vip_Gaba
chr16:12874835-12876178	046_Vip_Gaba
chr13:102669346-102671817	046_Vip_Gaba
chr4:153038741-153043977	046_Vip_Gaba
chr4:81568458-81570931	046_Vip_Gaba
chr8:108464922-108467825	046_Vip_Gaba
chr8:81156384-81157699	046_Vip_Gaba
chr9:53994175-54000399	046_Vip_Gaba
chr7:107444684-107446831	046_Vip_Gaba
chr1:125901651-125905027	046_Vip_Gaba
chr19:22352923-22354469	046_Vip_Gaba
chr7:107566700-107568447	046_Vip_Gaba
chr4:97859152-97861818	046_Vip_Gaba
chr18:58694881-58703568	046_Vip_Gaba
chr11:114179013-114180896	046_Vip_Gaba
chr13:48433959-48440285	046_Vip_Gaba
chr4:40374269-40376733	046_Vip_Gaba
chr10:82554585-82557044	046_Vip_Gaba
chr5:124806395-124808549	046_Vip_Gaba
chr7:128352814-128359954	046_Vip_Gaba
chr7:107237821-107239437	046_Vip_Gaba
chr8:6222678-6223979	046_Vip_Gaba
chr9:86641190-86643305	046_Vip_Gaba
chr13:101784819-101787097	046_Vip_Gaba
chr2:33965513-33970580	046_Vip_Gaba
chr18:76565074-76567016	046_Vip_Gaba
chr15:87232003-87233907	046_Vip_Gaba
chr13:8534424-8535764	046_Vip_Gaba
chr4:82681098-82685261	046_Vip_Gaba
chr9:56656827-56659466	046_Vip_Gaba
chr2:29227441-29232076	046_Vip_Gaba
chr16:18111188-18114032	046_Vip_Gaba
chr9:26678231-26679767	046_Vip_Gaba
chr4:153924808-153926217	046_Vip_Gaba
chr13:59938856-59943416	046_Vip_Gaba
chr11:53162769-53166181	046_Vip_Gaba
chr7:73290494-73294678	046_Vip_Gaba
chr6:72185613-72190955	046_Vip_Gaba
chr1:177555285-177558171	046_Vip_Gaba
chr11:113941151-113945353	046_Vip_Gaba
chr14:29041238-29042899	046_Vip_Gaba
chr18:76670501-76679561	046_Vip_Gaba
chr10:8517128-8519671	046_Vip_Gaba
chr11:73906205-73907843	046_Vip_Gaba
chr5:130502385-130505248	046_Vip_Gaba
chr6:90331918-90332955	046_Vip_Gaba
chr11:111022155-111023963	046_Vip_Gaba
chr8:109250222-109252957	046_Vip_Gaba
chr5:118868990-118871794	046_Vip_Gaba
chr4:58112377-58114141	046_Vip_Gaba
chr19:48519277-48520997	046_Vip_Gaba
chr11:5201617-5206034	046_Vip_Gaba
chr13:102638677-102640727	046_Vip_Gaba
chr9:18671804-18672951	046_Vip_Gaba
chr19:58375630-58379584	046_Vip_Gaba
chr6:125637516-125639605	046_Vip_Gaba
chr13:6997904-7000873	046_Vip_Gaba
chr18:58663694-58666162	046_Vip_Gaba
chr9:112207461-112208659	046_Vip_Gaba
chr1:40678892-40684275	046_Vip_Gaba
chr4:102134418-102137652	046_Vip_Gaba
chr1:155005070-155008702	046_Vip_Gaba
chr8:21946412-21948428	046_Vip_Gaba
chr1:190451390-190455376	046_Vip_Gaba
chr3:29036063-29039390	046_Vip_Gaba
chr3:52154799-52157754	046_Vip_Gaba
chr8:84733128-84735838	046_Vip_Gaba
chr1:74107855-74114138	046_Vip_Gaba
chr5:35044271-35050016	046_Vip_Gaba
chr15:97393802-97395859	046_Vip_Gaba
chr5:133684866-133687131	046_Vip_Gaba
chr10:42611564-42615813	046_Vip_Gaba
chr7:121473176-121474638	046_Vip_Gaba
chr1:171384270-171390909	046_Vip_Gaba
chr9:26721491-26722484	046_Vip_Gaba
chr15:52437616-52440007	046_Vip_Gaba
chr13:60129297-60133032	046_Vip_Gaba
chr4:152724186-152725584	046_Vip_Gaba
chr9:61098401-61100339	046_Vip_Gaba
chr2:101531120-101534081	046_Vip_Gaba
chr13:15486981-15488934	046_Vip_Gaba
chr13:60095726-60098429	046_Vip_Gaba
chr9:56791414-56798291	046_Vip_Gaba
chr6:56527605-56529149	046_Vip_Gaba
chr7:118626707-118629067	046_Vip_Gaba
chr2:149106627-149110218	046_Vip_Gaba
chr13:45432576-45433760	046_Vip_Gaba
chr5:139841330-139842524	046_Vip_Gaba
chr1:126035889-126038714	046_Vip_Gaba
chr10:60779638-60781607	046_Vip_Gaba
chr12:15694669-15699864	046_Vip_Gaba
chr3:104709962-104715396	046_Vip_Gaba
chr12:26265261-26270028	046_Vip_Gaba
chr16:97277425-97279190	046_Vip_Gaba
chr2:114918029-114919334	046_Vip_Gaba
chr11:52713423-52717124	046_Vip_Gaba
chr9:121640585-121645556	046_Vip_Gaba
chr10:18524631-18527343	046_Vip_Gaba
chr1:126743644-126746140	046_Vip_Gaba
chr4:102161543-102163382	046_Vip_Gaba
chr1:77933356-77936807	046_Vip_Gaba
chr15:72283427-72286953	046_Vip_Gaba
chr19:13670551-13671942	046_Vip_Gaba
chr16:96994720-96997313	046_Vip_Gaba
chr15:56601659-56603810	046_Vip_Gaba
chr4:136172822-136178631	046_Vip_Gaba
chr1:92712706-92717021	046_Vip_Gaba
chr4:100799431-100802145	046_Vip_Gaba
chr10:3172165-3175899	046_Vip_Gaba
chr3:104674768-104675771	046_Vip_Gaba
chr19:58165354-58168249	046_Vip_Gaba
chr2:156837988-156843619	046_Vip_Gaba
chr6:72237813-72242643	046_Vip_Gaba
chr11:51403239-51405916	046_Vip_Gaba
chr4:32858726-32861751	046_Vip_Gaba
chr11:95096587-95098468	046_Vip_Gaba
chr13:8622743-8624219	046_Vip_Gaba
chr13:45193616-45195969	046_Vip_Gaba
chr7:73136804-73146473	046_Vip_Gaba
chr9:56882515-56887497	046_Vip_Gaba
chr2:34048542-34049817	046_Vip_Gaba
chr14:46049230-46051249	046_Vip_Gaba
chr2:130361014-130363067	046_Vip_Gaba
chr5:139907876-139915024	046_Vip_Gaba
chr1:190517137-190520076	046_Vip_Gaba
chr7:17059571-17063887	046_Vip_Gaba
chr11:113957000-113961227	046_Vip_Gaba
chr13:8540817-8543687	046_Vip_Gaba
chr5:48599074-48602101	046_Vip_Gaba
chr9:54010236-54012465	046_Vip_Gaba
chr16:35557441-35559307	046_Vip_Gaba
chr9:54063037-54064726	046_Vip_Gaba
chr13:8260647-8262252	046_Vip_Gaba
chr11:5260800-5262421	046_Vip_Gaba
chr5:141710413-141712026	046_Vip_Gaba
chr2:180221630-180231399	046_Vip_Gaba
chr19:48998983-48999939	046_Vip_Gaba
chr4:96805685-96809117	046_Vip_Gaba
chr9:23003920-23007135	046_Vip_Gaba
chr4:8861527-8862995	046_Vip_Gaba
chr4:102479765-102481896	046_Vip_Gaba
chr6:3895089-3899757	046_Vip_Gaba
chr1:125717258-125721864	046_Vip_Gaba
chr1:92644699-92648065	046_Vip_Gaba
chr1:125867850-125871296	046_Vip_Gaba
chr9:60922955-60925805	046_Vip_Gaba
chr8:110149891-110151224	046_Vip_Gaba
chr11:44001569-44004172	046_Vip_Gaba
chr11:52670559-52673406	046_Vip_Gaba
chr10:18445268-18446620	046_Vip_Gaba
chr1:82583683-82588729	046_Vip_Gaba
chr10:92817647-92819991	046_Vip_Gaba
chr13:102635676-102638220	046_Vip_Gaba
chr19:48649834-48650963	046_Vip_Gaba
chr14:29440420-29443882	046_Vip_Gaba
chr8:66456623-66458227	046_Vip_Gaba
chr9:58821002-58823454	046_Vip_Gaba
chr12:84648494-84655880	046_Vip_Gaba
chr7:124044798-124049103	046_Vip_Gaba
chr14:24926564-24928704	046_Vip_Gaba
chr1:190459754-190464091	046_Vip_Gaba
chr11:114483289-114488116	046_Vip_Gaba
chr8:89557458-89561377	046_Vip_Gaba
chr1:126411716-126413019	046_Vip_Gaba
chr13:103120428-103122712	046_Vip_Gaba
chr15:72277341-72278778	046_Vip_Gaba
chr8:25480460-25484967	046_Vip_Gaba
chr13:56273336-56277871	046_Vip_Gaba
chr7:107453103-107456040	046_Vip_Gaba
chr14:28514450-28519001	046_Vip_Gaba
chr5:125001928-125005466	046_Vip_Gaba
chr8:66696818-66699985	046_Vip_Gaba
chr7:107559574-107562661	046_Vip_Gaba
chr5:130571502-130573399	046_Vip_Gaba
chr9:23227238-23231335	046_Vip_Gaba
chr1:44550148-44553077	046_Vip_Gaba
chr3:39208610-39212060	046_Vip_Gaba
chr6:119540365-119543568	046_Vip_Gaba
chr19:54046672-54052731	046_Vip_Gaba
chr1:89445056-89446282	046_Vip_Gaba
chr10:87432505-87435237	046_Vip_Gaba
chr10:87725101-87726874	046_Vip_Gaba
chr1:177731390-177738046	046_Vip_Gaba
chr17:32576133-32580261	046_Vip_Gaba
chr2:151997929-152002144	046_Vip_Gaba
chr9:54248897-54250770	046_Vip_Gaba
chr1:75366822-75370672	046_Vip_Gaba
chr6:64678997-64682501	046_Vip_Gaba
chr2:34085208-34086354	046_Vip_Gaba
chr11:52647391-52652323	046_Vip_Gaba
chr3:39008637-39010840	046_Vip_Gaba
chr11:66740958-66743375	046_Vip_Gaba
chr1:89438276-89440083	046_Vip_Gaba
chr17:87353530-87359443	046_Vip_Gaba
chr6:96551366-96552888	046_Vip_Gaba
chr1:125753286-125756497	046_Vip_Gaba
chr8:78463632-78465709	046_Vip_Gaba
chr9:46442076-46445345	046_Vip_Gaba
chr8:123125801-123128748	046_Vip_Gaba
chr5:134327707-134331506	046_Vip_Gaba
chr8:76766961-76769113	046_Vip_Gaba
chr11:96577965-96579223	046_Vip_Gaba
chr11:53023432-53027383	046_Vip_Gaba
chr13:102446846-102447952	046_Vip_Gaba
chr17:12633970-12640391	046_Vip_Gaba
chr16:97032947-97034651	046_Vip_Gaba
chr4:106077358-106081990	046_Vip_Gaba
chr8:110159950-110165998	046_Vip_Gaba
chr13:6753812-6755981	046_Vip_Gaba
chr7:121254177-121255608	046_Vip_Gaba
chr8:108468426-108470283	046_Vip_Gaba
chr8:80513607-80516600	046_Vip_Gaba
chr19:48514040-48516638	046_Vip_Gaba
chr15:72337246-72338593	046_Vip_Gaba
chr4:40494681-40497003	046_Vip_Gaba
chr12:16522072-16524006	046_Vip_Gaba
chr9:54060253-54062061	046_Vip_Gaba
chr2:113109953-113111325	046_Vip_Gaba
chr12:80997888-81001079	046_Vip_Gaba
chr8:88996286-88998376	046_Vip_Gaba
chr8:89294010-89295877	046_Vip_Gaba
chr9:120732369-120734324	046_Vip_Gaba
chr1:190036159-190040532	046_Vip_Gaba
chr16:95462518-95464289	046_Vip_Gaba
chr15:78601737-78603143	046_Vip_Gaba
chr8:108753284-108756694	046_Vip_Gaba
chr5:29015692-29018464	046_Vip_Gaba
chr15:45456466-45459337	046_Vip_Gaba
chr12:16170188-16171635	046_Vip_Gaba
chr9:56744140-56747669	046_Vip_Gaba
chr17:87304977-87306819	046_Vip_Gaba
chr13:70334480-70336892	046_Vip_Gaba
chr16:35453259-35454741	046_Vip_Gaba
chr1:187048375-187049991	046_Vip_Gaba
chr13:30258310-30260425	046_Vip_Gaba
chr11:57308822-57311352	046_Vip_Gaba
chr11:64109999-64113001	046_Vip_Gaba
chr10:62230320-62238137	046_Vip_Gaba
chr1:41130729-41133839	046_Vip_Gaba
chr1:186843807-186846008	046_Vip_Gaba
chr14:28795360-28797051	046_Vip_Gaba
chr15:97369242-97371192	046_Vip_Gaba
chr3:134772826-134774715	046_Vip_Gaba
chr8:105390171-105392660	046_Vip_Gaba
chr7:35163236-35168444	046_Vip_Gaba
chr11:115834616-115840231	046_Vip_Gaba
chr14:29432667-29433979	046_Vip_Gaba
chr11:93532822-93534581	046_Vip_Gaba
chr4:78587711-78590365	046_Vip_Gaba
chr16:94016442-94018067	046_Vip_Gaba
chr9:49121029-49122426	046_Vip_Gaba
chr9:54743259-54745300	046_Vip_Gaba
chr13:7584894-7589333	046_Vip_Gaba
chr12:15828348-15831476	046_Vip_Gaba
chr13:74112439-74114547	046_Vip_Gaba
chr13:38399982-38402241	046_Vip_Gaba
chr14:79669638-79671185	046_Vip_Gaba
chr18:83178998-83181554	046_Vip_Gaba
chr4:35307544-35310903	046_Vip_Gaba
chr14:64008462-64010109	046_Vip_Gaba
chr1:55881215-55885290	046_Vip_Gaba
chr4:82691494-82693879	046_Vip_Gaba
chr1:126378284-126379337	046_Vip_Gaba
chr15:101995467-101999609	046_Vip_Gaba
chr1:190760337-190763983	046_Vip_Gaba
chr5:112910385-112912829	046_Vip_Gaba
chr11:50565037-50566677	046_Vip_Gaba
chr15:94285512-94288374	046_Vip_Gaba
chr13:16025006-16027838	046_Vip_Gaba
chr2:105532586-105533453	046_Vip_Gaba
chr4:33549900-33551625	046_Vip_Gaba
chr11:44148315-44149734	046_Vip_Gaba
chr2:170468835-170471374	046_Vip_Gaba
chr9:56673780-56676058	046_Vip_Gaba
chr1:190434270-190440236	046_Vip_Gaba
chr16:96938772-96941248	046_Vip_Gaba
chr12:15844610-15847750	046_Vip_Gaba
chr14:24920377-24925055	046_Vip_Gaba
chr7:73301344-73304330	046_Vip_Gaba
chr9:77530766-77533199	046_Vip_Gaba
chr1:89416194-89418937	046_Vip_Gaba
chr9:86729829-86731435	046_Vip_Gaba
chr17:26429464-26430899	046_Vip_Gaba
chr2:146669324-146671280	046_Vip_Gaba
chr1:5320503-5322699	046_Vip_Gaba
chr13:9196765-9200051	046_Vip_Gaba
chr10:62171879-62174051	046_Vip_Gaba
chr13:56278351-56280975	046_Vip_Gaba
chr8:88778167-88782629	046_Vip_Gaba
chr10:128932584-128936580	046_Vip_Gaba
chr1:128967499-128972695	046_Vip_Gaba
chr2:29599411-29602406	046_Vip_Gaba
chr1:74799112-74801055	046_Vip_Gaba
chr15:26901915-26903933	046_Vip_Gaba
chr17:56807830-56809318	046_Vip_Gaba
chr13:56264864-56266888	046_Vip_Gaba
chr9:106613961-106615936	046_Vip_Gaba
chr19:48398586-48399946	046_Vip_Gaba
chr13:45436735-45440305	046_Vip_Gaba
chr8:108245386-108250106	046_Vip_Gaba
chr12:113420815-113422339	046_Vip_Gaba
chr1:7667382-7670456	046_Vip_Gaba
chr12:16497191-16500397	046_Vip_Gaba
chr16:96874687-96877319	046_Vip_Gaba
chr3:145214894-145218603	046_Vip_Gaba
chr13:8713601-8715081	046_Vip_Gaba
chr1:126928845-126933934	046_Vip_Gaba
chr1:172339250-172342107	046_Vip_Gaba
chr1:154397074-154398382	046_Vip_Gaba
chr1:79032330-79033556	046_Vip_Gaba
chr12:15795099-15797104	046_Vip_Gaba
chr9:48428070-48429047	046_Vip_Gaba
chr1:190590819-190596804	046_Vip_Gaba
chr4:58180825-58182293	046_Vip_Gaba
chr5:78007506-78010962	046_Vip_Gaba
chr1:190131529-190132755	046_Vip_Gaba
chr5:44710218-44712763	046_Vip_Gaba
chr6:72204317-72211692	046_Vip_Gaba
chr1:92615493-92620970	046_Vip_Gaba
chr7:144793349-144797010	046_Vip_Gaba
chr1:131017550-131020028	046_Vip_Gaba
chr13:70174280-70176691	046_Vip_Gaba
chr1:73990430-73994486	046_Vip_Gaba
chr14:14555290-14558847	046_Vip_Gaba
chr14:114944708-114945944	046_Vip_Gaba
chr8:66731225-66732898	046_Vip_Gaba
chr7:139960363-139961787	046_Vip_Gaba
chr1:177425994-177428707	046_Vip_Gaba
chr3:38880254-38883180	046_Vip_Gaba
chr9:54277053-54281087	046_Vip_Gaba
chr18:4790805-4794326	046_Vip_Gaba
chr16:38792559-38796482	046_Vip_Gaba
chr8:89527966-89530222	046_Vip_Gaba
chr8:89316710-89318527	046_Vip_Gaba
chr11:114240485-114243112	046_Vip_Gaba
chr10:76606360-76611403	046_Vip_Gaba
chr16:19391424-19393402	046_Vip_Gaba
chr4:82695190-82697835	046_Vip_Gaba
chr11:46244952-46246422	046_Vip_Gaba
chr13:70723404-70725676	046_Vip_Gaba
chr19:58249031-58251519	046_Vip_Gaba
chr5:15963408-15966684	046_Vip_Gaba
chr1:177715877-177719769	046_Vip_Gaba
chr10:87427182-87429991	046_Vip_Gaba
chr7:107907753-107909901	046_Vip_Gaba
chr12:54441985-54443472	046_Vip_Gaba
chr14:13647697-13649421	046_Vip_Gaba
chr14:22499261-22503289	046_Vip_Gaba
chr4:62849265-62852336	046_Vip_Gaba
chr15:52410207-52414023	046_Vip_Gaba
chr1:125874782-125876366	046_Vip_Gaba
chr14:29700147-29701787	046_Vip_Gaba
chr1:186863140-186865269	046_Vip_Gaba
chr8:117496683-117499751	046_Vip_Gaba
chr17:33585171-33587012	046_Vip_Gaba
chr8:108743124-108748718	046_Vip_Gaba
chr15:87479665-87481650	046_Vip_Gaba
chr1:152399680-152401381	046_Vip_Gaba
chr8:89378346-89379984	046_Vip_Gaba
chr12:16329995-16332540	046_Vip_Gaba
chr15:72155212-72159439	046_Vip_Gaba
chr7:129290532-129293498	046_Vip_Gaba
chr11:114252886-114260965	046_Vip_Gaba
chr11:52848214-52852053	046_Vip_Gaba
chr3:26704557-26709416	046_Vip_Gaba
chr4:102124704-102126374	046_Vip_Gaba
chr14:29805281-29807515	046_Vip_Gaba
chr19:41107928-41110158	046_Vip_Gaba
chr4:83096194-83100921	046_Vip_Gaba
chr13:7627938-7630297	046_Vip_Gaba
chr14:114917368-114919439	046_Vip_Gaba
chr6:96471542-96475121	046_Vip_Gaba
chr7:68593640-68595553	046_Vip_Gaba
chr2:146107186-146110018	046_Vip_Gaba
chr19:15516631-15518387	046_Vip_Gaba
chr8:79212197-79214808	046_Vip_Gaba
chr2:169851946-169854879	046_Vip_Gaba
chr16:35582646-35586544	046_Vip_Gaba
chr18:14312685-14316947	046_Vip_Gaba
chr1:91365505-91367658	046_Vip_Gaba
chr6:131752626-131754343	046_Vip_Gaba
chr9:53775476-53777863	046_Vip_Gaba
chr14:114790940-114792296	046_Vip_Gaba
chr15:88469781-88472848	046_Vip_Gaba
chr8:108936716-108938453	046_Vip_Gaba
chr19:6846649-6851888	046_Vip_Gaba
chr4:102476935-102479540	046_Vip_Gaba
chr2:53263284-53265261	046_Vip_Gaba
chr1:165809398-165815813	046_Vip_Gaba
chr9:20045689-20046754	046_Vip_Gaba
chr9:35400051-35405771	046_Vip_Gaba
chr3:50255224-50257361	046_Vip_Gaba
chr14:106782030-106783820	046_Vip_Gaba
chr11:117809212-117811256	046_Vip_Gaba
chr13:7531600-7533999	046_Vip_Gaba
chr6:87732143-87734261	046_Vip_Gaba
chr16:97261258-97265656	046_Vip_Gaba
chr14:49127086-49128469	046_Vip_Gaba
chr1:56990147-56992059	046_Vip_Gaba
chr3:46446622-46448440	046_Vip_Gaba
chr4:105181300-105183674	046_Vip_Gaba
chr5:15975580-15978615	046_Vip_Gaba
chr10:108774775-108776328	046_Vip_Gaba
chr13:8527073-8529115	046_Vip_Gaba
chr9:43383418-43387415	046_Vip_Gaba
chr3:115459704-115461724	046_Vip_Gaba
chr17:49817317-49819206	046_Vip_Gaba
chr1:177471459-177473773	046_Vip_Gaba
chr3:39798464-39800338	046_Vip_Gaba
chr6:24935354-24937737	046_Vip_Gaba
chr2:154166443-154173019	046_Vip_Gaba
chr3:53782007-53784227	046_Vip_Gaba
chr8:43126810-43129900	046_Vip_Gaba
chr13:3320487-3322377	046_Vip_Gaba
chr1:128877668-128878868	046_Vip_Gaba
chr11:114705627-114707847	046_Vip_Gaba
chr11:18953496-18955231	046_Vip_Gaba
chr3:145961110-145966316	046_Vip_Gaba
chr14:28826391-28828187	046_Vip_Gaba
chr14:32379554-32385195	046_Vip_Gaba
chr8:19540389-19542295	046_Vip_Gaba
chr14:13904885-13907132	046_Vip_Gaba
chr5:143362450-143365457	046_Vip_Gaba
chr18:87420927-87421872	046_Vip_Gaba
chr10:66289706-66294152	046_Vip_Gaba
chr8:3866112-3867310	046_Vip_Gaba
chr9:43417264-43421153	046_Vip_Gaba
chr16:35623358-35626781	046_Vip_Gaba
chr2:34102980-34105509	046_Vip_Gaba
chr5:130408658-130412415	046_Vip_Gaba
chr18:43436538-43439518	046_Vip_Gaba
chr1:157075951-157077501	046_Vip_Gaba
chr11:12125784-12127813	046_Vip_Gaba
chr8:87177398-87180366	046_Vip_Gaba
chr11:53094653-53096616	046_Vip_Gaba
chr10:18437050-18439985	046_Vip_Gaba
chr2:180416344-180423166	046_Vip_Gaba
chr3:130911864-130916079	046_Vip_Gaba
chr1:41289012-41292165	046_Vip_Gaba
chr11:83717152-83719464	046_Vip_Gaba
chr13:18167832-18170327	046_Vip_Gaba
chr9:119050817-119054993	046_Vip_Gaba
chr11:111065328-111067011	046_Vip_Gaba
chr9:14534926-14536847	046_Vip_Gaba
chr12:81008597-81009547	046_Vip_Gaba
chr12:16461317-16462540	046_Vip_Gaba
chr12:91859103-91860781	046_Vip_Gaba
chr16:97100056-97102343	046_Vip_Gaba
chr1:190562228-190567757	046_Vip_Gaba
chr9:23011841-23012897	046_Vip_Gaba
chr12:16416092-16419205	046_Vip_Gaba
chr18:11582329-11583433	046_Vip_Gaba
chr1:73968442-73970891	046_Vip_Gaba
chr11:114185457-114188698	046_Vip_Gaba
chr6:64689506-64691764	046_Vip_Gaba
chr10:8645362-8646831	046_Vip_Gaba
chr15:26942347-26943966	046_Vip_Gaba
chr16:97163920-97166799	046_Vip_Gaba
chr11:43783257-43785182	046_Vip_Gaba
chr9:109771232-109777314	046_Vip_Gaba
chr2:36804673-36806302	046_Vip_Gaba
chr10:97500240-97502082	046_Vip_Gaba
chr4:98091033-98095572	046_Vip_Gaba
chr1:190087910-190090901	046_Vip_Gaba
chr1:177517300-177519348	046_Vip_Gaba
chr9:113439995-113446528	046_Vip_Gaba
chr14:18238310-18239859	046_Vip_Gaba
chr14:48624958-48627234	046_Vip_Gaba
chr7:109843829-109846871	046_Vip_Gaba
chr4:82644542-82647580	046_Vip_Gaba
chr8:108531346-108532926	046_Vip_Gaba
chr13:8599737-8601997	046_Vip_Gaba
chr1:189990880-189992868	046_Vip_Gaba
chr12:87570906-87573432	046_Vip_Gaba
chr12:5763348-5765479	046_Vip_Gaba
chr1:190416119-190421192	046_Vip_Gaba
chr4:117484058-117487239	046_Vip_Gaba
chr1:125891050-125892360	046_Vip_Gaba
chr13:45283611-45286241	046_Vip_Gaba
chr15:85505972-85508927	046_Vip_Gaba
chr18:76127071-76128714	046_Vip_Gaba
chr9:86715256-86717559	046_Vip_Gaba
chr15:97374307-97379017	046_Vip_Gaba
chr14:59053238-59055548	046_Vip_Gaba
chr1:73005736-73007237	046_Vip_Gaba
chr12:54202328-54205525	046_Vip_Gaba
chr3:153973220-153974913	046_Vip_Gaba
chr9:14698289-14701578	046_Vip_Gaba
chr15:88072326-88075856	046_Vip_Gaba
chr13:13909015-13910904	046_Vip_Gaba
chr17:8387799-8391993	046_Vip_Gaba
chr15:25688295-25694321	046_Vip_Gaba
chr15:55641801-55646810	046_Vip_Gaba
chr11:12030960-12033298	046_Vip_Gaba
chr11:51478319-51481916	046_Vip_Gaba
chr7:131628149-131631309	046_Vip_Gaba
chr12:16381170-16384846	046_Vip_Gaba
chr19:58433921-58436216	046_Vip_Gaba
chr17:87344386-87345838	046_Vip_Gaba
chr15:88535010-88538477	046_Vip_Gaba
chr3:90864031-90865697	046_Vip_Gaba
chr2:93429824-93432107	046_Vip_Gaba
chr8:87745273-87748914	046_Vip_Gaba
chr1:89312846-89314871	046_Vip_Gaba
chr2:63559222-63560658	046_Vip_Gaba
chr2:127707139-127709278	046_Vip_Gaba
chr16:96849236-96850721	046_Vip_Gaba
chr4:96785742-96787942	046_Vip_Gaba
chr4:21561446-21563163	046_Vip_Gaba
chr6:51840629-51843700	046_Vip_Gaba
chr9:65513475-65514930	046_Vip_Gaba
chr17:56968843-56970731	046_Vip_Gaba
chr1:190109938-190111699	046_Vip_Gaba
chr11:93481490-93483539	046_Vip_Gaba
chr9:54981784-54983794	046_Vip_Gaba
chr9:43533607-43535856	046_Vip_Gaba
chr6:140296788-140299314	046_Vip_Gaba
chr6:39059221-39061491	046_Vip_Gaba
chr7:44131290-44136386	046_Vip_Gaba
chr11:44405618-44408086	046_Vip_Gaba
chr1:156955386-156957280	046_Vip_Gaba
chr3:130891182-130894679	046_Vip_Gaba
chr8:103489539-103490793	046_Vip_Gaba
chr1:157026870-157028713	046_Vip_Gaba
chr9:56610829-56613626	046_Vip_Gaba
chr9:111672752-111675504	046_Vip_Gaba
chr11:27677065-27678224	046_Vip_Gaba
chr4:59662947-59664032	046_Vip_Gaba
chr12:16292202-16294399	046_Vip_Gaba
chr8:89389170-89390484	046_Vip_Gaba
chr13:71154562-71159220	046_Vip_Gaba
chr14:25717287-25719621	046_Vip_Gaba
chr6:64684571-64687615	046_Vip_Gaba
chr11:44056890-44058580	046_Vip_Gaba
chr1:89424908-89427800	046_Vip_Gaba
chr14:29695887-29699228	046_Vip_Gaba
chr5:98652925-98654520	046_Vip_Gaba
chr14:50040348-50041839	046_Vip_Gaba
chr17:87346507-87352705	046_Vip_Gaba
chr6:6343808-6345221	046_Vip_Gaba
chr9:64546186-64548139	046_Vip_Gaba
chr6:87753488-87754772	046_Vip_Gaba
chr11:119389770-119392593	046_Vip_Gaba
chr1:156979754-156983129	046_Vip_Gaba
chr4:70104198-70106273	046_Vip_Gaba
chr4:23846661-23849722	046_Vip_Gaba
chr9:112137600-112139276	046_Vip_Gaba
chr5:15907854-15909926	046_Vip_Gaba
chr13:8338967-8340704	046_Vip_Gaba
chr15:88633758-88636350	046_Vip_Gaba
chr18:58557704-58559568	046_Vip_Gaba
chr3:138182169-138187362	046_Vip_Gaba
chr8:105963375-105968749	046_Vip_Gaba
[truncated: 10,176 more rows]
