# Supplementary material for: Integrative Single-Cell Epigenomic Atlas Annotates the Regulatory Genome of the Adult Mouse Brain
Source: bioRxiv. 2026 Feb 7:2026.02.07.704075. Preprint. [Version 1] doi: 10.64898/2026.02.07.704075 (PMC12889674; doi:10.64898/2026.02.07.704075)
Supplement: Supplement 5 — Table S5. Subclass motif enrichment in Chr-A. [file media-5.csv]

subclass, motifs,-log10Pvalues(0=no enrichment)	MA0002.2:::Runx1	MA0003.4:::TFAP2A	MA0004.1:::Arnt	MA0006.1:::Ahr::Arnt	MA0007.3:::Ar	MA0009.2:::TBXT	MA0014.3:::PAX5	MA0017.2:::NR2F1	MA0018.4:::CREB1	MA0019.1:::Ddit3::Cebpa	MA0024.3:::E2F1	MA0025.2:::NFIL3	MA0027.2:::EN1	MA0028.2:::ELK1	MA0029.1:::Mecom	MA0030.1:::FOXF2	MA0031.1:::FOXD1	MA0032.2:::FOXC1	MA0033.2:::FOXL1	MA0035.4:::GATA1	MA0036.3:::GATA2	MA0037.4:::Gata3	MA0038.2:::GFI1	MA0039.4:::KLF4	MA0040.1:::Foxq1	MA0041.2:::FOXD3	MA0042.2:::FOXI1	MA0043.3:::HLF	MA0046.2:::HNF1A	MA0047.3:::FOXA2	MA0048.2:::NHLH1	MA0050.3:::Irf1	MA0051.1:::IRF2	MA0052.4:::MEF2A	MA0056.2:::MZF1	MA0058.3:::MAX	MA0059.1:::MAX::MYC	MA0060.3:::NFYA	MA0062.3:::GABPA	MA0063.2:::NKX2-5	MA0065.2:::Pparg::Rxra	MA0066.1:::PPARG	MA0067.2:::PAX2	MA0068.2:::PAX4	MA0069.1:::PAX6	MA0070.1:::PBX1	MA0071.1:::RORA	MA0072.1:::RORA	MA0073.1:::RREB1
001_CLA_EPd_CTX_Car3_Glut	18.22	0.7059	13.95	0	0.1355	1.604	0.4485	0	5.771	2.553	0.2107	40.6	1.375	0.4274	1.365	0.4438	0.2244	2.564	7.757	2.835	2.089	1.936	7.724	107.1	0.5019	6.185	2.747	49.17	0.4066	0.8999	3.474	9.354	3.927	201.9	1.831	15.31	15.05	0.005236	4.028	6.525	0.02386	1.815	0.06833	2.593	4.15	0.05165	6.40E-05	0.1173	73.57
002_IT_EP_CLA_Glut	14.88	0.000365	29.38	0	20.9	6.219	4.00E-05	0	4.96	2.227	0.9323	149.5	3.364	0.000792	3.513	17.03	20.43	19.55	76.32	1.31	5.575	4.913	19.16	193.2	7.842	10.58	38.15	182.8	0.05129	26.59	24.31	20.25	8.51	415.6	0.5973	31.88	13.9	0.4144	9.808	4.408	0	0.03385	0.1054	4.903	13.85	0.309	0	0.000216	118.9
003_L5_6_IT_TPE_ENT_Glut	60.67	0.000245	69.59	0	8.442	6.299	0.000189	0	11.25	19.82	0.3972	282.6	73.15	0.002644	44.59	14.29	13.05	32.85	156.1	11.16	46.51	35.56	65.58	313.3	9.694	23.59	46.59	330.8	0	15.68	147.3	129	56.96	2098	18.14	70.34	58.57	1.099	123.1	6.804	0	0.000399	1.259	50.12	24.84	0.1237	0	5.63	194.9
004_L6_IT_CTX_Glut	53.11	0.07751	52.84	0	23.54	4.83	0.02683	0	10.24	24.56	0.4436	393.3	12.98	0.003484	21.19	1.481	1.777	13.58	68.75	8.892	19.14	23.35	49.89	503.3	1.854	5.5	10.02	541.9	0	4.778	126.9	145.6	42.41	1808	25.85	55.58	50.76	0.02804	58.4	29.22	0	0.1914	0.09901	21.68	29.8	0.003435	0	0.4028	322.3
005_L5_IT_CTX_Glut	38.97	0.1576	36.6	0	9.738	4.168	0.006942	0	6.857	12.9	0.1937	234.5	11.35	0.04384	7.252	0.01948	0.7397	4.471	27.32	1.304	4.612	4.721	32.31	227.5	0.4519	0.8559	0.544	329.3	0	0.1068	79.34	71.47	28.52	1150	4.85	36.88	28.95	0.004935	32.32	4.136	0	0.03232	0.3793	10.59	18.4	2.90E-05	0	7.465	168.8
006_L4_5_IT_CTX_Glut	111.5	0.2569	48.12	0	31.82	14	0.01198	0	8.242	18.59	0.8981	515.9	62.05	0.000236	45.8	0.1291	0.01724	17.14	48.39	4.434	15.39	25.79	55.82	384.2	0.07533	0.7402	0.3224	620.6	0	0.0223	248.9	160.1	56.45	2848	3.636	47.61	65.7	0	71.58	10.92	0	0.03647	1.888	56.89	21.75	0	0	132.4	244.5
007_L2_3_IT_CTX_Glut	124.8	0.3624	16.81	0	38.45	6.347	0.01811	0	7.25	31.2	0.3836	565.8	123.4	0	34.14	18.84	4.017	46.9	145.6	10.62	15.24	17.16	35.97	579.9	10.4	35.78	21.7	785.3	0	12.01	42.99	145.5	64.1	2264	10.8	23.32	58.29	0	42.74	8.873	0	0.1435	1.916	98.28	31.02	0	0	0.143	427
008_L2_3_IT_ENT_Glut	70.9	0.1247	40.42	0	39.38	26.31	0	0	30.07	20.52	1.056	652	851.7	0.5614	3.24	89.29	133.3	232.6	702.7	0	0	0	54.42	365.4	83.66	175	317.4	736.5	0.8137	194.9	1137	300.7	75.73	3898	36.32	45.66	101.9	6.00E-06	114.3	29.9	0	0.01285	0.004375	703.1	26.02	0.000103	0	19.7	119.7
009_L2_3_IT_PIR_ENTl_Glut	89.52	0.4356	73.75	0	50.07	22.74	2.30E-05	0	86.82	29.73	0.001928	419.4	1020	3.00E-06	5.75	116.7	135.3	217.2	728	3.3	1.884	2.376	138.4	814.3	77.72	190.7	272.6	486.8	14.94	167.8	809.4	241.7	109.5	4426	23.35	80.46	55.12	0.03068	118.7	35.53	0	0.5703	1.601	758.3	72.54	0.5675	0	182.4	498.7
010_IT_AON_TT_DP_Glut	29.16	3.144	28.91	0	41.75	12.49	0	0	48.76	10.88	0.4276	197.3	324.4	0.0359	12.13	41.98	34.7	116.4	370	7.794	3.838	4.344	121.7	373.2	36.85	75.12	151.6	203.2	16.37	57.19	445.7	172.1	56.81	2147	13.29	27.06	12.77	4.918	70.53	32.21	0	0.01264	0.6628	264.9	32.19	44.77	0	0.007999	227.9
011_L2_IT_ENT_po_Glut	25.83	0.000112	78.55	0	18.52	11.25	3.00E-06	0	36.26	25.42	0.6296	264.1	1179	0.003585	4.666	117.9	183	206.3	529.5	1.365	2.878	1.671	44.18	379.5	79.06	105.1	362.3	249.4	0.4679	228.6	1304	109.1	71.37	1577	15.76	80.65	107.9	0.6406	67.03	11.77	0	4.10E-05	0.1443	600.6	9.77	0.2624	0	12.06	157.6
012_MEA_Slc17a7_Glut	36.12	0.003173	15.13	0	51.93	3.576	0.001219	0	0.727	11.4	0.3106	102.8	744.8	0.005743	24.75	56.85	58.3	113.6	319.7	9.69	17.53	12.06	50.89	165.2	66.3	131.6	149.6	118.4	37.25	92.63	168.4	96.75	24.29	1114	9.255	16.98	33.93	8.202	14.53	9.104	0	0.02528	0.4021	466.9	5.965	2.413	0	7.638	128.5
013_COAp_Grxcr2_Glut	0.8668	0.00977	1.88	0	4.871	2.711	0.3461	0	1.063	0.93	2.747	14.08	64.13	0.02231	4.103	7.071	5.132	10.86	23.78	3.313	0.2923	1.05	6.696	43.94	1.99	5.026	9.987	21.73	0.5503	8.183	9.206	6.963	1.259	117.8	0.6604	1.878	0.6453	4.333	2.494	0.9993	0.00011	0.07905	0.5999	44.08	1.393	0.7269	1.00E-06	1.004	35.43
014_LA_BLA_BMA_PA_Glut	139	0.01222	68.95	0	39.84	7.026	0	0	9.969	18.95	0.09852	428.7	781.6	0.1945	20.43	55.9	60.92	214.7	525.5	35.81	63.2	39.73	122.1	572.9	73.51	123.1	218	409.2	4.343	101.9	130	243.2	77.48	3296	14	65.9	52.62	0.02037	167.5	40.42	0	0.000114	0.5012	565	61.51	4.692	0	1.743	306.8
015_ENTmv_PA_COAp_Glut	5.607	1.00E-06	21.79	0	19.07	3.496	0.000221	0	12.89	4.148	1.225	151.9	464.8	0	2.543	33.64	37.21	28.99	108.9	0.9548	4.791	2.388	26.21	145.2	16.6	34.48	66.31	135.6	23.02	39.22	37.93	22.65	13.87	250	2.534	17.72	8.374	9.274	4.091	7.742	0	0.0197	1.949	328.7	8.78	6.318	0	0.00684	94.84
016_CA1_ProS_Glut	32.28	0.1981	7.439	0	254.3	5.707	0	0	62.31	30.35	2.342	503	561.4	0.01336	26.09	0.03219	1.536	33.38	83.2	65.11	79.54	91.68	156.8	422.3	17.31	18.1	18.31	498.8	17.48	5.909	551.6	280.9	116.3	820.5	35.89	13.99	89.39	5.022	133.3	34.44	0	0.000226	0.01473	483.7	63.6	45.38	0	0	156.1
017_CA3_Glut	106.1	0.2133	13.37	0	172	2.133	7.00E-05	0	51.84	40.2	2.423	228.5	1054	0.001839	16.45	54.44	76.1	210.1	371.9	0.06398	0	0.000388	103.5	181.4	82.12	130.6	257.8	157.3	65.53	150.6	383.8	208.6	95.58	809.3	28.38	23.2	144.5	12.3	123	48.93	0	0.7692	13.41	669.7	37.99	34.71	0	0.05241	87.78
019_L2_3_IT_PPP_Glut	80.79	0.1996	14.13	0	33.55	2.122	0	0	3.979	45.54	0.7001	635.1	1135	1.70E-05	2.148	22.04	53.02	52.26	145.2	1.94	1.065	3.874	21.49	206.9	23.78	31.37	71.94	780.4	0.05206	65.91	388.6	81.19	41.35	870.6	13.49	14.24	92.29	3.20E-05	46.98	5.391	0	0.606	1.064	718.8	20.24	0	0	2.15	119.2
020_L2_3_IT_RSP_Glut	30.57	0.446	3.263	0	14.63	0.2882	0.6674	0	3.408	16.08	0.8691	181.1	3.856	0.01053	5.441	4.791	0.2828	3.997	22.03	0.4641	1.334	3.576	5.482	88.93	1.757	6.871	2.59	254.3	0.009779	1.569	12.54	16.41	5.509	382.4	6.572	4.348	6.202	0.01375	1.895	3.779	0	0.3886	0.235	7.112	3.666	0.03732	0	3.27	105.1
022_L5_ET_CTX_Glut	16.48	0.2895	3.241	0	64.17	0.7384	0	0	28.87	24.76	0.3507	411	92.57	0.1733	17.24	0.1246	0.2382	6.02	47.77	30.82	31.83	35.33	53.98	298.3	0.05969	5.312	0.1242	474.4	1.00E-06	0.04201	22.39	86.14	29.1	1782	4.883	4.483	17.81	0.0384	92.33	4.738	0	0.01362	0.2847	106.7	32.46	2.00E-06	0	0.07061	179.7
023_SUB_ProS_Glut	6.435	1.093	3.133	0	198.3	1.005	0	0	16.54	36.22	0.6503	503.8	297.8	0.000622	3.341	1.10E-05	7.00E-06	6.254	9.278	37.46	16.61	25.92	54.75	158.6	0.008342	0.6758	4.50E-05	606.5	19.89	0	70.52	75.77	18.99	570.7	2.302	5.375	42.98	0.1792	135.4	14.92	0	0.122	1.548	302	37.72	0.9801	0	8.40E-05	65.72
025_CA2_FC_IG_Glut	12.97	0.06821	22.33	0	371.3	2.475	8.00E-06	0	25.98	11.29	2.295	58.22	886.2	0.01612	18.15	2.51	7.96	36.6	126.6	26.05	9.726	23.18	71.76	72.51	20.59	26.66	48.37	23.53	39.98	25.07	161.7	126.5	40.23	952.6	6.958	29.12	170	4.177	74.23	24.78	0	0.008075	7.413	573.5	15.23	26.08	0	0.6494	21.79
026_NLOT_Rho_Glut	16.06	0.6189	28.43	0	14	7.406	0.02305	0	7.057	3.512	0.4229	64.68	270.9	0.562	4.595	17.11	16.55	33.42	135.9	8.036	7.778	9.082	35.22	183.5	18.44	25.95	52.07	70.35	22.64	20.47	42	32.82	5.807	762.1	8.763	26.78	13.05	1.869	34.66	10.73	0	0.05134	1.671	281.8	28.43	8.346	0	0.6725	99.93
027_L6b_EPd_Glut	1.684	0.01163	3.766	0	5.212	0.645	0.008847	0.000261	0.5929	0.9671	0.07277	6.288	0.6434	0.7266	4.066	0.2627	0.4546	2.936	1.806	2.007	2.45	5.139	3.984	12.7	0.9419	0.1355	0.6751	18.01	0.3089	0.6953	6.243	10.61	2.552	67.88	1.336	3.728	1.378	0.1142	8.858	1.735	0.003357	0.0584	0.3063	0.4319	3.128	0.4794	7.70E-05	0.001239	7.1
028_L6b_CT_ENT_Glut	43.18	1.00E-06	81.79	0	33.85	5.423	1.00E-05	0	1.89	46.32	2.589	471.5	16.9	0.9441	21.39	0	0	0.05754	0.326	13.74	35.54	40.88	74.09	144.1	0	0	2.00E-06	552.4	0	0	324.7	161.4	99.4	1038	20.08	80.37	44.76	0.1193	126.4	12.66	0	0	0.1863	27.8	40.91	3.00E-06	0	0	63.66
029_L6b_CTX_Glut	2.032	1.234	2.654	0	1.679	1.328	0.02532	0	0.8853	2.778	0.5372	11.85	0.1896	0.3753	3.921	0.2592	0.3519	0.9341	2.633	0.396	1.127	0.7701	4.13	25.82	1.703	2.597	0.3857	23.94	1.469	0.2701	9.573	6.253	1.601	121.7	3.581	1.556	1.617	0.1679	22.31	0.03922	0.002775	0.002598	2.388	0.7256	1.467	0.297	2.00E-06	1.44	17.82
030_L6_CT_CTX_Glut	26.51	0.3409	39.7	0	34.16	24.24	0	0	17.74	27.22	0.7134	396.4	8.672	0.09946	22.26	0	0	0.02679	0.2383	5.961	18.51	23.35	62.66	258.5	0	4.00E-06	0	464.9	0	0	271.9	140.1	83.21	1236	17.89	41.2	39.42	0.000491	120.2	7.602	0	0.02895	0.007606	10.09	30.72	3.20E-05	0	0.000397	159.1
031_CT_SUB_Glut	4.231	0.108	13.22	0	19.86	5.172	0.000852	0	7.787	11.57	1.66	199.2	5.26	0.04124	4.749	0.01496	0.04903	0.3325	1.917	3.264	5.74	5.6	19.16	40.45	0.01413	0.008763	0.02861	263	0.8428	0.004	108	19.74	10.74	181.3	1.299	11.72	12.27	1.391	21.09	6.277	0	0.08655	0.1363	4.675	13.14	0.002874	0	0.3166	28.91
032_L5_NP_CTX_Glut	2.023	0.7896	10.51	0	9.26	1.404	0.8227	1.00E-06	5.02	2.588	0.8056	43.51	1.339	0.1661	1.577	0.04763	0.2407	0.05467	1.385	5.346	2.986	4.255	2.745	31.58	0.2455	0.474	0.03	60.28	0.002489	0.06649	43.17	9.473	2.848	179.1	0.156	10.69	5.487	0.1637	20.19	0.2134	0.000642	0.501	2.738	2.641	2.483	9.10E-05	0.000529	0.6042	23.84
033_NP_SUB_Glut	1.719	0.06984	14.5	0	16.3	7.424	0.05722	0	5.794	23.72	0.8939	249.5	29.11	0.000899	2.972	0.04586	2.487	5.563	28.16	4.698	4.926	8.582	18.16	45.92	0.004938	2.376	2.343	323.7	0.87	0.6588	293.1	34.23	13.11	660.4	1.134	15.22	36.63	0.4234	44.68	2.369	9.00E-06	0.3262	0.7257	27.62	18.65	0.02951	0.005779	21.19	26.77
034_NP_PPP_Glut	0.2642	0.05064	3.024	0	2.353	1.672	0.3215	1.00E-06	0.1382	0.6968	0.2533	15.17	0.158	1.069	0.6952	3.212	4.263	0.7455	5.35	1.78	2.843	1.985	5.679	9.266	0.9908	0.2452	3.963	21.07	0.000393	3.11	40.8	2.812	4.467	57.28	0.1226	4.517	7.956	0.05275	6.485	0.000266	0.001094	0.4093	0.615	0.178	4.329	0.08385	3.40E-05	0.6555	5.63
036_HPF_CR_Glut	3.864	8.017	8.657	0	2.322	3.517	0.005135	0	16.51	3.549	1.195	35.49	581.5	0.000202	3.496	26.73	26.81	37.47	84.36	6.963	8.716	11.6	23.73	5.257	16.39	40.57	61.51	21.98	47.73	46.74	119	9.384	8.567	82.91	10.07	9.163	7.39	8.598	0.03449	4.041	0	0.5456	1.834	382.4	11.81	8.561	0	1.696	7.723
037_DG_Glut	54.9	1.00E-06	22.97	0	122.5	3.985	1.00E-06	0	69.74	63.78	9.306	446	914.6	1.40E-05	13.26	107.3	93.59	167.3	415.9	19.48	62.57	42.19	169.5	277.8	132.8	193.5	222.5	450.1	55.56	104.3	267.3	167.5	112.1	1313	40.37	34.75	111.1	12.75	60.54	3.132	0	0.2954	3.841	578.7	27.52	59.42	0	3.741	174.8
038_DG_PIR_Ex_IMN	19.88	0.6086	30.85	0	4.484	0.1422	0.01031	0	12.07	30.74	21.44	30.68	771.6	0.000406	0.626	31.68	51.46	64.95	160.8	10.28	11.69	4.006	80.37	46.12	44.28	75.91	104.3	18.38	49.74	60.94	188.3	106.1	51.77	204.1	17.75	35.64	73.94	34.2	11.07	10.29	6.00E-06	0.04515	1.482	454.7	17.88	31.42	0	4.017	41.99
039_OB_Meis2_Thsd7b_Gaba	2.874	6.3	11.25	0	4.263	0.4213	0.1693	0	2.464	3.384	0.4873	25.35	166.7	0.09179	3.269	0.004638	0.002537	0.004687	0.01707	6.209	6.349	8.056	5.353	34.47	0.04492	0.4888	0.00022	34.74	11.09	4.70E-05	11.03	9.253	3.014	141	3.182	10.51	9.121	2.499	2.96	0.1435	1.24	1.132	1.866	57.68	2.492	0.00136	0.001032	9.043	12.55
041_OB_in_Frmd7_Gaba	7.886	0.8777	3.489	0	4.415	2.635	0.3058	1.00E-06	2.375	5.688	0.457	5.347	128.2	0.1216	2.228	10.81	6.252	10.74	41.6	4.13	6.074	4.723	11.2	45.56	10.18	14.34	19.52	7.006	4.665	13.12	74.86	4.46	4.449	109.6	2.863	2.564	3.572	3.51	5.618	0.4977	0.06558	0.4632	0.1523	60.18	2.151	0.4711	0.01993	4.409	44.02
042_OB_out_Frmd7_Gaba	6.826	1.906	2.294	0	1.428	0.2266	0.7662	1.292	8.194	1.035	0.0807	8	114.5	0.2857	3.151	4.389	4.229	8.717	13.78	3.293	4.907	3.898	8.98	6.593	5.21	7.631	12.92	6.912	7.045	5.097	75.83	3.259	5.367	21.51	1.019	3.014	5.263	3.689	5.342	3.098	1.606	0.6701	1.313	46.21	4.293	0.8815	1.197	8.597	1.917
044_OB_Dopa_Gaba	6.023	0.6881	4.408	0	1.982	0.1157	0.3278	0.4062	1.216	0.7096	0.4692	0.8798	33.39	0.1179	0.6927	1.764	0.8456	0.02705	2.533	0.8951	0.5231	0.371	2.154	6.565	0.5082	0.3085	0.6445	1.185	2.826	0.3233	6.327	0.2217	0.04596	10.37	3.775	4.84	2.152	2.355	1.609	2.368	1.198	0.7347	0.1389	11.03	3.379	1.094	0.3577	2.727	3.726
045_OB_STR_CTX_Inh_IMN	42.84	9.311	7.05	0	5.498	0.6398	0.015	0	7.571	11.85	5.882	98.68	1977	1.00E-06	21.99	65.82	74.21	69.14	224.9	17.28	16.87	16.37	86.74	128.9	61.86	90.27	159.7	69.61	75.04	107.2	480.8	77.28	58.65	96.33	12.15	8.389	17.32	40.53	19.37	17.73	1.174	0.02372	3.771	1025	25.15	28.6	0	17.55	61.85
046_Vip_Gaba	70.73	1.538	59.52	0	45.54	1.729	0.06673	0	22.45	36.74	3.986	193.7	906.8	2.207	4.473	58.63	56.91	60.43	268.4	30.62	51.35	37.14	132.2	56.34	68.23	82.98	107.5	166.7	20.11	54.67	1985	88.27	55.73	680.9	25.12	67.61	57.37	41.25	9.711	0.8831	0.00047	0.5543	1.255	516.7	15.24	28.49	0.001462	25.06	36.08
047_Sncg_Gaba	62.29	10.09	26.8	0	96.23	0.159	2.186	0.005198	48.95	18.91	0.2038	197	1308	0.02166	10.5	52.3	57.56	52.64	230.7	7.67	16.02	15.8	109.4	82.27	59.95	65.84	85.51	126.4	30.15	46.38	460.5	70.26	18.35	587.3	8.689	25.27	16.21	14.78	13.45	1.591	1.104	0.6881	5.008	620.8	24.44	32	0.3957	15.41	47.33
048_RHP_COA_Ndnf_Gaba	23.96	1.495	34.69	0	11.62	1.966	0.01101	0	17.5	16.75	1.643	108.9	765.6	0.1625	10.4	42.22	29.11	40.04	190.1	6.938	20.3	19.81	66.87	123.3	61.12	71.69	73.45	85.46	11.24	44.27	895.2	75.06	33.85	572.7	6.756	33.32	13.94	13.19	18.25	3.013	9.00E-06	0.003472	1.992	304.7	8.81	7.261	1.00E-06	2.096	70.01
049_Lamp5_Gaba	38.33	0.09547	84.12	0	31.85	0.352	1.00E-06	0	11.68	20.94	0.9581	234.3	526.3	1.704	5.425	32.51	29.07	30.92	231.9	15.18	24.08	20.95	103.5	112.2	38.01	51.09	76.29	262.3	25.38	47.67	183.6	104.3	57.36	1110	22.58	84.55	37.53	20.71	48.33	3.814	0	4.00E-05	4.921	318.5	13.55	8.31	0	25.67	77.54
050_Lamp5_Lhx6_Gaba	23.28	0.05916	39.93	0	31.62	0.01232	0.03976	0	30.17	27.98	6.022	197.7	840.7	0.6878	6.556	25.89	22.34	35.17	166.3	5.515	0.4619	3.724	139.9	53.87	55.31	60.92	52.87	195.2	12.49	32.31	97.41	51.15	34.89	801.2	14.87	43.07	14.57	43.41	24.87	1.905	0	0.7182	4.827	411.7	17.1	21.58	1.30E-05	27.98	30.22
051_Pvalb_chandelier_Gaba	27.83	2.86	18.86	0	9.376	0.1337	1.857	2.976	63.59	8.769	3.223	101.6	403.4	0.7162	0.05174	12.97	14.81	15.09	112.4	0.02505	0	0.000123	85.78	21.57	15.78	29.07	39.54	115.4	5.34	27.02	684.9	26.69	10.59	685.8	1.677	18.74	18.29	29.67	15.25	3.038	1.348	10.31	0.05835	259.3	4.427	17.13	245.3	534.4	14.35
052_Pvalb_Gaba	125.1	9.037	108.7	0	23.85	3.846	2.489	1.188	225.3	67.93	3.901	325.9	967.2	15.13	10.68	72.13	80.08	102.3	582.9	18.55	6.843	7.115	284.6	43.49	65.91	110.1	245.2	279.2	4.493	163.8	1850	145.2	69.06	2856	17.17	120.3	55.09	48.77	223.3	18.88	1.083	19.22	3.838	514	56.76	17.35	153.4	323.4	53.93
053_Sst_Gaba	85.2	1.285	51.32	0	15.24	7.708	0.00025	0	50.29	85.01	3.193	397.6	685.8	5.917	8.569	79.52	92.72	117.5	391.6	14.89	25.8	21.22	341.6	118.4	38.51	89.64	236	379.8	0.1518	163.3	3178	158.5	122.8	1106	37.23	52.93	28.7	22.16	222.8	17.49	0	0.009413	3.522	287.9	60.33	17.19	0	8.928	49.3
054_STR_Prox1_Lhx6_Gaba	33.41	1.816	55.42	0	9.551	2.765	0.2167	0.002149	69.64	22.23	1.002	177.8	857.8	0.3023	0.212	32.9	47.47	58.45	305.2	1.139	0.01779	0.03794	151.5	13.51	28.21	60.33	131.6	156.2	37.03	87.45	1422	39.22	17.27	1050	5.716	56.88	41.23	56.39	75.77	41.11	0.0479	1.088	1.059	465.1	22.04	44.62	9.296	30	20.14
055_STR_Lhx8_Gaba	14.41	4.209	8.904	0	14.32	0.4564	0.08972	0	19.92	21.4	0.395	74.7	617.5	0.1271	0.6432	18.13	53.96	12.35	85.33	8.426	3.263	1.623	107.6	1.702	12.83	27.37	64.82	56.12	25.99	43.88	509.9	16.67	14.01	116.4	1.433	8.68	16.08	79.04	22.03	34.56	0.1714	0.8252	1.846	275.3	4.207	48.48	0.06812	20.62	5.927
056_Sst_Chodl_Gaba	8.721	1.365	12.2	0	4.753	7.267	0.1539	0	36.23	35.54	2.498	110.5	507	0.05882	1.354	12.08	46.96	26.16	136.7	15.66	8.75	8.055	104.9	136.7	4.011	26.65	82.32	105.1	15.19	63.86	580.3	54.87	40.98	123.2	1.443	12	11.91	59.46	21.28	11.95	0.006328	0.01451	3.25	248.2	22.01	51.51	0	6.191	38.15
057_NDB_SI_MA_STRv_Lhx8_Gaba	6.201	3.592	9.976	0	13.18	1.658	1.038	1.474	33.97	35.43	3.226	263.3	1184	0.00502	0.5957	32.75	51.7	46.33	179.3	24.25	14.56	10.39	112.1	68.13	18.38	66.91	103.1	240.4	72.33	57.13	179.3	21.88	5.097	385.9	0.8003	10.29	15.04	40.97	37.07	15.62	1.926	2.633	6.194	681.9	17.6	35.85	16.89	51.44	49.94
058_PAL_STR_Gaba_Chol	41.34	4.319	6.154	0	30.58	0.8803	5.286	1.70E-05	16.18	20.28	0.8243	154.1	2165	0.5083	5.882	67.76	76.67	72.64	200.5	47	25.63	17.8	137.2	40.87	54.7	114.2	110.3	117.8	63.07	79.71	81.03	43.05	26.65	344.7	5.045	7.747	12.89	77.64	39.94	108	0.4651	1.316	0.8195	1046	6.684	42.14	1.404	18.89	11.56
059_GPe_SI_Sox6_Cyp26b1_Gaba	4.495	2.03	7.211	0	2.637	0.5308	0.928	0.8474	6.108	10.36	0.09389	41.9	48.03	1.078	0.7286	1.122	0.6115	4.853	6.266	1.933	1.523	0.5413	13.4	5.929	0.8841	0.5244	1.683	38.98	1.502	2.744	14.34	5.152	3.112	65.55	0.9663	7.706	1.323	10.42	4.021	3.446	0.9641	0.4321	6.468	26.72	9.912	8.126	3.657	3.629	5.376
060_OT_D3_Folh1_Gaba	2.018	0.2926	31.54	0	11.23	3.22	0.01035	0	16.63	11.65	0.447	153.2	446.7	0.000917	4.67	0.5512	0.3275	3.568	18.29	10.32	12.83	21.12	25.41	280.8	3.869	8.13	0.7591	170.6	41.21	0.3103	174.6	37.8	15	375.4	7.874	31.75	4.688	6.183	2.933	18.51	0.3267	0.3281	0.5165	271.1	6.226	3.587	0	1.906	131.2
061_STR_D1_Gaba	2.307	1.97	91.37	0	113.5	23.49	0.0481	0	174.3	38.02	0.03436	895	739.5	0.000605	32.92	0	0	0	0	66.87	46.47	88.3	134.6	477.6	0	0	0	1007	49.45	0	200.3	148.9	73.03	1368	20.41	88.93	17.64	0.3615	58.32	63.57	0.001371	9.358	5.26	491	59.37	70.29	0	65.66	166.8
062_STR_D2_Gaba	7.935	2.034	102.9	0	116	13.16	0	0	162.7	44.35	0.1024	1002	901.1	0.002273	23.14	0	0	0	0	71.75	51.74	89.04	124.1	702.5	0	0	0	1190	58.77	0	216.4	187.2	108.5	1850	20.21	102.2	23.94	2.649	65.32	67.32	0	1.123	3.81	612	99.94	65.84	0	76.94	235.2
063_STR_D1_Sema5a_Gaba	8.439	1.97	98.53	0	64.87	15.04	0.01012	0	86.37	37.72	1.272	779.2	1512	0.001253	29.86	0	0	0	0	43.13	65.04	80.3	61.05	430	0	0	0	841	46.41	0	178.1	113.4	71.54	1488	19.53	97.23	21.85	0.003908	58.56	24.14	0.314	5.254	5.256	882.6	44.43	0.03244	0	17.22	164.3
064_STR_PAL_Chst9_Gaba	46.4	4.525	15.65	0	56.6	5.646	0.000136	0	9.924	21.28	0.1605	567.6	1670	0.09854	20.57	0	0	0	0	9.437	19.98	49.64	37.04	256.3	1.00E-06	0	0	596.9	23.47	0	102.8	138.9	60.58	1624	37.18	17.1	13.26	0.004225	36.22	14.39	0	2.026	5.772	1034	73.27	0	0	2.621	119.4
065_IA_Mgp_Gaba	1.356	2.057	0.6438	0	1.308	1.588	0.94	0.000258	2.086	0.155	1.453	9.598	11.84	0.1549	3.102	0.1097	0.000756	0.2312	0.08223	1.765	3.715	2.898	6.23	9.304	0.09026	0.9434	0.005678	11.39	1.807	0.00868	2.955	6.652	3.088	21.3	1.857	0.4747	0.1004	1.14	1.486	0.6836	0.6236	0.06409	2.199	2.753	0.3874	0.5871	0.000114	0.07946	3.134
066_NDB_SI_ant_Prdm12_Gaba	9.158	0.5845	5.972	0	1.334	1.55	0.02596	1.00E-05	19.04	1.749	1.281	31.15	193.7	0.6236	3.212	10.98	6.955	4.629	47.22	4.455	10.68	9.031	13.11	37.11	1.733	13.68	14.62	32.7	3.414	10.24	83.87	17.52	6.814	320.4	2.068	5.882	5.864	7.619	7.941	3.027	0.1684	1.148	11.04	70.4	10.45	5.747	0.01876	5.779	26.05
070_LSX_Prdm12_Slit2_Gaba	5.481	2.914	5.526	0	6.589	1.74	0.1475	2.00E-06	1.789	4.614	0.03592	26.94	26.63	0.8951	0.1916	0.7516	0.1298	1.645	8.412	0.3417	0.01256	0.1744	11.39	24.65	0.3441	0.4103	0.6801	26.66	0.9437	0.2277	15.1	5.819	12.46	58.48	1.335	4.418	3.982	0.9119	8.919	7.132	0.001969	0.2171	0.4379	10.95	6.629	4.654	0.000726	0.326	14.29
073_MEA_BST_Sox6_Gaba	32.57	0.02704	5.66	0	61.37	4.372	1.10E-05	0	22.86	6.661	0.2616	278.8	882.8	1.141	4.022	51.18	49.66	53.62	159.2	3.72	26.89	13.19	53.31	119.6	26.84	62.72	78.58	304	8.491	43.09	191.1	89.73	26.88	693.1	7.692	5.829	9.551	9.483	54.73	7.85	0.000103	0.2651	0.2179	375.6	14.83	3.769	7.00E-06	4.589	92.93
074_MEA_BST_Lhx6_Sp9_Gaba	12.71	1.793	2.695	0	120.9	5.974	0.1824	0	12.25	6.134	0.0753	90.93	461.8	0.02278	5.09	8.25	9.509	6.652	55.97	7.16	9.069	12.84	42.69	104.2	5.879	16	10.73	84.16	7.841	7.623	45.85	59.43	13.58	441.4	1.701	3.203	4.225	13.56	34.2	9.728	9.00E-06	2.391	2.278	227.3	6.705	4.623	0.000753	3.378	52.77
075_MEA_BST_Lhx6_Nr2e1_Gaba	1.235	0.6833	3.446	0	21.24	0.4695	0.06856	0	2.202	7.553	0.449	38.05	152.6	0.01144	2.142	11.18	11	6.854	17.75	4.884	9.58	7.475	19.36	37.81	4.39	8.148	10.51	38.43	10.46	11.12	38.55	16.13	5.754	35.75	1.78	3.496	1.814	13.38	0.628	4.64	0.003104	0.3664	0.4528	87.17	1.243	6.116	2.00E-05	0.09124	23.74
076_MEA_BST_Lhx6_Nfib_Gaba	10.85	0.115	10.59	0	74.26	1.727	1.60E-05	0	5.59	9.838	0.9035	95.93	564	0.09022	3.725	24.85	30.81	16.41	82.33	4.605	18.54	13.08	89.4	35.97	17.95	35.1	54.35	76.32	5.76	38.59	222.9	48.05	9.59	155.6	3.755	10.61	20.31	38.7	22.48	10.05	0	2.788	0.1455	228.6	6.892	20.76	0	1.824	27.54
078_SI_MA_ACB_Ebf1_Bnc2_Gaba	1.338	0.1201	1.378	0	3.024	0	1.356	0.01208	5.654	0.4727	0.3933	6.236	11.33	0.328	2.085	0.01768	0.16	0.03674	0.7907	5.544	3.107	3.344	8.093	9.115	0.07791	0.1124	0.04843	12.33	4.072	0.2265	3.002	0.3993	0.3424	3.255	0.6748	1.64	0.8053	8.12	1.384	1.243	0.5521	1.2	3.274	2.74	4.361	6.989	0.7671	2.518	7.052
079_CEA_BST_Six3_Cyp26b1_Gaba	7.097	0.06486	22.13	0	129.6	9.691	1.00E-06	0	28.73	21.99	0.0862	311.3	211.9	0.007843	19.24	13.07	8.443	13.63	110.2	16.49	50.49	52.06	74.1	533.5	22.83	20.27	28.95	418.2	13.77	9.189	104.5	84.84	41.25	862.8	14.06	22.95	6.057	3.181	54.18	29.9	0	0.000216	3.295	95.22	32.95	56.47	0	0.00097	273.3
080_CEA_AAA_BST_Six3_Sp9_Gaba	51.69	0.1669	5.821	0	206.3	1.801	0.000372	0	22.13	12.72	1.851	322.7	577.6	0.002526	19.75	38.94	43.32	48.21	190.3	16.74	46.3	38.87	71.24	252.7	35.26	36.08	89.34	401.3	14.05	51.94	81.64	104.6	35.31	778.1	14.34	7.396	3.206	1.375	68.15	6.681	0	0.04859	4.818	244.2	35.3	0.7555	0	2.656	135.1
081_ACB_BST_FS_D1_Gaba	9.654	0.1171	7.867	0	66.49	3.821	0.03441	0	9.312	4.692	0.3087	127.1	210.2	0.5308	6.399	5.22	2.003	3.477	20.11	2.39	12.31	10.88	35.52	107.1	9.5	12.31	4.443	150	4.253	0.9136	44.19	26.07	10.31	157.5	4.539	6.653	1.93	6.705	13.64	3.61	0	0.01511	0.7564	93.35	5.542	2.37	0	0.2303	50.58
082_CEA_BST_Ebf1_Pdyn_Gaba	21.48	1.763	9.435	0	181.2	6.109	0.000197	0	17.41	27.04	1.224	324.8	65.58	0.01992	15.78	41.31	43.78	47.17	170.4	10.29	34.89	37.64	61.67	293.8	34.48	42.22	88.96	404.1	0.3552	46.98	71.51	70.12	27.96	509.2	14.18	9.578	3.779	0.09521	39.11	27.75	0	0.2445	0.419	8.617	22.63	0.5556	0	0.3036	153.8
083_CEA_BST_Rai14_Pdyn_Crh_Gaba	0.4323	0.3705	0.1149	0	27.76	0.5638	0.01995	3.50E-05	1.955	0.663	1.127	4.521	0.3911	0.0292	0.939	0.05969	0.1212	0.5009	1.032	0.494	2.87	6.775	4.894	10.07	0.1258	0.09999	0.3117	10.8	0.6192	0.2562	3.199	1.825	0.4064	25.03	0.1895	0.04806	0.01841	0.06353	4.067	2.184	0.05744	0.4378	1.487	0.01221	0.7699	0.6212	0.00123	0.6626	10.45
084_BST_SI_AAA_Six3_Slc22a3_Gaba	0.1737	1.729	0.8596	0	11.22	0	0.491	1.238	4.368	3.789	3.2	12.55	14.72	0.3383	3.316	1.797	5.685	5.271	5.511	0.3252	1.367	1.317	0.9574	2.069	3.492	3.246	6.15	14.71	1.717	5.547	0.7505	3.038	2.343	5.312	1.761	0.354	1.236	1.94	3.159	0.0839	0.5119	0.2224	0.4721	7.507	0.04542	0.2143	2.777	1.674	0.1525
085_SI_MPO_LPO_Lhx8_Gaba	6.403	2.252	8.103	0	15.1	3.808	1.448	0.5377	14.94	17.03	1.902	90.54	364.5	0.05426	4.685	3.42	9.055	6.745	30.63	17.32	8.677	7.387	59.87	23.24	0.6214	6.473	4.939	87.18	23.21	4.433	30.77	12.47	4.411	100.6	0.739	7.835	3.812	27.32	5.363	5.191	6.082	2.358	3.34	202.7	7.091	15.1	24.5	19.88	16.14
086_MPO_ADP_Lhx8_Gaba	29.47	1.111	8.757	0	88.87	0.496	1.49	0.000667	12.39	35.28	3.888	164.1	113.5	0.8111	8.537	1.726	3.364	1.961	17.95	19.33	30.86	33.99	133.8	36.89	0.3131	5.681	2.676	178.8	3.746	1.763	46.2	49.79	20.97	140.4	8.024	8.324	7.488	70.52	14.76	29.43	0.2069	1.851	1.84	29.26	7.702	45.54	8.464	27.53	21.19
087_MPN_MPO_LPO_Lhx6_Zfhx3_Gaba	8.241	1.305	1.845	0	38.01	1.066	0.4595	0.000176	8.451	1.661	0.6125	42.14	91.01	0.8295	3.958	4.92	3.964	3.095	11	5.787	10.32	10.27	33.36	37.39	4.359	10.12	6.273	38.33	1.047	3.555	22.82	6.929	3.552	35.83	1.193	1.568	2.222	17.88	4.939	6.887	0.7277	1.601	2.763	32.7	2.836	5.572	0.06327	1.927	34.65
088_BST_Tac2_Gaba	2.18	1.452	1.756	0	19.92	0.01048	0.1102	0.00689	0.3484	0.6075	0.5129	18.41	2.876	0.7204	0.9782	2.797	0.6018	2.949	1.316	0.9074	5.614	5.112	2.909	5.13	3.475	1.085	0.6202	18.73	0.1171	1.322	1.729	7.664	3.896	4.119	1.794	1.486	2.509	1.016	1.704	1.38	0.8707	0.3278	0.01125	3.172	6.329	2.136	0.7569	0.1274	5.462
089_PVR_Six3_Sox3_Gaba	6.658	1.908	3.095	0	15.9	0.3146	1.891	0.002378	6.073	2.339	1.466	47.68	26.82	0.299	3.182	6.439	9.745	6.549	17.81	5.894	3.383	7.547	14.63	17.94	1.08	4.515	11.57	63.82	1.091	3.885	28.62	10.79	6.387	62.44	0.6645	3.157	3.81	30.09	6.382	5.662	1.095	4.745	2.199	4.592	4.207	3.968	1.867	16.35	7.692
090_BST_MPN_Six3_Nrgn_Gaba	16.1	0.8971	0.8862	0	98.5	0.6717	0.9125	6.20E-05	13.81	2.497	1.223	104.5	63.88	0.00475	6.246	21.6	22.02	18.15	71.96	5.693	14.97	16.26	28.81	47.59	14.69	23.62	29.89	128.7	1.064	20.3	31.87	27.66	7.441	233.3	1.01	0.7697	1.677	14.97	16.87	25.74	0.07829	0.8738	1.263	7.011	6.121	3.071	0.1305	6.018	29.77
091_ARH_PVi_Six6_Dopa_Gaba	2.879	1.563	4.203	0	15.68	0.1564	1.296	0.5327	4.535	0.1548	0.4219	6.584	9.548	0.2317	1.138	1.942	1.907	1.343	3.384	2.645	3.794	2.67	6.648	2.967	1.436	1.741	1.571	6.086	1.19	3.357	2.041	3.991	1.659	5.785	0.2689	3.827	2.007	1.556	2.206	2.751	0.006316	0.5608	0.2273	2.952	2.461	0.6935	1.238	1.602	2.061
093_RT_ZI_Gnb3_Gaba	11.16	7.914	6.18	0	12.88	0.9813	6.887	114.3	90.88	6.612	4.133	140.3	249.2	0.01043	13.6	16.73	21.75	18.2	74.88	11.59	13.23	14.85	27.57	28.05	8.272	17.22	39.73	146.5	13.47	26.49	20.5	27.6	9.933	363.2	1.00E-06	5.946	3.175	8.515	15.88	20.59	46.21	21.01	5.527	82.82	11.8	8.117	158.3	82.15	23.53
094_SCH_Six6_Cdc14a_Gaba	34	4.091	2.01	0	20.4	1.422	11.24	0.1443	59.98	1.205	0.1514	73.86	17.67	0.003793	10.17	39.7	48.43	36.81	101	5.017	25.14	25.46	53.92	38.55	37.15	33.38	80.53	107.4	2.275	53.86	48.19	61.37	38.96	89.4	11.28	2.949	6.986	8.589	33.09	11.39	3.23	19.91	6.522	0.4232	8.996	2.269	256.5	662.6	2.568
097_PVHd_SBPV_Six3_Prox1_Gaba	9.13	3.005	0.7479	0	16.46	1.027	3.017	2.776	28.02	9.095	1.629	126.3	374	0.701	4.429	16.23	23.27	20.59	65.82	0.6224	19.72	12.77	23.2	62.12	11.89	31.36	38.9	150.1	22.4	26.28	51.89	29.55	7.626	106.1	3.05	0.9219	1.156	16.71	12.49	10.7	5.44	3.874	2.883	163.2	8.892	17.17	18.63	18.49	37.41
098_AHN_SBPV_PVHd_Pdrm12_Gaba	18.24	0.6924	6.087	0	33.17	0.9267	0.1043	0	6.715	28.9	4.757	161.6	79.71	0.5186	6.817	14.61	22.28	20.78	67.7	2.175	32.07	23.2	38.81	42.41	11.34	23.4	40.89	202.3	2.761	24.54	28.11	50.82	19.08	111	2.568	5.71	6.813	21.45	14.94	10.41	0.003671	0.1469	2.337	12.46	8.263	5.106	0.00086	2.941	24.2
099_SBPV_PVa_Six6_Satb2_Gaba	7.753	1.579	0.527	0	32.49	0.1118	0.6276	3.00E-06	11.02	8.865	0.9664	33.91	72.18	1.292	3.763	7.123	14.3	7.552	17.55	3.239	5.447	5.229	22.86	13.93	6.637	11.6	14.52	38.59	1.872	15.76	18.95	10.46	6.52	14.69	1.754	0.7933	4.361	18.61	6.948	1.602	0.03594	0.2711	1.408	14.99	0.7895	6.313	0.133	5.973	8.98
100_AHN_Onecut3_Gaba	15.84	4.121	1.602	0	24.23	0.447	1.035	0	9.544	7.821	1.816	88.31	83.62	0.004136	8.811	13.51	18.13	16.85	43.3	2.924	21.62	16.33	47.57	47.59	6.589	18.4	25.24	96.28	14.44	11.69	35.6	27.15	11.89	63.72	2.889	1.755	1.539	15.23	10.89	9.312	0.1941	0.5765	1.819	21.18	6.18	31.82	0.05416	14.82	31.88
101_ZI_Pax6_Gaba	44.18	2.628	0.07038	0	24.82	4.033	4.681	0.6	36.68	29.98	6.667	440.6	220	0.01928	13.61	44.21	69.26	72.33	209.3	13.68	45.96	37.61	84.42	26.79	50.96	59.6	152.4	566.7	25.86	92.42	91.23	68.82	40.69	228.7	5.441	0.09393	5.346	13.81	30.74	23.69	1.848	8.265	38.67	64.55	80.25	47.53	122.6	210.1	18.58
102_DMH_LHA_Gsx1_Gaba	4.663	4.03	4.422	0	22.36	0.7667	0.7755	0.2652	14.07	8.545	2.158	78.84	227.9	0.2629	0.9924	7.927	12.58	6.912	32.36	6.596	15.64	9.275	35.06	33.16	6.01	16.62	17.77	83.63	14.15	9.012	35.75	10.73	14.62	73.83	0.9885	4.688	3.291	30.45	7.071	11.53	1.707	2.554	1.808	85.04	4.228	13.13	5.777	28.61	30.1
104_TU_ARH_Otp_Six6_Gaba	15.42	0.6301	2.523	0	77.89	1.166	1.447	7.00E-06	33.31	14.28	1.7	118.8	434.9	1.22	6.363	29.31	26.47	22.24	80.03	5.34	13.67	10.27	36.37	68.43	16.74	34.75	44.74	120.4	9.824	31.46	47.51	43.7	6.736	171.7	2.326	2.968	4.848	19.68	32.27	27.46	0.04779	0.5514	1.364	195.2	6.097	3.959	0.9328	17.86	22.59
106_PVpo_VMPO_MPN_Hmx2_Gaba	39.9	2.98	0.4594	0	173.8	1.549	2.535	5.00E-06	32.76	17.52	2.983	100.1	171.6	0.6356	22.5	9.759	11.36	14.64	54.67	11.7	52.76	45.89	53.6	47.51	3.828	15.4	22.3	114.4	4.472	9.373	46	69.83	20.59	134.7	1.628	0.508	2.437	16.53	27.29	24.29	0.5548	2.798	0.8515	64.24	6.091	7.651	36.13	82.27	14.79
109_LGv_ZI_Otx2_Gaba	2.244	1.147	1.019	0	1.445	2.166	1.619	0.1939	5.477	0.8346	0.3018	29.65	8.717	2.435	1.758	3.104	1.359	2.976	6.323	5.865	1.042	1.254	3.471	0.9514	2.832	2.963	4.197	45.73	3.31	5.039	8.988	5.235	2.011	7.129	2.846	0.9733	0.6967	2.083	1.117	1.275	0.007953	1.194	1.296	8.297	2.714	1.416	1.318	4.739	1.44
112_GPi_Tbr1_Cngb3_Gaba_Glut	0.394	0.7782	0.07307	0	0.6398	0.9255	1.011	1.636	3.451	1.727	0.06138	0.6201	1.17	0.6033	1.961	4.509	1.821	1.341	3.354	0.2026	1.372	0.2276	4.423	4.663	3.793	1.186	3.796	3.478	0.1486	4.466	1.075	0.8212	1.769	3.026	0.6992	0.1722	0.4058	1.32	2.856	0.1944	1.802	0.09235	0.5297	3.418	0.9962	0.8421	4.871	1.145	1.868
113_MEA_COA_BMA_Ccdc42_Glut	97.98	1.33	2.378	0	100.9	3.219	3.661	5.273	34.72	11.28	0.001672	474.6	686.9	0.005477	26.36	68.75	47.93	126.6	334	15.18	55.1	49.08	68.67	194	64.79	95.03	119.1	615.5	33.79	62.51	90.26	174	31.91	1487	9.528	3.443	8.527	3.022	85.25	18.6	1.898	2.31	2.492	418.2	22.12	2.33	14.08	47.84	117.9
114_COAa_PAA_MEA_Barhl2_Glut	40.62	3.931	1.022	0	45.86	10.15	0.003038	0	21.45	14.39	0.5773	163.8	1870	0.01841	8.266	15.77	6.281	30.43	141.6	9.821	38.61	45.49	76.11	288.9	13.55	36.75	36.24	194.3	45.07	7.601	86.89	127.4	32.41	1528	11.78	0.9328	1.506	2.395	65.13	15.93	1.00E-06	0.1267	0.3076	1314	31.04	2.00E-06	0	30.58	159
116_AVPV_MEPO_SFO_Tbr1_Glut	2.305	2.484	0.7192	0	7.775	0.1869	1.564	0.002861	10.21	3.423	2.101	5.88	83.06	0.3331	1.156	3.925	2.573	4.454	7.53	1.115	4.772	4.505	6.899	11.78	4.616	2.672	3.405	4.45	8.201	1.559	8.173	9.335	4.962	12.1	0.7636	0.8343	0.8983	10.48	8.998	0.3827	1.277	0.8412	1.507	41.94	1.571	1.171	0.139	1.751	8.338
117_LHA_Barhl2_Glut	1.967	2.212	0.1562	0	24.67	3.447	3.249	0.06645	7.467	7.634	1.38	77.93	38.85	0.1824	1.956	10.51	19.01	10.45	27.58	1.935	12.77	8.784	14.69	7.737	6.665	15.28	19.05	99.38	5.502	13.77	14.8	23.63	12.18	46.33	0.391	0.1732	1.046	14.18	4.799	1.534	1.913	1.321	1.674	16.44	8.214	2.125	2.627	9.475	8.254
118_ADP_MPO_Trp73_Glut	2.113	1.252	2.343	0	3.432	0.9487	3.502	0.3427	3.138	2.128	0.7102	9.123	10.17	1.059	0.5903	1.413	0.1101	4.695	6.478	1.896	6.14	3.56	8.13	5.685	4.039	6.713	1.755	15.44	1.011	0.6285	6.808	5.67	4.579	23.37	0.3085	2.052	2.641	15.56	2.006	0.05098	0.07465	4.884	4.483	7.982	1.151	1.524	0.554	2.023	6.235
119_SI_MA_LPO_LHA_Skor1_Glut	8.827	1.337	0.9603	0	17.42	5.036	0.02477	0	12.36	16.23	3.835	219.1	846.2	0.2881	7.475	20.88	30.99	15.35	69.32	7.602	21.87	22.71	30.52	77.25	9.08	34.94	49.91	208	44.65	33.43	52.22	44.87	18.19	174.7	1.728	0.6655	3.597	18.43	14	5.662	0.03545	0.07542	0.7852	494.2	4.99	19.59	1.839	37.72	46.74
120_MEA_Otp_Foxp2_Glut	21.4	0.9199	0.5022	0	128.3	0.525	0.2298	0	13.46	4.931	0.02093	340.9	765.8	0.01529	5.044	0.5164	0.04271	1.983	4.01	17.42	18.87	20.43	34.33	59.43	0.03867	5.168	0.000483	360.7	50.57	0	38.81	74.04	22.57	288.2	4.131	0.6472	1.037	6.374	17.03	22.41	0.001858	3.771	0.2378	355.1	13.95	0.7229	2.00E-06	17.01	44.57
121_MEA_BST_Otp_Zic2_Glut	2.545	0.05298	0.2437	0	3.354	1.803	0.04737	0.000784	0.8803	1.816	0.6613	4.987	7.216	0.3689	1.781	6.998	1.847	2.93	5.675	0.5776	1.588	1.009	3.078	7.47	0.468	2.781	2.788	5.723	2.927	3.645	1.985	3.261	2.305	11.92	0.9455	0.4414	2.862	3.047	2.53	1.639	0.6692	0.4305	0.4223	5.806	0.297	2.055	0.2824	0.7034	3.314
124_MPN_MPO_PVpo_Hmx2_Glut	1.18	0.5371	0.2809	0	19.56	0.04906	0.9314	0.06362	3.489	2.043	0.3467	4.996	5.05	0.5383	3.892	5.841	0.9648	1.91	4.265	1.368	4.654	2.873	6.908	16.66	2.259	3.353	1.952	6.317	0.6118	1.784	3.517	9.43	1.624	6.196	1.24	0.2685	0.8787	9.239	1.46	1.686	0.07045	1.063	0.8304	7.839	2.438	1.407	2.076	0.4397	3.334
126_ARH_PVp_Tbx3_Glut	17.81	0.9637	0.3333	0	105.4	0.4525	4.165	0.1209	29.91	2.85	0.6187	39.35	48.8	0.1395	8.396	9.716	7.919	12.6	44.43	4.28	12.97	17.55	27.82	32.78	13.49	9.535	18.48	41.81	2.961	13.22	44.26	27.55	10.74	113.9	3.251	0.3166	5.805	13.38	13.08	49.14	0.4596	4.405	1.768	12.19	6.841	1.829	6.369	11.99	9.034
127_DMH_LHA_Vgll2_Glut	5.642	1.253	1.997	0	21.59	0.5575	2.313	0.03588	11.57	1.329	3.04	11.43	483.5	0.09238	4.267	6.321	4.21	3.399	18.29	3.367	7.509	7.923	15.54	10.64	2.508	3.801	5.368	12.5	16.32	3.369	7.137	14.61	1.349	38.38	1.357	2.195	2.98	4.428	12.57	3.133	0.7526	3.397	5.131	271.3	1.589	0.8509	8.812	40.76	3.247
128_VMH_Fezf1_Glut	6.743	1.682	0.4544	0	139.8	1.218	0.03761	0	3.161	2.724	1.2	53.39	8.481	0.03024	7.93	15.68	11.98	12.14	29.62	2.834	10.49	9.818	12.04	20.1	7.018	14.8	15.37	72.17	0.6925	12.13	31.62	27.16	6.221	86.46	0.3247	0.5489	1.624	8.73	14.15	38.03	0.000994	0.6615	2.719	6.111	7.063	2.821	0.2763	5.546	20.16
129_VMH_Nr5a1_Glut	39.88	0.6201	0.1872	0	465.9	0.3917	1.21	9.195	18.55	27.33	0.2331	377	99.3	0.000519	34.55	91.7	41.23	104.7	180.6	2.174	57.52	56.54	40.95	30.82	85.27	102	73.09	456.6	8.072	54.77	80.59	122.3	19.62	479.2	0.302	0.584	9.377	5.106	36.77	74.28	0.000421	10.17	5.497	35.68	21.15	7.089	101.1	29.01	12.86
130_LHA_Pmch_Glut	7.791	1.311	0.1279	0	2.198	0.2863	6.14	0.1816	3.318	2.122	0.1031	15.16	51.03	0.1097	7.007	10.3	23.47	19.9	48.25	29.78	15.11	12.28	6.091	8.717	12.88	21.98	41.66	16.25	3.922	17.13	14.02	6.966	1.96	17.7	11.92	0.05131	0.7492	2.713	3.422	18.31	1.343	0.7052	0.4233	26.68	1.203	2.152	0.4524	0.2638	2.574
131_LHA_AHN_PVH_Otp_Trh_Glut	27.22	4.355	0.444	0	74.34	0.1889	1.649	0	26.22	5.5	2.218	48.08	64.25	0.000745	6.528	16.36	15.54	26.75	45.88	5.351	10.66	12.43	35.86	16.86	7.9	23.92	30.58	49.8	6.451	16.8	54.89	27.45	10.64	81.74	2.354	0.3825	2.321	28.41	13.97	13.06	0.06517	2.437	3.853	38.56	3.253	14.5	0.8439	12.09	12.38
132_AHN_RCH_LHA_Otp_Fezf1_Glut	25.14	4.623	0.01137	0	82.79	0.1735	0.553	1.00E-06	5.983	18.57	1.443	132.5	22.18	0.06092	10.01	21.71	20.5	25.12	60.24	5.161	25.19	25.15	53.95	4.249	15.34	33.01	28.45	189.9	1.067	22.15	32.6	30.88	9.299	72.09	2.724	0.05934	1.276	15.41	11.79	5.465	0.06474	0.5335	3.875	4.747	5.445	12.55	1.987	13.78	6.349
133_PVH_SO_PVa_Otp_Glut	16.85	18.09	2.192	0	71.12	1.66	13.86	3.32	95.41	7.457	2.44	103.9	810.3	0.02562	2.702	4.488	6.631	15.45	48.1	21.04	16.94	17.59	55.76	25.89	6.602	22.73	14.28	71.18	70.69	4.508	39.75	15.34	9.597	96.57	12.33	2.69	3.893	22.17	18.58	11.08	3.552	6.278	1.002	505.5	24.11	12.98	8.632	12.69	16
134_PH_ant_LHA_Otp_Bsx_Glut	5.36	2.527	1.86	0	12.72	1.342	2.301	0.217	20.76	6.504	3.301	65.63	156.7	0.02274	1.859	4.024	5.771	6.515	19.07	5.49	8.723	9.099	24.41	30.4	4.03	17.24	5.641	71.23	6.96	6.405	30.97	11.82	4.749	61.32	0.814	1.954	5.435	21.83	3.879	6.615	0.1789	0.9155	1.032	68.85	6.181	1.619	5.18	8.785	10.58
135_STN_PSTN_Pitx2_Glut	21.12	10.5	0.2255	0	66.94	0.915	0.5729	0.07682	32.7	42.36	6.14	583.4	100.8	1.43	13.9	4.655	5.539	40.44	26.62	44.98	52.55	68.87	60.06	5.327	0.4722	6.145	16.03	645.6	12.32	13.66	55.35	110.1	53.94	262.8	33.98	0.5346	1.591	16.83	68.91	8.727	0.323	4.606	1.949	65	16.71	7.144	46.18	127.9	1.015
136_PMv_TMv_Pitx2_Glut	0.1047	0.8021	0.8541	0	0.3204	0	1.312	1.002	0.618	0.4347	0	2.703	4.236	0.4892	0.6922	1.767	0.7685	4.435	1.749	1.677	1.768	0.7521	1.389	1.465	1.053	2.868	3.051	1.076	0.3352	3.57	3.164	0.7426	0.1182	2.891	1.149	0.9305	0.07859	1.511	0.932	1.658	0.2007	0.2768	0	5.266	0.8875	0.2775	0.3928	0.1933	0.6343
137_PH_an_Pitx2_Glut	2.508	0.5223	0.01487	0	1.53	0.3587	0.4217	0.05689	0.8386	0.5149	0.4915	4.751	21.92	1.559	0.6273	2.677	0.6553	1.697	4.52	2.102	0.8692	1.574	3.584	3.05	3.719	4.04	2.003	6.413	3.5	1.4	10.31	3.098	4.632	4.86	0.2106	0.009255	0.4035	2.282	1.913	1.988	0.04169	0.02117	2.731	5.614	0.2718	0.8055	0.2283	1.697	1.127
138_PH_Pitx2_Glut	6.974	2.724	0.3615	0	1.062	0.7083	0.4752	2.186	4.56	3.617	0.2037	31.2	2.682	0.2913	2.441	27.61	44.88	46.07	54.86	1.39	3.815	2.986	7.509	3.222	4.229	24.36	60.33	41.52	4.075	45.02	6.786	7.358	6.254	36.3	0.4078	0.3898	1.4	3.022	1.415	0.08814	1.648	2.246	0.709	1.258	2.49	2.225	2.057	2.444	1.067
139_PH_LHA_Foxb1_Glut	15.4	2.941	0.2793	0	31.85	3.097	2.467	0.01792	17.21	34.31	2.226	558.1	221.4	0.09795	10.16	19.14	27.42	33.73	117.9	53	60.52	61.3	66.12	9.403	11.68	27.05	53.1	649.3	20.22	32.41	75.3	72.55	40.71	368.6	39.21	0.2392	2.135	15.9	24.95	8.621	0.005121	3.572	6.393	128.9	13	4.305	55.52	155.4	9.47
141_PH_SUM_Foxa1_Glut	3.546	1.037	2.822	0	0.6871	0.3605	0.8647	0.4587	2.839	0.1639	1.562	6.193	7.942	1.129	1.987	0.7174	0.009402	3.957	2.635	1.475	0.5676	0.6649	1.629	0.7339	0.6387	3.94	1.328	1.371	1.572	0.8405	7.201	0.1397	1.041	1.47	1.301	3.039	0.9397	2.033	0.1668	0.2674	0.8997	0.05193	0.4701	10.33	0.2226	0.3529	0.06449	2.641	0.1811
142_HY_Gnrh1_Glut	6.118	3.386	0.475	0	7.127	2.778	5.474	0.1816	7.254	3.092	0.949	30.02	57.12	0.2179	7.406	14.21	6.78	8.25	24.61	16.72	16.71	6.925	3.157	3.147	3.566	14.68	16.28	38.68	2.12	8.381	18.48	4.9	2.324	8.557	2.565	0.3046	1.254	4.45	2.475	4.972	2.455	0.8667	1.179	13.62	0.04711	0.7895	12.81	25.41	1.813
149_PVT_PT_Ntrk1_Glut	6.52	1.021	0.7105	0	14.39	0.9788	0.7703	0.004075	1.304	1.231	0.01	7.733	17.51	0.1682	1.212	0.4612	0.03902	0.000903	0.02704	0.8443	3.791	4.704	7.168	2.566	0.02649	0.00308	1.00E-06	13.33	0.263	0.00057	9.613	7.07	10.09	65.61	0.2305	0.9803	0.9528	4.386	1.617	0.5224	0.4647	0.5299	0.09638	5.681	0.3997	2.164	10.22	40.47	1.503
151_TH_Prkcd_Grin2c_Glut	23.83	2.101	0.8866	0	59.56	0.9573	1.752	0.0668	16.5	1.414	0.7626	101.7	0.7192	0.1105	4.809	0.02341	1.40E-05	0.9804	6.908	0.1837	1.005	6.746	23.47	9.58	0.5546	0.9034	0.01435	140.3	0.1484	0.03192	27.72	26.38	14.2	502.6	0.1946	1.605	4.029	0.008425	12.11	0.9298	7.265	17.39	2.424	0.5244	1.217	1.804	285.8	676.1	12.63
152_RE_Xi_Nox4_Glut	82.7	6.572	0.07222	0	108.7	0.6678	1.273	0.03259	62.36	1.751	0.0709	321	5.531	0.000972	15.67	0	0	0.000127	12.87	0.04867	15.6	41.14	31.6	13.24	0	1.20E-05	0	454.3	0.001465	0	87.87	109.2	50.14	1764	4.4	0.1953	6.064	0.05024	52.92	9.461	9.563	12.87	2.931	4.771	3.213	5.695	257.7	969.4	0.1954
156_MB_ant_ve_Dmrta2_Glut	16.33	6.475	0.03867	0	7.68	1.601	0.7193	0.4695	7.98	14.83	0.7415	192.4	36.96	0.03106	6.802	158.2	267.2	453.3	423	11.82	25.43	22.3	25.82	3.761	61.58	188.5	408.5	269.8	88.04	420	52.03	41.58	25.79	71.47	5.935	0.09613	1.337	7.934	32.57	0.4154	2.945	1.39	7.472	25.65	13.31	13.14	39.14	52.77	4.384
159_IF_RL_CLI_PAG_Foxa1_Glut	24.35	7.282	0.1151	0	7.239	0.1033	0.8192	0.194	1.859	19.51	1.27	100.1	269.8	0.002564	13.1	222.1	370.5	487	511.4	14.21	16.98	15.08	48.8	0.009178	65.42	241.8	538.5	91.63	44.98	470.4	485.5	42.36	26.38	69.29	11.23	0.1321	5.073	13.96	16.86	1.42	0.3709	0.05832	0.5086	205.2	5.782	20.54	17.76	16.18	1.044
166_MRN_Pou3f1_C1ql4_Glut	1.53	12.35	0.04014	0	7.744	0.02375	0.5591	0.03741	2.583	2.963	1.348	46.43	7.398	0.1973	8.727	0.1117	0.02698	0.09346	0.03479	9.935	9.344	10.34	2.753	2.697	0.2736	0.4123	0.002702	46.24	0.7846	0.0352	5.409	4.807	6.157	16	0.1938	0.001516	0.1603	2.3	1.002	3.264	0.2668	0.6088	2.906	1.324	1.833	1.9	4.44	12.35	1.365
168_SPA_SPFm_SPFp_POL_PIL_PoT_Sp9_Glut	1.49	0.3795	1.315	0	2.809	0.5906	0.03245	0.05404	0.7699	4.371	1.986	14.26	40.9	0.1015	3.296	0.03228	0.1364	0.8658	0.4592	1.891	7.625	5.881	1.525	11.04	0.5917	0.861	0.006167	20.12	1.022	0.1718	10.7	9.9	4.178	17.06	2.23	0.6703	2.093	2.599	0.6021	6.181	0.1517	0.2603	0.64	18.47	1.249	0.2714	0.5022	4.449	10.07
180_SCiw_Pitx2_Glut	35	81.55	0.4123	0	8.572	0.2436	1.353	0.02216	16.39	29.38	2.485	259.2	430.4	0.07837	15.52	2.004	4.356	16.62	33.26	24.92	31.12	45.81	62.83	12.13	3.23	16.01	7.357	319.5	19.97	5.512	76.74	66.26	31.3	193.6	34.51	0.4424	0.2247	12.37	23.42	7.448	1.261	18.82	4.341	210.5	8.414	27.69	163.5	393.6	5.918
195_SNr_VTA_Pax5_Npas1_Gaba	18.19	5.459	1.827	0	8.853	0.04907	36.41	51.64	27.35	20.38	2.963	304.6	1003	0.02864	1.409	37.32	38.47	80.34	163.7	4.22	5.208	4.14	39.83	1.094	37.72	89.53	66.62	257.6	85.89	43.89	88.68	59.33	29.63	158.4	4.592	2.344	2.998	18.85	28.73	7.849	7.788	21.25	144.8	675.6	169.3	22.97	322.8	192.9	0.4592
196_PAG_PPN_Pax5_Sox21_Gaba	1.333	2.166	0.8705	0	1.327	0.9323	1.904	0.3408	4.879	2.071	0.5276	20.96	75.92	0.005438	1.331	8.173	11.8	18.26	24.88	3.291	10.59	4.818	9.183	9.595	4.251	12.76	14.72	24.7	9.567	14.02	8.006	7.354	1.257	15.3	0.5269	0.6964	1.964	4.302	5.101	2.26	1.778	2.026	4.715	81.04	6.623	2.386	1.232	5.954	3.617
197_SNr_Six3_Gaba	17.9	5.696	4.761	0	12.73	0.01	18.07	396.3	53.49	26.55	1.255	339.5	268	0.001882	133.6	0	0	0	0	561.3	878.8	709.7	55.1	1.081	0	0	0	382.8	47.79	0	60.88	54	29.01	279.9	10.74	4.887	5.713	9.978	21.7	13.99	43.14	34.04	29.17	151	18.42	2.89	833.8	353.6	0.2162
199_PAG_MRN_RN_Foxa2_Gaba	9.324	5.428	0.1478	0	3.679	0.3007	5.147	8.008	9.318	12.44	3.078	55.72	70.7	0.2667	7.432	112.5	155.5	227.5	266.2	57.59	85.57	68.91	26.41	13.92	52.12	109.2	291	64.56	19.19	223.9	41.9	24.29	16.08	44.29	11.86	0.1544	0.1049	10.22	9.038	0.5017	3.742	4.492	8.181	45.83	13.58	9.155	33.14	16.07	15.11
200_PAG_ND_PCG_Onecut1_Gaba	5.855	2.744	0.9034	0	9.191	4.145	3.372	12.74	15.96	10.79	5.333	95.87	18.02	0.01038	23.67	10.92	20.36	18.32	63.06	55.84	115.5	109	28.15	11.64	5.776	12.78	43.34	114.3	13.18	27.76	40.68	20.88	13.45	153.2	2.397	1.019	1.927	9.172	6.437	6.323	5.444	10.62	5.085	4.806	6.166	9.301	121	123.2	7.855
202_PRT_Tcf7l2_Gaba	29.26	5.81	0.9102	0	23.15	0.08639	3.746	4.923	16.7	20.33	3.449	243.7	54.65	0.1186	47.95	28.77	25.41	28.73	82.5	262.2	456.9	337.5	57.27	13.72	11.31	21.08	49.97	293.7	12.19	26.16	52.66	58.75	25.4	149.4	8.93	1.205	5.569	13.03	14.19	5.814	5.755	8.11	7.978	23.54	12.34	7.307	119.2	137.7	14.08
203_LGv_SPFp_SPFm_Nkx2_2_Tcf7l2_Gaba	2.608	2.747	0.5159	0	3.313	0.3536	1.014	0.000709	6.57	1.22	1.186	42.74	10.41	0.4067	3.871	2.122	0.8571	4.146	8.275	23.31	35.25	32.99	7.284	12.39	1.657	9.236	3.085	44.62	6.568	0.3341	10.53	7.148	5.825	20.2	2.035	0.7636	1.82	8.983	2.828	1.73	0.004968	0.7964	1.512	6.099	1.576	5.111	3.391	1.592	4.063
213_SCsg_Gabrr2_Gaba	8.03	1.346	0.7324	0	1.37	0.2283	1.748	0.6376	8.406	0.6676	1.637	33.08	27.46	1.322	4.896	0.2756	0.004079	1.093	1.192	15.29	3.02	3.209	5.935	9.894	0.2837	0.5273	1.025	33.53	4.058	0.02922	6.796	5.958	4.788	17.02	19.31	1.231	4.231	1.417	4.551	1.393	0.09046	3.228	3.162	17.23	0.8745	1.394	16.07	30.35	4.328
214_IPN_Otp_Crisp1_Gaba	8.826	7.586	1.369	0	3.443	1.129	79.36	5.28	135	11.18	0.7961	143	1352	0.05889	5.461	40.64	24.33	28.01	139.7	27.74	11.74	6.274	69.31	19.15	31.57	22.8	109.8	125.7	71.34	35.88	116.8	49.23	45.47	184.3	0.2876	1.79	6.305	23.53	32.65	14.15	10.83	11.71	43.77	794.6	74.93	23.26	89.75	210.9	2.123
215_SNc_VTA_RAmb_Foxa1_Dopa	103.7	46.2	5.324	0	5.386	0.2678	12.47	485.7	46.29	40.4	0.8366	229.1	42.46	0.00212	14.98	615.2	955.1	2060	1831	46.14	61.57	62.43	72.35	20.8	162.2	657.8	1959	200.4	41.78	1860	255.8	180.2	121.3	682.6	87.22	4.601	3.096	1.075	110.2	15.12	109.8	7.52	8.624	40.35	63.6	14.18	571.1	140.1	0.5072
216_MB_MY_Tph2_Glut_Sero	9.345	2.409	5.157	0	21.96	0.02986	1.909	0.3395	20.5	7.02	1.398	15.15	55.99	0.5026	15.92	11.01	9.243	16.62	31.24	64.23	150.8	121.5	19.11	44.89	3.217	15.92	18.72	13.03	5.222	9.219	15.58	17.46	7.525	63.53	2.06	5.209	0.9345	8.958	20.76	0.2232	1.817	0.6994	3.105	33.45	2.771	6.323	7.958	9.426	11.27
231_IPN_LDT_Vsx2_Nkx6_1_Glut	1.884	0.8723	0.1429	0	1.062	1.006	1.073	0.1722	1.631	2.621	2.083	31.53	12.97	0.3001	2.648	3.643	1.937	12.84	11.11	4.39	4.206	1.303	5.325	2.305	5.198	8.151	5.092	25.58	4.311	3.644	4.375	8.439	2.393	11.32	0.2898	0.1685	2.915	2.525	0.2949	0.25	0.09346	1.769	7.284	7.701	5.022	0.43	0.6678	1.685	6.873
268_CS_PRNr_DR_En1_Sox2_Gaba	1.351	0.3121	0.2551	0	8.177	0.1505	0.2137	0.1632	6.534	2.547	1.339	16.31	21.46	0.144	6.179	0.5007	0.6517	3.386	1.225	2.334	11.9	10.07	3.473	7.67	0.1966	1.757	1.314	22.9	7.029	2.255	5.69	4.021	6.023	16.9	1.137	0.2702	0.1611	10.01	1.379	3.3	1.906	0.635	4.508	12.88	4.669	3.969	3.047	4.758	5.406
318_Astro_NT_NN	115.2	15.61	16.3	0	134.5	0.004553	0.5926	20.6	5.487	3.377	13.3	136.3	446.3	0.005033	0.6072	77.66	128.1	121	233.2	0.000104	0	0	35.84	5.596	102.9	187.9	174.2	138.7	42.88	140.9	46.69	163.1	76.94	228.1	12.88	18.69	12.66	5.314	67.96	23.64	23.6	45.58	9.32	284.8	23.6	4.197	235.9	544.3	7.19
319_Astro_TE_NN	65.21	17.19	24.35	0	128.1	0.001016	1.022	4.865	9.084	10.12	18.15	147.8	1551	0.5113	0.8316	39.45	86.57	91.32	179.3	0.01697	0	1.50E-05	54.22	13.22	76.58	138.3	132.5	156.5	62.9	116.2	25.63	135.1	68.2	125.4	8.204	28.08	21.55	18.68	44.76	31.58	18.73	24.47	2.005	790	25.17	18.11	161.2	505.3	10.29
322_Tanycyte_NN	36.93	9.512	4.826	0	45.14	0.01952	0.7456	5.767	16.03	4.627	1.723	102	505.4	0	3.127	27.03	38.74	42.91	80.44	0.7358	0.00368	0.4262	13.58	20.58	22.25	51.99	65.8	115.9	15.64	32.91	4.927	56.68	42.57	111.3	1.536	4.754	11.36	12.21	2.345	77.26	25.95	5.61	1.171	256.8	5.844	5.803	20.28	94.17	5.13
323_Ependymal_NN	111.3	13.8	11.91	0	23.97	0.001055	0.6395	11.32	92.56	2.291	1.789	139.6	167.7	0	3.061	136.3	204.8	140.1	229.5	0.1925	0	0.01013	27.66	32.45	83.88	139.2	271.1	195.9	29.4	205.9	3.31	102.9	71.4	71.96	12.99	13.83	7.895	7.284	2.047	16.02	22.49	19.91	7.904	76.06	10.05	6.414	25.2	58.62	14.58
325_CHOR_NN	73.27	38.55	53.02	0	31.34	0.08735	17.07	81.8	33.46	10.53	7.356	185.7	523.2	0.00378	0	24.43	51.25	27.07	101.6	141.6	0	0.01854	37.97	25.85	20.18	33.43	75.67	229	33.98	60.75	69.62	29.79	41.1	114.4	74.29	53.05	47.01	6.302	9.583	37.34	20.96	15.65	3.908	366	8.565	2.243	134.2	73.03	1.807
326_OPC_NN	118.7	3.035	1.412	0	50.44	0.04289	0.000424	0	11.1	16.49	13.6	102.8	427.8	0.1433	6.455	90.37	111.6	114	314.6	6.747	8.228	4.702	76.74	16.06	109.1	109.9	215.9	78.18	47.03	147.5	540	117.2	56.8	98.07	19.58	2.324	6.259	3.166	39.26	10.44	0.9173	1.949	0.6353	259.3	29.32	20.91	0.0213	22.85	25.61
327_Oligo_NN	94.61	4.597	24.27	0	40.43	0.312	4.061	11.14	276.8	8.768	22.51	81.39	162.1	0.06214	12.51	103.3	120.5	115.8	258.4	7.349	16.33	13.97	46.37	49.13	176.2	131.4	215	52.42	9.981	128	378.1	68.41	36.33	93.33	20.77	26.1	13.51	6.104	16.64	1.587	15.05	9.104	3.055	79.63	8.985	28.01	3.571	9.227	31.51
329_ABC_NN	102.2	34.03	18.42	0	95.03	1.072	6.546	29.28	11.4	2.534	2.582	147.7	49.14	3.731	26.82	242.2	98.03	591.9	382.5	17.72	56.37	70.83	25.35	477.7	101.4	332.9	297.6	152	6.999	179.9	67.15	165.1	160.4	363	5.914	19.17	7.652	3.612	124.8	5.03	18.77	0.4663	3.908	19.19	9.141	0.9931	23.09	20.04	49.63
330_VLMC_NN	242.5	100.8	30.6	0	63.97	0.6051	18.54	244.2	86.7	22.57	1.123	309.9	191.6	13.71	36.61	792.2	502.4	1325	1286	21.55	49	49.13	39.12	116.7	435.3	981.3	1272	359.6	29.18	830.2	380.9	270.1	198.9	529.3	18.12	37.9	18.18	4.014	280.2	20.12	80.31	4.025	4.205	94.17	12.12	4.287	196.4	134.8	29.36
331_Peri_NN	73.15	36.81	27.45	0	40.73	0.411	17.91	180.4	73.3	1.538	0.7966	110.7	12.81	103.2	8.382	254.1	148.3	359.9	549.9	1.282	4.574	3.957	13.91	68.29	195.3	363	444.2	122.5	8.741	326.1	222.4	50.54	39.19	668	4.214	25.73	3.044	0.245	561.4	5.489	55.16	3.714	1.017	10.64	0.8286	0.8479	92.06	81.09	29.26
332_SMC_NN	5.028	4.965	1.68	0	9.895	0.9067	1.126	20.74	17.46	0.3225	0.5471	19.23	1.39	1.767	1.538	34.88	14.94	47.53	65.4	1.104	3.834	0.2634	4.504	21.02	18.81	42.21	57.21	20.44	1.881	34.5	16.22	4.279	6.199	149.1	0.9859	1.602	1.33	5.413	31.81	0.3237	13.03	1.48	2.77	6.11	2.669	0.223	9.639	6.118	4.505
333_Endo_NN	43.69	29.41	12.37	0	70.98	0.2314	24.86	54.53	66.51	1.359	7.897	72.38	27.67	134	5.512	408.3	276.3	403.1	706.9	35.77	76.16	72.65	20.43	256.6	290.2	352.4	625.6	96.84	8.072	450.4	29.43	89.74	100.7	363	1.317	11.3	1.034	0.5381	1472	2.116	35.33	3.151	0.646	10.86	0.4256	2.835	21.18	11.21	28.61
334_Microglia_NN	189.5	12.43	44.77	0	26.48	0.02995	5.2	9.901	26.41	9.586	4.477	59.95	13.95	271.5	1.207	28.26	33.69	27.82	106.6	9.682	20.78	10.05	4.028	31.83	20.6	20.06	75.77	90.12	3.196	56.93	49.59	479.9	274.9	328.4	0.3934	46.94	15.22	5.061	2416	6.473	9.937	1.852	0.6933	10.97	10.06	0.002398	0.1521	8.856	24.28
335_BAM_NN	112.9	11.77	17.87	0	17.65	0.1972	8.215	8.636	13.27	4.725	0.4093	37.82	0.6792	128.9	0.4361	8.348	10.93	12.48	30.31	2.049	1.771	2	5.049	25.65	9.197	11.21	22.52	54.36	3.643	12.79	27.41	221	127.9	122.8	0.3911	20.41	10.47	2.431	1074	1.738	4.087	2.827	0.648	3.606	6.047	0.08083	0.7616	4.492	16.57
[truncated: 792 more columns]
