# Supplementary material for: Integrative Single-Cell Epigenomic Atlas Annotates the Regulatory Genome of the Adult Mouse Brain
Source: bioRxiv. 2026 Feb 7:2026.02.07.704075. Preprint. [Version 1] doi: 10.64898/2026.02.07.704075 (PMC12889674; doi:10.64898/2026.02.07.704075)
Supplement: Supplement 6 — Table S6. Sex-specific epigenomic and transcriptomic features. [file media-6.xlsx]

## Sheet: H3K27ac_sex_biased_regions
Region	Log2_Fold_Change	Pval	Adjusted_Pval	Cell_Group	Sex-enrichment
chr6:92662316-92667013	1.08972	2.75862e-12	7.42955e-09	006_L4_5_IT_CTX_Glut	Male
chr13:97557387-97564637	1.00572	2.68991e-12	7.42955e-09	006_L4_5_IT_CTX_Glut	Male
chr5:148089987-148092259	1.01064	6.31005e-10	5.91106e-07	006_L4_5_IT_CTX_Glut	Male
chr5:129532316-129536898	1.23805	9.19332e-10	7.8188e-07	006_L4_5_IT_CTX_Glut	Male
chr17:50468182-50472136	2.21787	3.8588e-09	2.54512e-06	006_L4_5_IT_CTX_Glut	Male
chr8:9949010-9949826	3.84236	7.93424e-09	4.30962e-06	006_L4_5_IT_CTX_Glut	Male
chr2:5635106-5641317	1.49586	1.0429e-08	5.48049e-06	006_L4_5_IT_CTX_Glut	Male
chr7:141927509-141929606	2.3264	1.1732e-08	6.0184e-06	006_L4_5_IT_CTX_Glut	Male
chr13:43238960-43244726	1.11096	1.41143e-08	7.01771e-06	006_L4_5_IT_CTX_Glut	Male
chr18:22983814-22986549	1.17133	2.0209e-08	9.39746e-06	006_L4_5_IT_CTX_Glut	Male
chr15:38906886-38911585	1.17207	2.55401e-08	1.13851e-05	006_L4_5_IT_CTX_Glut	Male
chr13:107448018-107451462	2.3434	3.4651e-08	1.47168e-05	006_L4_5_IT_CTX_Glut	Male
chr11:117344005-117351122	1.13541	4.37103e-08	1.76581e-05	006_L4_5_IT_CTX_Glut	Male
chr13:32597941-32599458	1.95484	4.94166e-08	1.94765e-05	006_L4_5_IT_CTX_Glut	Male
chr5:122307025-122322312	1.00977	5.20615e-08	2.00303e-05	006_L4_5_IT_CTX_Glut	Male
chr17:10388561-10409516	1.05857	6.5534e-08	2.34029e-05	006_L4_5_IT_CTX_Glut	Male
chr9:114024850-114027487	1.06077	9.35508e-08	3.10917e-05	006_L4_5_IT_CTX_Glut	Male
chr2:102702272-102705912	1.14536	1.20952e-07	3.85121e-05	006_L4_5_IT_CTX_Glut	Male
chr15:76349219-76352518	1.09049	1.46624e-07	4.44947e-05	006_L4_5_IT_CTX_Glut	Male
chr7:124679952-124683072	1.06315	1.62615e-07	4.79953e-05	006_L4_5_IT_CTX_Glut	Male
chr9:43132750-43134523	1.35835	2.19567e-07	6.01362e-05	006_L4_5_IT_CTX_Glut	Male
chr17:70473373-70475905	1.01064	2.31179e-07	6.27845e-05	006_L4_5_IT_CTX_Glut	Male
chr6:39572695-39575519	1.36988	2.37007e-07	6.38311e-05	006_L4_5_IT_CTX_Glut	Male
chr3:159029940-159032140	1.03643	2.57119e-07	6.72851e-05	006_L4_5_IT_CTX_Glut	Male
chr12:24870337-24873479	1.19278	2.69179e-07	6.95957e-05	006_L4_5_IT_CTX_Glut	Male
chr14:119004859-119008506	1.17835	2.68276e-07	6.95957e-05	006_L4_5_IT_CTX_Glut	Male
chr19:3925221-3932207	1.66718	3.03149e-07	7.56549e-05	006_L4_5_IT_CTX_Glut	Male
chr6:47919709-47922306	1.59227	3.22349e-07	7.91878e-05	006_L4_5_IT_CTX_Glut	Male
chr8:70555920-70566177	1.21787	3.32827e-07	8.00154e-05	006_L4_5_IT_CTX_Glut	Male
chr11:60335137-60338864	1.57543	3.33817e-07	8.00154e-05	006_L4_5_IT_CTX_Glut	Male
chr17:5293526-5298547	1.27842	3.61673e-07	8.5009e-05	006_L4_5_IT_CTX_Glut	Male
chr17:84055627-84062702	1.44027	3.6631e-07	8.57868e-05	006_L4_5_IT_CTX_Glut	Male
chr11:114698482-114709379	1.21787	3.77187e-07	8.73844e-05	006_L4_5_IT_CTX_Glut	Male
chr14:25166936-25170860	1.19515	5.03808e-07	0.000108549	006_L4_5_IT_CTX_Glut	Male
chr5:147446163-147451016	2.18135	5.08177e-07	0.000109126	006_L4_5_IT_CTX_Glut	Male
chr4:62229650-62231127	1.51743	5.12374e-07	0.000109663	006_L4_5_IT_CTX_Glut	Male
chr17:10528521-10534742	2.21787	5.34698e-07	0.000112391	006_L4_5_IT_CTX_Glut	Male
chr16:18442887-18444816	2.33335	5.74556e-07	0.00011865	006_L4_5_IT_CTX_Glut	Male
chr5:54232014-54235740	1.09234	6.78491e-07	0.0001333	006_L4_5_IT_CTX_Glut	Male
chr14:65116099-65123021	1.90975	7.00008e-07	0.000136284	006_L4_5_IT_CTX_Glut	Male
chr5:71986235-71988999	1.14861	7.37489e-07	0.000141451	006_L4_5_IT_CTX_Glut	Male
chr15:93583097-93589356	1.30751	7.63764e-07	0.000145198	006_L4_5_IT_CTX_Glut	Male
chr18:35968323-35979332	1.1787	9.27731e-07	0.000165651	006_L4_5_IT_CTX_Glut	Male
chr4:101162120-101167764	1.71264	1.01031e-06	0.000178425	006_L4_5_IT_CTX_Glut	Male
chr1:170807065-170808797	1.50167	1.03729e-06	0.000181996	006_L4_5_IT_CTX_Glut	Male
chr17:75516343-75520217	1.63291	1.05024e-06	0.000181996	006_L4_5_IT_CTX_Glut	Male
chr1:54125680-54131642	1.43289	1.08544e-06	0.0001861	006_L4_5_IT_CTX_Glut	Male
chr1:85915716-85919136	1.08386	1.1727e-06	0.000196883	006_L4_5_IT_CTX_Glut	Male
chr13:42793931-42795829	1.29382	1.46005e-06	0.000230742	006_L4_5_IT_CTX_Glut	Male
chr15:67898360-67902494	1.01506	1.52463e-06	0.000238038	006_L4_5_IT_CTX_Glut	Male
chr9:86693890-86696742	1.05186	1.68736e-06	0.000257231	006_L4_5_IT_CTX_Glut	Male
chr3:136938318-136943388	1.86557	1.89659e-06	0.000281815	006_L4_5_IT_CTX_Glut	Male
chr9:112213148-112216269	1.37707	1.91435e-06	0.000283802	006_L4_5_IT_CTX_Glut	Male
chr7:91097553-91101088	1.41289	1.94431e-06	0.000286927	006_L4_5_IT_CTX_Glut	Male
chr5:48971732-48973431	1.97687	2.0471e-06	0.000297345	006_L4_5_IT_CTX_Glut	Male
chr8:70127167-70132830	1.14916	2.07739e-06	0.000301068	006_L4_5_IT_CTX_Glut	Male
chr8:86511327-86514792	2.42733	2.08586e-06	0.00030162	006_L4_5_IT_CTX_Glut	Male
chr5:63498349-63500205	1.28826	2.12529e-06	0.000306634	006_L4_5_IT_CTX_Glut	Male
chr12:99221979-99228876	1.04927	2.1807e-06	0.000312279	006_L4_5_IT_CTX_Glut	Male
chr6:85901835-85912542	1.57777	2.2383e-06	0.000315402	006_L4_5_IT_CTX_Glut	Male
chr4:97890890-97895124	1.5272	2.29258e-06	0.000320056	006_L4_5_IT_CTX_Glut	Male
chr3:107255522-107262657	1.12934	2.37151e-06	0.000329651	006_L4_5_IT_CTX_Glut	Male
chr12:5199079-5201281	1.9437	2.42012e-06	0.000335685	006_L4_5_IT_CTX_Glut	Male
chr5:101934262-101938917	1.11969	2.51189e-06	0.000343985	006_L4_5_IT_CTX_Glut	Male
chr2:131395413-131396441	1.7082	2.83106e-06	0.000375753	006_L4_5_IT_CTX_Glut	Male
chr5:20293829-20295872	1.282	2.84893e-06	0.000377349	006_L4_5_IT_CTX_Glut	Male
chr1:157168344-157170449	1.05186	2.90425e-06	0.000382365	006_L4_5_IT_CTX_Glut	Male
chr5:64323235-64330628	1.08663	3.06765e-06	0.000399115	006_L4_5_IT_CTX_Glut	Male
chr12:29781546-29785466	1.34126	3.14129e-06	0.000405343	006_L4_5_IT_CTX_Glut	Male
chr11:35605126-35609527	1.1804	3.28456e-06	0.000420404	006_L4_5_IT_CTX_Glut	Male
chr1:164306657-164308241	1.51555	3.34409e-06	0.000426336	006_L4_5_IT_CTX_Glut	Male
chr15:30690372-30695589	1.60692	3.4053e-06	0.000432433	006_L4_5_IT_CTX_Glut	Male
chr11:107369774-107384979	1.05281	3.49223e-06	0.000440062	006_L4_5_IT_CTX_Glut	Male
chr2:14988097-14989003	4.21787	3.79621e-06	0.000466494	006_L4_5_IT_CTX_Glut	Male
chr1:85962756-85971791	1.29588	3.88928e-06	0.000474324	006_L4_5_IT_CTX_Glut	Male
chr13:99303588-99305967	1.4618	3.94651e-06	0.000479494	006_L4_5_IT_CTX_Glut	Male
chr3:138758765-138762149	1.73572	3.95547e-06	0.00047968	006_L4_5_IT_CTX_Glut	Male
chr15:98180089-98182812	1.19712	4.07e-06	0.000488075	006_L4_5_IT_CTX_Glut	Male
chr12:113026527-113035076	1.61841	4.44552e-06	0.000517738	006_L4_5_IT_CTX_Glut	Male
chr2:44383727-44386107	1.10825	4.53693e-06	0.000527179	006_L4_5_IT_CTX_Glut	Male
chr12:89097233-89099567	1.55348	4.65628e-06	0.000534613	006_L4_5_IT_CTX_Glut	Male
chr5:64021922-64025179	1.4492	4.70178e-06	0.000538846	006_L4_5_IT_CTX_Glut	Male
chr8:18914397-18919379	1.73725	4.76258e-06	0.000543885	006_L4_5_IT_CTX_Glut	Male
chr15:25890480-25894171	1.76219	4.98654e-06	0.000567456	006_L4_5_IT_CTX_Glut	Male
chr5:14676350-14677478	4.12476	4.99595e-06	0.000567527	006_L4_5_IT_CTX_Glut	Male
chr13:24154813-24158660	1.10769	5.12105e-06	0.000571692	006_L4_5_IT_CTX_Glut	Male
chr13:45112449-45113669	2.49089	5.09495e-06	0.000571692	006_L4_5_IT_CTX_Glut	Male
chr15:100087874-100089270	3.02523	5.32993e-06	0.000593984	006_L4_5_IT_CTX_Glut	Male
chr16:41846028-41847461	3.21787	5.48208e-06	0.000605718	006_L4_5_IT_CTX_Glut	Male
chr10:40127272-40129912	1.76807	5.90299e-06	0.000638046	006_L4_5_IT_CTX_Glut	Male
chr17:43903417-43906098	2.21787	5.92176e-06	0.000639007	006_L4_5_IT_CTX_Glut	Male
chr2:98140245-98141302	1.99548	6.30429e-06	0.000669114	006_L4_5_IT_CTX_Glut	Male
chr1:185180688-185183347	2.97276	6.35961e-06	0.000672776	006_L4_5_IT_CTX_Glut	Male
chr15:53324063-53326744	1.4658	6.78074e-06	0.000709202	006_L4_5_IT_CTX_Glut	Male
chr16:39286312-39287846	3.67731	7.23772e-06	0.000747931	006_L4_5_IT_CTX_Glut	Male
chr2:165072502-165075576	1.24172	7.88685e-06	0.000801105	006_L4_5_IT_CTX_Glut	Male
chr1:92195062-92197343	1.45888	8.71343e-06	0.000862249	006_L4_5_IT_CTX_Glut	Male
chr8:61258337-61261134	1.39372	9.11934e-06	0.000890403	006_L4_5_IT_CTX_Glut	Male
chr11:107064464-107067130	1.2685	9.46047e-06	0.000916786	006_L4_5_IT_CTX_Glut	Male
chr18:33062209-33064762	1.63291	9.47652e-06	0.000916966	006_L4_5_IT_CTX_Glut	Male
chr5:140060853-140062740	1.72037	9.67745e-06	0.000933613	006_L4_5_IT_CTX_Glut	Male
chr5:4070358-4073677	-2.21347	7.20697e-19	4.65837e-14	006_L4_5_IT_CTX_Glut	Female
chr17:77822751-77824178	-4.10405	1.21985e-14	1.97118e-10	006_L4_5_IT_CTX_Glut	Female
chr14:102254631-102259447	-3.12452	4.08526e-13	1.88613e-09	006_L4_5_IT_CTX_Glut	Female
chr6:80221870-80222971	-3.48257	4.41976e-13	1.90453e-09	006_L4_5_IT_CTX_Glut	Female
chr1:168483718-168484842	-3.8976	6.93826e-12	1.54644e-08	006_L4_5_IT_CTX_Glut	Female
chr2:109246104-109247324	-2.90551	1.17249e-10	1.49382e-07	006_L4_5_IT_CTX_Glut	Female
chr18:35205925-35207156	-2.90551	1.17866e-10	1.49382e-07	006_L4_5_IT_CTX_Glut	Female
chr3:60799564-60802376	-2.40662	1.62902e-10	1.9867e-07	006_L4_5_IT_CTX_Glut	Female
chr10:122209818-122211462	-4.13968	3.4945e-10	3.70285e-07	006_L4_5_IT_CTX_Glut	Female
chr4:109829346-109831322	-3.44509	4.62116e-10	4.59536e-07	006_L4_5_IT_CTX_Glut	Female
chr15:87100573-87102111	-2.5664	5.71769e-10	5.43491e-07	006_L4_5_IT_CTX_Glut	Female
chr15:23093884-23095498	-3.58948	1.50881e-09	1.21906e-06	006_L4_5_IT_CTX_Glut	Female
chr3:137733157-137747830	-1.70099	3.71765e-09	2.51697e-06	006_L4_5_IT_CTX_Glut	Female
chr6:49035701-49039203	-1.9444	3.9504e-09	2.57921e-06	006_L4_5_IT_CTX_Glut	Female
chr2:162743028-162744453	-3.48257	7.61926e-09	4.22599e-06	006_L4_5_IT_CTX_Glut	Female
chr9:116279121-116280914	-2.47018	1.70113e-08	8.26737e-06	006_L4_5_IT_CTX_Glut	Female
chr6:65526030-65527505	-1.96975	1.89389e-08	9.00115e-06	006_L4_5_IT_CTX_Glut	Female
chr13:116849307-116850016	-3.10405	2.04086e-08	9.42248e-06	006_L4_5_IT_CTX_Glut	Female
chr17:63870598-63872004	-1.89255	2.38413e-08	1.07764e-05	006_L4_5_IT_CTX_Glut	Female
chr10:9918528-9922675	-1.46897	2.4732e-08	1.11014e-05	006_L4_5_IT_CTX_Glut	Female
chr17:44908064-44909172	-2.75175	4.4568e-08	1.78928e-05	006_L4_5_IT_CTX_Glut	Female
chr7:131420421-131422009	-2.95205	5.15095e-08	1.99366e-05	006_L4_5_IT_CTX_Glut	Female
chr13:58049716-58054141	-1.49484	5.12611e-08	1.99366e-05	006_L4_5_IT_CTX_Glut	Female
chr14:49315466-49317280	-2.24156	7.33364e-08	2.56229e-05	006_L4_5_IT_CTX_Glut	Female
chr14:23744811-23745813	-2.41956	8.23368e-08	2.84599e-05	006_L4_5_IT_CTX_Glut	Female
chr9:119679712-119681513	-2.39684	1.03651e-07	3.36668e-05	006_L4_5_IT_CTX_Glut	Female
chr1:151276513-151279196	-2.7456	1.22225e-07	3.85377e-05	006_L4_5_IT_CTX_Glut	Female
chr10:112311974-112313284	-2.6472	1.23764e-07	3.86462e-05	006_L4_5_IT_CTX_Glut	Female
chr13:72401571-72402756	-4.64011	1.68653e-07	4.88844e-05	006_L4_5_IT_CTX_Glut	Female
chr9:88400615-88403614	-1.87405	1.96981e-07	5.53577e-05	006_L4_5_IT_CTX_Glut	Female
chr8:116452421-116453894	-3.64011	3.07566e-07	7.6462e-05	006_L4_5_IT_CTX_Glut	Female
chr3:148501750-148503802	-1.97477	3.11663e-07	7.68893e-05	006_L4_5_IT_CTX_Glut	Female
chr1:179451687-179453687	-4.42598	3.23431e-07	7.91878e-05	006_L4_5_IT_CTX_Glut	Female
chr19:33578946-33579758	-4.30569	3.31966e-07	8.00154e-05	006_L4_5_IT_CTX_Glut	Female
chr5:71162049-71162988	-2.52936	4.50583e-07	0.000100776	006_L4_5_IT_CTX_Glut	Female
chr17:15931480-15932840	-2.00452	4.98357e-07	0.000107733	006_L4_5_IT_CTX_Glut	Female
chr14:87309298-87310603	-2.78213	6.38891e-07	0.000127457	006_L4_5_IT_CTX_Glut	Female
chr2:94500719-94502293	-4.82652	7.05816e-07	0.000137003	006_L4_5_IT_CTX_Glut	Female
chr14:116395002-116396259	-1.99512	7.40516e-07	0.000141612	006_L4_5_IT_CTX_Glut	Female
chr1:103188396-103188951	-3.48257	8.30502e-07	0.00015605	006_L4_5_IT_CTX_Glut	Female
chr7:116933114-116934515	-2.40104	8.36616e-07	0.000156313	006_L4_5_IT_CTX_Glut	Female
chr14:58917549-58918603	-2.70813	8.80074e-07	0.000160693	006_L4_5_IT_CTX_Glut	Female
chr7:100156825-100158085	-2.55472	9.19951e-07	0.000164717	006_L4_5_IT_CTX_Glut	Female
chr11:104187613-104188838	-3.06753	9.701e-07	0.000172619	006_L4_5_IT_CTX_Glut	Female
chr18:41984905-41988305	-1.25276	9.72094e-07	0.000172619	006_L4_5_IT_CTX_Glut	Female
chr8:89205773-89207949	-1.72698	1.58155e-06	0.00024633	006_L4_5_IT_CTX_Glut	Female
chr7:88711896-88713491	-3.48257	1.67943e-06	0.000257132	006_L4_5_IT_CTX_Glut	Female
chr1:159194881-159195996	-2.03005	1.75278e-06	0.000264706	006_L4_5_IT_CTX_Glut	Female
chr2:149714756-149716327	-2.91141	1.98178e-06	0.000291429	006_L4_5_IT_CTX_Glut	Female
chr18:8150291-8150924	-4.03005	2.27128e-06	0.000318097	006_L4_5_IT_CTX_Glut	Female
chr4:102120473-102120971	-4.03005	2.30789e-06	0.000321498	006_L4_5_IT_CTX_Glut	Female
chr3:18996652-18997431	-4.10405	2.46291e-06	0.000340161	006_L4_5_IT_CTX_Glut	Female
chr3:88541802-88542979	-2.55472	2.74107e-06	0.000370658	006_L4_5_IT_CTX_Glut	Female
chr3:120617566-120618215	-2.48257	2.73934e-06	0.000370658	006_L4_5_IT_CTX_Glut	Female
chr7:68233597-68236171	-1.94132	2.80273e-06	0.000373526	006_L4_5_IT_CTX_Glut	Female
chr12:11754422-11755452	-4.10405	2.88836e-06	0.000381789	006_L4_5_IT_CTX_Glut	Female
chr1:102829029-102829856	-3.36709	3.43804e-06	0.000435734	006_L4_5_IT_CTX_Glut	Female
chr8:11686291-11688054	-1.97852	3.51903e-06	0.000440813	006_L4_5_IT_CTX_Glut	Female
chr5:150755288-150757480	-2.26017	4.15893e-06	0.000495979	006_L4_5_IT_CTX_Glut	Female
chr16:55622115-55622808	-3.95205	4.54289e-06	0.000527179	006_L4_5_IT_CTX_Glut	Female
chr14:10119021-10120686	-2.73632	5.10505e-06	0.000571692	006_L4_5_IT_CTX_Glut	Female
chr14:61449133-61450546	-2.2967	5.09667e-06	0.000571692	006_L4_5_IT_CTX_Glut	Female
chr18:9979675-9980526	-3.00452	5.11012e-06	0.000571692	006_L4_5_IT_CTX_Glut	Female
chr1:57451992-57453399	-3.36709	5.62809e-06	0.000614649	006_L4_5_IT_CTX_Glut	Female
chr1:175007567-175008099	-3.36709	6.24984e-06	0.00066552	006_L4_5_IT_CTX_Glut	Female
chr7:73001455-73002837	-3.30569	6.24105e-06	0.00066552	006_L4_5_IT_CTX_Glut	Female
chr13:112985292-112990867	-1.43748	6.85705e-06	0.00071487	006_L4_5_IT_CTX_Glut	Female
chr2:79314863-79316872	-2.46662	6.88715e-06	0.000715699	006_L4_5_IT_CTX_Glut	Female
chr11:42295171-42296565	-3.24156	7.10135e-06	0.000736774	006_L4_5_IT_CTX_Glut	Female
chr13:37862082-37865259	-1.31105	7.24945e-06	0.000747931	006_L4_5_IT_CTX_Glut	Female
chr13:90318538-90319083	-3.86959	8.34141e-06	0.000833329	006_L4_5_IT_CTX_Glut	Female
chr13:47168172-47169309	-4.24156	9.27361e-06	0.000902739	006_L4_5_IT_CTX_Glut	Female
chr1:82470525-82471276	-2.8976	9.32299e-06	0.000906181	006_L4_5_IT_CTX_Glut	Female
chr1:143589195-143590531	-3.05514	9.43533e-06	0.000915723	006_L4_5_IT_CTX_Glut	Female
chr1:107471689-107475041	-1.78213	1.02711e-05	0.000973454	006_L4_5_IT_CTX_Glut	Female
chr11:24004960-24006866	1.36688	2.44397e-12	6.23291e-09	007_L2_3_IT_CTX_Glut	Male
chr19:46907507-46911645	1.24451	2.48695e-10	2.60517e-07	007_L2_3_IT_CTX_Glut	Male
chr11:108177988-108183271	1.11105	1.59054e-09	1.03128e-06	007_L2_3_IT_CTX_Glut	Male
chr14:77621368-77622752	1.83796	1.59912e-09	1.03128e-06	007_L2_3_IT_CTX_Glut	Male
chr10:80247782-80250506	1.20273	2.76653e-09	1.5839e-06	007_L2_3_IT_CTX_Glut	Male
chr1:175295376-175297533	1.42112	3.48453e-09	1.81717e-06	007_L2_3_IT_CTX_Glut	Male
chr2:131850197-131856173	1.01197	4.63052e-09	2.29915e-06	007_L2_3_IT_CTX_Glut	Male
chr5:42173322-42176250	1.59288	5.71673e-09	2.65081e-06	007_L2_3_IT_CTX_Glut	Male
chr5:32976231-32980236	1.19512	6.65654e-09	3.01192e-06	007_L2_3_IT_CTX_Glut	Male
chr7:139163842-139165293	1.39003	9.35873e-09	3.89786e-06	007_L2_3_IT_CTX_Glut	Male
chr8:14266152-14268255	1.69979	1.07673e-08	4.31516e-06	007_L2_3_IT_CTX_Glut	Male
chr12:28069077-28069518	4.78008	1.22791e-08	4.75134e-06	007_L2_3_IT_CTX_Glut	Male
chr1:92435959-92441120	1.20384	1.77154e-08	6.17365e-06	007_L2_3_IT_CTX_Glut	Male
chr9:46745156-46750617	1.22988	2.0275e-08	6.81178e-06	007_L2_3_IT_CTX_Glut	Male
chr7:99857268-99859648	1.29368	2.34916e-08	7.75321e-06	007_L2_3_IT_CTX_Glut	Male
chr18:65099975-65103061	1.07964	2.73343e-08	8.7139e-06	007_L2_3_IT_CTX_Glut	Male
chr2:161799530-161802944	1.20992	2.90893e-08	9.22099e-06	007_L2_3_IT_CTX_Glut	Male
chr11:105505817-105511063	1.01422	3.68817e-08	1.11855e-05	007_L2_3_IT_CTX_Glut	Male
chr7:101616209-101619176	1.0931	5.30752e-08	1.48934e-05	007_L2_3_IT_CTX_Glut	Male
chr19:21477762-21480839	1.14537	6.9163e-08	1.83911e-05	007_L2_3_IT_CTX_Glut	Male
chr1:170505737-170507066	1.94719	7.37995e-08	1.93489e-05	007_L2_3_IT_CTX_Glut	Male
chr5:113858278-113865950	1.09558	7.56294e-08	1.96451e-05	007_L2_3_IT_CTX_Glut	Male
chr10:11060014-11066261	1.20273	7.75331e-08	1.98637e-05	007_L2_3_IT_CTX_Glut	Male
chr16:20822580-20826450	1.45261	7.73984e-08	1.98637e-05	007_L2_3_IT_CTX_Glut	Male
chr5:74275398-74279780	1.08589	8.86618e-08	2.16285e-05	007_L2_3_IT_CTX_Glut	Male
chr11:54111265-54116288	1.58506	8.97679e-08	2.17095e-05	007_L2_3_IT_CTX_Glut	Male
chr11:3963201-3965236	1.51458	9.05119e-08	2.17955e-05	007_L2_3_IT_CTX_Glut	Male
chr14:91888946-91889965	2.0001	1.21025e-07	2.7798e-05	007_L2_3_IT_CTX_Glut	Male
chr7:24446226-24447836	1.83255	1.2749e-07	2.86124e-05	007_L2_3_IT_CTX_Glut	Male
chr10:68561844-68563136	1.69108	1.32058e-07	2.95195e-05	007_L2_3_IT_CTX_Glut	Male
chr11:52521688-52526216	1.39865	1.39957e-07	3.05547e-05	007_L2_3_IT_CTX_Glut	Male
chr14:30518259-30527247	1.00749	1.58567e-07	3.3321e-05	007_L2_3_IT_CTX_Glut	Male
chr7:138157827-138162685	1.07964	1.6528e-07	3.43457e-05	007_L2_3_IT_CTX_Glut	Male
chr5:20253702-20257708	1.35935	1.71563e-07	3.52597e-05	007_L2_3_IT_CTX_Glut	Male
chr11:95363114-95367495	1.37569	1.87063e-07	3.81656e-05	007_L2_3_IT_CTX_Glut	Male
chr5:88968137-88972817	1.76448	2.25924e-07	4.33585e-05	007_L2_3_IT_CTX_Glut	Male
chr16:24324876-24327956	2.98867	2.38262e-07	4.41193e-05	007_L2_3_IT_CTX_Glut	Male
chr15:95192927-95194770	1.32776	2.69674e-07	4.88084e-05	007_L2_3_IT_CTX_Glut	Male
chr13:81823970-81826447	1.05073	2.71536e-07	4.88303e-05	007_L2_3_IT_CTX_Glut	Male
chr9:94968638-94971265	1.84462	2.84545e-07	5.08439e-05	007_L2_3_IT_CTX_Glut	Male
chr3:118049529-118050699	1.83255	3.01067e-07	5.26841e-05	007_L2_3_IT_CTX_Glut	Male
chr13:72400089-72401455	1.33452	3.17873e-07	5.50459e-05	007_L2_3_IT_CTX_Glut	Male
chr4:134625974-134629222	1.08341	3.25667e-07	5.58782e-05	007_L2_3_IT_CTX_Glut	Male
chr18:4558734-4560144	2.3106	3.37875e-07	5.77962e-05	007_L2_3_IT_CTX_Glut	Male
chr12:116777749-116782355	1.32065	3.48853e-07	5.88757e-05	007_L2_3_IT_CTX_Glut	Male
chr17:14247268-14251959	1.2226	3.5126e-07	5.88757e-05	007_L2_3_IT_CTX_Glut	Male
chr12:97500873-97502245	1.23164	3.66361e-07	6.06375e-05	007_L2_3_IT_CTX_Glut	Male
chr9:122700807-122703259	1.32776	3.70649e-07	6.08877e-05	007_L2_3_IT_CTX_Glut	Male
chr1:168218748-168223094	1.18001	4.3307e-07	6.85189e-05	007_L2_3_IT_CTX_Glut	Male
chr8:104786283-104787286	3.25401	5.04539e-07	7.60972e-05	007_L2_3_IT_CTX_Glut	Male
chr12:5199079-5201281	1.41751	5.03685e-07	7.60972e-05	007_L2_3_IT_CTX_Glut	Male
chr13:97705807-97706438	1.79778	5.00927e-07	7.60972e-05	007_L2_3_IT_CTX_Glut	Male
chr11:81859087-81867554	1.02519	5.50227e-07	8.16709e-05	007_L2_3_IT_CTX_Glut	Male
chr9:77276358-77278767	1.42307	5.75099e-07	8.42483e-05	007_L2_3_IT_CTX_Glut	Male
chr5:112663361-112666558	1.28823	5.98125e-07	8.67157e-05	007_L2_3_IT_CTX_Glut	Male
chr9:89841299-89844011	1.19512	6.7599e-07	9.5536e-05	007_L2_3_IT_CTX_Glut	Male
chr7:100552147-100557054	1.14449	7.21556e-07	9.98337e-05	007_L2_3_IT_CTX_Glut	Male
chr18:64961023-64963490	1.67156	7.3724e-07	0.000100889	007_L2_3_IT_CTX_Glut	Male
chr8:70127167-70132830	1.34007	7.43561e-07	0.000101506	007_L2_3_IT_CTX_Glut	Male
chr4:56962648-56964271	1.91682	7.95659e-07	0.000107055	007_L2_3_IT_CTX_Glut	Male
chr1:21505070-21509983	1.25061	8.22008e-07	0.000110057	007_L2_3_IT_CTX_Glut	Male
chr12:34613273-34616869	1.15664	8.78942e-07	0.000113737	007_L2_3_IT_CTX_Glut	Male
chr14:27851674-27856390	1.35862	8.79779e-07	0.000113737	007_L2_3_IT_CTX_Glut	Male
chr19:8849958-8853551	1.31541	9.35512e-07	0.000118485	007_L2_3_IT_CTX_Glut	Male
chr16:35739918-35742050	1.69262	9.51697e-07	0.000119724	007_L2_3_IT_CTX_Glut	Male
chr19:7119410-7123556	1.04756	9.94882e-07	0.000123153	007_L2_3_IT_CTX_Glut	Male
chr17:14369526-14373582	1.20169	1.02983e-06	0.000126712	007_L2_3_IT_CTX_Glut	Male
chr7:125885707-125889081	1.35209	1.03721e-06	0.000127341	007_L2_3_IT_CTX_Glut	Male
chr1:86426418-86428385	1.70327	1.08096e-06	0.000131276	007_L2_3_IT_CTX_Glut	Male
chr6:86660246-86662221	2.09558	1.10697e-06	0.000132711	007_L2_3_IT_CTX_Glut	Male
chr7:64660938-64663930	1.24998	1.13088e-06	0.000134838	007_L2_3_IT_CTX_Glut	Male
chr9:118934836-118938879	1.34712	1.14219e-06	0.000135486	007_L2_3_IT_CTX_Glut	Male
chr2:7067383-7070095	1.09996	1.18517e-06	0.000139506	007_L2_3_IT_CTX_Glut	Male
chr13:74169406-74170374	1.77243	1.20877e-06	0.000141884	007_L2_3_IT_CTX_Glut	Male
chr13:68970837-68975563	1.24337	1.41198e-06	0.000161348	007_L2_3_IT_CTX_Glut	Male
chr3:43242056-43244439	2.28001	1.44325e-06	0.000163919	007_L2_3_IT_CTX_Glut	Male
chr4:119102145-119103465	1.28506	1.50399e-06	0.000169673	007_L2_3_IT_CTX_Glut	Male
chr4:134185664-134187747	1.00705	1.50775e-06	0.000169673	007_L2_3_IT_CTX_Glut	Male
chr9:37027081-37031301	1.26502	1.61482e-06	0.000177304	007_L2_3_IT_CTX_Glut	Male
chr12:17147491-17150035	1.49997	1.67086e-06	0.000183099	007_L2_3_IT_CTX_Glut	Male
chr1:131083537-131087682	1.36915	1.78164e-06	0.000191133	007_L2_3_IT_CTX_Glut	Male
chr3:51282023-51282254	4.51705	1.83745e-06	0.000196369	007_L2_3_IT_CTX_Glut	Male
chr1:25715255-25716547	1.87864	1.98834e-06	0.000209699	007_L2_3_IT_CTX_Glut	Male
chr1:189228122-189230387	1.45815	2.10839e-06	0.00021988	007_L2_3_IT_CTX_Glut	Male
chr1:42647844-42653867	1.08748	2.15753e-06	0.000223344	007_L2_3_IT_CTX_Glut	Male
chr15:27966088-27968654	2.16035	2.66422e-06	0.0002652	007_L2_3_IT_CTX_Glut	Male
chr7:112342488-112346297	1.19512	2.70441e-06	0.000268465	007_L2_3_IT_CTX_Glut	Male
chr19:10257783-10262775	1.09558	2.75586e-06	0.000271404	007_L2_3_IT_CTX_Glut	Male
chr3:99140524-99142004	1.28085	2.82302e-06	0.000274737	007_L2_3_IT_CTX_Glut	Male
chr10:108677564-108682322	1.09558	2.81584e-06	0.000274737	007_L2_3_IT_CTX_Glut	Male
chr2:8497085-8499916	1.25727	2.94665e-06	0.000282611	007_L2_3_IT_CTX_Glut	Male
chr3:105038553-105045789	1.04079	3.04398e-06	0.000289964	007_L2_3_IT_CTX_Glut	Male
chr17:5543123-5545857	1.39256	3.05098e-06	0.000290138	007_L2_3_IT_CTX_Glut	Male
chr7:112171974-112173479	1.26223	3.07436e-06	0.000291373	007_L2_3_IT_CTX_Glut	Male
chr12:8491757-8493933	1.43613	3.25532e-06	0.000301895	007_L2_3_IT_CTX_Glut	Male
chr14:22223191-22223750	2.48463	3.39161e-06	0.000310937	007_L2_3_IT_CTX_Glut	Male
chr18:6939931-6942537	1.72119	3.64465e-06	0.000329292	007_L2_3_IT_CTX_Glut	Male
chr12:61544846-61545714	2.01225	3.6712e-06	0.000330096	007_L2_3_IT_CTX_Glut	Male
chr14:120346816-120352385	1.52769	3.693e-06	0.000330834	007_L2_3_IT_CTX_Glut	Male
chr6:93660310-93662029	1.0531	3.71014e-06	0.000330962	007_L2_3_IT_CTX_Glut	Male
chr11:113104574-113107839	2.66078	3.71032e-06	0.000330962	007_L2_3_IT_CTX_Glut	Male
chr18:42978479-42984497	1.06826	3.74568e-06	0.000333033	007_L2_3_IT_CTX_Glut	Male
chr10:52712912-52715781	1.08549	3.9338e-06	0.000344865	007_L2_3_IT_CTX_Glut	Male
chr13:32597941-32599458	1.23819	3.99142e-06	0.000348945	007_L2_3_IT_CTX_Glut	Male
chr11:32339912-32341512	1.34222	4.07975e-06	0.000355439	007_L2_3_IT_CTX_Glut	Male
chr5:110596891-110600046	1.01455	4.08944e-06	0.000355487	007_L2_3_IT_CTX_Glut	Male
chr9:27094585-27097251	2.28001	4.16298e-06	0.000360451	007_L2_3_IT_CTX_Glut	Male
chr10:86043713-86056193	1.07174	4.20859e-06	0.000362721	007_L2_3_IT_CTX_Glut	Male
chr10:98966305-98970150	1.14858	4.4233e-06	0.000376598	007_L2_3_IT_CTX_Glut	Male
chr9:115066943-115068948	1.28823	4.5105e-06	0.00038286	007_L2_3_IT_CTX_Glut	Male
chr4:134585164-134588625	1.33714	4.87512e-06	0.000408251	007_L2_3_IT_CTX_Glut	Male
chr9:41188818-41193704	1.24927	4.89659e-06	0.000409438	007_L2_3_IT_CTX_Glut	Male
chr3:86036668-86041975	1.13372	5.20152e-06	0.00042741	007_L2_3_IT_CTX_Glut	Male
chr12:16943560-16944350	3.00247	5.95484e-06	0.000470575	007_L2_3_IT_CTX_Glut	Male
chr15:96596270-96603468	1.27312	5.99004e-06	0.000472691	007_L2_3_IT_CTX_Glut	Male
chr1:192554155-192556776	1.36688	6.32899e-06	0.000491058	007_L2_3_IT_CTX_Glut	Male
chr17:84270612-84272125	2.55769	6.3319e-06	0.000491058	007_L2_3_IT_CTX_Glut	Male
chr2:101614937-101617010	1.36504	6.35849e-06	0.000492077	007_L2_3_IT_CTX_Glut	Male
chr9:105251587-105255194	1.21055	6.40452e-06	0.000494957	007_L2_3_IT_CTX_Glut	Male
chr9:95321234-95324086	1.04187	6.51787e-06	0.000500956	007_L2_3_IT_CTX_Glut	Male
chr7:36925962-36926728	3.27312	6.53305e-06	0.000501436	007_L2_3_IT_CTX_Glut	Male
chr5:37351778-37352323	4.69762	6.57121e-06	0.000502989	007_L2_3_IT_CTX_Glut	Male
chr12:49472859-49476023	1.10114	6.71114e-06	0.000510912	007_L2_3_IT_CTX_Glut	Male
chr7:111319361-111320575	2.02519	6.74304e-06	0.000512645	007_L2_3_IT_CTX_Glut	Male
chr11:65245426-65247487	1.33364	6.90619e-06	0.000519296	007_L2_3_IT_CTX_Glut	Male
chr5:133934290-133936930	1.38776	7.01068e-06	0.000523791	007_L2_3_IT_CTX_Glut	Male
chr4:132957881-132962749	1.00443	7.24912e-06	0.000536578	007_L2_3_IT_CTX_Glut	Male
chr12:89105412-89109381	1.01292	7.24534e-06	0.000536578	007_L2_3_IT_CTX_Glut	Male
chr9:28489422-28490924	1.57539	8.04505e-06	0.000586213	007_L2_3_IT_CTX_Glut	Male
chr14:32923366-32924611	1.29297	8.20677e-06	0.000591847	007_L2_3_IT_CTX_Glut	Male
chr7:89562947-89564903	1.48463	8.22701e-06	0.000592546	007_L2_3_IT_CTX_Glut	Male
chr16:96035330-96036702	3.27312	8.32541e-06	0.000598097	007_L2_3_IT_CTX_Glut	Male
chr2:130905581-130908732	1.15764	8.48675e-06	0.000606581	007_L2_3_IT_CTX_Glut	Male
chr1:143903863-143905236	1.35862	8.68002e-06	0.000618818	007_L2_3_IT_CTX_Glut	Male
chr1:157220209-157221433	2.10492	8.93935e-06	0.000634839	007_L2_3_IT_CTX_Glut	Male
chr11:57112307-57118330	1.34712	8.95e-06	0.000634839	007_L2_3_IT_CTX_Glut	Male
chr9:28053784-28054708	1.79458	9.30678e-06	0.000655176	007_L2_3_IT_CTX_Glut	Male
chr2:20284144-20285513	2.29821	9.58264e-06	0.00067039	007_L2_3_IT_CTX_Glut	Male
chr3:50278073-50279165	2.26223	9.7239e-06	0.000676698	007_L2_3_IT_CTX_Glut	Male
chr6:114927483-114933447	1.00681	9.69995e-06	0.000676698	007_L2_3_IT_CTX_Glut	Male
chr7:81040628-81044981	1.039	1.02039e-05	0.000703328	007_L2_3_IT_CTX_Glut	Male
chr15:98180089-98182812	1.28823	1.02376e-05	0.000704786	007_L2_3_IT_CTX_Glut	Male
chr12:85868927-85873449	1.89026	1.04098e-05	0.000715763	007_L2_3_IT_CTX_Glut	Male
chr3:79014936-79018161	1.11266	1.06085e-05	0.000724984	007_L2_3_IT_CTX_Glut	Male
chr11:119676005-119678806	1.26727	1.12519e-05	0.000758746	007_L2_3_IT_CTX_Glut	Male
chr15:102635424-102636860	1.11266	1.1268e-05	0.000758746	007_L2_3_IT_CTX_Glut	Male
chr5:125071491-125076998	1.09015	1.15144e-05	0.00077185	007_L2_3_IT_CTX_Glut	Male
chr16:34175659-34177509	1.99718	1.18025e-05	0.000787402	007_L2_3_IT_CTX_Glut	Male
chr14:28316253-28317603	2.50324	1.24799e-05	0.000821843	007_L2_3_IT_CTX_Glut	Male
chr5:114046541-114048130	1.97939	1.25713e-05	0.000826891	007_L2_3_IT_CTX_Glut	Male
chr16:75345990-75346575	3.27312	1.34618e-05	0.000869158	007_L2_3_IT_CTX_Glut	Male
chr15:36498520-36502049	1.17575	1.34843e-05	0.00086938	007_L2_3_IT_CTX_Glut	Male
chr1:37384074-37388419	1.07964	1.35132e-05	0.000869475	007_L2_3_IT_CTX_Glut	Male
chr15:92183191-92186001	1.22907	1.3617e-05	0.000874154	007_L2_3_IT_CTX_Glut	Male
chr2:73628793-73632815	1.16117	1.36751e-05	0.000874689	007_L2_3_IT_CTX_Glut	Male
chr17:8490640-8492315	1.36352	1.37375e-05	0.000876064	007_L2_3_IT_CTX_Glut	Male
chr6:118983335-118987091	1.83255	1.41692e-05	0.000892245	007_L2_3_IT_CTX_Glut	Male
chr4:123208096-123211422	2.41751	1.42053e-05	0.00089352	007_L2_3_IT_CTX_Glut	Male
chr1:55899387-55900836	1.63663	1.45487e-05	0.000900974	007_L2_3_IT_CTX_Glut	Male
chr14:32159084-32161070	1.16537	1.45416e-05	0.000900974	007_L2_3_IT_CTX_Glut	Male
chr7:35820914-35821820	2.19512	1.48862e-05	0.000917823	007_L2_3_IT_CTX_Glut	Male
chr11:107334562-107338695	1.61016	1.50673e-05	0.000926955	007_L2_3_IT_CTX_Glut	Male
chr4:128001623-128003561	1.19512	1.51264e-05	0.000929568	007_L2_3_IT_CTX_Glut	Male
chr8:55035227-55037074	1.52769	1.5234e-05	0.000934135	007_L2_3_IT_CTX_Glut	Male
chr7:40387957-40390520	1.73944	1.52817e-05	0.000934627	007_L2_3_IT_CTX_Glut	Male
chr5:45592929-45597638	1.61016	1.54729e-05	0.000943348	007_L2_3_IT_CTX_Glut	Male
chr4:105921327-105925719	2.02519	1.58405e-05	0.000958237	007_L2_3_IT_CTX_Glut	Male
chr1:107580892-107581903	1.15905	1.61377e-05	0.000972545	007_L2_3_IT_CTX_Glut	Male
chr4:140370975-140372596	1.39865	1.65872e-05	0.00099323	007_L2_3_IT_CTX_Glut	Male
chr17:77822751-77824178	-4.84928	3.70347e-17	1.03895e-12	007_L2_3_IT_CTX_Glut	Female
chr14:102254631-102259447	-2.86378	3.16183e-14	1.98858e-10	007_L2_3_IT_CTX_Glut	Female
chr9:119679712-119681513	-4.45593	1.84304e-13	7.22434e-10	007_L2_3_IT_CTX_Glut	Female
chr15:87100573-87102111	-3.31584	8.92975e-13	2.78345e-09	007_L2_3_IT_CTX_Glut	Female
chr10:112311974-112313284	-3.80488	8.83319e-12	1.66377e-08	007_L2_3_IT_CTX_Glut	Female
chr17:63870598-63872004	-2.07265	2.67701e-10	2.73089e-07	007_L2_3_IT_CTX_Glut	Female
chr8:89205773-89207949	-2.2449	5.02787e-10	4.43281e-07	007_L2_3_IT_CTX_Glut	Female
chr15:12982320-12983650	-4.7474	1.85106e-09	1.14233e-06	007_L2_3_IT_CTX_Glut	Female
chr2:125463529-125464275	-4.55977	4.49912e-09	2.25984e-06	007_L2_3_IT_CTX_Glut	Female
chr3:60799564-60802376	-2.1972	5.89156e-09	2.69243e-06	007_L2_3_IT_CTX_Glut	Female
chr3:54340926-54342170	-3.44874	1.37087e-08	5.16212e-06	007_L2_3_IT_CTX_Glut	Female
chr2:170643791-170645213	-2.60486	1.44059e-08	5.28282e-06	007_L2_3_IT_CTX_Glut	Female
chr2:109246104-109247324	-2.23784	3.04238e-08	9.58536e-06	007_L2_3_IT_CTX_Glut	Female
chr9:88400615-88403614	-1.87813	3.91134e-08	1.16113e-05	007_L2_3_IT_CTX_Glut	Female
chr1:168483718-168484842	-3.0337	4.69985e-08	1.35925e-05	007_L2_3_IT_CTX_Glut	Female
chr14:49315466-49317280	-2.64858	4.97414e-08	1.428e-05	007_L2_3_IT_CTX_Glut	Female
chr4:47495977-47500046	-1.83915	8.02241e-08	2.04141e-05	007_L2_3_IT_CTX_Glut	Female
chr9:116279121-116280914	-2.17992	9.79111e-08	2.32775e-05	007_L2_3_IT_CTX_Glut	Female
chr6:65526030-65527505	-1.7759	1.17499e-07	2.72417e-05	007_L2_3_IT_CTX_Glut	Female
chr7:116933114-116934515	-3.78216	1.20783e-07	2.7798e-05	007_L2_3_IT_CTX_Glut	Female
chr2:149714756-149716327	-3.58624	1.25364e-07	2.84769e-05	007_L2_3_IT_CTX_Glut	Female
chr13:116849307-116850016	-3.23115	1.45329e-07	3.12413e-05	007_L2_3_IT_CTX_Glut	Female
chr14:10119021-10120686	-3.7474	1.89015e-07	3.82991e-05	007_L2_3_IT_CTX_Glut	Female
chr18:41984905-41988305	-1.23115	2.01009e-07	3.99929e-05	007_L2_3_IT_CTX_Glut	Female
chr2:162743028-162744453	-2.28293	2.2979e-07	4.3388e-05	007_L2_3_IT_CTX_Glut	Female
chr1:175165998-175166924	-2.73562	2.33782e-07	4.36293e-05	007_L2_3_IT_CTX_Glut	Female
chr13:58049716-58054141	-1.51696	2.81302e-07	5.04249e-05	007_L2_3_IT_CTX_Glut	Female
chr5:103922074-103924352	-3.09028	3.02356e-07	5.26841e-05	007_L2_3_IT_CTX_Glut	Female
chr4:109829346-109831322	-4.14473	3.21942e-07	5.5579e-05	007_L2_3_IT_CTX_Glut	Female
chr3:137733157-137747830	-1.3808	3.55286e-07	5.93276e-05	007_L2_3_IT_CTX_Glut	Female
chr16:81634451-81637425	-3.27249	3.72226e-07	6.08877e-05	007_L2_3_IT_CTX_Glut	Female
chr6:75945790-75946237	-4.24783	4.01691e-07	6.49501e-05	007_L2_3_IT_CTX_Glut	Female
chr1:57451992-57453399	-3.5993	4.50034e-07	7.01391e-05	007_L2_3_IT_CTX_Glut	Female
chr19:53057410-53060062	-2.55977	5.2058e-07	7.83061e-05	007_L2_3_IT_CTX_Glut	Female
chr13:37862082-37865259	-1.71177	6.01559e-07	8.67653e-05	007_L2_3_IT_CTX_Glut	Female
chr14:87309298-87310603	-3.09028	7.26644e-07	0.000100172	007_L2_3_IT_CTX_Glut	Female
chr7:88711896-88713491	-2.8817	8.68754e-07	0.000113093	007_L2_3_IT_CTX_Glut	Female
chr5:4070358-4073677	-1.18703	9.44907e-07	0.000119245	007_L2_3_IT_CTX_Glut	Female
chr6:24925481-24927248	-1.99471	9.86413e-07	0.000123153	007_L2_3_IT_CTX_Glut	Female
chr2:79314863-79316872	-2.58249	1.07549e-06	0.000131276	007_L2_3_IT_CTX_Glut	Female
chr8:11686291-11688054	-1.91822	1.10693e-06	0.000132711	007_L2_3_IT_CTX_Glut	Female
chr9:58624148-58626486	-2.87097	1.18603e-06	0.000139506	007_L2_3_IT_CTX_Glut	Female
chr18:35205925-35207156	-2.32058	1.30627e-06	0.000151461	007_L2_3_IT_CTX_Glut	Female
chr18:50712866-50713319	-3.67525	2.27266e-06	0.000232686	007_L2_3_IT_CTX_Glut	Female
chr1:175007567-175008099	-3.38984	2.37652e-06	0.000240685	007_L2_3_IT_CTX_Glut	Female
chr17:44908064-44909172	-3.71177	2.66584e-06	0.0002652	007_L2_3_IT_CTX_Glut	Female
chr6:80221870-80222971	-1.85799	2.79383e-06	0.000273566	007_L2_3_IT_CTX_Glut	Female
chr5:71162049-71162988	-2.68263	2.93913e-06	0.000282373	007_L2_3_IT_CTX_Glut	Female
chr2:72093043-72097408	-1.57042	3.20929e-06	0.000299109	007_L2_3_IT_CTX_Glut	Female
chr10:31613921-31615867	-2.78216	3.21746e-06	0.000299373	007_L2_3_IT_CTX_Glut	Female
chr18:54939726-54941497	-4.09028	3.33671e-06	0.000307411	007_L2_3_IT_CTX_Glut	Female
chr1:159194881-159195996	-1.95278	3.60779e-06	0.000326488	007_L2_3_IT_CTX_Glut	Female
chr7:70848072-70848818	-3.84928	4.09628e-06	0.000355487	007_L2_3_IT_CTX_Glut	Female
chr7:68233597-68236171	-2.05281	4.18815e-06	0.000361515	007_L2_3_IT_CTX_Glut	Female
chr1:82470525-82471276	-3.97481	4.33665e-06	0.000370909	007_L2_3_IT_CTX_Glut	Female
chr18:28570343-28570880	-2.49418	5.20005e-06	0.00042741	007_L2_3_IT_CTX_Glut	Female
chr15:97098621-97100063	-2.55977	5.74304e-06	0.000457706	007_L2_3_IT_CTX_Glut	Female
chr14:122218061-122218425	-3.91341	6.31228e-06	0.000491058	007_L2_3_IT_CTX_Glut	Female
chr1:29802819-29804388	-3.01433	6.79898e-06	0.000514341	007_L2_3_IT_CTX_Glut	Female
chr11:109855792-109857867	-2.42937	7.39501e-06	0.000545219	007_L2_3_IT_CTX_Glut	Female
chr3:60539739-60544521	-2.32058	8.29103e-06	0.000596391	007_L2_3_IT_CTX_Glut	Female
chr3:120991694-120992312	-2.07434	8.37198e-06	0.000600674	007_L2_3_IT_CTX_Glut	Female
chr1:164922573-164925090	-2.32844	9.41916e-06	0.000660601	007_L2_3_IT_CTX_Glut	Female
chr3:56150497-56153228	-1.26431	9.41485e-06	0.000660601	007_L2_3_IT_CTX_Glut	Female
chr6:89241881-89243651	-4.43424	1.09269e-05	0.000744021	007_L2_3_IT_CTX_Glut	Female
chr19:33578946-33579758	-3.84928	1.12753e-05	0.000758746	007_L2_3_IT_CTX_Glut	Female
chr7:46785358-46786380	-3.84928	1.13737e-05	0.000764241	007_L2_3_IT_CTX_Glut	Female
chr13:112405893-112408639	-2.61224	1.31525e-05	0.000856087	007_L2_3_IT_CTX_Glut	Female
chr4:105262340-105263543	-2.38984	1.34124e-05	0.000867971	007_L2_3_IT_CTX_Glut	Female
chr4:105351531-105353696	-1.71177	1.34962e-05	0.00086938	007_L2_3_IT_CTX_Glut	Female
chr5:44018583-44019303	-3.78216	1.43242e-05	0.000896642	007_L2_3_IT_CTX_Glut	Female
chr18:9979675-9980526	-3.05281	1.52054e-05	0.000933404	007_L2_3_IT_CTX_Glut	Female
chr10:9918528-9922675	-1.30179	1.5292e-05	0.000934627	007_L2_3_IT_CTX_Glut	Female
chr13:4581090-4582251	-1.99865	1.61047e-05	0.000971601	007_L2_3_IT_CTX_Glut	Female
chr4:30447534-30448380	-3.91341	1.64304e-05	0.000987004	007_L2_3_IT_CTX_Glut	Female
chr11:52281142-52284696	1.90669	2.73738e-15	4.1423e-11	008_L2_3_IT_ENT_Glut	Male
chr10:34663298-34670203	1.50457	7.11853e-12	4.61657e-08	008_L2_3_IT_ENT_Glut	Male
chr8:103356492-103356973	4.06694	2.32482e-10	7.53857e-07	008_L2_3_IT_ENT_Glut	Male
chr3:20146593-20148399	2.26398	5.34373e-10	1.39781e-06	008_L2_3_IT_ENT_Glut	Male
chr2:124448608-124449330	2.91102	1.45664e-09	2.75529e-06	008_L2_3_IT_ENT_Glut	Male
chr3:151475199-151475894	2.59691	1.44631e-09	2.75529e-06	008_L2_3_IT_ENT_Glut	Male
chr4:79412403-79412604	2.51674	1.32685e-08	1.36898e-05	008_L2_3_IT_ENT_Glut	Male
chr17:68229991-68230842	4.26398	2.28695e-08	1.95888e-05	008_L2_3_IT_ENT_Glut	Male
chr1:112378332-112380514	1.92238	3.32611e-08	2.47533e-05	008_L2_3_IT_ENT_Glut	Male
chr3:39840199-39841863	1.3241	7.31486e-08	4.51374e-05	008_L2_3_IT_ENT_Glut	Male
chr6:17149604-17151891	1.09211	9.90206e-08	5.76313e-05	008_L2_3_IT_ENT_Glut	Male
chr1:33522790-33524475	1.5343	1.12644e-07	6.44964e-05	008_L2_3_IT_ENT_Glut	Male
chr9:76531105-76532115	1.90377	1.19023e-07	6.5894e-05	008_L2_3_IT_ENT_Glut	Male
chr14:86325581-86329872	1.15537	1.35874e-07	7.34317e-05	008_L2_3_IT_ENT_Glut	Male
chr4:6343701-6349808	1.01056	1.56912e-07	8.28294e-05	008_L2_3_IT_ENT_Glut	Male
chr4:9706329-9709688	1.17435	2.15208e-07	0.000106194	008_L2_3_IT_ENT_Glut	Male
chr17:78613814-78622205	1.03562	2.49872e-07	0.000116943	008_L2_3_IT_ENT_Glut	Male
chr4:70057935-70060631	1.17557	2.53172e-07	0.000117278	008_L2_3_IT_ENT_Glut	Male
chr5:85345684-85347287	1.33617	2.64718e-07	0.000120174	008_L2_3_IT_ENT_Glut	Male
chr6:76982582-76985949	1.22396	2.62517e-07	0.000120174	008_L2_3_IT_ENT_Glut	Male
chr10:71248076-71252891	1.15262	2.86802e-07	0.000127468	008_L2_3_IT_ENT_Glut	Male
chr13:96326923-96330567	1.16674	2.89208e-07	0.000127468	008_L2_3_IT_ENT_Glut	Male
chr3:44771858-44772311	2.2399	3.00198e-07	0.000129278	008_L2_3_IT_ENT_Glut	Male
chr6:12477233-12479997	1.00637	3.04707e-07	0.000129278	008_L2_3_IT_ENT_Glut	Male
chr12:74457417-74460146	1.59287	3.04049e-07	0.000129278	008_L2_3_IT_ENT_Glut	Male
chr9:81624547-81629012	1.17571	3.17441e-07	0.000129828	008_L2_3_IT_ENT_Glut	Male
chr10:113238631-113241918	1.14433	3.14444e-07	0.000129828	008_L2_3_IT_ENT_Glut	Male
chr9:35066853-35067477	3.16882	3.24566e-07	0.000131242	008_L2_3_IT_ENT_Glut	Male
chr12:6637631-6640253	1.00062	3.86565e-07	0.000151284	008_L2_3_IT_ENT_Glut	Male
chr14:88975478-88976996	2.11149	4.13347e-07	0.000159023	008_L2_3_IT_ENT_Glut	Male
chr13:102905111-102907074	1.25063	4.85372e-07	0.00018061	008_L2_3_IT_ENT_Glut	Male
chr8:72748872-72753557	1.28574	5.04718e-07	0.00018478	008_L2_3_IT_ENT_Glut	Male
chr16:39649893-39651294	2.89921	5.82978e-07	0.00020358	008_L2_3_IT_ENT_Glut	Male
chr3:42066895-42068045	3.26398	6.35542e-07	0.000205057	008_L2_3_IT_ENT_Glut	Male
chr6:144752762-144754554	1.0487	6.30021e-07	0.000205057	008_L2_3_IT_ENT_Glut	Male
chr12:49472859-49476023	1.03516	6.01824e-07	0.000205057	008_L2_3_IT_ENT_Glut	Male
chr14:104803851-104806296	1.67022	6.36894e-07	0.000205057	008_L2_3_IT_ENT_Glut	Male
chr4:21726495-21728598	1.34166	7.2446e-07	0.000226816	008_L2_3_IT_ENT_Glut	Male
chr2:148598225-148602450	1.21492	8.1327e-07	0.000244065	008_L2_3_IT_ENT_Glut	Male
chr13:29737079-29738892	1.24544	8.39192e-07	0.000245022	008_L2_3_IT_ENT_Glut	Male
chr4:22923863-22925204	1.29435	8.85383e-07	0.000249849	008_L2_3_IT_ENT_Glut	Male
chr4:98772712-98773502	3.55069	8.88407e-07	0.000249849	008_L2_3_IT_ENT_Glut	Male
chr5:69591265-69592766	1.48549	9.17797e-07	0.000254464	008_L2_3_IT_ENT_Glut	Male
chr1:151136264-151142902	1.16882	9.47774e-07	0.000257641	008_L2_3_IT_ENT_Glut	Male
chr4:25777032-25779347	2.20581	9.86148e-07	0.000264297	008_L2_3_IT_ENT_Glut	Male
chr16:49286751-49290034	1.10041	1.19399e-06	0.000299468	008_L2_3_IT_ENT_Glut	Male
chr15:21108959-21112052	1.10171	1.26072e-06	0.000309522	008_L2_3_IT_ENT_Glut	Male
chr4:17635225-17636667	1.64619	1.377e-06	0.000328333	008_L2_3_IT_ENT_Glut	Male
chr13:3775791-3778250	1.22596	1.52366e-06	0.000352906	008_L2_3_IT_ENT_Glut	Male
chr1:70724692-70727159	1.45941	1.54038e-06	0.000354968	008_L2_3_IT_ENT_Glut	Male
chr13:71506479-71509335	1.86139	1.55586e-06	0.000356724	008_L2_3_IT_ENT_Glut	Male
chr10:106683924-106685908	1.17451	1.63937e-06	0.000370262	008_L2_3_IT_ENT_Glut	Male
chr14:8867408-8868308	2.68667	1.66404e-06	0.000372131	008_L2_3_IT_ENT_Glut	Male
chr9:111836945-111839312	1.51116	1.72358e-06	0.000379833	008_L2_3_IT_ENT_Glut	Male
chr9:9100806-9104368	1.67721	1.79315e-06	0.000388075	008_L2_3_IT_ENT_Glut	Male
chr11:87784014-87786081	1.03132	1.79518e-06	0.000388075	008_L2_3_IT_ENT_Glut	Male
chr16:49632751-49634579	2.44635	1.88064e-06	0.000402714	008_L2_3_IT_ENT_Glut	Male
chr5:49448427-49451714	1.10654	1.95907e-06	0.000415588	008_L2_3_IT_ENT_Glut	Male
chr1:16261397-16263815	1.05812	2.00293e-06	0.000416248	008_L2_3_IT_ENT_Glut	Male
chr6:23706095-23708333	1.65935	2.01719e-06	0.000416248	008_L2_3_IT_ENT_Glut	Male
chr13:7529622-7529822	3.07862	1.98951e-06	0.000416248	008_L2_3_IT_ENT_Glut	Male
chr14:73509182-73511091	1.44635	2.07075e-06	0.000423347	008_L2_3_IT_ENT_Glut	Male
chr2:44459565-44462607	1.79685	2.25169e-06	0.000442301	008_L2_3_IT_ENT_Glut	Male
chr17:66686435-66688736	1.85623	2.23445e-06	0.000442301	008_L2_3_IT_ENT_Glut	Male
chr4:85811876-85815327	1.04196	2.41205e-06	0.000464343	008_L2_3_IT_ENT_Glut	Male
chr3:18666651-18669533	1.27417	2.4776e-06	0.000471539	008_L2_3_IT_ENT_Glut	Male
chr2:57933208-57935347	2.31605	2.54441e-06	0.000472351	008_L2_3_IT_ENT_Glut	Male
chr17:79230463-79233126	1.55739	2.525e-06	0.000472351	008_L2_3_IT_ENT_Glut	Male
chr6:17763650-17766913	1.36147	2.68085e-06	0.000490737	008_L2_3_IT_ENT_Glut	Male
chr10:107042362-107043395	3.37235	2.67872e-06	0.000490737	008_L2_3_IT_ENT_Glut	Male
chr2:108584724-108585435	2.76828	2.74919e-06	0.000501224	008_L2_3_IT_ENT_Glut	Male
chr1:24661210-24662753	1.11378	2.92154e-06	0.000524225	008_L2_3_IT_ENT_Glut	Male
chr18:45708996-45711061	1.29435	3.02622e-06	0.000536647	008_L2_3_IT_ENT_Glut	Male
chr14:33687105-33689771	2.51674	3.19319e-06	0.000551184	008_L2_3_IT_ENT_Glut	Male
chr3:115620705-115621917	2.07196	3.2269e-06	0.000554892	008_L2_3_IT_ENT_Glut	Male
chr3:10341872-10344116	1.25536	3.29349e-06	0.000559979	008_L2_3_IT_ENT_Glut	Male
chr18:30780146-30781952	2.39389	3.35213e-06	0.000565712	008_L2_3_IT_ENT_Glut	Male
chr19:48410147-48411135	1.3922	3.43577e-06	0.000575549	008_L2_3_IT_ENT_Glut	Male
chr11:74700521-74700988	2.21189	3.61682e-06	0.000596521	008_L2_3_IT_ENT_Glut	Male
chr9:117435585-117437210	3.13565	3.88905e-06	0.0006328	008_L2_3_IT_ENT_Glut	Male
chr5:57819161-57822141	1.45833	3.93182e-06	0.000635701	008_L2_3_IT_ENT_Glut	Male
chr6:137061076-137064249	1.43185	3.94889e-06	0.000635701	008_L2_3_IT_ENT_Glut	Male
chr2:105244443-105245390	2.34682	4.23989e-06	0.000661437	008_L2_3_IT_ENT_Glut	Male
chr10:107321226-107321887	2.64799	4.25477e-06	0.000661486	008_L2_3_IT_ENT_Glut	Male
chr13:25262141-25263117	1.98241	4.42653e-06	0.000683507	008_L2_3_IT_ENT_Glut	Male
chr1:17058216-17061321	1.67517	4.77669e-06	0.000720424	008_L2_3_IT_ENT_Glut	Male
chr10:13373427-13375302	1.07754	4.80927e-06	0.000722935	008_L2_3_IT_ENT_Glut	Male
chr8:63876362-63877782	3.26398	4.8997e-06	0.000734098	008_L2_3_IT_ENT_Glut	Male
chr6:65584449-65585686	2.03132	4.93422e-06	0.000734423	008_L2_3_IT_ENT_Glut	Male
chr5:16224273-16226346	2.19482	5.27032e-06	0.000769314	008_L2_3_IT_ENT_Glut	Male
chr10:101543858-101544880	1.31273	5.50534e-06	0.000790905	008_L2_3_IT_ENT_Glut	Male
chr3:153722580-153727128	1.10993	5.60351e-06	0.000797438	008_L2_3_IT_ENT_Glut	Male
chr6:148676448-148678154	1.77713	6.03222e-06	0.000840014	008_L2_3_IT_ENT_Glut	Male
chr16:62440796-62442293	1.08999	6.94351e-06	0.000938138	008_L2_3_IT_ENT_Glut	Male
chr4:22391733-22394315	1.11967	7.20469e-06	0.000956349	008_L2_3_IT_ENT_Glut	Male
chr10:21762058-21765721	1.05584	7.45672e-06	0.00097836	008_L2_3_IT_ENT_Glut	Male
chr3:21523916-21526187	1.93178	7.50922e-06	0.000979587	008_L2_3_IT_ENT_Glut	Male
chr9:116279121-116280914	-1.93044	5.40664e-16	1.22723e-11	008_L2_3_IT_ENT_Glut	Female
chr7:101833535-101838856	-1.23657	8.40318e-13	9.53698e-09	008_L2_3_IT_ENT_Glut	Female
chr17:77822751-77824178	-1.73471	1.68286e-12	1.52794e-08	008_L2_3_IT_ENT_Glut	Female
chr1:57451992-57453399	-2.31298	2.05698e-11	1.16726e-07	008_L2_3_IT_ENT_Glut	Female
chr4:109829346-109831322	-2.19108	5.32274e-10	1.39781e-06	008_L2_3_IT_ENT_Glut	Female
chr6:75945790-75946237	-3.09797	5.54235e-10	1.39781e-06	008_L2_3_IT_ENT_Glut	Female
chr10:112311974-112313284	-1.49225	9.5537e-10	2.28268e-06	008_L2_3_IT_ENT_Glut	Female
chr7:44522600-44528572	-1.11063	1.26154e-09	2.72716e-06	008_L2_3_IT_ENT_Glut	Female
chr18:9979675-9980526	-2.46054	2.90065e-09	4.87706e-06	008_L2_3_IT_ENT_Glut	Female
chr9:120873901-120876144	-2.01146	5.55216e-09	7.63793e-06	008_L2_3_IT_ENT_Glut	Female
chr14:61449133-61450546	-1.77248	1.05354e-08	1.16652e-05	008_L2_3_IT_ENT_Glut	Female
chr18:63846947-63848585	-1.75528	1.27691e-08	1.36898e-05	008_L2_3_IT_ENT_Glut	Female
chr13:91833313-91834030	-1.98451	1.53449e-08	1.44889e-05	008_L2_3_IT_ENT_Glut	Female
chr2:162743028-162744453	-1.54059	3.25076e-08	2.45958e-05	008_L2_3_IT_ENT_Glut	Female
chr14:49315466-49317280	-1.32303	3.81196e-08	2.79115e-05	008_L2_3_IT_ENT_Glut	Female
chr6:80221870-80222971	-1.09171	4.36054e-08	3.04547e-05	008_L2_3_IT_ENT_Glut	Female
chr17:81387603-81388665	-2.76866	5.55023e-08	3.81764e-05	008_L2_3_IT_ENT_Glut	Female
chr10:119656180-119657114	-2.20488	6.24061e-08	4.04721e-05	008_L2_3_IT_ENT_Glut	Female
chr13:43605953-43609552	-2.29061	6.73728e-08	4.30778e-05	008_L2_3_IT_ENT_Glut	Female
chr9:21759265-21762739	-1.19365	7.35768e-08	4.51374e-05	008_L2_3_IT_ENT_Glut	Female
chr14:80397723-80398495	-2.25744	1.66991e-07	8.61465e-05	008_L2_3_IT_ENT_Glut	Female
chr14:30156312-30157437	-1.93447	1.79709e-07	9.0647e-05	008_L2_3_IT_ENT_Glut	Female
chr2:109246104-109247324	-1.11476	2.24191e-07	0.000108272	008_L2_3_IT_ENT_Glut	Female
chr2:142365592-142367293	-1.25744	2.47528e-07	0.000116943	008_L2_3_IT_ENT_Glut	Female
chr4:120923972-120925992	-1.1621	2.94528e-07	0.000128564	008_L2_3_IT_ENT_Glut	Female
chr1:63518888-63519757	-1.61254	3.15176e-07	0.000129828	008_L2_3_IT_ENT_Glut	Female
chr11:61067180-61069862	-1.13113	4.40648e-07	0.000166701	008_L2_3_IT_ENT_Glut	Female
chr2:125463529-125464275	-2.02758	4.49055e-07	0.000168477	008_L2_3_IT_ENT_Glut	Female
chr4:149317103-149320483	-1.2235	4.98796e-07	0.000184096	008_L2_3_IT_ENT_Glut	Female
chr15:98829098-98833747	-1.12555	7.12825e-07	0.000224723	008_L2_3_IT_ENT_Glut	Female
chr6:114091589-114096663	-1.50439	7.90914e-07	0.000244065	008_L2_3_IT_ENT_Glut	Female
chr17:5821902-5823428	-2.11004	8.46727e-07	0.000245022	008_L2_3_IT_ENT_Glut	Female
chr12:85269653-85271811	-1.21826	8.90756e-07	0.000249849	008_L2_3_IT_ENT_Glut	Female
chr14:76481195-76485326	-1.15897	9.96035e-07	0.000264297	008_L2_3_IT_ENT_Glut	Female
chr18:47623441-47625653	-1.12267	1.17575e-06	0.000296532	008_L2_3_IT_ENT_Glut	Female
chr15:51772918-51776272	-1.08461	1.39308e-06	0.000328333	008_L2_3_IT_ENT_Glut	Female
chr11:116993319-116995461	-1.45108	1.44834e-06	0.000338919	008_L2_3_IT_ENT_Glut	Female
chr10:80272866-80275412	-1.11079	1.73402e-06	0.000380285	008_L2_3_IT_ENT_Glut	Female
chr4:103828397-103830576	-1.09084	1.87125e-06	0.000402602	008_L2_3_IT_ENT_Glut	Female
chr2:32883505-32890919	-1.13644	2.19982e-06	0.000438216	008_L2_3_IT_ENT_Glut	Female
chr8:115388206-115390162	-1.78246	2.76462e-06	0.000502022	008_L2_3_IT_ENT_Glut	Female
chr9:48110533-48112629	-1.17666	3.96473e-06	0.000635996	008_L2_3_IT_ENT_Glut	Female
chr1:162243009-162244818	-1.9151	4.03932e-06	0.000641858	008_L2_3_IT_ENT_Glut	Female
chr5:146848195-146850132	-2.31615	4.44911e-06	0.000684665	008_L2_3_IT_ENT_Glut	Female
chr2:75207792-75210565	-1.3659	4.56805e-06	0.000700593	008_L2_3_IT_ENT_Glut	Female
chr4:136150061-136153089	-1.22742	4.65055e-06	0.00070942	008_L2_3_IT_ENT_Glut	Female
chr4:141757191-141760586	-1.22788	4.93094e-06	0.000734423	008_L2_3_IT_ENT_Glut	Female
chr17:28243169-28248110	-1.32303	4.95599e-06	0.000735252	008_L2_3_IT_ENT_Glut	Female
chr7:82077084-82078651	-1.45108	5.43816e-06	0.000786229	008_L2_3_IT_ENT_Glut	Female
chr2:165204212-165208126	-1.20471	5.83072e-06	0.000824602	008_L2_3_IT_ENT_Glut	Female
chr15:3267187-3275389	-1.02515	6.11816e-06	0.000846788	008_L2_3_IT_ENT_Glut	Female
chr8:105747760-105752248	-1.04891	6.32931e-06	0.000868072	008_L2_3_IT_ENT_Glut	Female
chr4:116566413-116567857	-2.42811	6.42018e-06	0.000877882	008_L2_3_IT_ENT_Glut	Female
chr15:90999708-91001370	-1.41989	7.03789e-06	0.000945264	008_L2_3_IT_ENT_Glut	Female
chr3:88541802-88542979	-1.847	7.0982e-06	0.000947756	008_L2_3_IT_ENT_Glut	Female
chr2:92582214-92583120	-1.81144	7.1351e-06	0.000949889	008_L2_3_IT_ENT_Glut	Female
chr7:139168239-139183553	1.21306	1.15894e-13	6.19492e-10	014_LA_BLA_BMA_PA_Glut	Male
chr8:111708140-111746663	1.08172	1.15448e-11	2.77171e-08	014_LA_BLA_BMA_PA_Glut	Male
chr9:74963865-74990312	1.20897	4.24594e-11	7.6128e-08	014_LA_BLA_BMA_PA_Glut	Male
chr12:29877547-29887425	1.34156	8.5387e-11	1.41999e-07	014_LA_BLA_BMA_PA_Glut	Male
chr6:96243517-96245881	2.48577	8.49903e-10	1.06004e-06	014_LA_BLA_BMA_PA_Glut	Male
chr15:73614277-73631406	1.20533	2.05162e-09	2.02017e-06	014_LA_BLA_BMA_PA_Glut	Male
chr2:17726768-17732920	2.00845	3.6347e-09	3.35806e-06	014_LA_BLA_BMA_PA_Glut	Male
chr5:34240481-34259475	1.05307	1.0486e-08	7.76948e-06	014_LA_BLA_BMA_PA_Glut	Male
chr15:68924148-68934857	1.07479	1.14935e-08	8.40708e-06	014_LA_BLA_BMA_PA_Glut	Male
chr11:80514605-80520412	1.54729	1.22994e-08	8.50608e-06	014_LA_BLA_BMA_PA_Glut	Male
chr15:45111330-45116951	1.40407	2.49802e-08	1.40556e-05	014_LA_BLA_BMA_PA_Glut	Male
chr12:116573809-116583573	1.22131	2.62974e-08	1.43647e-05	014_LA_BLA_BMA_PA_Glut	Male
chr6:112875594-112886882	1.31832	3.15675e-08	1.64052e-05	014_LA_BLA_BMA_PA_Glut	Male
chr1:165106549-165113112	1.61028	4.6161e-08	2.18637e-05	014_LA_BLA_BMA_PA_Glut	Male
chr14:75453527-75462518	1.50595	6.10916e-08	2.75409e-05	014_LA_BLA_BMA_PA_Glut	Male
chr13:58019862-58027759	1.76581	7.81218e-08	3.34071e-05	014_LA_BLA_BMA_PA_Glut	Male
chr9:121385996-121390434	1.26297	8.88194e-08	3.75525e-05	014_LA_BLA_BMA_PA_Glut	Male
chr13:110965718-110969954	1.61447	1.05383e-07	4.26289e-05	014_LA_BLA_BMA_PA_Glut	Male
chr13:97630665-97635000	1.10089	1.09823e-07	4.40501e-05	014_LA_BLA_BMA_PA_Glut	Male
chr9:75192675-75204722	1.21049	1.13561e-07	4.49647e-05	014_LA_BLA_BMA_PA_Glut	Male
chr11:113329170-113336986	1.25011	1.26571e-07	4.98523e-05	014_LA_BLA_BMA_PA_Glut	Male
chr12:29866123-29877443	1.14499	1.39438e-07	5.40665e-05	014_LA_BLA_BMA_PA_Glut	Male
chr4:153475323-153485120	1.09607	1.46269e-07	5.6423e-05	014_LA_BLA_BMA_PA_Glut	Male
chr10:6976340-6981147	2.10498	1.61766e-07	6.0529e-05	014_LA_BLA_BMA_PA_Glut	Male
chr7:122669631-122676433	1.70562	1.69339e-07	6.21201e-05	014_LA_BLA_BMA_PA_Glut	Male
chr3:55437825-55448880	1.11829	1.9726e-07	7.01882e-05	014_LA_BLA_BMA_PA_Glut	Male
chr13:20596483-20602793	1.20392	2.2374e-07	7.71595e-05	014_LA_BLA_BMA_PA_Glut	Male
chr1:21958783-21965535	1.41953	2.2541e-07	7.73788e-05	014_LA_BLA_BMA_PA_Glut	Male
chr3:116658758-116664557	1.94205	2.38194e-07	8.10238e-05	014_LA_BLA_BMA_PA_Glut	Male
chr2:3330207-3333698	1.15103	2.49936e-07	8.46332e-05	014_LA_BLA_BMA_PA_Glut	Male
chr2:152798556-152832193	1.19352	2.83267e-07	9.21665e-05	014_LA_BLA_BMA_PA_Glut	Male
chr8:67847688-67855656	2.49084	2.82964e-07	9.21665e-05	014_LA_BLA_BMA_PA_Glut	Male
chr1:46849631-46855182	1.05969	3.16194e-07	0.000100112	014_LA_BLA_BMA_PA_Glut	Male
chr5:23428072-23436271	1.01315	3.29983e-07	0.000103757	014_LA_BLA_BMA_PA_Glut	Male
chr11:17210951-17217024	1.55841	3.45136e-07	0.000106728	014_LA_BLA_BMA_PA_Glut	Male
chr2:136889943-136893984	1.19085	3.61428e-07	0.000108624	014_LA_BLA_BMA_PA_Glut	Male
chr3:143592138-143596767	1.37589	4.05141e-07	0.000117972	014_LA_BLA_BMA_PA_Glut	Male
chr3:94463629-94466796	1.44739	4.24298e-07	0.000121192	014_LA_BLA_BMA_PA_Glut	Male
chr7:122376520-122384753	1.56735	4.61164e-07	0.000128294	014_LA_BLA_BMA_PA_Glut	Male
chr3:144567422-144572844	1.49808	4.81077e-07	0.000131145	014_LA_BLA_BMA_PA_Glut	Male
chr15:95021876-95025457	1.98399	4.80156e-07	0.000131145	014_LA_BLA_BMA_PA_Glut	Male
chr18:32938054-32942885	1.45081	4.77859e-07	0.000131145	014_LA_BLA_BMA_PA_Glut	Male
chr15:27577491-27600155	1.3722	4.8974e-07	0.000132309	014_LA_BLA_BMA_PA_Glut	Male
chr19:45473797-45478031	1.93891	5.32702e-07	0.00013794	014_LA_BLA_BMA_PA_Glut	Male
chr1:127941322-127951025	1.16306	7.19836e-07	0.000177217	014_LA_BLA_BMA_PA_Glut	Male
chr1:165071067-165078306	1.22111	7.28153e-07	0.000178076	014_LA_BLA_BMA_PA_Glut	Male
chr3:28553181-28561136	1.1061	7.53252e-07	0.000181838	014_LA_BLA_BMA_PA_Glut	Male
chr1:166301284-166306772	1.59341	7.73601e-07	0.000184371	014_LA_BLA_BMA_PA_Glut	Male
chr12:92071678-92074652	1.35742	7.76533e-07	0.000184482	014_LA_BLA_BMA_PA_Glut	Male
chr19:40296234-40308655	1.13941	7.84718e-07	0.000185837	014_LA_BLA_BMA_PA_Glut	Male
chr8:71717707-71727791	1.56772	7.93753e-07	0.000186208	014_LA_BLA_BMA_PA_Glut	Male
chr15:58973615-58997367	1.2238	8.76271e-07	0.000199377	014_LA_BLA_BMA_PA_Glut	Male
chr15:91612311-91617822	1.45496	8.93662e-07	0.000201437	014_LA_BLA_BMA_PA_Glut	Male
chr15:85453998-85465595	1.30871	9.21403e-07	0.000206447	014_LA_BLA_BMA_PA_Glut	Male
chr3:153235735-153243942	1.18876	9.46026e-07	0.000210077	014_LA_BLA_BMA_PA_Glut	Male
chr2:73595719-73599636	1.3175	1.01007e-06	0.000220623	014_LA_BLA_BMA_PA_Glut	Male
chr13:52973305-52982547	1.8635	1.01121e-06	0.000220623	014_LA_BLA_BMA_PA_Glut	Male
chr1:177381586-177383434	2.00237	1.09147e-06	0.000233245	014_LA_BLA_BMA_PA_Glut	Male
chr13:95965355-95969244	2.03433	1.17553e-06	0.000245045	014_LA_BLA_BMA_PA_Glut	Male
chr11:80601027-80607846	1.0823	1.2167e-06	0.000251524	014_LA_BLA_BMA_PA_Glut	Male
chr15:99220890-99226851	1.14705	1.22762e-06	0.000253083	014_LA_BLA_BMA_PA_Glut	Male
chr5:71060447-71063972	1.46372	1.23164e-06	0.000253214	014_LA_BLA_BMA_PA_Glut	Male
chr11:85232877-85235845	1.92549	1.40084e-06	0.00027515	014_LA_BLA_BMA_PA_Glut	Male
chr9:7955958-7958879	1.6384	1.47696e-06	0.000287086	014_LA_BLA_BMA_PA_Glut	Male
chr2:169298844-169301647	2.22477	1.5251e-06	0.0002934	014_LA_BLA_BMA_PA_Glut	Male
chr9:36766687-36769675	1.71106	1.52904e-06	0.0002934	014_LA_BLA_BMA_PA_Glut	Male
chr11:4673853-4681869	1.37631	1.55595e-06	0.000297039	014_LA_BLA_BMA_PA_Glut	Male
chr12:107181113-107189850	1.09091	1.56482e-06	0.000297973	014_LA_BLA_BMA_PA_Glut	Male
chr5:148963573-148968571	1.42794	1.63307e-06	0.000307756	014_LA_BLA_BMA_PA_Glut	Male
chr6:31501309-31503901	2.06888	1.63832e-06	0.000307756	014_LA_BLA_BMA_PA_Glut	Male
chr18:16681060-16683853	1.82788	1.64087e-06	0.000307756	014_LA_BLA_BMA_PA_Glut	Male
chr15:44745719-44755735	1.17536	1.79117e-06	0.000326932	014_LA_BLA_BMA_PA_Glut	Male
chr3:80058509-80062581	2.64345	1.81334e-06	0.000328773	014_LA_BLA_BMA_PA_Glut	Male
chr8:64688588-64695172	1.24946	1.85864e-06	0.000334335	014_LA_BLA_BMA_PA_Glut	Male
chr13:68813800-68819742	1.40542	1.863e-06	0.000334335	014_LA_BLA_BMA_PA_Glut	Male
chr4:106699301-106710412	1.03079	1.87478e-06	0.000335644	014_LA_BLA_BMA_PA_Glut	Male
chr4:155304375-155311881	1.60171	1.90321e-06	0.000337504	014_LA_BLA_BMA_PA_Glut	Male
chr5:98178848-98187025	1.01118	2.13647e-06	0.000367546	014_LA_BLA_BMA_PA_Glut	Male
chr14:33530211-33534424	1.69498	2.25137e-06	0.000382912	014_LA_BLA_BMA_PA_Glut	Male
chr5:63647411-63652359	1.23901	2.37377e-06	0.000397407	014_LA_BLA_BMA_PA_Glut	Male
chr10:98940496-98952415	1.02851	2.42248e-06	0.000404657	014_LA_BLA_BMA_PA_Glut	Male
chr18:25689118-25699543	1.21867	2.46928e-06	0.000411556	014_LA_BLA_BMA_PA_Glut	Male
chr3:80254534-80257480	3.82788	2.48163e-06	0.00041178	014_LA_BLA_BMA_PA_Glut	Male
chr16:4884341-4891233	1.40076	2.49365e-06	0.00041286	014_LA_BLA_BMA_PA_Glut	Male
chr12:69183243-69185879	2.19897	2.53621e-06	0.000415085	014_LA_BLA_BMA_PA_Glut	Male
chr2:143092747-143098331	1.4515	2.54808e-06	0.000415437	014_LA_BLA_BMA_PA_Glut	Male
chr15:41611243-41613360	2.19045	2.57306e-06	0.000418597	014_LA_BLA_BMA_PA_Glut	Male
chr2:92708758-92714914	1.23676	2.69435e-06	0.000433617	014_LA_BLA_BMA_PA_Glut	Male
chr4:155273956-155279596	1.94205	2.79785e-06	0.000448344	014_LA_BLA_BMA_PA_Glut	Male
chr6:113847667-113864564	1.0051	2.81612e-06	0.000448487	014_LA_BLA_BMA_PA_Glut	Male
chr11:106816820-106825554	1.18607	2.80985e-06	0.000448487	014_LA_BLA_BMA_PA_Glut	Male
chr11:6117357-6128194	1.40161	2.89701e-06	0.000459317	014_LA_BLA_BMA_PA_Glut	Male
chr9:70962179-70968215	1.3328	2.93883e-06	0.000463005	014_LA_BLA_BMA_PA_Glut	Male
chr14:87415099-87419178	1.82788	2.9706e-06	0.000466665	014_LA_BLA_BMA_PA_Glut	Male
chr8:124272366-124280423	1.26951	3.07564e-06	0.000475548	014_LA_BLA_BMA_PA_Glut	Male
chr18:61674311-61693204	1.19291	3.13646e-06	0.000481965	014_LA_BLA_BMA_PA_Glut	Male
chr1:166277469-166283569	1.25959	3.28144e-06	0.000498684	014_LA_BLA_BMA_PA_Glut	Male
chr19:26602579-26610021	1.02052	3.33691e-06	0.000504479	014_LA_BLA_BMA_PA_Glut	Male
chr19:4710039-4716700	1.01248	3.37213e-06	0.000508777	014_LA_BLA_BMA_PA_Glut	Male
chr1:90690005-90693473	2.85172	3.53691e-06	0.00053043	014_LA_BLA_BMA_PA_Glut	Male
chr7:31145550-31153628	1.2995	3.70137e-06	0.000543331	014_LA_BLA_BMA_PA_Glut	Male
chr12:85435238-85437873	2.22215	3.68839e-06	0.000543331	014_LA_BLA_BMA_PA_Glut	Male
chr12:116904568-116911298	1.68103	3.7028e-06	0.000543331	014_LA_BLA_BMA_PA_Glut	Male
chr1:25162964-25167735	1.08198	3.71921e-06	0.000543608	014_LA_BLA_BMA_PA_Glut	Male
chr3:152969449-152974227	1.27413	3.76057e-06	0.000547514	014_LA_BLA_BMA_PA_Glut	Male
chr5:115904408-115911827	1.21907	3.89742e-06	0.000565239	014_LA_BLA_BMA_PA_Glut	Male
chr16:94881155-94887807	1.09091	4.16948e-06	0.000596602	014_LA_BLA_BMA_PA_Glut	Male
chr13:43523703-43527250	1.50595	4.30063e-06	0.000609541	014_LA_BLA_BMA_PA_Glut	Male
chr2:104316481-104324215	1.0155	4.35797e-06	0.000614172	014_LA_BLA_BMA_PA_Glut	Male
chr2:130423276-130426140	2.02052	4.35112e-06	0.000614172	014_LA_BLA_BMA_PA_Glut	Male
chr19:8564883-8568128	1.46942	4.47198e-06	0.000627881	014_LA_BLA_BMA_PA_Glut	Male
chr9:106426953-106431048	2.07073	4.53837e-06	0.00063482	014_LA_BLA_BMA_PA_Glut	Male
chr12:35997286-35998370	3.96538	4.63615e-06	0.000644882	014_LA_BLA_BMA_PA_Glut	Male
chr12:78859866-78862737	1.70473	4.66728e-06	0.00064552	014_LA_BLA_BMA_PA_Glut	Male
chr3:152835406-152840741	1.45812	4.84243e-06	0.000661284	014_LA_BLA_BMA_PA_Glut	Male
chr8:67801487-67805961	1.33086	4.9612e-06	0.000673814	014_LA_BLA_BMA_PA_Glut	Male
chr3:155820557-155821545	3.50595	5.16433e-06	0.000690044	014_LA_BLA_BMA_PA_Glut	Male
chr13:76317721-76320639	2.45348	5.17291e-06	0.000690044	014_LA_BLA_BMA_PA_Glut	Male
chr2:104348408-104362325	1.25266	5.27618e-06	0.000701445	014_LA_BLA_BMA_PA_Glut	Male
chr2:62046013-62048865	1.7124	5.32042e-06	0.000703451	014_LA_BLA_BMA_PA_Glut	Male
chr4:28812322-28816643	1.13044	5.36885e-06	0.000708071	014_LA_BLA_BMA_PA_Glut	Male
chr2:49725625-49736639	1.26551	5.54658e-06	0.000718129	014_LA_BLA_BMA_PA_Glut	Male
chr3:126995339-127001610	1.08018	5.76299e-06	0.000739748	014_LA_BLA_BMA_PA_Glut	Male
chr1:37742196-37746228	1.47793	6.04908e-06	0.000765961	014_LA_BLA_BMA_PA_Glut	Male
chr4:62229650-62231127	2.22841	6.15483e-06	0.000775416	014_LA_BLA_BMA_PA_Glut	Male
chr9:34411275-34413615	1.89826	6.95165e-06	0.000844876	014_LA_BLA_BMA_PA_Glut	Male
chr9:27556135-27559066	3.05027	6.99241e-06	0.000845359	014_LA_BLA_BMA_PA_Glut	Male
chr17:29174616-29178288	1.57369	7.08018e-06	0.000854157	014_LA_BLA_BMA_PA_Glut	Male
chr9:75208240-75222767	1.11702	7.15366e-06	0.000860681	014_LA_BLA_BMA_PA_Glut	Male
chr5:49547461-49548402	3.1498	7.2721e-06	0.000865633	014_LA_BLA_BMA_PA_Glut	Male
chr16:4930057-4942561	1.25659	7.26909e-06	0.000865633	014_LA_BLA_BMA_PA_Glut	Male
chr10:6930119-6931753	2.59341	7.41591e-06	0.000873354	014_LA_BLA_BMA_PA_Glut	Male
chr12:17158916-17163325	2.07073	7.42825e-06	0.000873354	014_LA_BLA_BMA_PA_Glut	Male
chr13:97557387-97564637	1.57008	7.47357e-06	0.000876621	014_LA_BLA_BMA_PA_Glut	Male
chr19:8919712-8922189	1.70758	7.74442e-06	0.000897142	014_LA_BLA_BMA_PA_Glut	Male
chr1:77509551-77518248	1.08465	7.85938e-06	0.000907649	014_LA_BLA_BMA_PA_Glut	Male
chr12:41480438-41487396	1.03993	7.92916e-06	0.000914296	014_LA_BLA_BMA_PA_Glut	Male
chr12:86944662-86951486	1.18291	8.23349e-06	0.000937091	014_LA_BLA_BMA_PA_Glut	Male
chr1:87211986-87215978	2.65279	8.29564e-06	0.000939189	014_LA_BLA_BMA_PA_Glut	Male
chr3:96000787-96002579	3.00845	8.32109e-06	0.000940648	014_LA_BLA_BMA_PA_Glut	Male
chr8:67716151-67717961	3.67587	8.36818e-06	0.000941704	014_LA_BLA_BMA_PA_Glut	Male
chr11:40579645-40582429	2.13044	8.3581e-06	0.000941704	014_LA_BLA_BMA_PA_Glut	Male
chr13:45266046-45269945	1.62794	8.64801e-06	0.000965931	014_LA_BLA_BMA_PA_Glut	Male
chr10:112817919-112824868	-4.82252	1.32385e-33	9.90701e-29	014_LA_BLA_BMA_PA_Glut	Female
chr8:91796343-91807644	-3.38158	4.96513e-17	1.83129e-12	014_LA_BLA_BMA_PA_Glut	Female
chr11:115159741-115184770	-1.94556	7.34131e-17	1.83129e-12	014_LA_BLA_BMA_PA_Glut	Female
chr19:59450645-59470044	-1.9721	1.31588e-16	2.46184e-12	014_LA_BLA_BMA_PA_Glut	Female
chr14:48663781-48671967	-4.28661	1.4258e-15	1.77833e-11	014_LA_BLA_BMA_PA_Glut	Female
chr2:70471578-70478429	-3.87256	4.08197e-15	4.36392e-11	014_LA_BLA_BMA_PA_Glut	Female
chr13:31617802-31632910	-2.39022	2.49212e-14	2.33122e-10	014_LA_BLA_BMA_PA_Glut	Female
chr4:154617453-154644885	-1.68457	7.60393e-14	4.742e-10	014_LA_BLA_BMA_PA_Glut	Female
chr9:69755563-69766699	-3.41292	7.32601e-14	4.742e-10	014_LA_BLA_BMA_PA_Glut	Female
chr13:98357199-98363433	-4.07902	1.05556e-13	6.07638e-10	014_LA_BLA_BMA_PA_Glut	Female
chr2:105668216-105684426	-1.35364	1.34303e-13	6.70038e-10	014_LA_BLA_BMA_PA_Glut	Female
chr7:4774909-4778876	-3.39217	4.42732e-13	1.94893e-09	014_LA_BLA_BMA_PA_Glut	Female
chr1:167687356-167697050	-2.7005	9.24634e-13	3.84417e-09	014_LA_BLA_BMA_PA_Glut	Female
chr13:31800280-31823947	-2.22824	1.07341e-12	4.22782e-09	014_LA_BLA_BMA_PA_Glut	Female
chr4:22474409-22493129	-1.41096	1.4206e-12	5.31553e-09	014_LA_BLA_BMA_PA_Glut	Female
chr9:91359899-91372324	-2.51395	2.60462e-12	9.28175e-09	014_LA_BLA_BMA_PA_Glut	Female
chr17:74047087-74049217	-4.25655	2.96699e-12	1.00925e-08	014_LA_BLA_BMA_PA_Glut	Female
chr1:120595394-120599193	-3.95348	3.29525e-12	1.07217e-08	014_LA_BLA_BMA_PA_Glut	Female
chr3:30506838-30513189	-3.55295	4.34275e-12	1.29996e-08	014_LA_BLA_BMA_PA_Glut	Female
chr14:63940535-63946975	-3.75039	7.53992e-12	2.08981e-08	014_LA_BLA_BMA_PA_Glut	Female
chr3:129213436-129222146	-2.74198	8.56143e-12	2.2882e-08	014_LA_BLA_BMA_PA_Glut	Female
chr6:29525640-29531815	-3.00501	1.09742e-11	2.73751e-08	014_LA_BLA_BMA_PA_Glut	Female
chr14:48659558-48662965	-3.19449	1.1852e-11	2.77171e-08	014_LA_BLA_BMA_PA_Glut	Female
chr16:91224134-91235125	-1.3527	1.43096e-11	3.24504e-08	014_LA_BLA_BMA_PA_Glut	Female
chr9:32538247-32545758	-2.7823	1.89973e-11	4.0619e-08	014_LA_BLA_BMA_PA_Glut	Female
chr1:87263319-87286236	-1.79891	3.54728e-11	6.80668e-08	014_LA_BLA_BMA_PA_Glut	Female
chr5:119665114-119669410	-3.67992	3.5031e-11	6.80668e-08	014_LA_BLA_BMA_PA_Glut	Female
chr9:91375296-91388697	-2.35465	4.27257e-11	7.6128e-08	014_LA_BLA_BMA_PA_Glut	Female
chr12:56458401-56460163	-6.35203	1.06602e-10	1.73425e-07	014_LA_BLA_BMA_PA_Glut	Female
chr4:109975725-109987651	-2.32002	1.33157e-10	2.12018e-07	014_LA_BLA_BMA_PA_Glut	Female
chr5:41761288-41764860	-3.36852	1.99784e-10	3.11476e-07	014_LA_BLA_BMA_PA_Glut	Female
chr2:162743028-162744453	-3.77946	2.1625e-10	3.30267e-07	014_LA_BLA_BMA_PA_Glut	Female
chr10:42630455-42636777	-2.78163	2.23497e-10	3.34509e-07	014_LA_BLA_BMA_PA_Glut	Female
chr19:25664925-25666881	-4.25959	3.09234e-10	4.45029e-07	014_LA_BLA_BMA_PA_Glut	Female
chr15:102354497-102369105	-1.83448	5.49229e-10	7.75501e-07	014_LA_BLA_BMA_PA_Glut	Female
chr14:57101713-57108237	-2.45625	5.7618e-10	7.83972e-07	014_LA_BLA_BMA_PA_Glut	Female
chr1:78215508-78218395	-4.88637	7.25932e-10	9.59028e-07	014_LA_BLA_BMA_PA_Glut	Female
chr7:116028970-116042031	-1.52576	7.30469e-10	9.59028e-07	014_LA_BLA_BMA_PA_Glut	Female
chr12:118846133-118850647	-2.81598	8.34696e-10	1.05872e-06	014_LA_BLA_BMA_PA_Glut	Female
chr5:37815751-37831094	-2.56646	9.79242e-10	1.14502e-06	014_LA_BLA_BMA_PA_Glut	Female
chr6:88193172-88205684	-2.44159	9.51461e-10	1.14502e-06	014_LA_BLA_BMA_PA_Glut	Female
chr12:57548078-57551296	-4.46368	9.65859e-10	1.14502e-06	014_LA_BLA_BMA_PA_Glut	Female
chr5:119679676-119683920	-2.86751	1.02411e-09	1.17906e-06	014_LA_BLA_BMA_PA_Glut	Female
chr12:57533704-57536552	-3.45753	1.07525e-09	1.21919e-06	014_LA_BLA_BMA_PA_Glut	Female
chr7:142656019-142661277	-3.01761	1.11878e-09	1.23472e-06	014_LA_BLA_BMA_PA_Glut	Female
chr2:33631365-33633355	-4.55295	1.1526e-09	1.25007e-06	014_LA_BLA_BMA_PA_Glut	Female
chr15:102912830-102914967	-4.49405	1.57671e-09	1.6388e-06	014_LA_BLA_BMA_PA_Glut	Female
chr9:87732448-87736073	-3.3465	1.72844e-09	1.74689e-06	014_LA_BLA_BMA_PA_Glut	Female
chr1:187606384-187611673	-2.09609	2.28249e-09	2.21831e-06	014_LA_BLA_BMA_PA_Glut	Female
chr2:172926342-172941476	-1.42317	2.42971e-09	2.33112e-06	014_LA_BLA_BMA_PA_Glut	Female
chr14:46385145-46391351	-2.95348	2.99644e-09	2.83846e-06	014_LA_BLA_BMA_PA_Glut	Female
chr18:28570343-28570880	-4.95348	3.46666e-09	3.24284e-06	014_LA_BLA_BMA_PA_Glut	Female
chr4:117491324-117497629	-1.97645	4.00435e-09	3.65445e-06	014_LA_BLA_BMA_PA_Glut	Female
chr3:43942990-43945737	-3.38714	5.66297e-09	4.87113e-06	014_LA_BLA_BMA_PA_Glut	Female
chr2:105129186-105134697	-3.13346	6.35623e-09	5.28521e-06	014_LA_BLA_BMA_PA_Glut	Female
chr2:122296713-122299700	-3.42005	6.72218e-09	5.52807e-06	014_LA_BLA_BMA_PA_Glut	Female
chr8:91711510-91715009	-3.07902	7.25409e-09	5.90065e-06	014_LA_BLA_BMA_PA_Glut	Female
chr19:25206025-25210681	-3.53845	7.85326e-09	6.31934e-06	014_LA_BLA_BMA_PA_Glut	Female
chr12:73049883-73051788	-4.27541	8.40456e-09	6.69101e-06	014_LA_BLA_BMA_PA_Glut	Female
chr19:44509549-44516624	-2.35203	8.97178e-09	6.99378e-06	014_LA_BLA_BMA_PA_Glut	Female
chr7:144860605-144863426	-4.71645	9.21736e-09	7.0494e-06	014_LA_BLA_BMA_PA_Glut	Female
chr8:89030667-89035383	-2.6867	9.23153e-09	7.0494e-06	014_LA_BLA_BMA_PA_Glut	Female
chr9:43227170-43241757	-1.77038	1.00625e-08	7.60636e-06	014_LA_BLA_BMA_PA_Glut	Female
chr15:102955475-102956699	-5.44825	1.02949e-08	7.70421e-06	014_LA_BLA_BMA_PA_Glut	Female
chr16:18586647-18590965	-3.64089	1.16168e-08	8.40708e-06	014_LA_BLA_BMA_PA_Glut	Female
chr11:32968980-32975992	-2.69569	1.19659e-08	8.50608e-06	014_LA_BLA_BMA_PA_Glut	Female
chr12:56538792-56541612	-4.15702	1.24274e-08	8.50608e-06	014_LA_BLA_BMA_PA_Glut	Female
chr17:85611344-85630340	-1.20571	1.23441e-08	8.50608e-06	014_LA_BLA_BMA_PA_Glut	Female
chr2:147185265-147193000	-1.41343	1.30705e-08	8.5801e-06	014_LA_BLA_BMA_PA_Glut	Female
chr13:53469986-53473473	-3.33055	1.37025e-08	8.91673e-06	014_LA_BLA_BMA_PA_Glut	Female
chr5:37831261-37837343	-2.10174	1.52017e-08	9.72187e-06	014_LA_BLA_BMA_PA_Glut	Female
chr12:56694061-56698035	-2.81598	1.54594e-08	9.72187e-06	014_LA_BLA_BMA_PA_Glut	Female
chr19:38094912-38098904	-2.83285	1.51367e-08	9.72187e-06	014_LA_BLA_BMA_PA_Glut	Female
chr7:110268475-110273025	-5.19449	1.64906e-08	1.01989e-05	014_LA_BLA_BMA_PA_Glut	Female
chr9:98420072-98435139	-1.71196	1.86399e-08	1.12493e-05	014_LA_BLA_BMA_PA_Glut	Female
chr9:98951861-98957537	-2.49405	1.98742e-08	1.18038e-05	014_LA_BLA_BMA_PA_Glut	Female
chr15:98000740-98006175	-2.31605	1.97738e-08	1.18038e-05	014_LA_BLA_BMA_PA_Glut	Female
chr3:127640749-127642426	-4.43265	2.08452e-08	1.2283e-05	014_LA_BLA_BMA_PA_Glut	Female
chr2:148043434-148047482	-4.17588	2.24066e-08	1.30449e-05	014_LA_BLA_BMA_PA_Glut	Female
chr13:71955922-71961595	-3.47388	2.24866e-08	1.30449e-05	014_LA_BLA_BMA_PA_Glut	Female
chr12:73043818-73045192	-5.30141	2.40573e-08	1.38487e-05	014_LA_BLA_BMA_PA_Glut	Female
chr1:138844546-138851407	-1.96261	2.48822e-08	1.40556e-05	014_LA_BLA_BMA_PA_Glut	Female
chr4:148890537-148892052	-5.13791	2.46791e-08	1.40556e-05	014_LA_BLA_BMA_PA_Glut	Female
chr5:119673232-119676839	-3.90005	2.53739e-08	1.41706e-05	014_LA_BLA_BMA_PA_Glut	Female
chr4:115054767-115061196	-3.1494	2.56008e-08	1.41914e-05	014_LA_BLA_BMA_PA_Glut	Female
chr13:116312976-116315944	-3.5238	2.59952e-08	1.4304e-05	014_LA_BLA_BMA_PA_Glut	Female
chr6:64727272-64730357	-3.46806	2.78971e-08	1.50193e-05	014_LA_BLA_BMA_PA_Glut	Female
chr4:44712622-44714970	-4.63701	2.95688e-08	1.56935e-05	014_LA_BLA_BMA_PA_Glut	Female
chr11:114848638-114855133	-1.93985	3.15221e-08	1.64052e-05	014_LA_BLA_BMA_PA_Glut	Female
chr19:45675323-45676615	-5.35203	3.14237e-08	1.64052e-05	014_LA_BLA_BMA_PA_Glut	Female
chr8:121081801-121087024	-3.38714	3.2025e-08	1.65282e-05	014_LA_BLA_BMA_PA_Glut	Female
chr8:121126499-121131438	-3.41689	3.26307e-08	1.67255e-05	014_LA_BLA_BMA_PA_Glut	Female
chr8:121073692-121076477	-3.43265	3.34733e-08	1.70406e-05	014_LA_BLA_BMA_PA_Glut	Female
chr2:105118726-105121521	-3.40094	3.37378e-08	1.70593e-05	014_LA_BLA_BMA_PA_Glut	Female
chr17:63870598-63872004	-1.82663	3.46246e-08	1.73901e-05	014_LA_BLA_BMA_PA_Glut	Female
chr13:40736429-40738829	-3.75709	3.87204e-08	1.93176e-05	014_LA_BLA_BMA_PA_Glut	Female
chr2:33626902-33631188	-2.77416	4.1132e-08	2.03849e-05	014_LA_BLA_BMA_PA_Glut	Female
chr14:104469607-104471327	-3.27541	4.27367e-08	2.09033e-05	014_LA_BLA_BMA_PA_Glut	Female
chr16:91267819-91274775	-1.85905	4.25527e-08	2.09033e-05	014_LA_BLA_BMA_PA_Glut	Female
chr14:122444911-122456931	-1.98234	4.32313e-08	2.10079e-05	014_LA_BLA_BMA_PA_Glut	Female
chr5:119831025-119832432	-5.13791	4.4231e-08	2.1355e-05	014_LA_BLA_BMA_PA_Glut	Female
chr10:62884577-62887827	-1.78778	4.51648e-08	2.16661e-05	014_LA_BLA_BMA_PA_Glut	Female
chr11:21992610-22009099	-1.60653	4.56842e-08	2.17756e-05	014_LA_BLA_BMA_PA_Glut	Female
chr2:9880916-9888004	-2.87256	5.33136e-08	2.49367e-05	014_LA_BLA_BMA_PA_Glut	Female
chr2:89385634-89387032	-5.53845	5.33156e-08	2.49367e-05	014_LA_BLA_BMA_PA_Glut	Female
chr4:62612361-62631913	-1.19931	5.55873e-08	2.57235e-05	014_LA_BLA_BMA_PA_Glut	Female
chr16:18580654-18586554	-3.21026	5.56854e-08	2.57235e-05	014_LA_BLA_BMA_PA_Glut	Female
chr13:15461551-15470825	-2.46981	5.69656e-08	2.61535e-05	014_LA_BLA_BMA_PA_Glut	Female
chr4:45417176-45435109	-1.49405	5.99465e-08	2.71885e-05	014_LA_BLA_BMA_PA_Glut	Female
chr17:77822751-77824178	-2.14175	6.16808e-08	2.764e-05	014_LA_BLA_BMA_PA_Glut	Female
chr14:63240166-63241583	-4.11854	6.22912e-08	2.77474e-05	014_LA_BLA_BMA_PA_Glut	Female
chr16:91218541-91224040	-2.1356	6.71641e-08	2.9741e-05	014_LA_BLA_BMA_PA_Glut	Female
chr1:74892359-74894004	-3.95348	7.08316e-08	3.09981e-05	014_LA_BLA_BMA_PA_Glut	Female
chr5:139542583-139553924	-1.39452	7.48326e-08	3.23705e-05	014_LA_BLA_BMA_PA_Glut	Female
chr2:147177408-147185104	-1.44825	8.23902e-08	3.50322e-05	014_LA_BLA_BMA_PA_Glut	Female
chr5:35391091-35392734	-4.95348	9.19942e-08	3.84603e-05	014_LA_BLA_BMA_PA_Glut	Female
chr19:44756001-44758367	-3.92032	9.40356e-08	3.89745e-05	014_LA_BLA_BMA_PA_Glut	Female
chr14:102254631-102259447	-2.10876	9.54546e-08	3.92491e-05	014_LA_BLA_BMA_PA_Glut	Female
chr14:118223857-118233419	-1.68309	9.95892e-08	4.05041e-05	014_LA_BLA_BMA_PA_Glut	Female
chr4:9858861-9860520	-4.40094	1.31271e-07	5.14328e-05	014_LA_BLA_BMA_PA_Glut	Female
chr1:78202622-78204455	-3.38714	1.36079e-07	5.30388e-05	014_LA_BLA_BMA_PA_Glut	Female
chr3:115852910-115859545	-2.92032	1.50656e-07	5.723e-05	014_LA_BLA_BMA_PA_Glut	Female
chr10:84753714-84761929	-1.71645	1.60254e-07	6.02644e-05	014_LA_BLA_BMA_PA_Glut	Female
chr9:56919501-56930547	-1.51113	1.66273e-07	6.19058e-05	014_LA_BLA_BMA_PA_Glut	Female
chr5:119823999-119826497	-3.66398	1.72076e-07	6.2816e-05	014_LA_BLA_BMA_PA_Glut	Female
chr10:42576694-42589629	-1.55725	1.77163e-07	6.43591e-05	014_LA_BLA_BMA_PA_Glut	Female
chr13:53454564-53455690	-4.19449	1.80928e-07	6.54093e-05	014_LA_BLA_BMA_PA_Glut	Female
chr2:28917202-28919072	-3.38158	1.98145e-07	7.01882e-05	014_LA_BLA_BMA_PA_Glut	Female
chr12:9569921-9578424	-2.60953	2.05266e-07	7.19417e-05	014_LA_BLA_BMA_PA_Glut	Female
chr18:76858950-76860780	-5.19449	2.21237e-07	7.66494e-05	014_LA_BLA_BMA_PA_Glut	Female
chr4:8894773-8900020	-2.55818	2.54121e-07	8.56628e-05	014_LA_BLA_BMA_PA_Glut	Female
chr11:63141811-63145388	-2.45753	2.60745e-07	8.75016e-05	014_LA_BLA_BMA_PA_Glut	Female
chr11:115150902-115155023	-2.14613	2.63017e-07	8.78699e-05	014_LA_BLA_BMA_PA_Glut	Female
chr19:34744115-34748364	-2.94151	2.69447e-07	8.96065e-05	014_LA_BLA_BMA_PA_Glut	Female
chr14:49315466-49317280	-2.11554	2.73913e-07	9.03008e-05	014_LA_BLA_BMA_PA_Glut	Female
chr13:28883090-28887588	-3.04864	2.78827e-07	9.15175e-05	014_LA_BLA_BMA_PA_Glut	Female
chr9:91409122-91410322	-4.36852	2.85654e-07	9.25409e-05	014_LA_BLA_BMA_PA_Glut	Female
chr4:148803371-148808042	-2.53153	2.88408e-07	9.30301e-05	014_LA_BLA_BMA_PA_Glut	Female
chr1:41886944-41893411	-2.67848	2.90067e-07	9.31639e-05	014_LA_BLA_BMA_PA_Glut	Female
chr5:106461833-106467762	-2.26273	3.06917e-07	9.81544e-05	014_LA_BLA_BMA_PA_Glut	Female
chr14:122461287-122466437	-2.32002	3.09269e-07	9.84857e-05	014_LA_BLA_BMA_PA_Glut	Female
chr8:121394798-121405055	-2.25148	3.17051e-07	0.000100112	014_LA_BLA_BMA_PA_Glut	Female
chr6:82039015-82054636	-1.54919	3.3761e-07	0.000105271	014_LA_BLA_BMA_PA_Glut	Female
chr3:5213276-5216639	-2.97948	3.45062e-07	0.000106728	014_LA_BLA_BMA_PA_Glut	Female
chr2:173548095-173551975	-3.07902	3.51335e-07	0.000107315	014_LA_BLA_BMA_PA_Glut	Female
chr5:120433744-120441570	-1.94031	3.50313e-07	0.000107315	014_LA_BLA_BMA_PA_Glut	Female
chr12:76543172-76560914	-1.09934	3.48621e-07	0.000107315	014_LA_BLA_BMA_PA_Glut	Female
chr19:8987372-8996634	-1.3315	3.5476e-07	0.000107585	014_LA_BLA_BMA_PA_Glut	Female
chr6:132899376-132900579	-5.19449	3.58194e-07	0.000108086	014_LA_BLA_BMA_PA_Glut	Female
chr2:93640923-93647032	-2.84198	3.63005e-07	0.000108662	014_LA_BLA_BMA_PA_Glut	Female
chr16:94082838-94086341	-3.11854	3.73891e-07	0.000111032	014_LA_BLA_BMA_PA_Glut	Female
chr16:33920176-33924914	-2.78683	3.9951e-07	0.000116878	014_LA_BLA_BMA_PA_Glut	Female
chr5:136619110-136621284	-2.43265	4.13222e-07	0.000119396	014_LA_BLA_BMA_PA_Glut	Female
chr6:75945790-75946237	-3.23102	4.13051e-07	0.000119396	014_LA_BLA_BMA_PA_Glut	Female
chr8:115240434-115242288	-3.43265	4.22194e-07	0.000121192	014_LA_BLA_BMA_PA_Glut	Female
chr6:52259439-52260417	-5.44825	4.28178e-07	0.000121374	014_LA_BLA_BMA_PA_Glut	Female
chr13:72626658-72633511	-2.81598	4.33829e-07	0.000122051	014_LA_BLA_BMA_PA_Glut	Female
chr2:147193141-147195925	-3.92032	4.49306e-07	0.000125932	014_LA_BLA_BMA_PA_Glut	Female
chr4:139821002-139822432	-3.49405	4.57527e-07	0.000127758	014_LA_BLA_BMA_PA_Glut	Female
chr10:95772825-95775199	-4.03837	4.64312e-07	0.000128692	014_LA_BLA_BMA_PA_Glut	Female
chr19:37434025-37436248	-3.5238	4.73443e-07	0.000130738	014_LA_BLA_BMA_PA_Glut	Female
chr2:19431544-19433007	-5.07902	4.89225e-07	0.000132309	014_LA_BLA_BMA_PA_Glut	Female
chr1:42415681-42417353	-4.13791	5.05874e-07	0.000134772	014_LA_BLA_BMA_PA_Glut	Female
chr5:119110371-119113089	-2.71645	5.06058e-07	0.000134772	014_LA_BLA_BMA_PA_Glut	Female
chr2:150687969-150692440	-2.94151	5.08793e-07	0.000134979	014_LA_BLA_BMA_PA_Glut	Female
chr1:105432888-105435740	-4.35203	5.21655e-07	0.000137202	014_LA_BLA_BMA_PA_Glut	Female
chr4:63306589-63312206	-1.65017	5.22517e-07	0.000137202	014_LA_BLA_BMA_PA_Glut	Female
chr3:43938384-43939407	-5.35203	5.25625e-07	0.000137535	014_LA_BLA_BMA_PA_Glut	Female
chr8:46289415-46291251	-4.24894	5.30937e-07	0.00013794	014_LA_BLA_BMA_PA_Glut	Female
chr5:103922074-103924352	-2.81598	5.53026e-07	0.000142709	014_LA_BLA_BMA_PA_Glut	Female
chr4:123629997-123634869	-1.61604	5.76698e-07	0.000147294	014_LA_BLA_BMA_PA_Glut	Female
chr11:96340295-96342166	-3.61744	5.80014e-07	0.000147637	014_LA_BLA_BMA_PA_Glut	Female
chr16:21244688-21251810	-1.53587	5.87469e-07	0.000149028	014_LA_BLA_BMA_PA_Glut	Female
chr10:102489376-102490701	-3.62334	5.98791e-07	0.000150877	014_LA_BLA_BMA_PA_Glut	Female
chr9:31682241-31689068	-2.07902	6.48496e-07	0.000162853	014_LA_BLA_BMA_PA_Glut	Female
chr2:74676478-74677523	-5.35203	6.56842e-07	0.000164397	014_LA_BLA_BMA_PA_Glut	Female
chr13:73271318-73272825	-4.58152	6.64442e-07	0.000165194	014_LA_BLA_BMA_PA_Glut	Female
chr13:71951736-71954912	-3.53845	7.19903e-07	0.000177217	014_LA_BLA_BMA_PA_Glut	Female
chr18:42393853-42396328	-3.58152	7.15707e-07	0.000177217	014_LA_BLA_BMA_PA_Glut	Female
chr6:56566863-56569648	-3.07902	7.327e-07	0.000178605	014_LA_BLA_BMA_PA_Glut	Female
chr2:148038623-148042109	-2.85662	7.39439e-07	0.000179662	014_LA_BLA_BMA_PA_Glut	Female
chr13:38149941-38154229	-3.34205	7.48358e-07	0.000181241	014_LA_BLA_BMA_PA_Glut	Female
chr15:35298863-35301136	-4.03837	7.92547e-07	0.000186208	014_LA_BLA_BMA_PA_Glut	Female
chr9:89879340-89881809	-2.54468	7.97138e-07	0.000186418	014_LA_BLA_BMA_PA_Glut	Female
chr3:87801238-87803150	-3.42005	8.16074e-07	0.000189074	014_LA_BLA_BMA_PA_Glut	Female
chr3:107580389-107587474	-1.64838	8.13796e-07	0.000189074	014_LA_BLA_BMA_PA_Glut	Female
chr1:162854469-162861261	-1.97049	8.27977e-07	0.00019124	014_LA_BLA_BMA_PA_Glut	Female
chr2:9888464-9890626	-4.36852	8.45796e-07	0.000194754	014_LA_BLA_BMA_PA_Glut	Female
chr13:71961906-71965175	-3.01761	8.57175e-07	0.000196769	014_LA_BLA_BMA_PA_Glut	Female
chr2:74679818-74682691	-4.01761	8.76528e-07	0.000199377	014_LA_BLA_BMA_PA_Glut	Female
chr11:96257006-96258546	-4.15702	8.8205e-07	0.000200025	014_LA_BLA_BMA_PA_Glut	Female
chr14:48654793-48656365	-4.19449	8.92883e-07	0.000201437	014_LA_BLA_BMA_PA_Glut	Female
chr5:117318332-117320914	-2.07902	9.26253e-07	0.000206914	014_LA_BLA_BMA_PA_Glut	Female
chr8:78064821-78066645	-4.44825	9.31388e-07	0.000207442	014_LA_BLA_BMA_PA_Glut	Female
chr14:55780792-55785210	-2.53587	9.57862e-07	0.000212076	014_LA_BLA_BMA_PA_Glut	Female
chr1:131965256-131975237	-2.1241	1.00225e-06	0.000219952	014_LA_BLA_BMA_PA_Glut	Female
chr2:172816262-172818892	-3.92032	1.02813e-06	0.000223664	014_LA_BLA_BMA_PA_Glut	Female
chr14:118233518-118237649	-2.02655	1.04132e-06	0.000225875	014_LA_BLA_BMA_PA_Glut	Female
chr11:59288595-59289673	-5.07902	1.09399e-06	0.000233245	014_LA_BLA_BMA_PA_Glut	Female
chr16:39358300-39358874	-4.66398	1.10262e-06	0.000233752	014_LA_BLA_BMA_PA_Glut	Female
chr15:102937311-102940580	-3.10876	1.14903e-06	0.000242903	014_LA_BLA_BMA_PA_Glut	Female
chr19:40691712-40694171	-4.66398	1.15243e-06	0.000242935	014_LA_BLA_BMA_PA_Glut	Female
chr11:18874386-18879715	-1.76868	1.16393e-06	0.000244422	014_LA_BLA_BMA_PA_Glut	Female
chr18:52527627-52529960	-3.19449	1.16928e-06	0.000244422	014_LA_BLA_BMA_PA_Glut	Female
chr19:59164415-59172621	-1.81598	1.30897e-06	0.000266913	014_LA_BLA_BMA_PA_Glut	Female
chr2:74734657-74736957	-3.19449	1.33126e-06	0.000269256	014_LA_BLA_BMA_PA_Glut	Female
chr11:115082485-115086011	-3.30141	1.34204e-06	0.000269977	014_LA_BLA_BMA_PA_Glut	Female
chr15:102989518-102991066	-2.90909	1.3406e-06	0.000269977	014_LA_BLA_BMA_PA_Glut	Female
chr1:89922974-89924431	-3.03011	1.36727e-06	0.000271023	014_LA_BLA_BMA_PA_Glut	Female
chr2:146831954-146840213	-1.68907	1.3627e-06	0.000271023	014_LA_BLA_BMA_PA_Glut	Female
chr10:128932735-128939591	-1.93146	1.37223e-06	0.000271023	014_LA_BLA_BMA_PA_Glut	Female
chr18:80977271-80989335	-1.73012	1.37259e-06	0.000271023	014_LA_BLA_BMA_PA_Glut	Female
chr11:119389364-119396758	-2.42297	1.46871e-06	0.000286226	014_LA_BLA_BMA_PA_Glut	Female
chr16:91309272-91314885	-1.97948	1.49389e-06	0.000288876	014_LA_BLA_BMA_PA_Glut	Female
chr6:52156415-52159686	-3.24894	1.55435e-06	0.000297039	014_LA_BLA_BMA_PA_Glut	Female
chr18:47626342-47628167	-1.67463	1.63803e-06	0.000307756	014_LA_BLA_BMA_PA_Glut	Female
chr17:47830839-47834944	-2.61958	1.66165e-06	0.000310099	014_LA_BLA_BMA_PA_Glut	Female
chr10:62130486-62133597	-3.27832	1.6724e-06	0.000311329	014_LA_BLA_BMA_PA_Glut	Female
chr13:48668006-48670321	-2.92032	1.70003e-06	0.000314905	014_LA_BLA_BMA_PA_Glut	Female
chr19:44732677-44735229	-3.13791	1.69606e-06	0.000314905	014_LA_BLA_BMA_PA_Glut	Female
chr4:139852157-139854572	-3.40094	1.72608e-06	0.000318942	014_LA_BLA_BMA_PA_Glut	Female
chr12:73052066-73054531	-3.69569	1.73995e-06	0.000320712	014_LA_BLA_BMA_PA_Glut	Female
chr2:9876904-9878832	-2.75709	1.78056e-06	0.000326401	014_LA_BLA_BMA_PA_Glut	Female
chr5:28164104-28170430	-1.96536	1.7839e-06	0.000326401	014_LA_BLA_BMA_PA_Glut	Female
chr9:24780669-24782290	-4.24894	1.81883e-06	0.000328773	014_LA_BLA_BMA_PA_Glut	Female
chr10:80489500-80491649	-2.84769	1.81518e-06	0.000328773	014_LA_BLA_BMA_PA_Glut	Female
chr17:86752456-86757037	-2.3767	1.85382e-06	0.000334291	014_LA_BLA_BMA_PA_Glut	Female
chr2:173104873-173108607	-2.71645	1.90277e-06	0.000337504	014_LA_BLA_BMA_PA_Glut	Female
chr12:56609319-56615210	-2.42479	1.90078e-06	0.000337504	014_LA_BLA_BMA_PA_Glut	Female
chr13:116710448-116712929	-2.93463	1.9441e-06	0.000343129	014_LA_BLA_BMA_PA_Glut	Female
chr2:33642048-33645761	-2.81598	1.96646e-06	0.000346258	014_LA_BLA_BMA_PA_Glut	Female
chr19:59421674-59423393	-3.76707	2.02594e-06	0.000355062	014_LA_BLA_BMA_PA_Glut	Female
chr6:17588777-17590794	-3.23102	2.05204e-06	0.000357127	014_LA_BLA_BMA_PA_Glut	Female
chr13:98496265-98500631	-2.53358	2.08468e-06	0.000361127	014_LA_BLA_BMA_PA_Glut	Female
chr19:46146686-46149198	-3.98591	2.11468e-06	0.000365479	014_LA_BLA_BMA_PA_Glut	Female
chr8:121090385-121091218	-4.49405	2.1219e-06	0.00036588	014_LA_BLA_BMA_PA_Glut	Female
chr1:175936124-175937130	-2.28923	2.14325e-06	0.000367745	014_LA_BLA_BMA_PA_Glut	Female
chr10:44534074-44536901	-2.64089	2.14745e-06	0.000367745	014_LA_BLA_BMA_PA_Glut	Female
chr19:25608729-25611803	-3.53845	2.2445e-06	0.000382612	014_LA_BLA_BMA_PA_Glut	Female
chr6:5295293-5298816	-2.27541	2.27424e-06	0.000385925	014_LA_BLA_BMA_PA_Glut	Female
chr7:143976230-143979767	-3.56444	2.28651e-06	0.000386255	014_LA_BLA_BMA_PA_Glut	Female
chr14:69174455-69176417	-3.62334	2.28271e-06	0.000386255	014_LA_BLA_BMA_PA_Glut	Female
chr7:24930992-24935640	-1.79522	2.30734e-06	0.000388896	014_LA_BLA_BMA_PA_Glut	Female
chr15:103030160-103032966	-2.95348	2.36392e-06	0.000396646	014_LA_BLA_BMA_PA_Glut	Female
chr1:120602774-120605719	-3.38158	2.50463e-06	0.000413761	014_LA_BLA_BMA_PA_Glut	Female
chr3:87796543-87800656	-2.66398	2.52229e-06	0.000415085	014_LA_BLA_BMA_PA_Glut	Female
chr9:64014088-64023624	-2.31605	2.5342e-06	0.000415085	014_LA_BLA_BMA_PA_Glut	Female
chr14:122471343-122486784	-1.27931	2.53488e-06	0.000415085	014_LA_BLA_BMA_PA_Glut	Female
chr18:53416298-53418779	-3.76707	2.58629e-06	0.000419837	014_LA_BLA_BMA_PA_Glut	Female
chr10:75312188-75332286	-1.03658	2.60293e-06	0.000420713	014_LA_BLA_BMA_PA_Glut	Female
chr13:72637515-72641524	-2.40966	2.60035e-06	0.000420713	014_LA_BLA_BMA_PA_Glut	Female
chr3:15255449-15256207	-3.58152	2.69391e-06	0.000433617	014_LA_BLA_BMA_PA_Glut	Female
chr4:63209529-63212310	-3.14613	2.89322e-06	0.000459317	014_LA_BLA_BMA_PA_Glut	Female
chr14:58917549-58918603	-1.87256	2.91772e-06	0.000461623	014_LA_BLA_BMA_PA_Glut	Female
chr12:69506992-69507846	-4.40094	3.03451e-06	0.000472115	014_LA_BLA_BMA_PA_Glut	Female
chr1:136956888-136958622	-2.57497	3.05432e-06	0.000474211	014_LA_BLA_BMA_PA_Glut	Female
chr13:98382646-98384159	-4.74198	3.12859e-06	0.000481965	014_LA_BLA_BMA_PA_Glut	Female
chr12:85743858-85749056	-3.69569	3.16537e-06	0.000485411	014_LA_BLA_BMA_PA_Glut	Female
chr4:84785526-84788045	-3.66398	3.19069e-06	0.000487296	014_LA_BLA_BMA_PA_Glut	Female
chr5:119656024-119659044	-3.27166	3.18715e-06	0.000487296	014_LA_BLA_BMA_PA_Glut	Female
chr1:165683641-165692254	-1.52443	3.28524e-06	0.000498684	014_LA_BLA_BMA_PA_Glut	Female
chr13:40730453-40732110	-3.58152	3.27221e-06	0.000498684	014_LA_BLA_BMA_PA_Glut	Female
chr1:150991642-150994524	-4.35203	3.43737e-06	0.000517577	014_LA_BLA_BMA_PA_Glut	Female
chr18:13918546-13922613	-3.49405	3.45452e-06	0.000519115	014_LA_BLA_BMA_PA_Glut	Female
chr4:62740024-62747560	-1.94777	3.551e-06	0.000531479	014_LA_BLA_BMA_PA_Glut	Female
chr1:151629462-151630249	-4.81598	3.67416e-06	0.000543331	014_LA_BLA_BMA_PA_Glut	Female
chr11:57828494-57830674	-2.46368	3.65749e-06	0.000543331	014_LA_BLA_BMA_PA_Glut	Female
chr13:40722027-40723896	-2.78356	3.67309e-06	0.000543331	014_LA_BLA_BMA_PA_Glut	Female
chr16:92199577-92202730	-3.15702	3.69625e-06	0.000543331	014_LA_BLA_BMA_PA_Glut	Female
chr18:53461698-53465756	-2.90909	3.65283e-06	0.000543331	014_LA_BLA_BMA_PA_Glut	Female
chr4:123956191-123965057	-2.35203	3.75166e-06	0.000547281	014_LA_BLA_BMA_PA_Glut	Female
chr8:92825660-92829291	-2.72671	3.81879e-06	0.000554911	014_LA_BLA_BMA_PA_Glut	Female
chr2:173553682-173554540	-4.81598	4.05852e-06	0.000585201	014_LA_BLA_BMA_PA_Glut	Female
chr19:25605114-25606563	-4.70351	4.0937e-06	0.000589138	014_LA_BLA_BMA_PA_Glut	Female
chr13:55963206-55963830	-4.74198	4.11108e-06	0.000590505	014_LA_BLA_BMA_PA_Glut	Female
chr13:48733431-48735752	-3.56444	4.13591e-06	0.000592933	014_LA_BLA_BMA_PA_Glut	Female
chr17:85684930-85689522	-2.76707	4.19962e-06	0.000599769	014_LA_BLA_BMA_PA_Glut	Female
chr3:87989894-88003952	-1.33681	4.28643e-06	0.000608682	014_LA_BLA_BMA_PA_Glut	Female
chr9:71766100-71772218	-2.16148	4.28074e-06	0.000608682	014_LA_BLA_BMA_PA_Glut	Female
chr19:3320995-3331428	-1.21534	4.35394e-06	0.000614172	014_LA_BLA_BMA_PA_Glut	Female
chr3:127694063-127696022	-3.95348	4.4865e-06	0.00062874	014_LA_BLA_BMA_PA_Glut	Female
chr3:127625195-127626302	-4.30141	4.60275e-06	0.000642625	014_LA_BLA_BMA_PA_Glut	Female
chr16:18591093-18592183	-4.81598	4.61198e-06	0.000642714	014_LA_BLA_BMA_PA_Glut	Female
chr5:75147837-75151777	-2.25304	4.68387e-06	0.00064552	014_LA_BLA_BMA_PA_Glut	Female
chr5:147226898-147228066	-4.03837	4.67123e-06	0.00064552	014_LA_BLA_BMA_PA_Glut	Female
chr13:58492074-58497150	-2.68168	4.78451e-06	0.000658178	014_LA_BLA_BMA_PA_Glut	Female
chr5:72500867-72502723	-3.11296	4.80551e-06	0.000658645	014_LA_BLA_BMA_PA_Glut	Female
chr13:95523626-95525538	-2.78356	4.79679e-06	0.000658645	014_LA_BLA_BMA_PA_Glut	Female
chr6:147387809-147390906	-2.89615	4.82961e-06	0.000660738	014_LA_BLA_BMA_PA_Glut	Female
chr1:74097106-74101164	-2.36195	4.87123e-06	0.000664005	014_LA_BLA_BMA_PA_Glut	Female
chr4:117348104-117365642	-1.38482	4.88948e-06	0.00066528	014_LA_BLA_BMA_PA_Glut	Female
chr1:180346394-180355001	-1.83509	5.01341e-06	0.000679498	014_LA_BLA_BMA_PA_Glut	Female
chr14:63251012-63252464	-4.04864	5.02121e-06	0.000679498	014_LA_BLA_BMA_PA_Glut	Female
chr11:100961614-100971311	-2.24613	5.03535e-06	0.000680181	014_LA_BLA_BMA_PA_Glut	Female
chr3:107595159-107600491	-2.31718	5.10111e-06	0.000686585	014_LA_BLA_BMA_PA_Glut	Female
chr15:102946014-102946501	-5.01761	5.09867e-06	0.000686585	014_LA_BLA_BMA_PA_Glut	Female
chr9:107408124-107412033	-3.12632	5.13582e-06	0.000690016	014_LA_BLA_BMA_PA_Glut	Female
chr4:141334072-141336732	-4.03837	5.16129e-06	0.000690044	014_LA_BLA_BMA_PA_Glut	Female
chr5:139534722-139535707	-5.07902	5.31189e-06	0.000703451	014_LA_BLA_BMA_PA_Glut	Female
chr1:119254466-119257716	-2.07902	5.39748e-06	0.000708071	014_LA_BLA_BMA_PA_Glut	Female
chr6:15718346-15719611	-4.81598	5.40065e-06	0.000708071	014_LA_BLA_BMA_PA_Glut	Female
chr6:22287221-22290217	-2.32694	5.37988e-06	0.000708071	014_LA_BLA_BMA_PA_Glut	Female
chr2:74727078-74729352	-3.30141	5.44142e-06	0.000708852	014_LA_BLA_BMA_PA_Glut	Female
chr9:30843397-30845913	-3.95348	5.44651e-06	0.000708852	014_LA_BLA_BMA_PA_Glut	Female
chr18:37647137-37648530	-3.86329	5.52403e-06	0.000716448	014_LA_BLA_BMA_PA_Glut	Female
chr15:98776134-98779330	-1.74781	5.56368e-06	0.000719098	014_LA_BLA_BMA_PA_Glut	Female
chr13:94882027-94886193	-2.18795	5.57913e-06	0.000719852	014_LA_BLA_BMA_PA_Glut	Female
chr6:52171447-52172911	-4.5238	5.60323e-06	0.000721717	014_LA_BLA_BMA_PA_Glut	Female
chr2:89384882-89385546	-5.07902	5.75174e-06	0.000739573	014_LA_BLA_BMA_PA_Glut	Female
chr2:93214992-93223491	-2.23102	5.95827e-06	0.000757043	014_LA_BLA_BMA_PA_Glut	Female
chr13:116566396-116567284	-3.19449	5.95842e-06	0.000757043	014_LA_BLA_BMA_PA_Glut	Female
chr18:65933403-65936687	-2.07902	5.93566e-06	0.000757043	014_LA_BLA_BMA_PA_Glut	Female
chr9:91392734-91395803	-3.07902	5.97039e-06	0.000757279	014_LA_BLA_BMA_PA_Glut	Female
chr8:108365644-108366182	-4.30141	6.13298e-06	0.000773966	014_LA_BLA_BMA_PA_Glut	Female
chr5:120356414-120358900	-3.14613	6.17953e-06	0.000777218	014_LA_BLA_BMA_PA_Glut	Female
chr2:36061628-36062980	-3.30141	6.2497e-06	0.000783411	014_LA_BLA_BMA_PA_Glut	Female
chr4:148809305-148812618	-1.59839	6.29411e-06	0.000787658	014_LA_BLA_BMA_PA_Glut	Female
chr8:57347909-57349830	-3.25959	6.37255e-06	0.000796143	014_LA_BLA_BMA_PA_Glut	Female
chr6:23247330-23250998	-2.47133	6.38556e-06	0.000796439	014_LA_BLA_BMA_PA_Glut	Female
chr8:103992863-103995225	-2.78356	6.44661e-06	0.000801382	014_LA_BLA_BMA_PA_Glut	Female
chr1:78190797-78193059	-3.88637	6.47308e-06	0.000801545	014_LA_BLA_BMA_PA_Glut	Female
chr2:71550894-71553521	-2.81598	6.51207e-06	0.000803529	014_LA_BLA_BMA_PA_Glut	Female
chr5:29486170-29486872	-5.01761	6.51757e-06	0.000803529	014_LA_BLA_BMA_PA_Glut	Female
chr1:73218903-73220662	-4.01761	6.57034e-06	0.000807375	014_LA_BLA_BMA_PA_Glut	Female
chr12:118852683-118855648	-1.99155	6.74402e-06	0.000827358	014_LA_BLA_BMA_PA_Glut	Female
chr8:121115945-121118400	-2.88637	6.83419e-06	0.000835681	014_LA_BLA_BMA_PA_Glut	Female
chr1:119044345-119056023	-1.15398	6.88606e-06	0.000839281	014_LA_BLA_BMA_PA_Glut	Female
chr5:119669483-119673186	-3.23102	6.96584e-06	0.000844876	014_LA_BLA_BMA_PA_Glut	Female
chr14:118531360-118533045	-3.30141	6.96044e-06	0.000844876	014_LA_BLA_BMA_PA_Glut	Female
chr11:96283267-96285982	-3.03837	6.98385e-06	0.000845359	014_LA_BLA_BMA_PA_Glut	Female
chr10:59061074-59062969	-2.40094	7.08801e-06	0.000854157	014_LA_BLA_BMA_PA_Glut	Female
chr13:56250610-56253502	-3.22197	7.20172e-06	0.000865073	014_LA_BLA_BMA_PA_Glut	Female
chr10:37368126-37370555	-1.97948	7.27453e-06	0.000865633	014_LA_BLA_BMA_PA_Glut	Female
chr11:68398178-68401174	-1.89615	7.22164e-06	0.000865633	014_LA_BLA_BMA_PA_Glut	Female
chr13:56474291-56476351	-2.40094	7.24341e-06	0.000865633	014_LA_BLA_BMA_PA_Glut	Female
chr7:43881719-43884872	-3.12632	7.29998e-06	0.000865759	014_LA_BLA_BMA_PA_Glut	Female
chr11:96250330-96252960	-3.88637	7.31537e-06	0.000866212	014_LA_BLA_BMA_PA_Glut	Female
chr7:79843686-79848516	-2.24129	7.36716e-06	0.000870966	014_LA_BLA_BMA_PA_Glut	Female
chr12:56532661-56536905	-3.25959	7.42182e-06	0.000873354	014_LA_BLA_BMA_PA_Glut	Female
chr14:122383606-122393531	-1.8926	7.43404e-06	0.000873354	014_LA_BLA_BMA_PA_Glut	Female
chr19:45152777-45154434	-3.88637	7.48696e-06	0.000876817	014_LA_BLA_BMA_PA_Glut	Female
chr4:47495977-47500046	-1.42534	7.50904e-06	0.000878029	014_LA_BLA_BMA_PA_Glut	Female
chr1:136951929-136953451	-2.04864	7.59979e-06	0.000887255	014_LA_BLA_BMA_PA_Glut	Female
chr11:112776633-112780142	-2.89615	7.6395e-06	0.000889284	014_LA_BLA_BMA_PA_Glut	Female
chr12:56689192-56690870	-3.17212	7.67398e-06	0.000891742	014_LA_BLA_BMA_PA_Glut	Female
chr14:104210316-104211208	-4.35203	7.8255e-06	0.000905134	014_LA_BLA_BMA_PA_Glut	Female
chr10:18327491-18333379	-2.49405	7.944e-06	0.000914598	014_LA_BLA_BMA_PA_Glut	Female
chr5:137484826-137486669	-5.01761	8.11171e-06	0.000929617	014_LA_BLA_BMA_PA_Glut	Female
chr16:91255781-91267808	-1.40659	8.17223e-06	0.000933693	014_LA_BLA_BMA_PA_Glut	Female
chr10:120474747-120477826	-2.97948	8.23954e-06	0.000937091	014_LA_BLA_BMA_PA_Glut	Female
chr18:66457782-66459960	-5.07902	8.25864e-06	0.000937839	014_LA_BLA_BMA_PA_Glut	Female
chr8:57325447-57327785	-2.45341	8.2816e-06	0.00093902	014_LA_BLA_BMA_PA_Glut	Female
chr5:139598515-139600505	-3.44825	8.34031e-06	0.000941398	014_LA_BLA_BMA_PA_Glut	Female
chr8:27002635-27009817	-3.24894	8.42755e-06	0.00094696	014_LA_BLA_BMA_PA_Glut	Female
chr13:72358054-72359261	-4.49405	8.4798e-06	0.000951403	014_LA_BLA_BMA_PA_Glut	Female
chr8:12003088-12005512	-2.70351	8.76682e-06	0.000977742	014_LA_BLA_BMA_PA_Glut	Female
chr7:137298667-137300744	-3.07902	8.90574e-06	0.000991758	014_LA_BLA_BMA_PA_Glut	Female
chr13:32597941-32599458	2.00762	1.05084e-13	1.58296e-09	016_CA1_ProS_Glut	Male
chr2:127629589-127633934	1.18241	3.44362e-07	0.00027666	016_CA1_ProS_Glut	Male
chr7:104427890-104428197	-2.41382	1.77094e-52	1.06708e-47	016_CA1_ProS_Glut	Female
chr6:24925481-24927248	-1.35712	3.87267e-11	4.66695e-07	016_CA1_ProS_Glut	Female
chr10:112311974-112313284	-2.60022	6.51317e-11	6.54085e-07	016_CA1_ProS_Glut	Female
chr9:21216295-21218609	-3.03928	8.62112e-08	0.000106329	016_CA1_ProS_Glut	Female
chr2:70781572-70782142	-2.37962	1.12034e-07	0.00012737	016_CA1_ProS_Glut	Female
chr14:45154193-45155235	-2.51141	1.43442e-07	0.000157148	016_CA1_ProS_Glut	Female
chr12:89612416-89614319	-2.42085	4.13333e-07	0.000307887	016_CA1_ProS_Glut	Female
chr3:120991694-120992312	-1.88754	6.7742e-07	0.000443673	016_CA1_ProS_Glut	Female
chr14:61449133-61450546	-2.07329	1.912e-06	0.000931823	016_CA1_ProS_Glut	Female
chr16:78572095-78578630	1.10789	4.58615e-11	6.65745e-07	017_CA3_Glut	Male
chr9:45951615-45956255	1.06631	2.17777e-10	2.43503e-06	017_CA3_Glut	Male
chr7:90301485-90311794	1.19739	1.13634e-09	7.4117e-06	017_CA3_Glut	Male
chr6:53620379-53630754	1.13119	8.25225e-09	2.90287e-05	017_CA3_Glut	Male
chr9:108077226-108081046	1.09219	7.56842e-08	0.000128777	017_CA3_Glut	Male
chr3:37747001-37749301	2.5644	3.65735e-07	0.000433723	017_CA3_Glut	Male
chr5:142348473-142349327	1.87039	4.25204e-07	0.000488351	017_CA3_Glut	Male
chr1:86621793-86624436	2.61885	4.63176e-07	0.000496607	017_CA3_Glut	Male
chr3:125933442-125939658	1.13517	7.7929e-07	0.000701083	017_CA3_Glut	Male
chr13:30249651-30255668	1.2749	7.70306e-07	0.000701083	017_CA3_Glut	Male
chr10:70738671-70743527	1.21223	1.2558e-06	0.000973168	017_CA3_Glut	Male
chr7:104427890-104428197	-3.04988	1.39805e-40	1.09424e-35	017_CA3_Glut	Female
chr13:4581090-4582251	-1.41983	2.87867e-07	0.000357636	017_CA3_Glut	Female
chr12:89601417-89601721	-2.42554	5.58614e-07	0.000582963	017_CA3_Glut	Female
chr12:15757350-15762248	2.56877	1.38901e-11	5.7459e-07	019_L2_3_IT_PPP_Glut	Male
chr4:98319748-98323235	2.43851	2.95474e-11	6.11144e-07	019_L2_3_IT_PPP_Glut	Male
chr14:86157669-86160661	1.63965	3.48423e-09	3.6033e-05	019_L2_3_IT_PPP_Glut	Male
chr19:22463128-22465669	2.42711	1.34858e-08	9.2978e-05	019_L2_3_IT_PPP_Glut	Male
chr8:39354921-39357640	1.74314	1.02031e-07	0.000602958	019_L2_3_IT_PPP_Glut	Male
chr9:27089118-27092735	1.22275	1.80967e-07	0.000796667	019_L2_3_IT_PPP_Glut	Male
chr11:14015692-14017369	2.81615	2.20712e-07	0.000796667	019_L2_3_IT_PPP_Glut	Male
chr1:79211859-79213531	2.04122	4.39493e-07	0.000954313	019_L2_3_IT_PPP_Glut	Male
chr8:99735870-99736906	4.37464	4.18075e-07	0.000954313	019_L2_3_IT_PPP_Glut	Male
chr9:24027245-24031064	1.48137	4.50257e-07	0.000954313	019_L2_3_IT_PPP_Glut	Male
chr12:46039853-46042090	1.16604	3.46274e-07	0.000954313	019_L2_3_IT_PPP_Glut	Male
chr14:11562693-11563529	4.23446	4.61389e-07	0.000954313	019_L2_3_IT_PPP_Glut	Male
chr6:80221870-80222971	-1.86137	3.82905e-10	5.27988e-06	019_L2_3_IT_PPP_Glut	Female
chr2:7232444-7240138	1.01523	1.89954e-11	1.69557e-07	022_L5_ET_CTX_Glut	Male
chr5:92999898-93002056	1.27827	3.36016e-11	2.46202e-07	022_L5_ET_CTX_Glut	Male
chr8:119019750-119023285	1.66031	2.92335e-09	9.48947e-06	022_L5_ET_CTX_Glut	Male
chr6:86775684-86777099	2.46882	2.57733e-08	5.05006e-05	022_L5_ET_CTX_Glut	Male
chr5:148089987-148092259	1.36984	2.85815e-08	5.46695e-05	022_L5_ET_CTX_Glut	Male
chr16:10085270-10087056	2.46499	3.46676e-08	5.92565e-05	022_L5_ET_CTX_Glut	Male
chr8:122899827-122910485	1.0393	3.81438e-08	6.25372e-05	022_L5_ET_CTX_Glut	Male
chr9:99628192-99635241	1.03169	4.7184e-08	6.76888e-05	022_L5_ET_CTX_Glut	Male
chr7:135649850-135659076	1.04825	5.90283e-08	8.03746e-05	022_L5_ET_CTX_Glut	Male
chr15:98967835-98972794	1.22277	1.03899e-07	0.000117561	022_L5_ET_CTX_Glut	Male
chr11:80621633-80625355	1.45884	1.47084e-07	0.000153685	022_L5_ET_CTX_Glut	Male
chr9:121504430-121509234	1.12305	1.81735e-07	0.000175902	022_L5_ET_CTX_Glut	Male
chr12:73996352-74000061	1.24048	1.80529e-07	0.000175902	022_L5_ET_CTX_Glut	Male
chr10:90899533-90901346	3.85877	2.92838e-07	0.000235254	022_L5_ET_CTX_Glut	Male
chr12:5199079-5201281	2.55838	3.72497e-07	0.000270283	022_L5_ET_CTX_Glut	Male
chr10:6976340-6981147	1.04791	6.49106e-07	0.000410603	022_L5_ET_CTX_Glut	Male
chr16:4975513-4981146	1.00203	6.88218e-07	0.000425297	022_L5_ET_CTX_Glut	Male
chr17:46883222-46884864	3.19581	7.75066e-07	0.000447955	022_L5_ET_CTX_Glut	Male
chr16:39300026-39304995	1.32966	9.0774e-07	0.000507627	022_L5_ET_CTX_Glut	Male
chr8:9609874-9613101	1.10183	9.48621e-07	0.000525575	022_L5_ET_CTX_Glut	Male
chr13:32597941-32599458	1.52158	9.72447e-07	0.000531446	022_L5_ET_CTX_Glut	Male
chr2:166415085-166419412	1.0136	1.05151e-06	0.000562065	022_L5_ET_CTX_Glut	Male
chr5:130810233-130817094	1.24643	1.06346e-06	0.000562065	022_L5_ET_CTX_Glut	Male
chr10:90561949-90564828	1.5702	1.28019e-06	0.00065092	022_L5_ET_CTX_Glut	Male
chr1:121314386-121316557	1.8646	1.3745e-06	0.00068585	022_L5_ET_CTX_Glut	Male
chr3:52987355-52989238	3.48531	1.54242e-06	0.000739226	022_L5_ET_CTX_Glut	Male
chr16:40013851-40014363	4.69831	1.55964e-06	0.000741392	022_L5_ET_CTX_Glut	Male
chr9:36931507-36937619	1.06015	1.7236e-06	0.000800389	022_L5_ET_CTX_Glut	Male
chr14:55187605-55192153	1.21031	1.89425e-06	0.000859755	022_L5_ET_CTX_Glut	Male
chr15:34308068-34310997	1.45412	1.96814e-06	0.00088331	022_L5_ET_CTX_Glut	Male
chr16:58672682-58679504	1.17378	2.00536e-06	0.000890069	022_L5_ET_CTX_Glut	Male
chr8:111766181-111767868	4.69831	2.06912e-06	0.000905681	022_L5_ET_CTX_Glut	Male
chr17:77822751-77824178	-5.41152	8.92629e-14	1.79276e-09	022_L5_ET_CTX_Glut	Female
chr2:109246104-109247324	-4.00387	6.57636e-09	1.88685e-05	022_L5_ET_CTX_Glut	Female
chr14:49315466-49317280	-3.19651	7.42562e-09	2.05705e-05	022_L5_ET_CTX_Glut	Female
chr18:41984905-41988305	-1.49349	1.0301e-08	2.29872e-05	022_L5_ET_CTX_Glut	Female
chr1:168483718-168484842	-4.71108	3.09516e-08	5.58453e-05	022_L5_ET_CTX_Glut	Female
chr9:119679712-119681513	-3.03301	3.12816e-08	5.58453e-05	022_L5_ET_CTX_Glut	Female
chr10:112311974-112313284	-3.67456	8.79169e-08	0.000109726	022_L5_ET_CTX_Glut	Female
chr14:58917549-58918603	-2.22205	9.10388e-08	0.000109726	022_L5_ET_CTX_Glut	Female
chr18:35205925-35207156	-2.41152	9.13306e-08	0.000109726	022_L5_ET_CTX_Glut	Female
chr13:37862082-37865259	-1.90573	9.42723e-08	0.000111374	022_L5_ET_CTX_Glut	Female
chr1:175165998-175166924	-3.29605	1.50235e-07	0.000154734	022_L5_ET_CTX_Glut	Female
chr8:89205773-89207949	-2.07947	2.5069e-07	0.000216553	022_L5_ET_CTX_Glut	Female
chr17:63870598-63872004	-1.94375	2.46018e-07	0.000216553	022_L5_ET_CTX_Glut	Female
chr18:9979675-9980526	-4.0896	4.79207e-07	0.000331875	022_L5_ET_CTX_Glut	Female
chr3:60799564-60802376	-2.38916	4.96174e-07	0.000337802	022_L5_ET_CTX_Glut	Female
chr7:6339024-6340115	-3.34335	6.02223e-07	0.000396559	022_L5_ET_CTX_Glut	Female
chr7:116933114-116934515	-3.0896	6.31576e-07	0.00040918	022_L5_ET_CTX_Glut	Female
chr2:125463529-125464275	-4.29605	6.48746e-07	0.000410603	022_L5_ET_CTX_Glut	Female
chr5:112171511-112172932	-4.34335	7.68847e-07	0.000447955	022_L5_ET_CTX_Glut	Female
chr18:47947600-47950256	-2.24714	7.55736e-07	0.000447955	022_L5_ET_CTX_Glut	Female
chr6:65526030-65527505	-1.66926	8.01314e-07	0.000459817	022_L5_ET_CTX_Glut	Female
chr15:87100573-87102111	-2.50463	1.44525e-06	0.000707962	022_L5_ET_CTX_Glut	Female
chr17:15931480-15932840	-2.68194	1.52195e-06	0.00073655	022_L5_ET_CTX_Glut	Female
chr14:102254631-102259447	-2.21698	2.22101e-06	0.000959287	022_L5_ET_CTX_Glut	Female
chr15:43933019-43934489	3.05773	1.23639e-09	1.24578e-05	028_L6b_CT_ENT_Glut	Male
chr8:102016878-102018341	4.21889	6.12466e-09	4.11414e-05	028_L6b_CT_ENT_Glut	Male
chr3:52701019-52707161	1.36723	3.30606e-08	0.000148053	028_L6b_CT_ENT_Glut	Male
chr2:82050763-82055865	1.38006	7.04127e-08	0.000203904	028_L6b_CT_ENT_Glut	Male
chr4:7191030-7192705	2.2438	1.52849e-07	0.000385026	028_L6b_CT_ENT_Glut	Male
chr15:51833367-51836739	2.07284	1.93223e-07	0.000432647	028_L6b_CT_ENT_Glut	Male
chr10:5363694-5369166	1.54723	2.5682e-07	0.000467827	028_L6b_CT_ENT_Glut	Male
chr12:72282636-72286679	1.23985	2.48025e-07	0.000467827	028_L6b_CT_ENT_Glut	Male
chr16:57863124-57864348	1.69141	3.50487e-07	0.000523187	028_L6b_CT_ENT_Glut	Male
chr7:75268282-75275362	1.03126	4.0448e-07	0.00054759	028_L6b_CT_ENT_Glut	Male
chr18:53796736-53797646	4.3849	5.11331e-07	0.000624506	028_L6b_CT_ENT_Glut	Male
chr3:38466259-38468788	4.50519	7.27697e-07	0.000814697	028_L6b_CT_ENT_Glut	Male
chr1:98001783-98003632	2.30612	9.57133e-07	0.000929518	028_L6b_CT_ENT_Glut	Male
chr11:74700521-74700988	3.66869	9.42651e-07	0.000929518	028_L6b_CT_ENT_Glut	Male
chr14:35498973-35499611	2.86133	9.68632e-07	0.000929518	028_L6b_CT_ENT_Glut	Male
chr4:155560141-155567482	-1.27297	1.33749e-10	2.69532e-06	028_L6b_CT_ENT_Glut	Female
chr16:93815178-93817528	-2.48262	2.24527e-09	1.80987e-05	028_L6b_CT_ENT_Glut	Female
chr8:25517351-25530042	-1.21164	2.6115e-08	0.000131567	028_L6b_CT_ENT_Glut	Female
chr7:101833535-101838856	-1.32814	2.66971e-07	0.000467827	028_L6b_CT_ENT_Glut	Female
chr12:83919827-83924667	-1.15149	4.27093e-07	0.000555276	028_L6b_CT_ENT_Glut	Female
chr7:116933114-116934515	-2.20905	5.88734e-07	0.000682819	028_L6b_CT_ENT_Glut	Female
chr11:120852220-120857819	-1.03738	5.92961e-07	0.000682819	028_L6b_CT_ENT_Glut	Female
chr3:95898887-95907926	-1.52946	8.12972e-07	0.000885568	028_L6b_CT_ENT_Glut	Female
chr7:80640026-80644365	-2.51212	1.00106e-06	0.000938299	028_L6b_CT_ENT_Glut	Female
chr15:79428322-79431114	-2.58797	1.06941e-06	0.000957815	028_L6b_CT_ENT_Glut	Female
chr13:32597941-32599458	1.75624	6.32551e-14	1.71109e-10	037_DG_Glut	Male
chr13:75719411-75722606	1.31083	4.01118e-09	1.90778e-06	037_DG_Glut	Male
chr9:110275729-110279541	1.2808	1.23585e-08	4.65119e-06	037_DG_Glut	Male
chr19:47977056-47978971	1.08135	1.29645e-08	4.83722e-06	037_DG_Glut	Male
chr1:160691794-160694049	1.13102	3.62175e-08	1.11172e-05	037_DG_Glut	Male
chr7:4764499-4767122	1.12119	9.37301e-08	2.41472e-05	037_DG_Glut	Male
chr2:28760750-28761566	1.79865	1.27131e-07	3.12634e-05	037_DG_Glut	Male
chr11:78394095-78395077	2.16677	1.56067e-07	3.6512e-05	037_DG_Glut	Male
chr11:70754272-70756389	1.08371	1.91352e-07	4.26902e-05	037_DG_Glut	Male
chr13:58608313-58611421	2.08371	3.99398e-07	7.54862e-05	037_DG_Glut	Male
chr6:143367221-143369412	1.09227	5.08009e-07	9.2561e-05	037_DG_Glut	Male
chr7:84245999-84247832	1.55009	5.40234e-07	9.66193e-05	037_DG_Glut	Male
chr9:46623647-46624664	1.25468	5.83053e-07	0.000102447	037_DG_Glut	Male
chr9:65833783-65835899	1.08512	7.26746e-07	0.000120515	037_DG_Glut	Male
chr11:76414962-76416640	1.04049	9.77421e-07	0.000151626	037_DG_Glut	Male
chr4:145228553-145230411	1.80185	1.57249e-06	0.00021884	037_DG_Glut	Male
chr4:111325695-111329763	1.14474	2.51888e-06	0.000313275	037_DG_Glut	Male
chr17:85023369-85026011	1.36911	2.58955e-06	0.000317503	037_DG_Glut	Male
chr5:118751941-118754448	1.06489	3.13395e-06	0.000367589	037_DG_Glut	Male
chr19:56925216-56926839	1.00654	6.05267e-06	0.00061639	037_DG_Glut	Male
chr11:20395102-20398674	1.12519	6.16731e-06	0.00062659	037_DG_Glut	Male
chr12:84369482-84372619	1.58508	6.62193e-06	0.000657348	037_DG_Glut	Male
chr13:46915751-46919864	1.01383	6.6401e-06	0.000657644	037_DG_Glut	Male
chr3:17159996-17160470	1.81216	7.55216e-06	0.000726922	037_DG_Glut	Male
chr10:85291618-85293733	1.15479	7.79979e-06	0.000745216	037_DG_Glut	Male
chr4:119804825-119805263	1.85126	8.1217e-06	0.000764164	037_DG_Glut	Male
chr15:36808822-36811164	1.38867	9.916e-06	0.000888401	037_DG_Glut	Male
chr7:104427890-104428197	-2.94954	8.91989e-56	3.86062e-51	037_DG_Glut	Female
chr2:70781572-70782142	-3.14066	3.39168e-10	2.57535e-07	037_DG_Glut	Female
chr14:49315466-49317280	-2.10824	4.4218e-10	3.13737e-07	037_DG_Glut	Female
chr10:112311974-112313284	-2.15131	1.38659e-08	5.12933e-06	037_DG_Glut	Female
chr5:92580896-92582191	-1.9452	2.12698e-08	7.36462e-06	037_DG_Glut	Female
chr9:58861808-58865136	-1.06471	2.9182e-08	9.35575e-06	037_DG_Glut	Female
chr1:175165998-175166924	-1.76429	1.45729e-07	3.46555e-05	037_DG_Glut	Female
chr2:170643791-170645213	-1.09473	1.60546e-07	3.71582e-05	037_DG_Glut	Female
chr5:102133837-102134147	-2.7077	1.38279e-06	0.00019752	037_DG_Glut	Female
chr10:114011439-114011639	-3.08621	1.79896e-06	0.000244078	037_DG_Glut	Female
chr10:71225652-71226420	-2.4364	2.75006e-06	0.000332473	037_DG_Glut	Female
chr2:82067667-82069670	-1.67118	3.30607e-06	0.000383619	037_DG_Glut	Female
chr1:146312312-146313332	-1.77044	4.53793e-06	0.00049307	037_DG_Glut	Female
chr6:67178908-67179395	-3.04874	6.4093e-06	0.000648133	037_DG_Glut	Female
chr11:50949378-50953504	-2.3554	9.47036e-06	0.000866568	037_DG_Glut	Female
chr14:79102145-79103676	-1.98912	1.05441e-05	0.000933253	037_DG_Glut	Female
chr7:116933114-116934515	-1.45902	1.09049e-05	0.00095156	037_DG_Glut	Female
chr9:121817783-121832277	1.35526	6.13728e-12	3.36139e-08	038_DG_PIR_Ex_IMN	Male
chr2:157415042-157440126	1.03409	9.74157e-12	4.92504e-08	038_DG_PIR_Ex_IMN	Male
chr2:152798556-152832193	1.04579	4.65433e-11	1.79942e-07	038_DG_PIR_Ex_IMN	Male
chr11:72465545-72500877	1.06392	4.45994e-11	1.79942e-07	038_DG_PIR_Ex_IMN	Male
chr12:80813233-80823825	2.34886	5.02035e-11	1.8331e-07	038_DG_PIR_Ex_IMN	Male
chr15:88846364-88868886	1.00508	4.84452e-10	1.07981e-06	038_DG_PIR_Ex_IMN	Male
chr15:37427136-37444031	1.17768	1.53175e-09	2.79646e-06	038_DG_PIR_Ex_IMN	Male
chr11:73013005-73027811	1.22024	5.16725e-09	6.65906e-06	038_DG_PIR_Ex_IMN	Male
chr18:69457901-69476088	1.24439	5.8666e-09	7.30271e-06	038_DG_PIR_Ex_IMN	Male
chr11:71757760-71777775	1.05988	1.35411e-08	1.50346e-05	038_DG_PIR_Ex_IMN	Male
chr17:30569482-30580363	1.61533	1.37252e-08	1.50346e-05	038_DG_PIR_Ex_IMN	Male
chr13:63309080-63334861	1.07245	1.61855e-08	1.7439e-05	038_DG_PIR_Ex_IMN	Male
chr2:152778399-152796590	1.29249	2.00258e-08	1.96445e-05	038_DG_PIR_Ex_IMN	Male
chr2:35264028-35291236	1.00422	2.28096e-08	2.17267e-05	038_DG_PIR_Ex_IMN	Male
chr7:28915445-28934729	1.21664	2.75502e-08	2.51488e-05	038_DG_PIR_Ex_IMN	Male
chr2:153414492-153436385	1.16947	3.27638e-08	2.90995e-05	038_DG_PIR_Ex_IMN	Male
chr15:78841156-78859136	1.25867	3.62557e-08	3.17716e-05	038_DG_PIR_Ex_IMN	Male
chr17:25911281-25932025	1.21832	5.50246e-08	4.41029e-05	038_DG_PIR_Ex_IMN	Male
chr6:92662316-92667013	1.72083	6.28142e-08	4.91476e-05	038_DG_PIR_Ex_IMN	Male
chr15:27557368-27577402	1.07867	6.89221e-08	5.32922e-05	038_DG_PIR_Ex_IMN	Male
chr17:10331582-10340095	1.12581	7.66486e-08	5.66029e-05	038_DG_PIR_Ex_IMN	Male
chr5:139279726-139293744	1.56036	8.19794e-08	5.95868e-05	038_DG_PIR_Ex_IMN	Male
chr14:93880539-93892102	1.06784	9.20338e-08	6.57481e-05	038_DG_PIR_Ex_IMN	Male
chr9:41876589-41879363	4.85011	9.47847e-08	6.62727e-05	038_DG_PIR_Ex_IMN	Male
chr7:49517474-49531945	1.25826	1.00433e-07	6.75025e-05	038_DG_PIR_Ex_IMN	Male
chr9:25194886-25209850	1.10549	9.86583e-08	6.75025e-05	038_DG_PIR_Ex_IMN	Male
chr13:49336822-49354849	1.02749	1.01444e-07	6.75025e-05	038_DG_PIR_Ex_IMN	Male
chr14:64684955-64710288	1.47785	1.04002e-07	6.83543e-05	038_DG_PIR_Ex_IMN	Male
chr8:123755849-123770610	1.12	1.47539e-07	9.11819e-05	038_DG_PIR_Ex_IMN	Male
chr13:34275366-34282628	2.27541	1.48446e-07	9.11819e-05	038_DG_PIR_Ex_IMN	Male
chr12:28682436-28708668	1.02801	1.67537e-07	0.00010102	038_DG_PIR_Ex_IMN	Male
chr18:21177141-21187655	1.33648	1.92903e-07	0.000113434	038_DG_PIR_Ex_IMN	Male
chr17:6179286-6183557	1.55372	2.10177e-07	0.000119083	038_DG_PIR_Ex_IMN	Male
chr7:64153639-64164292	1.23843	2.18429e-07	0.000121529	038_DG_PIR_Ex_IMN	Male
chr10:69723480-69727966	2.77145	2.20041e-07	0.000121529	038_DG_PIR_Ex_IMN	Male
chr9:48790049-48808736	1.10928	2.607e-07	0.000141606	038_DG_PIR_Ex_IMN	Male
chr9:119976402-119985189	1.10165	2.69136e-07	0.000144989	038_DG_PIR_Ex_IMN	Male
chr11:22843804-22861099	1.23906	2.93682e-07	0.000156926	038_DG_PIR_Ex_IMN	Male
chr6:94574673-94585272	1.31392	3.01273e-07	0.00015715	038_DG_PIR_Ex_IMN	Male
chr3:121423967-121442990	1.03259	3.20874e-07	0.000164759	038_DG_PIR_Ex_IMN	Male
chr4:139281552-139293355	1.09522	3.79704e-07	0.000191967	038_DG_PIR_Ex_IMN	Male
chr17:51177322-51185653	1.07173	3.86608e-07	0.000192496	038_DG_PIR_Ex_IMN	Male
chr3:39208014-39212405	1.30579	4.02717e-07	0.00019343	038_DG_PIR_Ex_IMN	Male
chr5:139312878-139328158	1.12682	4.032e-07	0.00019343	038_DG_PIR_Ex_IMN	Male
chr14:55595143-55597177	4.72083	3.92482e-07	0.00019343	038_DG_PIR_Ex_IMN	Male
chr15:79150485-79179863	1.14167	4.33981e-07	0.000205201	038_DG_PIR_Ex_IMN	Male
chr3:95216271-95218501	2.35018	4.60375e-07	0.000216126	038_DG_PIR_Ex_IMN	Male
chr1:43462228-43476431	1.05147	4.82265e-07	0.000224797	038_DG_PIR_Ex_IMN	Male
chr12:3383439-3398579	1.23272	5.21193e-07	0.000234622	038_DG_PIR_Ex_IMN	Male
chr11:79078412-79090565	1.00492	5.3793e-07	0.00024051	038_DG_PIR_Ex_IMN	Male
chr19:40296234-40308655	1.05121	5.75848e-07	0.000250643	038_DG_PIR_Ex_IMN	Male
chr3:153910078-153914356	1.26515	5.86559e-07	0.000253625	038_DG_PIR_Ex_IMN	Male
chr6:90459517-90479158	1.13586	6.06274e-07	0.000260436	038_DG_PIR_Ex_IMN	Male
chr8:70459694-70470967	1.35309	6.68786e-07	0.00027997	038_DG_PIR_Ex_IMN	Male
chr6:85845323-85865421	1.22582	6.93205e-07	0.000287382	038_DG_PIR_Ex_IMN	Male
chr14:66339619-66357556	1.02444	7.90355e-07	0.000318683	038_DG_PIR_Ex_IMN	Male
chr9:106470329-106478616	1.327	8.1352e-07	0.000326023	038_DG_PIR_Ex_IMN	Male
chr15:93510169-93524730	1.56585	8.89186e-07	0.000347862	038_DG_PIR_Ex_IMN	Male
chr7:16142147-16156578	1.04977	9.1297e-07	0.000352965	038_DG_PIR_Ex_IMN	Male
chr10:78221088-78225784	3.69045	9.63335e-07	0.000363875	038_DG_PIR_Ex_IMN	Male
chr14:120282112-120301822	1.04275	9.59414e-07	0.000363875	038_DG_PIR_Ex_IMN	Male
chr6:37207585-37218949	1.31986	9.80374e-07	0.000366103	038_DG_PIR_Ex_IMN	Male
chr1:106131113-106133761	3.76522	1.02284e-06	0.000377669	038_DG_PIR_Ex_IMN	Male
chr1:71999339-72011675	1.36293	1.06794e-06	0.000388893	038_DG_PIR_Ex_IMN	Male
chr7:126959674-126962879	3.22333	1.0855e-06	0.000391997	038_DG_PIR_Ex_IMN	Male
chr5:148963573-148968571	1.49843	1.16479e-06	0.000410707	038_DG_PIR_Ex_IMN	Male
chr10:62189061-62199712	1.06423	1.15819e-06	0.000410707	038_DG_PIR_Ex_IMN	Male
chr18:36012198-36032370	1.00856	1.17104e-06	0.000410707	038_DG_PIR_Ex_IMN	Male
chr12:26327945-26332353	3.12682	1.27099e-06	0.000435102	038_DG_PIR_Ex_IMN	Male
chr19:29041433-29051075	1.17454	1.48961e-06	0.000494461	038_DG_PIR_Ex_IMN	Male
chr10:93258671-93271455	1.15576	1.53218e-06	0.000505045	038_DG_PIR_Ex_IMN	Male
chr7:64348244-64361365	1.15554	1.60744e-06	0.000525608	038_DG_PIR_Ex_IMN	Male
chr6:120771158-120779367	1.60665	1.75178e-06	0.000553528	038_DG_PIR_Ex_IMN	Male
chr2:113816874-113822888	2.28561	1.7809e-06	0.000556976	038_DG_PIR_Ex_IMN	Male
chr12:85877411-85885956	2.21436	1.88191e-06	0.000580688	038_DG_PIR_Ex_IMN	Male
chr8:122915688-122919915	1.61064	2.11576e-06	0.000635037	038_DG_PIR_Ex_IMN	Male
chr7:132783276-132795435	1.25056	2.64228e-06	0.000748539	038_DG_PIR_Ex_IMN	Male
chr8:4319981-4326296	1.30579	2.93029e-06	0.000809205	038_DG_PIR_Ex_IMN	Male
chr2:29825799-29859630	1.0834	2.96064e-06	0.000814163	038_DG_PIR_Ex_IMN	Male
chr12:4677867-4689116	1.38202	2.9762e-06	0.000815033	038_DG_PIR_Ex_IMN	Male
chr11:42926200-42927886	3.72083	3.10838e-06	0.000840721	038_DG_PIR_Ex_IMN	Male
chr8:123771802-123792929	1.09052	3.1793e-06	0.000856379	038_DG_PIR_Ex_IMN	Male
chr2:145855286-145865736	1.42462	3.25636e-06	0.0008695	038_DG_PIR_Ex_IMN	Male
chr6:98392740-98395909	4.72083	3.25564e-06	0.0008695	038_DG_PIR_Ex_IMN	Male
chr14:65372336-65377553	1.56328	3.26905e-06	0.0008695	038_DG_PIR_Ex_IMN	Male
chr13:99096399-99103035	1.84794	3.34385e-06	0.000882616	038_DG_PIR_Ex_IMN	Male
chr2:166131688-166156432	1.13156	3.43036e-06	0.000898234	038_DG_PIR_Ex_IMN	Male
chr15:102201602-102209431	1.32963	3.41978e-06	0.000898234	038_DG_PIR_Ex_IMN	Male
chr8:23253846-23257831	1.17602	3.51313e-06	0.000912636	038_DG_PIR_Ex_IMN	Male
chr9:46080517-46091798	1.23867	3.50893e-06	0.000912636	038_DG_PIR_Ex_IMN	Male
chr1:16102481-16112400	1.06818	3.64018e-06	0.000938226	038_DG_PIR_Ex_IMN	Male
chr17:83704153-83713529	1.16606	3.70484e-06	0.000943786	038_DG_PIR_Ex_IMN	Male
chr8:94670540-94693443	1.2303	3.74382e-06	0.000950035	038_DG_PIR_Ex_IMN	Male
chr10:40930081-40938042	2.26139	3.80138e-06	0.000960931	038_DG_PIR_Ex_IMN	Male
chr6:53601770-53604844	4.18026	3.84572e-06	0.000968413	038_DG_PIR_Ex_IMN	Male
chr15:75891612-75895102	2.72083	3.93321e-06	0.000986666	038_DG_PIR_Ex_IMN	Male
chr5:139542583-139553924	-3.24	2.50652e-12	1.64739e-08	038_DG_PIR_Ex_IMN	Female
chr2:71524460-71543463	-1.85804	3.10384e-12	1.85452e-08	038_DG_PIR_Ex_IMN	Female
chr10:112817919-112824868	-3.0071	2.24948e-10	5.68633e-07	038_DG_PIR_Ex_IMN	Female
chr13:31617802-31632910	-2.06534	4.92884e-10	1.07981e-06	038_DG_PIR_Ex_IMN	Female
chr17:85611344-85630340	-1.98219	7.49616e-10	1.49296e-06	038_DG_PIR_Ex_IMN	Female
chr9:69755563-69766699	-3.64841	3.56004e-09	5.31773e-06	038_DG_PIR_Ex_IMN	Female
chr7:104427890-104428197	-2.3116	4.99972e-09	6.57203e-06	038_DG_PIR_Ex_IMN	Female
chr10:112311974-112313284	-3.36664	1.74349e-08	1.81887e-05	038_DG_PIR_Ex_IMN	Female
chr3:30506838-30513189	-3.12717	1.89347e-08	1.91456e-05	038_DG_PIR_Ex_IMN	Female
chr2:36098266-36107043	-2.47182	4.93779e-08	4.05664e-05	038_DG_PIR_Ex_IMN	Female
chr1:167687356-167697050	-2.13716	1.01679e-07	6.75025e-05	038_DG_PIR_Ex_IMN	Female
chr8:107940329-107946739	-2.3187	1.15965e-07	7.47226e-05	038_DG_PIR_Ex_IMN	Female
chr1:187606384-187611673	-2.31665	1.2643e-07	7.98988e-05	038_DG_PIR_Ex_IMN	Female
chr2:158605320-158618420	-1.87478	1.56321e-07	9.51303e-05	038_DG_PIR_Ex_IMN	Female
chr8:57328620-57329666	-5.56458	5.15855e-07	0.000233821	038_DG_PIR_Ex_IMN	Female
chr7:116933114-116934515	-2.86414	6.57034e-07	0.000276814	038_DG_PIR_Ex_IMN	Female
chr2:9880916-9888004	-2.6662	1.36215e-06	0.000463866	038_DG_PIR_Ex_IMN	Female
chr2:74711196-74712906	-3.69421	1.72414e-06	0.0005523	038_DG_PIR_Ex_IMN	Female
chr9:116279121-116280914	-2.35718	1.73109e-06	0.0005523	038_DG_PIR_Ex_IMN	Female
chr11:96004258-96006379	-5.08653	1.91663e-06	0.000588639	038_DG_PIR_Ex_IMN	Female
chr10:120474747-120477826	-3.4491	2.3333e-06	0.000678558	038_DG_PIR_Ex_IMN	Female
chr18:11051794-11054419	-3.41668	2.3578e-06	0.000682662	038_DG_PIR_Ex_IMN	Female
chr8:91796343-91807644	-2.24601	2.78969e-06	0.000783545	038_DG_PIR_Ex_IMN	Female
chr13:71951736-71954912	-2.97961	2.84339e-06	0.000791859	038_DG_PIR_Ex_IMN	Female
chr2:28907534-28910156	-4.13716	2.8799e-06	0.000798644	038_DG_PIR_Ex_IMN	Female
chr17:88784030-88794225	-1.89808	3.08489e-06	0.000837815	038_DG_PIR_Ex_IMN	Female
chr13:94882027-94886193	-3.0071	3.28093e-06	0.0008695	038_DG_PIR_Ex_IMN	Female
chr2:172926342-172941476	-1.52853	3.68578e-06	0.000942585	038_DG_PIR_Ex_IMN	Female
chr18:53461698-53465756	-2.50157	3.6782e-06	0.000942585	038_DG_PIR_Ex_IMN	Female
chr3:129196001-129200720	-2.79375	3.99665e-06	0.000998768	038_DG_PIR_Ex_IMN	Female
chr3:20819269-20827551	1.33153	1.06838e-10	4.15933e-07	045_OB_STR_CTX_Inh_IMN	Male
chr17:8663107-8673401	1.16329	3.7567e-10	1.00379e-06	045_OB_STR_CTX_Inh_IMN	Male
chr17:66348791-66355725	1.39374	6.15378e-10	1.45304e-06	045_OB_STR_CTX_Inh_IMN	Male
chr3:137012524-137018879	1.3636	1.1829e-09	2.30732e-06	045_OB_STR_CTX_Inh_IMN	Male
chr8:77482852-77496988	1.16922	1.84681e-09	3.18667e-06	045_OB_STR_CTX_Inh_IMN	Male
chr13:110539862-110544884	1.11128	2.47187e-09	4.02143e-06	045_OB_STR_CTX_Inh_IMN	Male
chr17:28624019-28629600	1.8599	4.81546e-09	6.45177e-06	045_OB_STR_CTX_Inh_IMN	Male
chr16:35064285-35070870	1.15875	5.49409e-09	6.91557e-06	045_OB_STR_CTX_Inh_IMN	Male
chr12:4088489-4098684	1.28845	6.63575e-09	8.15615e-06	045_OB_STR_CTX_Inh_IMN	Male
chr17:3493896-3501453	1.19695	7.7528e-09	9.03412e-06	045_OB_STR_CTX_Inh_IMN	Male
chr1:179578306-179584694	1.47146	8.48936e-09	9.61561e-06	045_OB_STR_CTX_Inh_IMN	Male
chr11:22933146-22937548	1.52031	1.31025e-08	1.33595e-05	045_OB_STR_CTX_Inh_IMN	Male
chr14:105782030-105787573	1.4213	2.16287e-08	1.98026e-05	045_OB_STR_CTX_Inh_IMN	Male
chr14:80641918-80645304	1.7286	2.54403e-08	2.24305e-05	045_OB_STR_CTX_Inh_IMN	Male
chr18:33168739-33173678	1.41316	2.81631e-08	2.31831e-05	045_OB_STR_CTX_Inh_IMN	Male
chr2:110835579-110841601	1.86092	3.16442e-08	2.5351e-05	045_OB_STR_CTX_Inh_IMN	Male
chr16:42906337-42912498	1.26573	3.29707e-08	2.59502e-05	045_OB_STR_CTX_Inh_IMN	Male
chr13:42584846-42591780	1.12909	4.27688e-08	3.06998e-05	045_OB_STR_CTX_Inh_IMN	Male
chr6:99387027-99394402	1.21199	4.98065e-08	3.4114e-05	045_OB_STR_CTX_Inh_IMN	Male
chr9:81307597-81314925	1.1989	5.9041e-08	3.95336e-05	045_OB_STR_CTX_Inh_IMN	Male
chr11:58942165-58945933	1.56814	7.07646e-08	4.44015e-05	045_OB_STR_CTX_Inh_IMN	Male
chr6:15404342-15413022	1.51106	7.411e-08	4.55451e-05	045_OB_STR_CTX_Inh_IMN	Male
chr6:52901415-52907967	1.27441	8.60046e-08	5.1105e-05	045_OB_STR_CTX_Inh_IMN	Male
chr1:157479701-157482254	1.709	8.94868e-08	5.2479e-05	045_OB_STR_CTX_Inh_IMN	Male
chr8:67847688-67855656	1.20234	9.3363e-08	5.40457e-05	045_OB_STR_CTX_Inh_IMN	Male
chr1:64714021-64723717	1.00155	1.04201e-07	5.88023e-05	045_OB_STR_CTX_Inh_IMN	Male
chr5:96621533-96626206	1.77167	1.02323e-07	5.88023e-05	045_OB_STR_CTX_Inh_IMN	Male
chr15:30704916-30708754	1.2016	1.05687e-07	5.92677e-05	045_OB_STR_CTX_Inh_IMN	Male
chr6:98958404-98967322	1.61164	1.25797e-07	6.71861e-05	045_OB_STR_CTX_Inh_IMN	Male
chr5:142898356-142902323	1.47887	1.3137e-07	6.93372e-05	045_OB_STR_CTX_Inh_IMN	Male
chr10:20471744-20476488	1.3207	1.34888e-07	7.03658e-05	045_OB_STR_CTX_Inh_IMN	Male
chr17:8740662-8745674	1.32713	1.47635e-07	7.48402e-05	045_OB_STR_CTX_Inh_IMN	Male
chr14:16845220-16850841	1.85354	1.53864e-07	7.71263e-05	045_OB_STR_CTX_Inh_IMN	Male
chr6:98524555-98532266	1.0775	1.97228e-07	9.51424e-05	045_OB_STR_CTX_Inh_IMN	Male
chr16:66968311-66971268	1.32487	2.17304e-07	0.000103163	045_OB_STR_CTX_Inh_IMN	Male
chr8:99392982-99396589	2.19432	2.26712e-07	0.000106502	045_OB_STR_CTX_Inh_IMN	Male
chr2:29355390-29362841	1.47762	2.41459e-07	0.000111104	045_OB_STR_CTX_Inh_IMN	Male
chr17:8735171-8739403	2.1531	2.69889e-07	0.00012108	045_OB_STR_CTX_Inh_IMN	Male
chr9:25832728-25834813	2.18111	2.79246e-07	0.000122822	045_OB_STR_CTX_Inh_IMN	Male
chr10:11050918-11054474	2.34574	2.85518e-07	0.000124968	045_OB_STR_CTX_Inh_IMN	Male
chr13:105138735-105143723	1.81389	3.28209e-07	0.00013891	045_OB_STR_CTX_Inh_IMN	Male
chr9:118850481-118859614	1.02013	3.31363e-07	0.000139424	045_OB_STR_CTX_Inh_IMN	Male
chr16:96358791-96365037	1.72246	3.75434e-07	0.000153119	045_OB_STR_CTX_Inh_IMN	Male
chr6:99505983-99516768	1.03235	4.77059e-07	0.00018428	045_OB_STR_CTX_Inh_IMN	Male
chr6:12627778-12630521	2.35663	5.66324e-07	0.000204895	045_OB_STR_CTX_Inh_IMN	Male
chr3:116278003-116283936	1.49259	6.01136e-07	0.000214038	045_OB_STR_CTX_Inh_IMN	Male
chr8:77278394-77285234	1.3012	6.07879e-07	0.000214734	045_OB_STR_CTX_Inh_IMN	Male
chr17:8629048-8638701	1.24133	6.06227e-07	0.000214734	045_OB_STR_CTX_Inh_IMN	Male
chr1:127858797-127861454	2.56814	6.95693e-07	0.000240084	045_OB_STR_CTX_Inh_IMN	Male
chr8:86542144-86551474	1.09865	7.82671e-07	0.000260096	045_OB_STR_CTX_Inh_IMN	Male
chr9:46119223-46121898	1.173	7.80868e-07	0.000260096	045_OB_STR_CTX_Inh_IMN	Male
chr10:90111372-90115649	1.4643	7.95187e-07	0.000262182	045_OB_STR_CTX_Inh_IMN	Male
chr1:38599969-38603529	1.80518	8.20734e-07	0.000267786	045_OB_STR_CTX_Inh_IMN	Male
chr1:41809261-41815853	1.06168	8.38942e-07	0.00027175	045_OB_STR_CTX_Inh_IMN	Male
chr3:65238900-65242787	1.54999	9.03368e-07	0.000284413	045_OB_STR_CTX_Inh_IMN	Male
chr19:5911139-5914702	1.24164	9.06562e-07	0.000284413	045_OB_STR_CTX_Inh_IMN	Male
chr4:12532437-12542165	1.10758	9.5747e-07	0.000294746	045_OB_STR_CTX_Inh_IMN	Male
chr5:144094119-144098981	1.14545	9.80922e-07	0.000297345	045_OB_STR_CTX_Inh_IMN	Male
chr17:43812386-43819742	1.0156	9.99773e-07	0.000302039	045_OB_STR_CTX_Inh_IMN	Male
chr12:29942852-29946736	1.87192	1.13259e-06	0.000329944	045_OB_STR_CTX_Inh_IMN	Male
chr8:101696398-101698798	3.21199	1.16271e-06	0.000337623	045_OB_STR_CTX_Inh_IMN	Male
chr5:34214874-34218670	1.40587	1.19036e-06	0.000341235	045_OB_STR_CTX_Inh_IMN	Male
chr14:99851100-99859200	1.09346	1.21146e-06	0.000346177	045_OB_STR_CTX_Inh_IMN	Male
chr2:58416839-58421454	1.12844	1.33917e-06	0.000375494	045_OB_STR_CTX_Inh_IMN	Male
chr1:136276902-136279065	1.90374	1.42843e-06	0.00038867	045_OB_STR_CTX_Inh_IMN	Male
chr4:126565004-126568317	1.6206	1.41804e-06	0.00038867	045_OB_STR_CTX_Inh_IMN	Male
chr14:105620370-105626906	1.08271	1.45474e-06	0.000393156	045_OB_STR_CTX_Inh_IMN	Male
chr14:119706251-119708384	2.71498	1.48303e-06	0.000395375	045_OB_STR_CTX_Inh_IMN	Male
chr9:57772205-57779039	1.20557	1.49936e-06	0.000396908	045_OB_STR_CTX_Inh_IMN	Male
chr18:4438931-4444875	1.20704	1.64063e-06	0.000424228	045_OB_STR_CTX_Inh_IMN	Male
chr11:83394389-83399313	1.3051	1.70667e-06	0.000434387	045_OB_STR_CTX_Inh_IMN	Male
chr1:151136264-151142902	1.17513	1.73482e-06	0.000439712	045_OB_STR_CTX_Inh_IMN	Male
chr11:49930046-49932949	1.44013	1.754e-06	0.000441265	045_OB_STR_CTX_Inh_IMN	Male
chr6:47264604-47266096	2.26001	1.81285e-06	0.00045309	045_OB_STR_CTX_Inh_IMN	Male
chr2:134918730-134925515	1.0751	2.02345e-06	0.000497415	045_OB_STR_CTX_Inh_IMN	Male
chr9:52282563-52286896	1.21199	2.07087e-06	0.000503553	045_OB_STR_CTX_Inh_IMN	Male
chr1:160674383-160675791	3.1531	2.1278e-06	0.000514607	045_OB_STR_CTX_Inh_IMN	Male
chr14:67167414-67171264	1.56814	2.23458e-06	0.000530423	045_OB_STR_CTX_Inh_IMN	Male
chr10:11750516-11753865	1.8076	2.27944e-06	0.000539644	045_OB_STR_CTX_Inh_IMN	Male
chr6:71567465-71571796	1.12234	2.44189e-06	0.000566153	045_OB_STR_CTX_Inh_IMN	Male
chr11:35487930-35489880	2.77759	2.57047e-06	0.000588363	045_OB_STR_CTX_Inh_IMN	Male
chr16:39400697-39403930	1.32104	2.58933e-06	0.000589672	045_OB_STR_CTX_Inh_IMN	Male
chr10:90223740-90225238	2.48567	2.61096e-06	0.000591594	045_OB_STR_CTX_Inh_IMN	Male
chr12:26362683-26367905	1.03681	2.73963e-06	0.000614539	045_OB_STR_CTX_Inh_IMN	Male
chr9:46623647-46624664	1.65928	2.82624e-06	0.000627691	045_OB_STR_CTX_Inh_IMN	Male
chr14:74406418-74410887	1.62547	3.13965e-06	0.000681042	045_OB_STR_CTX_Inh_IMN	Male
chr2:114618051-114625812	1.03762	3.22395e-06	0.000693697	045_OB_STR_CTX_Inh_IMN	Male
chr16:66767912-66773114	1.00165	3.4957e-06	0.000739753	045_OB_STR_CTX_Inh_IMN	Male
chr2:141241122-141244155	1.65928	3.79083e-06	0.000785534	045_OB_STR_CTX_Inh_IMN	Male
chr6:86239992-86245579	1.50494	4.00004e-06	0.000805601	045_OB_STR_CTX_Inh_IMN	Male
chr12:91202003-91205094	2.3051	3.97754e-06	0.000805601	045_OB_STR_CTX_Inh_IMN	Male
chr2:95366014-95368024	1.41613	4.16031e-06	0.000825858	045_OB_STR_CTX_Inh_IMN	Male
chr7:78295292-78300621	1.36784	4.30217e-06	0.000848199	045_OB_STR_CTX_Inh_IMN	Male
chr10:21802632-21808602	1.25448	4.67641e-06	0.000904302	045_OB_STR_CTX_Inh_IMN	Male
chr5:99587205-99593139	1.48567	4.87476e-06	0.000932608	045_OB_STR_CTX_Inh_IMN	Male
chr1:179548050-179555378	1.35055	4.90176e-06	0.000933996	045_OB_STR_CTX_Inh_IMN	Male
chr4:88262698-88267971	1.08814	4.95788e-06	0.000940489	045_OB_STR_CTX_Inh_IMN	Male
chr15:73356210-73362383	1.00025	5.01505e-06	0.000947327	045_OB_STR_CTX_Inh_IMN	Male
chr10:98611409-98614669	1.24237	5.30202e-06	0.000991101	045_OB_STR_CTX_Inh_IMN	Male
chr12:29839849-29841435	2.73806	5.34853e-06	0.000995159	045_OB_STR_CTX_Inh_IMN	Male
chr13:36721753-36737370	-1.03382	8.00359e-15	1.0259e-10	045_OB_STR_CTX_Inh_IMN	Female
chr7:104427890-104428197	-2.2986	1.27255e-13	1.14181e-09	045_OB_STR_CTX_Inh_IMN	Female
chr10:112817919-112824868	-2.10222	2.70756e-13	2.20854e-09	045_OB_STR_CTX_Inh_IMN	Female
chr9:116279121-116280914	-1.90695	2.13087e-12	1.36568e-08	045_OB_STR_CTX_Inh_IMN	Female
chr2:84877859-84891218	-1.12764	8.62263e-12	4.55102e-08	045_OB_STR_CTX_Inh_IMN	Female
chr13:31617802-31632910	-1.65769	8.49375e-12	4.55102e-08	045_OB_STR_CTX_Inh_IMN	Female
chr3:30506838-30513189	-1.8913	1.11254e-10	4.15933e-07	045_OB_STR_CTX_Inh_IMN	Female
chr5:139542583-139553924	-1.52565	1.78352e-10	5.92696e-07	045_OB_STR_CTX_Inh_IMN	Female
chr12:56689192-56690870	-3.91299	1.86207e-10	5.96699e-07	045_OB_STR_CTX_Inh_IMN	Female
chr17:93198763-93204403	-2.0309	2.33942e-10	7.02863e-07	045_OB_STR_CTX_Inh_IMN	Female
chr4:44712622-44714970	-2.03673	3.10256e-10	8.69938e-07	045_OB_STR_CTX_Inh_IMN	Female
chr3:120991694-120992312	-2.20445	8.49742e-10	1.81533e-06	045_OB_STR_CTX_Inh_IMN	Female
chr8:91796343-91807644	-1.45048	8.1817e-10	1.81533e-06	045_OB_STR_CTX_Inh_IMN	Female
chr2:74679818-74682691	-3.26836	9.68001e-10	2.0038e-06	045_OB_STR_CTX_Inh_IMN	Female
chr3:129213436-129222146	-1.70819	1.49327e-09	2.79136e-06	045_OB_STR_CTX_Inh_IMN	Female
chr2:31637564-31640280	-2.8913	1.6362e-09	2.93619e-06	045_OB_STR_CTX_Inh_IMN	Female
chr11:59133559-59136391	-2.47368	1.96401e-09	3.26338e-06	045_OB_STR_CTX_Inh_IMN	Female
chr9:74858745-74863138	-1.83685	2.77687e-09	4.18811e-06	045_OB_STR_CTX_Inh_IMN	Female
chr8:12130298-12134952	-1.59233	5.45003e-09	6.91557e-06	045_OB_STR_CTX_Inh_IMN	Female
chr2:9876904-9878832	-2.48497	6.78411e-09	8.22582e-06	045_OB_STR_CTX_Inh_IMN	Female
chr17:77822751-77824178	-1.87665	7.29375e-09	8.61103e-06	045_OB_STR_CTX_Inh_IMN	Female
chr2:74734657-74736957	-3.10994	8.57178e-09	9.61561e-06	045_OB_STR_CTX_Inh_IMN	Female
chr5:127240796-127244738	-1.35646	1.0778e-08	1.13773e-05	045_OB_STR_CTX_Inh_IMN	Female
chr10:120474747-120477826	-2.07956	1.24232e-08	1.28125e-05	045_OB_STR_CTX_Inh_IMN	Female
chr2:9896290-9899060	-2.12374	1.95268e-08	1.84428e-05	045_OB_STR_CTX_Inh_IMN	Female
chr2:33626902-33631188	-1.72732	2.05558e-08	1.92124e-05	045_OB_STR_CTX_Inh_IMN	Female
chr9:69755563-69766699	-1.44854	2.08062e-08	1.92459e-05	045_OB_STR_CTX_Inh_IMN	Female
chr2:57102528-57107040	-1.65758	2.27247e-08	2.05959e-05	045_OB_STR_CTX_Inh_IMN	Female
chr2:33631365-33633355	-2.60179	2.64133e-08	2.2855e-05	045_OB_STR_CTX_Inh_IMN	Female
chr3:99233621-99236663	-1.71727	2.74588e-08	2.30971e-05	045_OB_STR_CTX_Inh_IMN	Female
chr15:103005306-103007293	-3.21322	2.78012e-08	2.30971e-05	045_OB_STR_CTX_Inh_IMN	Female
chr9:98951861-98957537	-2.31939	3.03286e-08	2.45159e-05	045_OB_STR_CTX_Inh_IMN	Female
chr7:79843686-79848516	-1.99129	3.26201e-08	2.59016e-05	045_OB_STR_CTX_Inh_IMN	Female
chr11:96340295-96342166	-3.57482	3.33538e-08	2.60235e-05	045_OB_STR_CTX_Inh_IMN	Female
chr5:92580896-92582191	-2.28984	3.71176e-08	2.85446e-05	045_OB_STR_CTX_Inh_IMN	Female
chr7:121258262-121259440	-4.71727	3.83157e-08	2.87214e-05	045_OB_STR_CTX_Inh_IMN	Female
chr12:57533704-57536552	-2.04067	4.57961e-08	3.25899e-05	045_OB_STR_CTX_Inh_IMN	Female
chr9:89879340-89881809	-2.30633	4.92354e-08	3.39823e-05	045_OB_STR_CTX_Inh_IMN	Female
chr19:37697348-37701247	-2.22442	5.16339e-08	3.48339e-05	045_OB_STR_CTX_Inh_IMN	Female
chr19:44745968-44747459	-3.11369	5.94981e-08	3.95447e-05	045_OB_STR_CTX_Inh_IMN	Female
chr11:96294008-96295761	-3.30633	6.6297e-08	4.31055e-05	045_OB_STR_CTX_Inh_IMN	Female
chr16:94092625-94095041	-2.95543	7.0087e-08	4.44015e-05	045_OB_STR_CTX_Inh_IMN	Female
chr2:74711196-74712906	-2.69865	8.41809e-08	5.03548e-05	045_OB_STR_CTX_Inh_IMN	Female
chr7:114717925-114720896	-1.8913	1.04055e-07	5.88023e-05	045_OB_STR_CTX_Inh_IMN	Female
chr14:32598871-32600494	-2.33875	1.03021e-07	5.88023e-05	045_OB_STR_CTX_Inh_IMN	Female
chr1:187606384-187611673	-1.54261	1.15686e-07	6.36814e-05	045_OB_STR_CTX_Inh_IMN	Female
chr9:58861808-58865136	-1.1825	1.16563e-07	6.37725e-05	045_OB_STR_CTX_Inh_IMN	Female
chr8:57325447-57327785	-2.06929	1.23859e-07	6.65471e-05	045_OB_STR_CTX_Inh_IMN	Female
chr12:33955693-33959524	-1.67979	1.28636e-07	6.82956e-05	045_OB_STR_CTX_Inh_IMN	Female
chr18:53461698-53465756	-1.9653	1.34601e-07	7.03658e-05	045_OB_STR_CTX_Inh_IMN	Female
chr2:74672001-74673621	-3.8913	1.40166e-07	7.26966e-05	045_OB_STR_CTX_Inh_IMN	Female
chr15:103030160-103032966	-2.83179	1.41256e-07	7.28409e-05	045_OB_STR_CTX_Inh_IMN	Female
chr5:31079632-31089636	-1.23922	1.47411e-07	7.48402e-05	045_OB_STR_CTX_Inh_IMN	Female
chr14:63246290-63247452	-3.45423	1.52739e-07	7.69926e-05	045_OB_STR_CTX_Inh_IMN	Female
chr14:49315466-49317280	-1.47139	1.56163e-07	7.78439e-05	045_OB_STR_CTX_Inh_IMN	Female
chr5:106461833-106467762	-1.88677	2.09148e-07	0.000100353	045_OB_STR_CTX_Inh_IMN	Female
chr11:105150592-105152466	-3.07572	2.37574e-07	0.000109879	045_OB_STR_CTX_Inh_IMN	Female
chr6:126159624-126168722	-1.05865	2.49743e-07	0.000113748	045_OB_STR_CTX_Inh_IMN	Female
chr19:44693836-44697127	-1.87812	2.73927e-07	0.000122281	045_OB_STR_CTX_Inh_IMN	Female
chr13:48733431-48735752	-3.07572	2.78398e-07	0.000122822	045_OB_STR_CTX_Inh_IMN	Female
chr14:48663781-48671967	-1.16883	2.89526e-07	0.000125705	045_OB_STR_CTX_Inh_IMN	Female
chr12:57548078-57551296	-2.16367	2.94332e-07	0.00012636	045_OB_STR_CTX_Inh_IMN	Female
chr3:127632372-127634836	-1.88032	3.97957e-07	0.00016157	045_OB_STR_CTX_Inh_IMN	Female
chr4:148803371-148808042	-1.26644	4.10774e-07	0.000166023	045_OB_STR_CTX_Inh_IMN	Female
chr9:74853330-74854757	-2.56572	4.86994e-07	0.000185748	045_OB_STR_CTX_Inh_IMN	Female
chr5:101663845-101665798	-3.82418	5.04845e-07	0.000190327	045_OB_STR_CTX_Inh_IMN	Female
chr4:148925565-148929243	-1.99821	5.40855e-07	0.000199707	045_OB_STR_CTX_Inh_IMN	Female
chr19:44833275-44838112	-1.4687	5.44684e-07	0.000200297	045_OB_STR_CTX_Inh_IMN	Female
chr12:9569921-9578424	-1.50715	5.94122e-07	0.000212383	045_OB_STR_CTX_Inh_IMN	Female
chr6:65380693-65381868	-2.32803	7.68256e-07	0.000258399	045_OB_STR_CTX_Inh_IMN	Female
chr14:104469607-104471327	-2.40914	8.29248e-07	0.000269584	045_OB_STR_CTX_Inh_IMN	Female
chr2:125463529-125464275	-2.97618	8.65998e-07	0.000278504	045_OB_STR_CTX_Inh_IMN	Female
chr13:112985292-112990867	-1.07507	8.78028e-07	0.000281361	045_OB_STR_CTX_Inh_IMN	Female
chr2:105129186-105134697	-1.3987	8.96097e-07	0.00028411	045_OB_STR_CTX_Inh_IMN	Female
chr12:57544117-57547949	-2.98206	9.0522e-07	0.000284413	045_OB_STR_CTX_Inh_IMN	Female
chr5:119802690-119804433	-3.8469	9.10849e-07	0.000284762	045_OB_STR_CTX_Inh_IMN	Female
chr13:72637515-72641524	-1.34834	9.27741e-07	0.000289037	045_OB_STR_CTX_Inh_IMN	Female
chr4:52337106-52339440	-2.67979	9.59207e-07	0.000294746	045_OB_STR_CTX_Inh_IMN	Female
chr1:42002907-42003835	-4.01683	9.69959e-07	0.000296312	045_OB_STR_CTX_Inh_IMN	Female
chr1:136951929-136953451	-1.6094	9.74211e-07	0.000296312	045_OB_STR_CTX_Inh_IMN	Female
chr19:45235398-45236987	-3.25968	1.02511e-06	0.000306801	045_OB_STR_CTX_Inh_IMN	Female
chr10:119127039-119128365	-4.23922	1.05234e-06	0.000312657	045_OB_STR_CTX_Inh_IMN	Female
chr1:92536919-92537660	-4.07572	1.07688e-06	0.000316235	045_OB_STR_CTX_Inh_IMN	Female
chr3:16942458-16943650	-3.57482	1.12758e-06	0.000329553	045_OB_STR_CTX_Inh_IMN	Female
chr1:120605790-120608925	-1.39122	1.47268e-06	0.000395375	045_OB_STR_CTX_Inh_IMN	Female
chr15:35292491-35294161	-3.16883	1.53175e-06	0.000403044	045_OB_STR_CTX_Inh_IMN	Female
chr5:77211095-77213348	-2.09083	1.58348e-06	0.000414225	045_OB_STR_CTX_Inh_IMN	Female
chr13:45300366-45302981	-1.97935	1.64965e-06	0.000425336	045_OB_STR_CTX_Inh_IMN	Female
chr7:116933114-116934515	-1.69865	1.79158e-06	0.000449026	045_OB_STR_CTX_Inh_IMN	Female
chr2:162743028-162744453	-1.73564	1.94768e-06	0.000484094	045_OB_STR_CTX_Inh_IMN	Female
chr4:109829346-109831322	-2.97618	2.00052e-06	0.000493129	045_OB_STR_CTX_Inh_IMN	Female
chr10:112311974-112313284	-1.99821	2.21498e-06	0.000529977	045_OB_STR_CTX_Inh_IMN	Female
chr8:121126499-121131438	-2.18675	2.38275e-06	0.000556756	045_OB_STR_CTX_Inh_IMN	Female
chr5:119972677-119974980	-2.30128	2.45605e-06	0.000566947	045_OB_STR_CTX_Inh_IMN	Female
chr5:105747955-105748702	-4.07572	2.5165e-06	0.000578963	045_OB_STR_CTX_Inh_IMN	Female
chr15:102937311-102940580	-2.33875	2.53174e-06	0.000580979	045_OB_STR_CTX_Inh_IMN	Female
chr1:56975214-56984583	-1.09483	2.58867e-06	0.000589672	045_OB_STR_CTX_Inh_IMN	Female
chr11:61040702-61044646	-1.6689	2.68472e-06	0.000603732	045_OB_STR_CTX_Inh_IMN	Female
chr5:8659640-8660922	-1.5894	2.77025e-06	0.000619859	045_OB_STR_CTX_Inh_IMN	Female
chr1:185990664-185993267	-4.07572	2.87876e-06	0.000637777	045_OB_STR_CTX_Inh_IMN	Female
chr8:115675893-115676926	-4.01683	2.88921e-06	0.000638516	045_OB_STR_CTX_Inh_IMN	Female
chr4:139832684-139834614	-1.95124	2.96222e-06	0.0006476	045_OB_STR_CTX_Inh_IMN	Female
chr18:15281031-15282887	-4.28984	2.97362e-06	0.0006476	045_OB_STR_CTX_Inh_IMN	Female
chr6:142707772-142709956	-1.68425	3.18083e-06	0.000687718	045_OB_STR_CTX_Inh_IMN	Female
chr18:8150291-8150924	-3.33875	3.21548e-06	0.00069354	045_OB_STR_CTX_Inh_IMN	Female
chr12:73045368-73047403	-2.3794	3.33785e-06	0.000711382	045_OB_STR_CTX_Inh_IMN	Female
chr13:73265960-73268083	-2.35243	3.43825e-06	0.000729316	045_OB_STR_CTX_Inh_IMN	Female
chr2:72093043-72097408	-1.07737	3.51784e-06	0.000742686	045_OB_STR_CTX_Inh_IMN	Female
chr18:79879030-79879758	-3.51933	3.65516e-06	0.000764481	045_OB_STR_CTX_Inh_IMN	Female
chr2:74727078-74729352	-2.49076	3.68852e-06	0.000767879	045_OB_STR_CTX_Inh_IMN	Female
chr14:122218061-122218425	-2.27986	3.85375e-06	0.000796182	045_OB_STR_CTX_Inh_IMN	Female
chr2:133111899-133113009	-3.60179	3.93349e-06	0.000805601	045_OB_STR_CTX_Inh_IMN	Female
chr11:25361625-25363970	-1.20765	4.00175e-06	0.000805601	045_OB_STR_CTX_Inh_IMN	Female
chr1:59467843-59471312	-1.92936	4.09827e-06	0.000818979	045_OB_STR_CTX_Inh_IMN	Female
chr13:51572917-51574902	-1.33285	4.09391e-06	0.000818979	045_OB_STR_CTX_Inh_IMN	Female
chr10:61173915-61177736	-2.01683	4.10824e-06	0.000819146	045_OB_STR_CTX_Inh_IMN	Female
chr7:131541783-131544661	-2.50715	4.31035e-06	0.000848199	045_OB_STR_CTX_Inh_IMN	Female
chr2:31404249-31405115	-2.82418	4.32178e-06	0.000848525	045_OB_STR_CTX_Inh_IMN	Female
chr1:166054913-166056853	-2.3794	4.48414e-06	0.000872992	045_OB_STR_CTX_Inh_IMN	Female
chr13:53469986-53473473	-1.50225	4.71197e-06	0.000909217	045_OB_STR_CTX_Inh_IMN	Female
chr9:106644573-106653423	-1.75379	4.76283e-06	0.000917059	045_OB_STR_CTX_Inh_IMN	Female
chr2:105118726-105121521	-1.83396	4.94425e-06	0.00093989	045_OB_STR_CTX_Inh_IMN	Female
chr5:37815751-37831094	-1.04925	5.00399e-06	0.000947233	045_OB_STR_CTX_Inh_IMN	Female
chr10:28546592-28547978	-1.96792	5.23115e-06	0.000981946	045_OB_STR_CTX_Inh_IMN	Female
chr11:59411900-59414674	1.50055	1.43631e-07	0.000543968	053_Sst_Gaba	Male
chr17:80976235-80984185	1.00145	2.23253e-07	0.000662392	053_Sst_Gaba	Male
chr7:104427890-104428197	-2.18896	4.82459e-10	1.28831e-05	053_Sst_Gaba	Female
chr4:101312797-101314585	-4.04377	2.67158e-08	0.000178348	053_Sst_Gaba	Female
chr15:102937311-102940580	-3.47673	5.44512e-08	0.000323113	053_Sst_Gaba	Female
chr5:37815751-37831094	-1.79223	6.24701e-08	0.000333628	053_Sst_Gaba	Female
chr6:88193172-88205684	-2.06976	1.62968e-07	0.000543968	053_Sst_Gaba	Female
chr10:112817919-112824868	-1.60378	1.54296e-07	0.000543968	053_Sst_Gaba	Female
chr17:85611344-85630340	-1.63438	1.77227e-07	0.000556763	053_Sst_Gaba	Female
chr9:46623647-46624664	1.56809	7.30551e-09	1.98574e-06	061_STR_D1_Gaba	Male
chr13:76578767-76581822	1.00703	7.49732e-09	2.0261e-06	061_STR_D1_Gaba	Male
chr3:20982156-20983082	1.87627	2.05762e-08	4.78597e-06	061_STR_D1_Gaba	Male
chr13:91757099-91759266	1.29742	5.23564e-07	6.74316e-05	061_STR_D1_Gaba	Male
chr8:55035227-55037074	1.56088	1.60595e-06	0.000161118	061_STR_D1_Gaba	Male
chr5:16224273-16226346	1.3127	2.0566e-06	0.000196225	061_STR_D1_Gaba	Male
chr13:32597941-32599458	1.00947	3.48895e-06	0.000303189	061_STR_D1_Gaba	Male
chr3:43242056-43244439	1.00031	6.75018e-06	0.000511482	061_STR_D1_Gaba	Male
chr12:32914082-32914982	1.18221	6.85096e-06	0.000518279	061_STR_D1_Gaba	Male
chr5:19350777-19354136	1.30006	1.21853e-05	0.000801298	061_STR_D1_Gaba	Male
chr3:68742418-68744727	1.03015	1.24987e-05	0.00081726	061_STR_D1_Gaba	Male
chr7:104427890-104428197	-2.1925	2.85746e-66	1.33592e-61	061_STR_D1_Gaba	Female
chr3:120991694-120992312	-1.47808	2.46182e-13	2.61579e-10	061_STR_D1_Gaba	Female
chr9:116279121-116280914	-1.59322	7.77369e-13	7.12619e-10	061_STR_D1_Gaba	Female
chr10:112311974-112313284	-1.67677	7.3364e-12	5.21182e-09	061_STR_D1_Gaba	Female
chr2:142365592-142367293	-1.25649	9.32656e-11	4.7916e-08	061_STR_D1_Gaba	Female
chr18:8150291-8150924	-2.8745	4.73136e-10	1.97501e-07	061_STR_D1_Gaba	Female
chr14:61449133-61450546	-2.02868	1.78125e-09	6.12332e-07	061_STR_D1_Gaba	Female
chr13:116566396-116567284	-1.66471	3.49285e-09	1.07618e-06	061_STR_D1_Gaba	Female
chr9:58861808-58865136	-1.02701	8.31737e-09	2.22202e-06	061_STR_D1_Gaba	Female
chr14:49315466-49317280	-1.13754	1.27505e-08	3.08866e-06	061_STR_D1_Gaba	Female
chr5:92580896-92582191	-1.40459	2.41441e-08	5.47954e-06	061_STR_D1_Gaba	Female
chr1:175165998-175166924	-1.14919	5.68224e-08	1.09775e-05	061_STR_D1_Gaba	Female
chr6:80221870-80222971	-1.05245	9.37986e-08	1.66109e-05	061_STR_D1_Gaba	Female
chr2:70781572-70782142	-1.63483	1.15813e-07	1.96176e-05	061_STR_D1_Gaba	Female
chr6:82771006-82775828	-1.42545	1.31395e-07	2.16302e-05	061_STR_D1_Gaba	Female
chr6:38567343-38569595	-1.16445	1.34265e-07	2.19826e-05	061_STR_D1_Gaba	Female
chr13:44017852-44020013	-1.38392	1.51815e-07	2.42241e-05	061_STR_D1_Gaba	Female
chr18:28570343-28570880	-2.21011	2.15573e-07	3.15939e-05	061_STR_D1_Gaba	Female
chr18:57204112-57205059	-2.21915	3.7994e-07	5.18969e-05	061_STR_D1_Gaba	Female
chr10:122209818-122211462	-1.40459	1.06816e-06	0.000116136	061_STR_D1_Gaba	Female
chr9:29468012-29469587	-1.01057	1.38943e-06	0.000144353	061_STR_D1_Gaba	Female
chr9:70606851-70607917	-1.97404	1.41041e-06	0.000145884	061_STR_D1_Gaba	Female
chr15:68299916-68301783	-1.8745	1.45022e-06	0.000148563	061_STR_D1_Gaba	Female
chr7:97325063-97326657	-1.75645	1.48834e-06	0.000151927	061_STR_D1_Gaba	Female
chr13:42959961-42960650	-2.10668	2.10922e-06	0.000200427	061_STR_D1_Gaba	Female
chr17:93198763-93204403	-1.34468	2.12491e-06	0.000201122	061_STR_D1_Gaba	Female
chr7:28713505-28717868	-1.27604	4.85829e-06	0.000392967	061_STR_D1_Gaba	Female
chr14:122218061-122218425	-2.06715	4.87578e-06	0.0003937	061_STR_D1_Gaba	Female
chr10:118680363-118681740	-1.56596	5.12255e-06	0.000410085	061_STR_D1_Gaba	Female
chr11:102632446-102634091	-1.27555	5.49118e-06	0.000435125	061_STR_D1_Gaba	Female
chr12:91187276-91188177	-1.77497	6.0225e-06	0.000464636	061_STR_D1_Gaba	Female
chr11:59330464-59339307	-1.15865	6.439e-06	0.000491086	061_STR_D1_Gaba	Female
chr16:42575078-42576756	-1.049	6.98301e-06	0.000524871	061_STR_D1_Gaba	Female
chr15:63750102-63751106	-2.42972	7.2515e-06	0.000538796	061_STR_D1_Gaba	Female
chr15:87922709-87924889	-1.99315	8.13056e-06	0.000593938	061_STR_D1_Gaba	Female
chr12:117601263-117603797	-1.1414	8.17863e-06	0.000596517	061_STR_D1_Gaba	Female
chr3:87818917-87819718	-1.79297	9.18948e-06	0.000648983	061_STR_D1_Gaba	Female
chr14:30310683-30312512	-1.73553	1.10764e-05	0.000753776	061_STR_D1_Gaba	Female
chr3:78835678-78836440	-1.81847	1.15157e-05	0.000773046	061_STR_D1_Gaba	Female
chr13:102887074-102890531	-1.14961	1.18332e-05	0.000787269	061_STR_D1_Gaba	Female
chr6:21447855-21448754	-1.4247	1.20252e-05	0.000794071	061_STR_D1_Gaba	Female
chr5:147496705-147498294	-1.51193	1.29534e-05	0.00083878	061_STR_D1_Gaba	Female
chr6:73018215-73019050	-1.94979	1.30601e-05	0.000843353	061_STR_D1_Gaba	Female
chr6:75945790-75946237	-1.82796	1.5203e-05	0.000940171	061_STR_D1_Gaba	Female
chr4:89690857-89692366	-1.98469	1.54835e-05	0.000952867	061_STR_D1_Gaba	Female
chr11:87248970-87252722	-1.36377	1.57054e-05	0.00096107	061_STR_D1_Gaba	Female
chr6:84660586-84662057	-1.4328	1.57825e-05	0.000963269	061_STR_D1_Gaba	Female
chr13:76591761-76598002	1.00192	6.34704e-11	2.00639e-08	062_STR_D2_Gaba	Male
chr3:52831848-52834224	1.14781	1.26359e-09	2.71784e-07	062_STR_D2_Gaba	Male
chr10:50141319-50143543	1.13819	6.58393e-09	1.1447e-06	062_STR_D2_Gaba	Male
chr15:16766936-16769123	1.1632	3.03558e-07	2.78386e-05	062_STR_D2_Gaba	Male
chr9:49350970-49352991	1.39702	6.20969e-07	5.11068e-05	062_STR_D2_Gaba	Male
chr5:89122584-89124169	1.46773	8.68353e-07	6.6852e-05	062_STR_D2_Gaba	Male
chr1:160595516-160597183	1.80876	2.52038e-06	0.0001565	062_STR_D2_Gaba	Male
chr5:125713211-125715350	1.13987	2.74108e-06	0.000167463	062_STR_D2_Gaba	Male
chr6:7935640-7937154	1.01194	5.61198e-06	0.000298834	062_STR_D2_Gaba	Male
chr9:46623647-46624664	1.55792	5.92497e-06	0.000311021	062_STR_D2_Gaba	Male
chr10:101543858-101544880	1.3761	7.48387e-06	0.000375879	062_STR_D2_Gaba	Male
chr11:94061209-94063306	1.20469	8.16081e-06	0.000400283	062_STR_D2_Gaba	Male
chr10:68705318-68706504	1.53812	9.86654e-06	0.000462066	062_STR_D2_Gaba	Male
chr15:35776605-35777764	1.63258	1.07357e-05	0.000494993	062_STR_D2_Gaba	Male
chr3:117813563-117814802	1.22553	1.17744e-05	0.000529645	062_STR_D2_Gaba	Male
chr2:72101789-72104528	1.12308	1.26529e-05	0.000559242	062_STR_D2_Gaba	Male
chr2:107371177-107372674	1.07425	1.27161e-05	0.000560398	062_STR_D2_Gaba	Male
chr19:43694377-43696647	1.12308	1.32088e-05	0.000573531	062_STR_D2_Gaba	Male
chr16:70333125-70335820	1.09999	1.39031e-05	0.000599314	062_STR_D2_Gaba	Male
chr13:110436396-110437420	1.27133	2.17255e-05	0.000843321	062_STR_D2_Gaba	Male
chr16:43474951-43479333	1.31572	2.28351e-05	0.000871767	062_STR_D2_Gaba	Male
chr16:84473143-84474966	1.28436	2.77258e-05	0.000999926	062_STR_D2_Gaba	Male
chr7:104427890-104428197	-2.24938	4.04925e-45	8.44816e-41	062_STR_D2_Gaba	Female
chr6:80221870-80222971	-1.50002	6.47116e-12	2.75533e-09	062_STR_D2_Gaba	Female
chr10:112817919-112824868	-1.45316	1.16029e-11	4.56748e-09	062_STR_D2_Gaba	Female
chr1:167687356-167697050	-1.49332	2.19779e-11	8.0445e-09	062_STR_D2_Gaba	Female
chr7:70339117-70354407	-1.28162	5.3626e-11	1.70813e-08	062_STR_D2_Gaba	Female
chr9:116279121-116280914	-1.59117	1.99707e-10	5.55545e-08	062_STR_D2_Gaba	Female
chr5:139542583-139553924	-1.57829	3.84766e-10	9.61386e-08	062_STR_D2_Gaba	Female
chr10:112311974-112313284	-1.66683	4.35217e-10	1.06201e-07	062_STR_D2_Gaba	Female
chr13:36721753-36737370	-1.13799	5.1014e-10	1.20263e-07	062_STR_D2_Gaba	Female
chr18:8150291-8150924	-3.51717	5.49527e-10	1.2739e-07	062_STR_D2_Gaba	Female
chr3:129213436-129222146	-1.44197	5.74607e-10	1.3102e-07	062_STR_D2_Gaba	Female
chr7:70327891-70338759	-1.64219	1.17138e-09	2.53255e-07	062_STR_D2_Gaba	Female
chr5:92580896-92582191	-1.61501	1.56461e-09	3.21609e-07	062_STR_D2_Gaba	Female
chr7:45865707-45871801	-1.32734	2.06969e-09	4.11248e-07	062_STR_D2_Gaba	Female
chr9:64014088-64023624	-1.17269	2.13929e-09	4.23063e-07	062_STR_D2_Gaba	Female
chr13:78177472-78189174	-1.56563	1.85594e-08	2.73649e-06	062_STR_D2_Gaba	Female
chr19:57506938-57509436	-1.43363	3.33501e-08	4.6093e-06	062_STR_D2_Gaba	Female
chr6:84578862-84590855	-1.02809	4.77957e-08	6.16657e-06	062_STR_D2_Gaba	Female
chr10:44413477-44414710	-1.74497	5.66216e-08	7.0317e-06	062_STR_D2_Gaba	Female
chr5:120433744-120441570	-1.09321	7.9075e-08	9.37375e-06	062_STR_D2_Gaba	Female
chr10:61973070-61974696	-1.7895	8.15513e-08	9.61269e-06	062_STR_D2_Gaba	Female
chr2:9876904-9878832	-2.01647	9.33514e-08	1.0672e-05	062_STR_D2_Gaba	Female
chr14:122218061-122218425	-2.72867	1.22181e-07	1.33462e-05	062_STR_D2_Gaba	Female
chr14:122461287-122466437	-1.30166	1.28902e-07	1.38984e-05	062_STR_D2_Gaba	Female
chr10:28546592-28547978	-2.07659	1.3689e-07	1.46462e-05	062_STR_D2_Gaba	Female
chr7:142656019-142661277	-1.24652	1.64282e-07	1.69259e-05	062_STR_D2_Gaba	Female
chr11:21992610-22009099	-1.05882	1.64694e-07	1.69266e-05	062_STR_D2_Gaba	Female
chr14:49315466-49317280	-1.33963	1.70932e-07	1.75245e-05	062_STR_D2_Gaba	Female
chr13:71951736-71954912	-2.15676	1.81899e-07	1.82546e-05	062_STR_D2_Gaba	Female
chr14:63940535-63946975	-1.55875	1.81526e-07	1.82546e-05	062_STR_D2_Gaba	Female
chr2:50614435-50615735	-1.59117	1.88799e-07	1.8802e-05	062_STR_D2_Gaba	Female
chr18:28570343-28570880	-2.23271	1.92197e-07	1.90495e-05	062_STR_D2_Gaba	Female
chr7:37333987-37341857	-1.11407	2.35032e-07	2.24421e-05	062_STR_D2_Gaba	Female
chr1:87153829-87155277	-2.34897	2.4639e-07	2.34194e-05	062_STR_D2_Gaba	Female
chr14:57123652-57136383	-1.13431	2.79448e-07	2.60078e-05	062_STR_D2_Gaba	Female
chr8:32437701-32439065	-3.03477	2.91378e-07	2.68989e-05	062_STR_D2_Gaba	Female
chr9:58861808-58865136	-1.07659	3.00681e-07	2.76355e-05	062_STR_D2_Gaba	Female
chr8:110023504-110024411	-1.6427	3.4498e-07	3.08905e-05	062_STR_D2_Gaba	Female
chr4:83984550-83985934	-2.12722	3.92666e-07	3.48612e-05	062_STR_D2_Gaba	Female
chr19:34744115-34748364	-1.71146	5.06622e-07	4.34975e-05	062_STR_D2_Gaba	Female
chr5:120424450-120428738	-1.7349	5.52267e-07	4.68383e-05	062_STR_D2_Gaba	Female
chr11:113329170-113336986	-1.26215	6.80559e-07	5.47162e-05	062_STR_D2_Gaba	Female
chr6:120645403-120649649	-1.77174	8.48801e-07	6.60801e-05	062_STR_D2_Gaba	Female
chr1:136947717-136949998	-1.80173	8.5954e-07	6.66655e-05	062_STR_D2_Gaba	Female
chr6:38567343-38569595	-1.71285	9.24241e-07	7.05042e-05	062_STR_D2_Gaba	Female
chr2:31637564-31640280	-1.68428	1.06967e-06	7.92055e-05	062_STR_D2_Gaba	Female
chr2:105129186-105134697	-1.23887	1.07383e-06	7.93056e-05	062_STR_D2_Gaba	Female
chr9:103503668-103508149	-1.74729	1.32073e-06	9.42053e-05	062_STR_D2_Gaba	Female
chr1:56967609-56974806	-1.17417	1.36652e-06	9.66456e-05	062_STR_D2_Gaba	Female
chr11:96294008-96295761	-2.13174	1.37842e-06	9.71834e-05	062_STR_D2_Gaba	Female
chr3:120991694-120992312	-1.22565	1.42029e-06	9.96042e-05	062_STR_D2_Gaba	Female
chr6:116655898-116658617	-1.40674	1.44907e-06	0.000101112	062_STR_D2_Gaba	Female
chr8:121119096-121123956	-1.71402	1.47096e-06	0.000102469	062_STR_D2_Gaba	Female
chr1:138844546-138851407	-1.13597	1.50815e-06	0.000104536	062_STR_D2_Gaba	Female
chr2:70781572-70782142	-1.91833	1.51734e-06	0.000104825	062_STR_D2_Gaba	Female
chr11:66310625-66314039	-2.31363	1.64232e-06	0.000111793	062_STR_D2_Gaba	Female
chr9:98941260-98944124	-1.5688	1.65323e-06	0.000112352	062_STR_D2_Gaba	Female
chr5:120283232-120285257	-1.5679	1.70252e-06	0.000114214	062_STR_D2_Gaba	Female
chr15:11035088-11039166	-1.34819	1.87082e-06	0.000122907	062_STR_D2_Gaba	Female
chr14:61449133-61450546	-1.53513	1.95703e-06	0.000127795	062_STR_D2_Gaba	Female
chr3:149073574-149077756	-1.30633	1.97382e-06	0.00012869	062_STR_D2_Gaba	Female
chr19:44756001-44758367	-1.95374	2.19387e-06	0.000139975	062_STR_D2_Gaba	Female
chr14:23384081-23385184	-1.59117	2.28927e-06	0.000144954	062_STR_D2_Gaba	Female
chr14:32680526-32685865	-1.54009	2.39214e-06	0.000149875	062_STR_D2_Gaba	Female
chr5:71162049-71162988	-1.22701	2.48548e-06	0.000154563	062_STR_D2_Gaba	Female
chr1:184725810-184728281	-1.2253	2.63332e-06	0.00016244	062_STR_D2_Gaba	Female
chr18:66469727-66472262	-1.68428	2.66004e-06	0.000163496	062_STR_D2_Gaba	Female
chr13:24154813-24158660	-1.21374	2.89417e-06	0.000174516	062_STR_D2_Gaba	Female
chr10:62127669-62129826	-2.25109	2.92222e-06	0.0001757	062_STR_D2_Gaba	Female
chr1:13126264-13128682	-2.02823	3.05665e-06	0.000182557	062_STR_D2_Gaba	Female
chr2:150687969-150692440	-1.19124	3.33179e-06	0.000196641	062_STR_D2_Gaba	Female
chr7:116028970-116042031	-1.11385	3.38433e-06	0.000199179	062_STR_D2_Gaba	Female
chr3:13856271-13856724	-2.47087	3.53052e-06	0.000206153	062_STR_D2_Gaba	Female
chr1:166054913-166056853	-2.7022	3.61203e-06	0.000209915	062_STR_D2_Gaba	Female
chr4:21873597-21876552	-1.00892	3.74677e-06	0.000215941	062_STR_D2_Gaba	Female
chr5:116950308-116951195	-1.75467	3.79363e-06	0.00021804	062_STR_D2_Gaba	Female
chr1:73997829-74002800	-1.09666	3.81045e-06	0.000218705	062_STR_D2_Gaba	Female
chr6:52171447-52172911	-2.77174	3.91194e-06	0.000223914	062_STR_D2_Gaba	Female
chr2:142365592-142367293	-1.01	3.97309e-06	0.000227103	062_STR_D2_Gaba	Female
chr10:117003674-117006972	-1.16109	3.98198e-06	0.0002273	062_STR_D2_Gaba	Female
chr13:43605953-43609552	-2.01926	4.1412e-06	0.000235102	062_STR_D2_Gaba	Female
chr16:7000425-7002902	-1.20213	4.32377e-06	0.000243151	062_STR_D2_Gaba	Female
chr11:34148176-34150817	-1.4198	4.36355e-06	0.000244728	062_STR_D2_Gaba	Female
chr12:73460618-73464720	-1.78861	4.87535e-06	0.000266973	062_STR_D2_Gaba	Female
chr2:29192684-29195857	-1.06798	5.1747e-06	0.000280786	062_STR_D2_Gaba	Female
chr3:143413108-143414258	-2.43916	5.22986e-06	0.000282677	062_STR_D2_Gaba	Female
chr10:122447014-122450174	-1.01843	5.27488e-06	0.000284006	062_STR_D2_Gaba	Female
chr2:74727078-74729352	-2.05584	5.53024e-06	0.000295847	062_STR_D2_Gaba	Female
chr10:70243765-70246649	-1.12722	5.70667e-06	0.000302186	062_STR_D2_Gaba	Female
chr13:35966815-35971256	-1.24754	6.10747e-06	0.00031816	062_STR_D2_Gaba	Female
chr13:52044558-52050396	-1.46038	6.34903e-06	0.000329101	062_STR_D2_Gaba	Female
chr5:64969096-64973512	-1.45085	6.66115e-06	0.000341882	062_STR_D2_Gaba	Female
chr13:98357199-98363433	-1.15676	6.94549e-06	0.00035473	062_STR_D2_Gaba	Female
chr2:180546135-180548948	-1.50304	6.97411e-06	0.000355756	062_STR_D2_Gaba	Female
chr18:56377390-56378873	-1.8542	7.40654e-06	0.000373703	062_STR_D2_Gaba	Female
chr10:77164775-77167226	-1.70981	7.49883e-06	0.000376086	062_STR_D2_Gaba	Female
chr2:178862037-178863300	-1.8542	7.51871e-06	0.000376179	062_STR_D2_Gaba	Female
chr1:136176039-136181229	-1.07255	7.86415e-06	0.000391117	062_STR_D2_Gaba	Female
chr15:102989518-102991066	-1.24324	7.91871e-06	0.000392428	062_STR_D2_Gaba	Female
chr12:109082081-109083463	-1.72867	8.05105e-06	0.000397099	062_STR_D2_Gaba	Female
chr3:102524737-102528808	-1.8542	8.20178e-06	0.000401685	062_STR_D2_Gaba	Female
chr6:97059202-97061325	-2.18485	8.36669e-06	0.000406896	062_STR_D2_Gaba	Female
chr15:103030160-103032966	-1.21677	8.63273e-06	0.000415476	062_STR_D2_Gaba	Female
chr11:94447782-94452418	-1.29672	8.68279e-06	0.000416924	062_STR_D2_Gaba	Female
chr12:57533704-57536552	-1.67523	8.83621e-06	0.000423485	062_STR_D2_Gaba	Female
chr14:46379252-46382797	-1.41899	9.27583e-06	0.000440834	062_STR_D2_Gaba	Female
chr1:159194881-159195996	-1.0545	9.75188e-06	0.000459274	062_STR_D2_Gaba	Female
chr1:74947039-74951489	-1.13835	9.847e-06	0.000461669	062_STR_D2_Gaba	Female
chr7:43436519-43438393	-1.42678	1.04832e-05	0.000486577	062_STR_D2_Gaba	Female
chr1:72823369-72829002	-1.05847	1.06851e-05	0.000493206	062_STR_D2_Gaba	Female
chr10:89633231-89635876	-1.29477	1.07602e-05	0.000495574	062_STR_D2_Gaba	Female
chr4:9846307-9848104	-1.52078	1.09355e-05	0.000502539	062_STR_D2_Gaba	Female
chr16:91165950-91175872	-1.39222	1.09748e-05	0.000503792	062_STR_D2_Gaba	Female
chr13:34963172-34965485	-3.02413	1.10396e-05	0.000505899	062_STR_D2_Gaba	Female
chr1:57451992-57453399	-1.55217	1.14234e-05	0.000519242	062_STR_D2_Gaba	Female
chr11:59330464-59339307	-1.40127	1.16721e-05	0.000526532	062_STR_D2_Gaba	Female
chr2:180333498-180335176	-2.31363	1.17802e-05	0.000529645	062_STR_D2_Gaba	Female
chr17:70678662-70692523	-1.12429	1.18332e-05	0.00053093	062_STR_D2_Gaba	Female
chr19:44490939-44493057	-2.19998	1.24676e-05	0.000554621	062_STR_D2_Gaba	Female
chr2:167297069-167304312	-1.33963	1.28173e-05	0.000562589	062_STR_D2_Gaba	Female
chr7:34714337-34716197	-1.93762	1.28968e-05	0.000564685	062_STR_D2_Gaba	Female
chr2:9880916-9888004	-1.193	1.3121e-05	0.000571505	062_STR_D2_Gaba	Female
chr9:69755563-69766699	-1.30095	1.37696e-05	0.000594172	062_STR_D2_Gaba	Female
chr12:9578430-9586151	-1.20986	1.39883e-05	0.000601308	062_STR_D2_Gaba	Female
chr7:140321629-140323463	-1.98545	1.41293e-05	0.000606558	062_STR_D2_Gaba	Female
chr3:62199493-62201521	-1.87128	1.46976e-05	0.000625165	062_STR_D2_Gaba	Female
chr6:134103771-134108566	-2.18253	1.47703e-05	0.000627615	062_STR_D2_Gaba	Female
chr6:52156415-52159686	-1.5688	1.62433e-05	0.000677146	062_STR_D2_Gaba	Female
chr13:109211408-109213895	-1.25972	1.62638e-05	0.000677146	062_STR_D2_Gaba	Female
chr2:33631365-33633355	-1.14371	1.73391e-05	0.000709323	062_STR_D2_Gaba	Female
chr18:82404737-82407704	-1.33453	1.73875e-05	0.000709651	062_STR_D2_Gaba	Female
chr2:57102528-57107040	-1.13174	1.86458e-05	0.000751723	062_STR_D2_Gaba	Female
chr6:23247330-23250998	-1.31363	1.90976e-05	0.000764766	062_STR_D2_Gaba	Female
chr9:47165341-47168247	-1.13343	1.92426e-05	0.000766891	062_STR_D2_Gaba	Female
chr1:34674165-34681762	-1.27706	1.95578e-05	0.000775304	062_STR_D2_Gaba	Female
chr1:136943916-136946134	-1.64775	2.01359e-05	0.000793402	062_STR_D2_Gaba	Female
chr5:98165946-98173273	-1.06279	2.04875e-05	0.000804218	062_STR_D2_Gaba	Female
chr13:56428235-56431782	-1.13597	2.122e-05	0.000826747	062_STR_D2_Gaba	Female
chr12:83206364-83213056	-1.74568	2.12769e-05	0.00082819	062_STR_D2_Gaba	Female
chr3:32066114-32068533	-2.29477	2.17666e-05	0.000843321	062_STR_D2_Gaba	Female
chr10:93759334-93762495	-1.73872	2.20125e-05	0.000848905	062_STR_D2_Gaba	Female
chr13:102627410-102630722	-1.74317	2.27127e-05	0.00086948	062_STR_D2_Gaba	Female
chr8:57325447-57327785	-1.59117	2.27452e-05	0.000869503	062_STR_D2_Gaba	Female
chr16:34920591-34927658	-1.33337	2.31839e-05	0.000883465	062_STR_D2_Gaba	Female
chr7:25778274-25784189	-1.02413	2.3794e-05	0.000898509	062_STR_D2_Gaba	Female
chr12:73052066-73054531	-2.19998	2.50273e-05	0.000934091	062_STR_D2_Gaba	Female
chr14:29104162-29105325	-1.70981	2.54071e-05	0.000944886	062_STR_D2_Gaba	Female
chr3:121634424-121642600	-1.23986	2.5476e-05	0.000945288	062_STR_D2_Gaba	Female
chr4:154475544-154485906	-1.04573	2.54859e-05	0.000945288	062_STR_D2_Gaba	Female
chr19:56773379-56775051	-1.91833	2.58637e-05	0.000955057	062_STR_D2_Gaba	Female
chr3:88541802-88542979	-1.40674	2.60333e-05	0.000960375	062_STR_D2_Gaba	Female
chr3:122417015-122425623	-1.01467	2.64714e-05	0.000967703	062_STR_D2_Gaba	Female
chr14:47187163-47190282	-1.02881	2.65076e-05	0.000967703	062_STR_D2_Gaba	Female
chr3:127640749-127642426	-2.1898	2.72121e-05	0.000988701	062_STR_D2_Gaba	Female
chr4:41607801-41613669	-1.37999	2.72827e-05	0.000989936	062_STR_D2_Gaba	Female
chr13:56314511-56317599	-1.97706	2.76321e-05	0.000999756	062_STR_D2_Gaba	Female
chr12:53555082-53559287	-4.79657	1.13463e-09	5.02851e-05	063_STR_D1_Sema5a_Gaba	Female
chr11:79635948-79687443	1.03664	1.26973e-16	7.26062e-13	064_STR_PAL_Chst9_Gaba	Male
chr3:34633499-34644759	1.51101	6.79565e-14	2.07249e-10	064_STR_PAL_Chst9_Gaba	Male
chr18:84073408-84093150	1.14421	7.53737e-13	1.91558e-09	064_STR_PAL_Chst9_Gaba	Male
chr11:67562551-67584840	1.30692	1.1679e-11	1.619e-08	064_STR_PAL_Chst9_Gaba	Male
chr15:79497042-79513182	1.11343	1.43473e-11	1.93039e-08	064_STR_PAL_Chst9_Gaba	Male
chr1:37684201-37703262	1.34964	3.05851e-11	3.68197e-08	064_STR_PAL_Chst9_Gaba	Male
chr12:29525133-29541628	1.2723	5.6346e-11	5.42844e-08	064_STR_PAL_Chst9_Gaba	Male
chr2:92378961-92406926	1.29488	5.95963e-10	3.94376e-07	064_STR_PAL_Chst9_Gaba	Male
chr7:46411892-46428037	1.15147	1.00682e-09	6.14105e-07	064_STR_PAL_Chst9_Gaba	Male
chr4:117119335-117136895	1.1475	1.60049e-09	9.26783e-07	064_STR_PAL_Chst9_Gaba	Male
chr11:80493955-80511757	1.14233	1.80654e-09	1.03303e-06	064_STR_PAL_Chst9_Gaba	Male
chr15:81095445-81108687	1.49987	2.05942e-09	1.16309e-06	064_STR_PAL_Chst9_Gaba	Male
chr4:126098785-126117473	1.35901	2.13461e-09	1.1765e-06	064_STR_PAL_Chst9_Gaba	Male
chr6:15181947-15191228	1.45051	2.11937e-09	1.1765e-06	064_STR_PAL_Chst9_Gaba	Male
chr7:99377488-99398652	1.00128	2.313e-09	1.25552e-06	064_STR_PAL_Chst9_Gaba	Male
chr6:113847667-113864564	1.43207	3.54236e-09	1.72392e-06	064_STR_PAL_Chst9_Gaba	Male
chr19:7288515-7312654	1.24978	3.73177e-09	1.79699e-06	064_STR_PAL_Chst9_Gaba	Male
chr2:165315012-165329537	1.26198	4.18958e-09	1.94515e-06	064_STR_PAL_Chst9_Gaba	Male
chr6:113758779-113784283	1.24742	4.3371e-09	1.94515e-06	064_STR_PAL_Chst9_Gaba	Male
chr17:87321800-87346278	1.08321	4.80132e-09	2.13244e-06	064_STR_PAL_Chst9_Gaba	Male
chr9:99416371-99439881	1.1774	4.86617e-09	2.14046e-06	064_STR_PAL_Chst9_Gaba	Male
chr7:16936734-16953035	1.01654	4.97515e-09	2.14711e-06	064_STR_PAL_Chst9_Gaba	Male
chr2:116816440-116826226	1.2527	6.14742e-09	2.60389e-06	064_STR_PAL_Chst9_Gaba	Male
chr10:99080005-99086352	2.83294	6.27209e-09	2.63232e-06	064_STR_PAL_Chst9_Gaba	Male
chr5:121996734-122006031	1.88555	6.78883e-09	2.77287e-06	064_STR_PAL_Chst9_Gaba	Male
chr2:32163477-32189803	1.33347	9.08641e-09	3.55271e-06	064_STR_PAL_Chst9_Gaba	Male
chr10:14206823-14217719	1.84729	1.00953e-08	3.84848e-06	064_STR_PAL_Chst9_Gaba	Male
chr5:118112080-118119011	2.22722	1.05911e-08	3.9713e-06	064_STR_PAL_Chst9_Gaba	Male
chr5:88928144-88947757	1.21883	1.12178e-08	4.13845e-06	064_STR_PAL_Chst9_Gaba	Male
chr13:69734443-69741623	1.56064	1.34423e-08	4.91947e-06	064_STR_PAL_Chst9_Gaba	Male
chr8:12393464-12405458	1.25209	1.43905e-08	5.22468e-06	064_STR_PAL_Chst9_Gaba	Male
chr2:33785316-33798968	1.15168	1.49968e-08	5.36068e-06	064_STR_PAL_Chst9_Gaba	Male
chr11:51617325-51638747	1.4038	1.49995e-08	5.36068e-06	064_STR_PAL_Chst9_Gaba	Male
chr9:75309612-75340346	1.01958	1.66981e-08	5.92149e-06	064_STR_PAL_Chst9_Gaba	Male
chr11:58321971-58324393	3.13662	2.03084e-08	6.83107e-06	064_STR_PAL_Chst9_Gaba	Male
chr7:126270415-126298367	1.05528	2.04735e-08	6.83637e-06	064_STR_PAL_Chst9_Gaba	Male
chr4:6984734-6992265	1.40876	2.54085e-08	8.24353e-06	064_STR_PAL_Chst9_Gaba	Male
chr9:120956434-120967611	1.76197	2.59496e-08	8.35978e-06	064_STR_PAL_Chst9_Gaba	Male
chr2:156642394-156659688	1.2319	2.7043e-08	8.59105e-06	064_STR_PAL_Chst9_Gaba	Male
chr19:44291200-44308399	1.08581	2.70145e-08	8.59105e-06	064_STR_PAL_Chst9_Gaba	Male
chr1:165032148-165049440	1.18213	2.98064e-08	9.33922e-06	064_STR_PAL_Chst9_Gaba	Male
chr11:77478845-77510619	1.2823	3.31867e-08	1.0054e-05	064_STR_PAL_Chst9_Gaba	Male
chr4:99117761-99123359	1.26343	3.49421e-08	1.04475e-05	064_STR_PAL_Chst9_Gaba	Male
chr15:79384174-79404807	1.31356	3.56761e-08	1.05103e-05	064_STR_PAL_Chst9_Gaba	Male
chr6:145386019-145390737	2.15547	4.13181e-08	1.16675e-05	064_STR_PAL_Chst9_Gaba	Male
chr5:110543511-110549306	2.25209	4.64723e-08	1.29629e-05	064_STR_PAL_Chst9_Gaba	Male
chr4:108336734-108341448	2.64851	4.78706e-08	1.3272e-05	064_STR_PAL_Chst9_Gaba	Male
chr7:118100480-118105650	2.79394	5.13467e-08	1.39816e-05	064_STR_PAL_Chst9_Gaba	Male
chr6:128003158-128014569	1.03978	6.24736e-08	1.63309e-05	064_STR_PAL_Chst9_Gaba	Male
chr15:74552895-74569395	1.03618	6.47946e-08	1.67463e-05	064_STR_PAL_Chst9_Gaba	Male
chr17:32054854-32066618	1.24956	7.96737e-08	2.02486e-05	064_STR_PAL_Chst9_Gaba	Male
chr1:75544333-75563219	1.1625	8.15211e-08	2.06037e-05	064_STR_PAL_Chst9_Gaba	Male
chr1:64114345-64123436	1.14277	8.72508e-08	2.18108e-05	064_STR_PAL_Chst9_Gaba	Male
chr18:23864742-23883636	1.36662	9.15753e-08	2.27674e-05	064_STR_PAL_Chst9_Gaba	Male
chr5:148706117-148711402	1.61907	9.37787e-08	2.31276e-05	064_STR_PAL_Chst9_Gaba	Male
chr7:49244774-49269196	1.04198	1.02264e-07	2.4622e-05	064_STR_PAL_Chst9_Gaba	Male
chr2:158836614-158841546	1.99247	1.03511e-07	2.47917e-05	064_STR_PAL_Chst9_Gaba	Male
chr19:47275586-47285831	1.90956	1.30895e-07	3.00902e-05	064_STR_PAL_Chst9_Gaba	Male
chr3:116242560-116255804	1.1704	1.33142e-07	3.03736e-05	064_STR_PAL_Chst9_Gaba	Male
chr8:93829219-93858213	1.23684	1.33456e-07	3.03736e-05	064_STR_PAL_Chst9_Gaba	Male
chr9:123255620-123261511	1.88594	1.3993e-07	3.15333e-05	064_STR_PAL_Chst9_Gaba	Male
chr2:143543702-143550296	1.68478	1.87141e-07	4.07665e-05	064_STR_PAL_Chst9_Gaba	Male
chr2:78866421-78874568	2.00111	1.93706e-07	4.19965e-05	064_STR_PAL_Chst9_Gaba	Male
chr17:56383947-56404961	1.52893	2.02098e-07	4.34047e-05	064_STR_PAL_Chst9_Gaba	Male
chr2:179850884-179863961	1.23348	2.05825e-07	4.37939e-05	064_STR_PAL_Chst9_Gaba	Male
chr19:37171491-37179536	1.65599	2.10964e-07	4.44736e-05	064_STR_PAL_Chst9_Gaba	Male
chr7:99960694-99970068	1.69021	2.29094e-07	4.76371e-05	064_STR_PAL_Chst9_Gaba	Male
chr8:12982114-12990756	1.54304	2.51277e-07	5.15468e-05	064_STR_PAL_Chst9_Gaba	Male
chr17:80163947-80170140	1.5814	2.61329e-07	5.33694e-05	064_STR_PAL_Chst9_Gaba	Male
chr15:82923140-82931626	1.57345	2.70667e-07	5.50309e-05	064_STR_PAL_Chst9_Gaba	Male
chr2:93953075-93960728	1.73452	2.83046e-07	5.70406e-05	064_STR_PAL_Chst9_Gaba	Male
chr6:86025348-86034893	1.48031	2.91312e-07	5.8449e-05	064_STR_PAL_Chst9_Gaba	Male
chr8:45507251-45509469	4.68094	3.12174e-07	6.209e-05	064_STR_PAL_Chst9_Gaba	Male
chr3:137053391-137059905	1.4294	3.21292e-07	6.30807e-05	064_STR_PAL_Chst9_Gaba	Male
chr10:126923908-126939629	1.03313	3.27603e-07	6.4045e-05	064_STR_PAL_Chst9_Gaba	Male
chr16:45157563-45160270	3.18908	3.2968e-07	6.41769e-05	064_STR_PAL_Chst9_Gaba	Male
chr1:80602610-80604724	3.00671	3.3598e-07	6.51261e-05	064_STR_PAL_Chst9_Gaba	Male
chr7:49269318-49281379	1.7445	3.64629e-07	7.00854e-05	064_STR_PAL_Chst9_Gaba	Male
chr13:42677893-42685710	1.47448	3.74675e-07	7.17151e-05	064_STR_PAL_Chst9_Gaba	Male
chr7:78437335-78445905	2.4621	3.92473e-07	7.3988e-05	064_STR_PAL_Chst9_Gaba	Male
chr1:51331442-51335991	1.57155	4.0906e-07	7.57605e-05	064_STR_PAL_Chst9_Gaba	Male
chr11:82601585-82605106	1.84443	4.64563e-07	8.24792e-05	064_STR_PAL_Chst9_Gaba	Male
chr9:73267476-73276948	1.6272	4.69584e-07	8.29405e-05	064_STR_PAL_Chst9_Gaba	Male
chr9:28401179-28408178	1.91155	5.3326e-07	9.20548e-05	064_STR_PAL_Chst9_Gaba	Male
chr4:12086565-12089559	3.47448	5.57317e-07	9.5487e-05	064_STR_PAL_Chst9_Gaba	Male
chr1:16252124-16260441	1.6275	5.61761e-07	9.58892e-05	064_STR_PAL_Chst9_Gaba	Male
chr12:106181548-106199926	1.17458	5.78757e-07	9.76967e-05	064_STR_PAL_Chst9_Gaba	Male
chr9:58435388-58445337	1.22366	5.86759e-07	9.83218e-05	064_STR_PAL_Chst9_Gaba	Male
chr16:31894474-31900452	1.49331	6.16428e-07	0.000102916	064_STR_PAL_Chst9_Gaba	Male
chr7:79541664-79552057	1.60632	6.20544e-07	0.000103227	064_STR_PAL_Chst9_Gaba	Male
chr10:111416620-111423682	1.35901	6.36712e-07	0.000105152	064_STR_PAL_Chst9_Gaba	Male
chr4:46037611-46049225	1.37522	6.71758e-07	0.000108403	064_STR_PAL_Chst9_Gaba	Male
chr5:24099845-24102352	1.70004	6.72845e-07	0.000108403	064_STR_PAL_Chst9_Gaba	Male
chr6:126559081-126572559	1.13933	6.74882e-07	0.000108403	064_STR_PAL_Chst9_Gaba	Male
chr14:34543654-34550507	1.60862	6.75354e-07	0.000108403	064_STR_PAL_Chst9_Gaba	Male
chr17:29227870-29239546	1.13759	7.09177e-07	0.000112256	064_STR_PAL_Chst9_Gaba	Male
chr8:105603886-105619796	1.46883	7.19624e-07	0.000113517	064_STR_PAL_Chst9_Gaba	Male
chr12:44436268-44441507	1.51655	7.23533e-07	0.000113741	064_STR_PAL_Chst9_Gaba	Male
chr9:62136317-62137998	2.77405	7.33686e-07	0.000114161	064_STR_PAL_Chst9_Gaba	Male
chr15:81005254-81018731	1.32153	7.31719e-07	0.000114161	064_STR_PAL_Chst9_Gaba	Male
chr8:124312744-124324316	1.27207	7.43382e-07	0.000115277	064_STR_PAL_Chst9_Gaba	Male
chr5:24902183-24909786	1.56459	7.99033e-07	0.000123073	064_STR_PAL_Chst9_Gaba	Male
chr15:83427706-83437790	1.45396	8.17055e-07	0.000125007	064_STR_PAL_Chst9_Gaba	Male
chr12:8462063-8468765	1.09597	8.61428e-07	0.00013092	064_STR_PAL_Chst9_Gaba	Male
chr4:5640988-5648271	1.3273	8.84165e-07	0.000133049	064_STR_PAL_Chst9_Gaba	Male
chr13:20350949-20355969	1.69688	9.27047e-07	0.000136802	064_STR_PAL_Chst9_Gaba	Male
chr2:27161322-27169181	1.50136	9.69137e-07	0.000141192	064_STR_PAL_Chst9_Gaba	Male
chr15:71724025-71729435	1.94397	9.73586e-07	0.000141389	064_STR_PAL_Chst9_Gaba	Male
chr8:110626328-110632626	1.86151	1.02824e-06	0.000146993	064_STR_PAL_Chst9_Gaba	Male
chr1:182788557-182798545	1.69604	1.08243e-06	0.000154259	064_STR_PAL_Chst9_Gaba	Male
chr5:99239035-99255359	1.63203	1.10883e-06	0.000157041	064_STR_PAL_Chst9_Gaba	Male
chr16:34257902-34265187	1.22722	1.22169e-06	0.000169249	064_STR_PAL_Chst9_Gaba	Male
chr15:48784321-48794789	1.18344	1.25947e-06	0.00017302	064_STR_PAL_Chst9_Gaba	Male
chr3:85183416-85191951	1.77405	1.39567e-06	0.000187783	064_STR_PAL_Chst9_Gaba	Male
chr2:115961382-115966502	2.4621	1.44035e-06	0.000192161	064_STR_PAL_Chst9_Gaba	Male
chr6:93714827-93719764	1.64851	1.44965e-06	0.000192161	064_STR_PAL_Chst9_Gaba	Male
chr13:54745362-54768124	1.04044	1.45341e-06	0.000192161	064_STR_PAL_Chst9_Gaba	Male
chr15:27750564-27764226	1.00671	1.47013e-06	0.000193811	064_STR_PAL_Chst9_Gaba	Male
chr10:60036821-60048585	1.25737	1.51004e-06	0.0001985	064_STR_PAL_Chst9_Gaba	Male
chr3:121262087-121263744	1.73557	1.54379e-06	0.000201509	064_STR_PAL_Chst9_Gaba	Male
chr6:17748440-17753298	2.22471	1.57764e-06	0.00020445	064_STR_PAL_Chst9_Gaba	Male
chr2:127583589-127585286	4.1316	1.58326e-06	0.000204598	064_STR_PAL_Chst9_Gaba	Male
chr6:72436982-72442950	2.2659	1.60799e-06	0.000207209	064_STR_PAL_Chst9_Gaba	Male
chr10:78348125-78355574	2.28501	1.68202e-06	0.000214932	064_STR_PAL_Chst9_Gaba	Male
chr5:32738321-32749692	1.08171	1.73582e-06	0.000220575	064_STR_PAL_Chst9_Gaba	Male
chr1:155414514-155418431	1.65857	1.77514e-06	0.000224325	064_STR_PAL_Chst9_Gaba	Male
chr12:37772814-37775799	1.53077	1.79768e-06	0.000226548	064_STR_PAL_Chst9_Gaba	Male
chr10:80753881-80767213	1.26198	1.81278e-06	0.000227822	064_STR_PAL_Chst9_Gaba	Male
chr10:121308196-121316720	1.38285	1.83643e-06	0.000230163	064_STR_PAL_Chst9_Gaba	Male
chr3:135918106-135920239	2.91155	1.90841e-06	0.000235524	064_STR_PAL_Chst9_Gaba	Male
chr7:44889772-44911432	1.16918	1.91418e-06	0.000235524	064_STR_PAL_Chst9_Gaba	Male
chr9:21163128-21170328	1.06551	1.89636e-06	0.000235524	064_STR_PAL_Chst9_Gaba	Male
chr12:98993911-99000061	1.90116	1.91525e-06	0.000235524	064_STR_PAL_Chst9_Gaba	Male
chr18:65036381-65046396	1.40928	1.96424e-06	0.000240901	064_STR_PAL_Chst9_Gaba	Male
chr3:88949453-88951995	3.05415	1.99139e-06	0.000243578	064_STR_PAL_Chst9_Gaba	Male
chr5:35276994-35288631	1.22471	2.1479e-06	0.000260631	064_STR_PAL_Chst9_Gaba	Male
chr13:51615195-51619358	2.23348	2.21067e-06	0.000264045	064_STR_PAL_Chst9_Gaba	Male
chr5:35211183-35217485	1.60923	2.27276e-06	0.000269746	064_STR_PAL_Chst9_Gaba	Male
chr11:6013236-6039754	1.05415	2.32589e-06	0.000272124	064_STR_PAL_Chst9_Gaba	Male
chr18:84048101-84054301	1.27494	2.39743e-06	0.000276394	064_STR_PAL_Chst9_Gaba	Male
chr15:86834370-86838473	1.49025	2.47842e-06	0.000281335	064_STR_PAL_Chst9_Gaba	Male
chr4:45761604-45764755	2.21145	2.53523e-06	0.000283381	064_STR_PAL_Chst9_Gaba	Male
chr5:74187537-74197155	1.43254	2.52591e-06	0.000283381	064_STR_PAL_Chst9_Gaba	Male
chr11:77852979-77863747	1.27072	2.53981e-06	0.000283381	064_STR_PAL_Chst9_Gaba	Male
chr8:60643275-60652226	2.00671	2.57934e-06	0.000286395	064_STR_PAL_Chst9_Gaba	Male
chr18:86388277-86398089	1.02836	2.60076e-06	0.000288074	064_STR_PAL_Chst9_Gaba	Male
chr14:111674186-111682763	1.30041	2.60828e-06	0.000288209	064_STR_PAL_Chst9_Gaba	Male
chr13:96420820-96428359	1.65753	2.68748e-06	0.000296245	064_STR_PAL_Chst9_Gaba	Male
chr7:56288932-56292546	1.78687	2.73195e-06	0.000299702	064_STR_PAL_Chst9_Gaba	Male
chr6:54427943-54439453	1.27957	2.77117e-06	0.000302952	064_STR_PAL_Chst9_Gaba	Male
chr9:119030569-119039114	1.0278	2.77482e-06	0.000302952	064_STR_PAL_Chst9_Gaba	Male
chr8:123724386-123736177	1.84116	2.81244e-06	0.000306329	064_STR_PAL_Chst9_Gaba	Male
chr6:90690984-90732647	1.02197	2.82575e-06	0.000307047	064_STR_PAL_Chst9_Gaba	Male
chr3:157188060-157193970	1.67675	2.84659e-06	0.000308578	064_STR_PAL_Chst9_Gaba	Male
chr13:43227995-43238150	1.33647	3.12861e-06	0.000335966	064_STR_PAL_Chst9_Gaba	Male
chr14:93880539-93892102	1.20289	3.20518e-06	0.000343382	064_STR_PAL_Chst9_Gaba	Male
chr11:31813771-31819332	2.00185	3.30005e-06	0.000349454	064_STR_PAL_Chst9_Gaba	Male
chr11:121376424-121382323	2.5554	3.2974e-06	0.000349454	064_STR_PAL_Chst9_Gaba	Male
chr12:117209601-117217511	1.85377	3.2959e-06	0.000349454	064_STR_PAL_Chst9_Gaba	Male
chr15:27853257-27864482	1.12603	3.38419e-06	0.000357536	064_STR_PAL_Chst9_Gaba	Male
chr11:30469342-30473757	1.47859	3.39487e-06	0.000357839	064_STR_PAL_Chst9_Gaba	Male
chr9:96826972-96840910	1.26308	3.43369e-06	0.000361098	064_STR_PAL_Chst9_Gaba	Male
chr1:168388963-168396335	1.39553	3.5595e-06	0.000367569	064_STR_PAL_Chst9_Gaba	Male
chr10:109007369-109012417	1.20031	3.60469e-06	0.000371396	064_STR_PAL_Chst9_Gaba	Male
chr8:84065366-84080388	1.09597	3.72508e-06	0.000380374	064_STR_PAL_Chst9_Gaba	Male
chr5:15932830-15937072	1.70366	3.85574e-06	0.00038937	064_STR_PAL_Chst9_Gaba	Male
chr4:116073723-116078980	1.53701	3.98571e-06	0.00039637	064_STR_PAL_Chst9_Gaba	Male
[truncated: 1,004 more rows]

## Sheet: H3K27me3_sex_biased_regions
Region	Log2_Fold_Change	Pval	Adjusted_Pval	Cell_Group	Sex-enrichment
chr14:62081642-62099597	1.29428	1.19814e-07	6.55781e-05	003_L5_6_IT_TPE_ENT_Glut	Male
chr17:85912422-85942068	1.08522	2.76116e-06	0.00082472	003_L5_6_IT_TPE_ENT_Glut	Male
chr18:63847259-63849545	-2.7691	1.11519e-08	9.7106e-06	003_L5_6_IT_TPE_ENT_Glut	Female
chr6:80221570-80223992	-1.95196	2.18363e-08	1.65996e-05	003_L5_6_IT_TPE_ENT_Glut	Female
chr5:4070296-4073677	-1.1068	9.27884e-08	5.29021e-05	003_L5_6_IT_TPE_ENT_Glut	Female
chr5:150755289-150757302	-2.31453	6.06789e-07	0.00023626	003_L5_6_IT_TPE_ENT_Glut	Female
chr14:64819744-64820537	-4.189	1.06773e-06	0.000388861	003_L5_6_IT_TPE_ENT_Glut	Female
chr2:109244996-109247705	-1.6771	1.41596e-06	0.00048611	003_L5_6_IT_TPE_ENT_Glut	Female
chr1:164922573-164925352	-1.80757	2.00936e-06	0.000654636	003_L5_6_IT_TPE_ENT_Glut	Female
chr2:151728942-151730667	-2.367	2.55463e-06	0.000786786	003_L5_6_IT_TPE_ENT_Glut	Female
chr2:98066537-98068152	-3.1446	2.61109e-06	0.000797534	003_L5_6_IT_TPE_ENT_Glut	Female
chr11:39733150-39735801	3.19932	5.77827e-11	2.7729e-08	004_L6_IT_CTX_Glut	Male
chr11:16605521-16621523	1.05342	4.2463e-10	1.53724e-07	004_L6_IT_CTX_Glut	Male
chr11:7422621-7429829	1.75015	2.4958e-08	4.96793e-06	004_L6_IT_CTX_Glut	Male
chr17:48162023-48167485	3.42881	3.22579e-08	6.05129e-06	004_L6_IT_CTX_Glut	Male
chr10:37074198-37091013	1.06237	1.51631e-07	2.21385e-05	004_L6_IT_CTX_Glut	Male
chr1:128235138-128237782	1.18934	1.8665e-07	2.63802e-05	004_L6_IT_CTX_Glut	Male
chr19:24230808-24234498	2.17142	1.90249e-07	2.68277e-05	004_L6_IT_CTX_Glut	Male
chr7:51739994-51743009	1.25388	4.03357e-07	4.98399e-05	004_L6_IT_CTX_Glut	Male
chr17:49629958-49644523	1.12984	6.82882e-07	7.57595e-05	004_L6_IT_CTX_Glut	Male
chr18:15756235-15764017	1.40846	8.43599e-07	9.03512e-05	004_L6_IT_CTX_Glut	Male
chr4:31723197-31730277	1.34134	1.11572e-06	0.000114858	004_L6_IT_CTX_Glut	Male
chr3:69202922-69212902	1.08916	1.19821e-06	0.000120415	004_L6_IT_CTX_Glut	Male
chr15:8073016-8073434	3.34134	1.20678e-06	0.000121079	004_L6_IT_CTX_Glut	Male
chr8:45068627-45074188	1.22587	1.34686e-06	0.000132345	004_L6_IT_CTX_Glut	Male
chr4:36824546-36826911	3.34134	1.49257e-06	0.000143475	004_L6_IT_CTX_Glut	Male
chr8:21903067-21909411	1.86859	1.49984e-06	0.000143886	004_L6_IT_CTX_Glut	Male
chr14:50431826-50437810	1.68015	1.58019e-06	0.000149574	004_L6_IT_CTX_Glut	Male
chr17:58536415-58538135	3.19932	1.69e-06	0.000157879	004_L6_IT_CTX_Glut	Male
chr2:133505588-133515640	1.24181	1.70521e-06	0.000158738	004_L6_IT_CTX_Glut	Male
chr18:58011729-58016710	2.71986	1.89732e-06	0.000173748	004_L6_IT_CTX_Glut	Male
chr10:101733519-101735101	2.34134	1.90538e-06	0.000173971	004_L6_IT_CTX_Glut	Male
chr16:48571779-48579867	1.12861	1.94574e-06	0.000176874	004_L6_IT_CTX_Glut	Male
chr12:75338705-75342962	1.34134	2.17841e-06	0.000193705	004_L6_IT_CTX_Glut	Male
chr13:37596544-37603123	1.30387	2.18096e-06	0.000193705	004_L6_IT_CTX_Glut	Male
chr7:123956908-123966265	1.14579	2.73987e-06	0.00023171	004_L6_IT_CTX_Glut	Male
chr15:10544520-10550763	1.38441	2.92713e-06	0.00024421	004_L6_IT_CTX_Glut	Male
chr2:104103368-104107027	2.05184	3.02165e-06	0.000249407	004_L6_IT_CTX_Glut	Male
chr16:56570375-56578776	1.01942	3.59812e-06	0.0002863	004_L6_IT_CTX_Glut	Male
chr2:7349222-7352957	1.4141	4.03905e-06	0.000313028	004_L6_IT_CTX_Glut	Male
chr4:98489285-98491039	3.00431	4.13911e-06	0.000317118	004_L6_IT_CTX_Glut	Male
chr3:32772834-32776303	2.78192	4.15464e-06	0.000317861	004_L6_IT_CTX_Glut	Male
chr15:52358947-52364746	1.65067	4.54703e-06	0.000339137	004_L6_IT_CTX_Glut	Male
chr3:114247997-114250789	1.97361	4.66353e-06	0.00034533	004_L6_IT_CTX_Glut	Male
chr17:67281295-67286309	1.50362	5.58334e-06	0.000398199	004_L6_IT_CTX_Glut	Male
chr5:106232222-106234107	3.06381	5.63787e-06	0.000400703	004_L6_IT_CTX_Glut	Male
chr8:104698367-104710805	1.05377	5.67862e-06	0.000402945	004_L6_IT_CTX_Glut	Male
chr11:29672944-29675289	1.70813	6.12677e-06	0.000426253	004_L6_IT_CTX_Glut	Male
chr11:54181556-54186785	1.1434	6.43485e-06	0.000441842	004_L6_IT_CTX_Glut	Male
chr18:80172556-80179040	1.80847	6.44072e-06	0.000441842	004_L6_IT_CTX_Glut	Male
chr8:62282969-62287350	1.44088	6.55001e-06	0.000446562	004_L6_IT_CTX_Glut	Male
chr4:91407581-91411686	1.84384	7.91368e-06	0.000517459	004_L6_IT_CTX_Glut	Male
chr16:52587951-52588816	3.51127	7.91589e-06	0.000517459	004_L6_IT_CTX_Glut	Male
chr1:4402346-4407593	1.31862	9.15359e-06	0.000577628	004_L6_IT_CTX_Glut	Male
chr9:49239359-49245123	1.10868	1.00125e-05	0.000616102	004_L6_IT_CTX_Glut	Male
chr14:22783542-22787968	1.96937	1.11554e-05	0.000665293	004_L6_IT_CTX_Glut	Male
chr6:7601424-7611630	1.00877	1.16502e-05	0.000689491	004_L6_IT_CTX_Glut	Male
chr16:24701857-24706571	1.30658	1.24526e-05	0.000727158	004_L6_IT_CTX_Glut	Male
chr7:77836961-77838698	3.07831	1.24916e-05	0.000727461	004_L6_IT_CTX_Glut	Male
chr5:111222730-111233839	1.31438	1.31737e-05	0.000750939	004_L6_IT_CTX_Glut	Male
chr13:4205383-4208805	1.47885	1.36029e-05	0.000771851	004_L6_IT_CTX_Glut	Male
chr12:44180271-44182456	2.41173	1.36337e-05	0.000772887	004_L6_IT_CTX_Glut	Male
chr10:87379607-87382668	1.96025	1.37327e-05	0.000775659	004_L6_IT_CTX_Glut	Male
chr2:95849426-95853621	1.21581	1.38223e-05	0.000779297	004_L6_IT_CTX_Glut	Male
chr15:64695417-64714320	1.17784	1.49321e-05	0.000826807	004_L6_IT_CTX_Glut	Male
chr9:7457407-7460516	2.47885	1.66526e-05	0.000897775	004_L6_IT_CTX_Glut	Male
chr11:18314435-18328695	1.02207	1.67068e-05	0.000897775	004_L6_IT_CTX_Glut	Male
chr15:65581028-65583971	1.72837	1.6866e-05	0.000901537	004_L6_IT_CTX_Glut	Male
chr12:64835031-64844092	1.45682	1.8218e-05	0.000954132	004_L6_IT_CTX_Glut	Male
chr15:36561321-36567404	1.19379	1.86631e-05	0.000970875	004_L6_IT_CTX_Glut	Male
chr5:4070296-4073677	-1.63064	2.21959e-11	1.17439e-08	004_L6_IT_CTX_Glut	Female
chr7:68233571-68236170	-3.09606	1.15276e-09	3.67843e-07	004_L6_IT_CTX_Glut	Female
chr7:104427641-104431784	-1.65866	4.04449e-09	1.11277e-06	004_L6_IT_CTX_Glut	Female
chr6:80221570-80223992	-1.5378	6.27656e-09	1.59242e-06	004_L6_IT_CTX_Glut	Female
chr2:109244996-109247705	-2.25956	1.01156e-08	2.30445e-06	004_L6_IT_CTX_Glut	Female
chr10:112307201-112314566	-1.32162	4.41066e-08	8.00709e-06	004_L6_IT_CTX_Glut	Female
chr14:49314818-49319085	-1.67301	1.02742e-07	1.59006e-05	004_L6_IT_CTX_Glut	Female
chr13:58049604-58054075	-1.90151	1.66384e-07	2.40094e-05	004_L6_IT_CTX_Glut	Female
chr14:66298940-66303170	-1.18438	1.82551e-07	2.586e-05	004_L6_IT_CTX_Glut	Female
chr3:97293971-97296831	-1.41354	1.95189e-07	2.72758e-05	004_L6_IT_CTX_Glut	Female
chr8:64209852-64219235	-1.11017	3.08216e-07	3.99165e-05	004_L6_IT_CTX_Glut	Female
chr8:88091028-88094367	-2.18917	3.40519e-07	4.33741e-05	004_L6_IT_CTX_Glut	Female
chr13:20405335-20407164	-2.56555	5.65691e-07	6.44919e-05	004_L6_IT_CTX_Glut	Female
chr17:44908064-44909533	-2.27337	6.06155e-07	6.82254e-05	004_L6_IT_CTX_Glut	Female
chr10:28545847-28547895	-2.20885	6.6121e-07	7.38848e-05	004_L6_IT_CTX_Glut	Female
chr2:52815550-52818809	-1.76102	7.37893e-07	8.04212e-05	004_L6_IT_CTX_Glut	Female
chr19:16178443-16181396	-2.09606	8.61141e-07	9.15961e-05	004_L6_IT_CTX_Glut	Female
chr6:24925086-24927414	-1.50876	1.14343e-06	0.000116805	004_L6_IT_CTX_Glut	Female
chr3:56150710-56153227	-1.38984	1.18751e-06	0.000119533	004_L6_IT_CTX_Glut	Female
chr2:59197314-59199651	-1.31858	1.47597e-06	0.000142543	004_L6_IT_CTX_Glut	Female
chr4:123588931-123592517	-2.72905	3.10118e-06	0.000254292	004_L6_IT_CTX_Glut	Female
chr3:60794849-60803416	-1.03467	3.21262e-06	0.000261681	004_L6_IT_CTX_Glut	Female
chr10:89633859-89635877	-1.73958	4.19902e-06	0.000320123	004_L6_IT_CTX_Glut	Female
chr12:53064059-53067247	-2.01621	4.29206e-06	0.000324024	004_L6_IT_CTX_Glut	Female
chr4:69183687-69187330	-1.01013	4.30121e-06	0.00032432	004_L6_IT_CTX_Glut	Female
chr2:82067666-82071491	-2.29609	4.4667e-06	0.000334354	004_L6_IT_CTX_Glut	Female
chr2:79314709-79317074	-1.58466	4.70408e-06	0.000346674	004_L6_IT_CTX_Glut	Female
chr3:134362308-134363720	-4.11809	4.99803e-06	0.000364004	004_L6_IT_CTX_Glut	Female
chr5:71161743-71162989	-2.30251	5.05458e-06	0.000366398	004_L6_IT_CTX_Glut	Female
chr1:167548173-167552361	-1.62951	5.63198e-06	0.000400703	004_L6_IT_CTX_Glut	Female
chr14:27739957-27744587	-2.11809	5.68244e-06	0.000402945	004_L6_IT_CTX_Glut	Female
chr12:75718739-75720564	-3.02789	5.94663e-06	0.000416433	004_L6_IT_CTX_Glut	Female
chr7:92024947-92026652	-1.8566	6.42429e-06	0.000441842	004_L6_IT_CTX_Glut	Female
chr3:125487823-125490752	-1.95634	7.45586e-06	0.000494612	004_L6_IT_CTX_Glut	Female
chr18:63847259-63849545	-1.62828	7.66261e-06	0.0005054	004_L6_IT_CTX_Glut	Female
chr6:119136320-119141328	-1.70305	8.07671e-06	0.000525792	004_L6_IT_CTX_Glut	Female
chr5:150755289-150757302	-2.54618	8.61999e-06	0.000552402	004_L6_IT_CTX_Glut	Female
chr10:105106063-105107672	-3.30251	1.00308e-05	0.000616102	004_L6_IT_CTX_Glut	Female
chr1:164922573-164925352	-1.8055	1.1017e-05	0.00065831	004_L6_IT_CTX_Glut	Female
chr10:61859506-61862701	-2.86811	1.17022e-05	0.000691908	004_L6_IT_CTX_Glut	Female
chr9:110809635-110811098	-3.90658	1.27058e-05	0.000735785	004_L6_IT_CTX_Glut	Female
chr6:88044286-88046047	-2.18222	1.33599e-05	0.000759452	004_L6_IT_CTX_Glut	Female
chr19:11526678-11529277	-2.89132	1.35844e-05	0.000771505	004_L6_IT_CTX_Glut	Female
chr3:30583884-30588908	-1.57119	1.53304e-05	0.000842833	004_L6_IT_CTX_Glut	Female
chr2:18370545-18373619	-1.74612	1.62452e-05	0.000882159	004_L6_IT_CTX_Glut	Female
chr2:121328671-121331207	-3.98058	1.64532e-05	0.000889552	004_L6_IT_CTX_Glut	Female
chr13:4580386-4582743	-1.49516	1.69526e-05	0.000903918	004_L6_IT_CTX_Glut	Female
chr2:62679666-62682850	-1.45512	1.70513e-05	0.000906061	004_L6_IT_CTX_Glut	Female
chr4:36290664-36304205	-1.59726	1.72526e-05	0.000914404	004_L6_IT_CTX_Glut	Female
chr1:175165936-175167185	-2.24362	1.77488e-05	0.000935096	004_L6_IT_CTX_Glut	Female
chr3:88541802-88542678	-1.62213	1.80923e-05	0.000949959	004_L6_IT_CTX_Glut	Female
chr18:8149009-8154577	-1.09275	1.81851e-05	0.000953218	004_L6_IT_CTX_Glut	Female
chr5:86881515-86885913	-2.72905	1.92879e-05	0.000996674	004_L6_IT_CTX_Glut	Female
chr5:50447410-50473322	1.0179	1.25076e-08	9.00164e-06	005_L5_IT_CTX_Glut	Male
chr8:89318863-89332275	1.22754	5.93907e-08	3.33154e-05	005_L5_IT_CTX_Glut	Male
chr14:33050713-33074683	1.01412	1.69262e-07	7.24098e-05	005_L5_IT_CTX_Glut	Male
chr2:25791702-25793751	4.2456	3.51733e-07	0.000130672	005_L5_IT_CTX_Glut	Male
chr6:140894997-140903280	1.1355	5.22926e-07	0.00018228	005_L5_IT_CTX_Glut	Male
chr5:88394926-88399394	1.67925	8.98421e-07	0.00028093	005_L5_IT_CTX_Glut	Male
chr16:13727381-13734911	1.00643	1.17497e-06	0.00033988	005_L5_IT_CTX_Glut	Male
chr1:40170395-40176699	1.24914	1.24376e-06	0.00035166	005_L5_IT_CTX_Glut	Male
chr8:76344657-76345620	4.2456	1.27517e-06	0.000355399	005_L5_IT_CTX_Glut	Male
chr1:72405412-72408192	2.02321	1.42847e-06	0.00038534	005_L5_IT_CTX_Glut	Male
chr1:89433992-89442396	1.01617	1.89585e-06	0.000483693	005_L5_IT_CTX_Glut	Male
chr10:87137568-87139821	2.69306	2.89112e-06	0.00066008	005_L5_IT_CTX_Glut	Male
chr1:106839363-106845566	1.2012	3.07409e-06	0.000687038	005_L5_IT_CTX_Glut	Male
chr4:77824711-77829663	1.0618	3.22828e-06	0.000704763	005_L5_IT_CTX_Glut	Male
chr12:48439214-48452506	1.03823	4.29072e-06	0.000873656	005_L5_IT_CTX_Glut	Male
chr2:116448046-116449831	4.2456	4.99435e-06	0.000963647	005_L5_IT_CTX_Glut	Male
chr14:49314818-49319085	-3.68957	9.25244e-13	3.0346e-09	005_L5_IT_CTX_Glut	Female
chr17:77821672-77825520	-2.18346	9.80958e-09	7.62303e-06	005_L5_IT_CTX_Glut	Female
chr5:4070296-4073677	-2.0883	3.40637e-08	2.13728e-05	005_L5_IT_CTX_Glut	Female
chr6:24925086-24927414	-2.7988	5.67806e-08	3.20636e-05	005_L5_IT_CTX_Glut	Female
chr18:8149009-8154577	-1.84062	3.18603e-07	0.000121018	005_L5_IT_CTX_Glut	Female
chr6:80221570-80223992	-2.05818	5.8647e-07	0.000199504	005_L5_IT_CTX_Glut	Female
chr1:143588620-143591386	-3.15243	7.78258e-07	0.000250652	005_L5_IT_CTX_Glut	Female
chr1:22880713-22887217	-1.74435	8.34493e-07	0.000265733	005_L5_IT_CTX_Glut	Female
chr2:82067666-82071491	-2.7374	9.69097e-07	0.000299585	005_L5_IT_CTX_Glut	Female
chr10:31357080-31359041	-4.16803	1.01113e-06	0.00030618	005_L5_IT_CTX_Glut	Female
chr3:18396819-18398515	-2.60615	1.08085e-06	0.000317889	005_L5_IT_CTX_Glut	Female
chr8:4563699-4568102	-1.98642	1.29709e-06	0.000359049	005_L5_IT_CTX_Glut	Female
chr17:44908064-44909533	-3.42329	2.03062e-06	0.000506818	005_L5_IT_CTX_Glut	Female
chr12:58201405-58207669	-1.42534	3.20909e-06	0.000704203	005_L5_IT_CTX_Glut	Female
chr6:65524117-65527957	-1.74989	4.02598e-06	0.000831747	005_L5_IT_CTX_Glut	Female
chr17:63870241-63872392	-2.14457	4.38914e-06	0.000885185	005_L5_IT_CTX_Glut	Female
chr7:137731580-137742178	1.10269	4.0438e-16	1.07432e-13	006_L4_5_IT_CTX_Glut	Male
chr18:57139453-57156205	1.02544	3.54841e-14	6.51078e-12	006_L4_5_IT_CTX_Glut	Male
chr2:135853765-135859688	1.62455	1.51494e-11	1.60543e-09	006_L4_5_IT_CTX_Glut	Male
chr11:119999959-120002606	1.25432	4.59668e-11	4.40734e-09	006_L4_5_IT_CTX_Glut	Male
chr15:57659480-57665020	1.08614	2.15585e-10	1.71645e-08	006_L4_5_IT_CTX_Glut	Male
chr12:118572073-118582658	1.01003	2.36984e-10	1.86355e-08	006_L4_5_IT_CTX_Glut	Male
chr2:173766068-173769612	1.3074	4.42694e-10	3.23421e-08	006_L4_5_IT_CTX_Glut	Male
chr1:16176322-16185294	1.01419	5.84924e-10	4.13244e-08	006_L4_5_IT_CTX_Glut	Male
chr15:8073016-8073434	3.87594	1.9062e-09	1.17526e-07	006_L4_5_IT_CTX_Glut	Male
chr9:117036704-117039276	1.95032	2.3027e-09	1.39071e-07	006_L4_5_IT_CTX_Glut	Male
chr15:35449038-35449772	2.86035	3.40902e-09	1.97902e-07	006_L4_5_IT_CTX_Glut	Male
chr10:101733519-101735101	1.91389	4.60762e-09	2.58273e-07	006_L4_5_IT_CTX_Glut	Male
chr6:6821623-6828847	1.00474	4.91857e-09	2.74097e-07	006_L4_5_IT_CTX_Glut	Male
chr6:16700519-16705390	1.04276	5.65633e-09	3.09131e-07	006_L4_5_IT_CTX_Glut	Male
chr13:67571750-67574155	2.44531	6.18305e-09	3.32923e-07	006_L4_5_IT_CTX_Glut	Male
chr12:101751790-101756277	1.37613	1.39366e-08	6.75746e-07	006_L4_5_IT_CTX_Glut	Male
chr11:100007310-100011061	1.73553	1.40407e-08	6.80159e-07	006_L4_5_IT_CTX_Glut	Male
chr6:126287149-126293706	1.05335	1.90747e-08	8.95925e-07	006_L4_5_IT_CTX_Glut	Male
chr18:3487832-3494668	1.0644	2.33139e-08	1.06624e-06	006_L4_5_IT_CTX_Glut	Male
chr11:71474928-71481051	1.10678	2.36449e-08	1.07973e-06	006_L4_5_IT_CTX_Glut	Male
chr5:95833159-95842165	1.02841	2.60927e-08	1.17853e-06	006_L4_5_IT_CTX_Glut	Male
chr12:56379859-56385690	1.13325	3.1683e-08	1.3956e-06	006_L4_5_IT_CTX_Glut	Male
chr5:116686334-116687809	4.2616	3.64983e-08	1.57595e-06	006_L4_5_IT_CTX_Glut	Male
chr6:96391126-96401129	1.07499	3.66437e-08	1.58134e-06	006_L4_5_IT_CTX_Glut	Male
chr11:21247074-21248622	2.15057	3.74877e-08	1.61321e-06	006_L4_5_IT_CTX_Glut	Male
chr14:16586440-16595251	1.03832	3.82578e-08	1.6399e-06	006_L4_5_IT_CTX_Glut	Male
chr8:60829859-60834701	1.22841	4.07727e-08	1.73506e-06	006_L4_5_IT_CTX_Glut	Male
chr16:21727735-21733767	1.14255	6.16005e-08	2.47544e-06	006_L4_5_IT_CTX_Glut	Male
chr5:26220227-26228949	1.04623	6.87268e-08	2.73169e-06	006_L4_5_IT_CTX_Glut	Male
chr7:109003630-109015045	1.26704	6.94296e-08	2.75818e-06	006_L4_5_IT_CTX_Glut	Male
chr12:48130788-48139417	1.17271	7.00628e-08	2.77901e-06	006_L4_5_IT_CTX_Glut	Male
chr18:60351070-60356476	1.48901	7.11149e-08	2.81491e-06	006_L4_5_IT_CTX_Glut	Male
chr5:104941578-104944631	2.57084	7.49147e-08	2.94702e-06	006_L4_5_IT_CTX_Glut	Male
chr4:128564726-128567565	1.36151	8.42075e-08	3.25402e-06	006_L4_5_IT_CTX_Glut	Male
chr10:5590623-5598774	1.0542	9.20918e-08	3.52487e-06	006_L4_5_IT_CTX_Glut	Male
chr7:123213224-123215976	1.17184	9.92472e-08	3.75554e-06	006_L4_5_IT_CTX_Glut	Male
chr4:73005374-73009794	1.39123	1.03207e-07	3.88613e-06	006_L4_5_IT_CTX_Glut	Male
chr14:108875648-108877691	1.70465	1.06516e-07	3.99698e-06	006_L4_5_IT_CTX_Glut	Male
chr3:60925928-60930130	1.19184	1.09452e-07	4.09111e-06	006_L4_5_IT_CTX_Glut	Male
chr17:32584847-32591222	1.24368	1.13027e-07	4.20247e-06	006_L4_5_IT_CTX_Glut	Male
chr2:119541221-119542002	2.60625	1.16294e-07	4.31312e-06	006_L4_5_IT_CTX_Glut	Male
chr6:18424469-18426629	1.44659	1.16372e-07	4.31394e-06	006_L4_5_IT_CTX_Glut	Male
chr6:6243495-6247013	1.15652	1.17849e-07	4.36234e-06	006_L4_5_IT_CTX_Glut	Male
chr2:116729793-116732598	1.67664	1.27091e-07	4.65045e-06	006_L4_5_IT_CTX_Glut	Male
chr2:159091711-159097950	1.19973	1.34503e-07	4.88199e-06	006_L4_5_IT_CTX_Glut	Male
chr1:120918708-120923534	1.1799	1.39468e-07	5.04067e-06	006_L4_5_IT_CTX_Glut	Male
chr1:80727136-80732009	1.29331	1.6925e-07	5.97594e-06	006_L4_5_IT_CTX_Glut	Male
chr17:20921501-20928007	1.10617	1.74673e-07	6.12501e-06	006_L4_5_IT_CTX_Glut	Male
chr8:76351516-76354420	1.31407	1.87086e-07	6.5007e-06	006_L4_5_IT_CTX_Glut	Male
chr2:158986766-158990137	1.50671	2.20609e-07	7.43589e-06	006_L4_5_IT_CTX_Glut	Male
chr2:6863493-6865963	1.92175	2.36441e-07	7.89647e-06	006_L4_5_IT_CTX_Glut	Male
chr3:64877904-64882889	1.18478	2.36872e-07	7.90396e-06	006_L4_5_IT_CTX_Glut	Male
chr1:6789140-6795943	1.07825	2.41876e-07	8.05337e-06	006_L4_5_IT_CTX_Glut	Male
chr17:53943763-53951251	1.0074	2.47002e-07	8.19908e-06	006_L4_5_IT_CTX_Glut	Male
chr3:86256168-86256462	2.65355	2.50485e-07	8.30387e-06	006_L4_5_IT_CTX_Glut	Male
chr18:55450035-55451364	2.59417	2.58016e-07	8.52398e-06	006_L4_5_IT_CTX_Glut	Male
chr9:102442054-102443351	2.36086	2.59382e-07	8.56174e-06	006_L4_5_IT_CTX_Glut	Male
chr13:38437081-38441328	1.01861	2.97137e-07	9.62119e-06	006_L4_5_IT_CTX_Glut	Male
chr19:24972494-24974538	1.80627	3.09825e-07	9.98974e-06	006_L4_5_IT_CTX_Glut	Male
chr12:81032472-81036340	1.09167	3.35917e-07	1.07405e-05	006_L4_5_IT_CTX_Glut	Male
chr4:40620179-40626412	1.07177	3.63886e-07	1.15623e-05	006_L4_5_IT_CTX_Glut	Male
chr1:6496698-6500011	1.19859	3.66261e-07	1.16281e-05	006_L4_5_IT_CTX_Glut	Male
chr1:71781680-71785844	1.45157	3.73712e-07	1.18401e-05	006_L4_5_IT_CTX_Glut	Male
chr12:81206135-81209230	2.42098	3.97163e-07	1.24644e-05	006_L4_5_IT_CTX_Glut	Male
chr9:74307201-74311170	1.84375	4.15133e-07	1.29118e-05	006_L4_5_IT_CTX_Glut	Male
chr15:87043509-87048719	1.15487	4.53342e-07	1.39136e-05	006_L4_5_IT_CTX_Glut	Male
chr16:20331199-20332858	1.09167	4.54721e-07	1.39335e-05	006_L4_5_IT_CTX_Glut	Male
chr16:21974084-21981888	1.02128	4.61926e-07	1.41148e-05	006_L4_5_IT_CTX_Glut	Male
chr8:75631143-75633236	1.61634	4.6469e-07	1.41822e-05	006_L4_5_IT_CTX_Glut	Male
chr11:61518558-61519980	1.55562	5.3755e-07	1.60914e-05	006_L4_5_IT_CTX_Glut	Male
chr5:54388998-54393203	1.28693	5.41342e-07	1.61816e-05	006_L4_5_IT_CTX_Glut	Male
chr10:51777935-51783933	1.01767	5.4377e-07	1.62395e-05	006_L4_5_IT_CTX_Glut	Male
chr9:121733663-121735731	1.31407	5.48559e-07	1.63378e-05	006_L4_5_IT_CTX_Glut	Male
chr5:50736132-50740311	1.55918	5.81224e-07	1.71373e-05	006_L4_5_IT_CTX_Glut	Male
chr15:41588525-41592908	1.2484	5.88109e-07	1.73203e-05	006_L4_5_IT_CTX_Glut	Male
chr4:100975382-100976207	2.09167	6.04198e-07	1.77191e-05	006_L4_5_IT_CTX_Glut	Male
chr16:25014378-25021071	1.12484	6.23254e-07	1.8222e-05	006_L4_5_IT_CTX_Glut	Male
chr12:24455219-24461213	1.06931	6.38405e-07	1.85913e-05	006_L4_5_IT_CTX_Glut	Male
chr14:94929628-94932592	1.48653	6.405e-07	1.86408e-05	006_L4_5_IT_CTX_Glut	Male
chr19:48006653-48011354	1.05691	6.44108e-07	1.87244e-05	006_L4_5_IT_CTX_Glut	Male
chr11:39733150-39735801	1.17809	6.91577e-07	1.99077e-05	006_L4_5_IT_CTX_Glut	Male
chr3:90901036-90904819	1.0652	7.11478e-07	2.04421e-05	006_L4_5_IT_CTX_Glut	Male
chr4:25698905-25701480	1.70226	7.269e-07	2.08305e-05	006_L4_5_IT_CTX_Glut	Male
chr5:50507436-50511320	1.44531	7.65237e-07	2.17015e-05	006_L4_5_IT_CTX_Glut	Male
chr3:51282052-51282254	2.59417	7.67248e-07	2.17504e-05	006_L4_5_IT_CTX_Glut	Male
chr4:73177395-73181412	1.7905	7.76859e-07	2.2003e-05	006_L4_5_IT_CTX_Glut	Male
chr3:34240968-34243323	1.82864	8.0764e-07	2.27606e-05	006_L4_5_IT_CTX_Glut	Male
chr11:18533244-18539165	1.00421	9.02433e-07	2.4936e-05	006_L4_5_IT_CTX_Glut	Male
chr6:50120135-50120813	1.82864	9.41628e-07	2.57955e-05	006_L4_5_IT_CTX_Glut	Male
chr3:83367433-83370513	2.14717	1.09891e-06	2.93578e-05	006_L4_5_IT_CTX_Glut	Male
chr4:84626289-84631423	1.56221	1.11134e-06	2.96381e-05	006_L4_5_IT_CTX_Glut	Male
chr18:74487063-74491986	1.02894	1.13116e-06	3.01039e-05	006_L4_5_IT_CTX_Glut	Male
chr4:93992926-93995694	1.28432	1.17203e-06	3.10618e-05	006_L4_5_IT_CTX_Glut	Male
chr2:139810279-139813066	2.09167	1.18182e-06	3.12781e-05	006_L4_5_IT_CTX_Glut	Male
chr18:55384667-55388074	1.39568	1.19664e-06	3.16047e-05	006_L4_5_IT_CTX_Glut	Male
chr8:127014655-127019776	1.1312	1.24534e-06	3.27439e-05	006_L4_5_IT_CTX_Glut	Male
chr6:68507565-68511857	1.38118	1.247e-06	3.27762e-05	006_L4_5_IT_CTX_Glut	Male
chr9:33852381-33855799	1.03396	1.25345e-06	3.29232e-05	006_L4_5_IT_CTX_Glut	Male
chr15:48976251-48982171	1.22398	1.25898e-06	3.30572e-05	006_L4_5_IT_CTX_Glut	Male
chr13:71378434-71381350	1.36731	1.27363e-06	3.3396e-05	006_L4_5_IT_CTX_Glut	Male
chr14:33529893-33536736	1.45608	1.28352e-06	3.35748e-05	006_L4_5_IT_CTX_Glut	Male
chr2:22035140-22039146	1.28043	1.33997e-06	3.48488e-05	006_L4_5_IT_CTX_Glut	Male
chr15:87001825-87003397	2.36086	1.34138e-06	3.48617e-05	006_L4_5_IT_CTX_Glut	Male
chr16:87909944-87915321	1.06223	1.4157e-06	3.63488e-05	006_L4_5_IT_CTX_Glut	Male
chr19:24659314-24662995	1.14414	1.44001e-06	3.69233e-05	006_L4_5_IT_CTX_Glut	Male
chr14:71498708-71502691	1.3998	1.45088e-06	3.71523e-05	006_L4_5_IT_CTX_Glut	Male
chr9:3965587-3970815	1.44162	1.46432e-06	3.74713e-05	006_L4_5_IT_CTX_Glut	Male
chr19:43523402-43525507	1.34999	1.46763e-06	3.7531e-05	006_L4_5_IT_CTX_Glut	Male
chr2:181967488-181972047	1.10336	1.50036e-06	3.82275e-05	006_L4_5_IT_CTX_Glut	Male
chr1:68858413-68861913	1.17414	1.51693e-06	3.85726e-05	006_L4_5_IT_CTX_Glut	Male
chr2:72325938-72328926	1.35471	1.53487e-06	3.89511e-05	006_L4_5_IT_CTX_Glut	Male
chr3:132909676-132912857	1.50671	1.5602e-06	3.94631e-05	006_L4_5_IT_CTX_Glut	Male
chr1:184492123-184494924	1.47195	1.56612e-06	3.95736e-05	006_L4_5_IT_CTX_Glut	Male
chr18:14008435-14012473	1.11005	1.57784e-06	3.98301e-05	006_L4_5_IT_CTX_Glut	Male
chr14:50612598-50615738	1.58917	1.58152e-06	3.98968e-05	006_L4_5_IT_CTX_Glut	Male
chr5:65966654-65971381	1.13993	1.63811e-06	4.11886e-05	006_L4_5_IT_CTX_Glut	Male
chr16:43445787-43450412	1.4396	1.66871e-06	4.1752e-05	006_L4_5_IT_CTX_Glut	Male
chr4:29626690-29628790	1.37547	1.68281e-06	4.20089e-05	006_L4_5_IT_CTX_Glut	Male
chr11:54285905-54291613	1.09167	1.68237e-06	4.20089e-05	006_L4_5_IT_CTX_Glut	Male
chr17:88384514-88386988	1.41651	1.69141e-06	4.21408e-05	006_L4_5_IT_CTX_Glut	Male
chr2:36048761-36051079	1.71107	1.72369e-06	4.28615e-05	006_L4_5_IT_CTX_Glut	Male
chr9:77587126-77589095	1.5771	1.7418e-06	4.32017e-05	006_L4_5_IT_CTX_Glut	Male
chr12:70019176-70021111	1.78235	1.74415e-06	4.32017e-05	006_L4_5_IT_CTX_Glut	Male
chr15:4678400-4679971	1.98476	1.74218e-06	4.32017e-05	006_L4_5_IT_CTX_Glut	Male
chr18:83662663-83665165	2.50671	1.87203e-06	4.57618e-05	006_L4_5_IT_CTX_Glut	Male
chr6:34197065-34201364	1.23185	1.89524e-06	4.62175e-05	006_L4_5_IT_CTX_Glut	Male
chr17:68413264-68417238	1.47756	1.89523e-06	4.62175e-05	006_L4_5_IT_CTX_Glut	Male
chr17:53987097-53991743	1.21032	1.90003e-06	4.62983e-05	006_L4_5_IT_CTX_Glut	Male
chr11:80613157-80613984	1.33679	1.97641e-06	4.79306e-05	006_L4_5_IT_CTX_Glut	Male
chr8:92394513-92398464	1.0814	2.0034e-06	4.84928e-05	006_L4_5_IT_CTX_Glut	Male
chr14:93607385-93609516	1.80217	2.0539e-06	4.9574e-05	006_L4_5_IT_CTX_Glut	Male
chr8:17003423-17007197	1.13832	2.13381e-06	5.11158e-05	006_L4_5_IT_CTX_Glut	Male
chr10:19547813-19553960	1.01916	2.19082e-06	5.22362e-05	006_L4_5_IT_CTX_Glut	Male
chr1:48208293-48210372	2.46091	2.23561e-06	5.30966e-05	006_L4_5_IT_CTX_Glut	Male
chr5:89521897-89523706	1.7291	2.25439e-06	5.34357e-05	006_L4_5_IT_CTX_Glut	Male
chr10:28071744-28081866	1.1071	2.30068e-06	5.44147e-05	006_L4_5_IT_CTX_Glut	Male
chr1:10066719-10067198	2.87594	2.38571e-06	5.60104e-05	006_L4_5_IT_CTX_Glut	Male
chr1:14868404-14872752	1.60625	2.40123e-06	5.63229e-05	006_L4_5_IT_CTX_Glut	Male
chr14:22524529-22532184	1.07896	2.44361e-06	5.71417e-05	006_L4_5_IT_CTX_Glut	Male
chr2:78084198-78085286	2.78682	2.55859e-06	5.93049e-05	006_L4_5_IT_CTX_Glut	Male
chr18:22906433-22908486	1.39305	2.68114e-06	6.15303e-05	006_L4_5_IT_CTX_Glut	Male
chr16:26197941-26202294	1.11815	2.70594e-06	6.20436e-05	006_L4_5_IT_CTX_Glut	Male
chr1:99302127-99304085	2.04728	2.79915e-06	6.38936e-05	006_L4_5_IT_CTX_Glut	Male
chr9:79007725-79011506	1.46232	2.85973e-06	6.5121e-05	006_L4_5_IT_CTX_Glut	Male
chr4:85434830-85438795	2.00921	2.86745e-06	6.52773e-05	006_L4_5_IT_CTX_Glut	Male
chr13:35025907-35030263	1.18094	3.04511e-06	6.83858e-05	006_L4_5_IT_CTX_Glut	Male
chr1:128198233-128201085	1.3998	3.0542e-06	6.85297e-05	006_L4_5_IT_CTX_Glut	Male
chr6:141446423-141449668	1.16567	3.13361e-06	7.00648e-05	006_L4_5_IT_CTX_Glut	Male
chr13:81054650-81058039	1.10938	3.23791e-06	7.18511e-05	006_L4_5_IT_CTX_Glut	Male
chr16:87953273-87955861	1.3854	3.3518e-06	7.40775e-05	006_L4_5_IT_CTX_Glut	Male
chr14:100329707-100334578	1.0235	3.44438e-06	7.57298e-05	006_L4_5_IT_CTX_Glut	Male
chr8:46399218-46405062	1.09167	3.53102e-06	7.74122e-05	006_L4_5_IT_CTX_Glut	Male
chr3:70044757-70046731	2.1312	3.75254e-06	8.16371e-05	006_L4_5_IT_CTX_Glut	Male
chr12:14210723-14213372	1.50671	3.84878e-06	8.34252e-05	006_L4_5_IT_CTX_Glut	Male
chr18:76871838-76876032	1.07641	3.8653e-06	8.37332e-05	006_L4_5_IT_CTX_Glut	Male
chr9:81030445-81034949	1.08257	4.19048e-06	8.98112e-05	006_L4_5_IT_CTX_Glut	Male
chr5:71747662-71751801	1.06471	4.27881e-06	9.13717e-05	006_L4_5_IT_CTX_Glut	Male
chr12:113215506-113218721	1.05812	4.40505e-06	9.37014e-05	006_L4_5_IT_CTX_Glut	Male
chr4:72266628-72269470	1.32983	4.50832e-06	9.52888e-05	006_L4_5_IT_CTX_Glut	Male
chr9:79049449-79056224	1.29098	4.51329e-06	9.53673e-05	006_L4_5_IT_CTX_Glut	Male
chr11:18033865-18038458	1.28432	4.6142e-06	9.71509e-05	006_L4_5_IT_CTX_Glut	Male
chr3:37951527-37954703	1.26855	4.62074e-06	9.72618e-05	006_L4_5_IT_CTX_Glut	Male
chr2:9740989-9744652	1.00516	4.7274e-06	9.9098e-05	006_L4_5_IT_CTX_Glut	Male
chr2:19475378-19480190	1.24368	4.821e-06	0.000100756	006_L4_5_IT_CTX_Glut	Male
chr5:93075439-93078950	1.07231	4.8612e-06	0.000101486	006_L4_5_IT_CTX_Glut	Male
chr18:43458865-43460526	1.80927	5.08684e-06	0.00010562	006_L4_5_IT_CTX_Glut	Male
chr15:32515953-32521721	1.12668	5.1198e-06	0.00010616	006_L4_5_IT_CTX_Glut	Male
chr1:126848959-126854433	1.30926	5.14694e-06	0.000106636	006_L4_5_IT_CTX_Glut	Male
chr12:17842047-17848695	1.17509	5.3422e-06	0.000110115	006_L4_5_IT_CTX_Glut	Male
chr6:65771252-65775141	1.23752	5.39433e-06	0.000110891	006_L4_5_IT_CTX_Glut	Male
chr13:99853216-99858550	1.10938	5.43437e-06	0.000111624	006_L4_5_IT_CTX_Glut	Male
chr9:109621209-109629836	1.04481	5.44962e-06	0.000111847	006_L4_5_IT_CTX_Glut	Male
chr11:89348129-89351511	1.2172	5.46437e-06	0.00011212	006_L4_5_IT_CTX_Glut	Male
chr9:20138431-20140131	2.4136	5.48612e-06	0.000112476	006_L4_5_IT_CTX_Glut	Male
chr8:58804376-58806010	1.76975	5.50696e-06	0.00011283	006_L4_5_IT_CTX_Glut	Male
chr2:146944030-146950016	1.15879	5.68423e-06	0.000115947	006_L4_5_IT_CTX_Glut	Male
chr1:67183540-67185115	1.76047	5.69484e-06	0.000116132	006_L4_5_IT_CTX_Glut	Male
chr2:79110176-79113968	1.11078	5.74309e-06	0.000116961	006_L4_5_IT_CTX_Glut	Male
chr14:51242370-51245363	1.0318	5.80809e-06	0.000118099	006_L4_5_IT_CTX_Glut	Male
chr18:51473285-51476805	1.34917	5.83147e-06	0.000118508	006_L4_5_IT_CTX_Glut	Male
chr16:7828854-7833958	1.2608	5.86174e-06	0.000118997	006_L4_5_IT_CTX_Glut	Male
chr9:26921022-26924643	1.08257	5.88995e-06	0.000119506	006_L4_5_IT_CTX_Glut	Male
chr15:6330978-6334483	1.21525	6.19323e-06	0.000124243	006_L4_5_IT_CTX_Glut	Male
chr6:147413308-147414643	2.14414	6.30353e-06	0.000126026	006_L4_5_IT_CTX_Glut	Male
chr1:124209336-124213454	1.17111	6.44064e-06	0.000128331	006_L4_5_IT_CTX_Glut	Male
chr15:5436723-5439845	1.6511	6.54435e-06	0.000130113	006_L4_5_IT_CTX_Glut	Male
chr12:76163189-76167775	1.01821	6.78039e-06	0.00013395	006_L4_5_IT_CTX_Glut	Male
chr12:71364110-71368792	1.09167	7.05038e-06	0.000138604	006_L4_5_IT_CTX_Glut	Male
chr10:111611592-111615847	1.15879	7.05276e-06	0.000138615	006_L4_5_IT_CTX_Glut	Male
chr11:37355111-37356055	2.67664	7.17654e-06	0.000140614	006_L4_5_IT_CTX_Glut	Male
chr13:21387021-21388441	2.05103	7.22593e-06	0.000141401	006_L4_5_IT_CTX_Glut	Male
chr3:67800975-67804179	1.86928	7.41433e-06	0.000144607	006_L4_5_IT_CTX_Glut	Male
chr5:46525583-46529566	1.42871	7.68787e-06	0.000149289	006_L4_5_IT_CTX_Glut	Male
chr4:56386419-56391346	1.23541	7.74575e-06	0.000150228	006_L4_5_IT_CTX_Glut	Male
chr3:20338890-20341952	1.45013	7.78242e-06	0.000150672	006_L4_5_IT_CTX_Glut	Male
chr10:105659563-105662239	1.54624	8.0055e-06	0.000154211	006_L4_5_IT_CTX_Glut	Male
chr16:11688169-11695353	1.37665	8.02181e-06	0.000154486	006_L4_5_IT_CTX_Glut	Male
chr7:91999625-92001088	1.66718	8.31188e-06	0.000159071	006_L4_5_IT_CTX_Glut	Male
chr11:8095555-8099358	1.53419	8.61717e-06	0.000164338	006_L4_5_IT_CTX_Glut	Male
chr16:6577133-6579144	1.1926	8.8806e-06	0.000168522	006_L4_5_IT_CTX_Glut	Male
chr17:15916626-15919776	1.63796	8.94885e-06	0.000169565	006_L4_5_IT_CTX_Glut	Male
chr18:13233623-13237688	1.10336	9.03301e-06	0.000170906	006_L4_5_IT_CTX_Glut	Male
chr13:58881321-58882815	1.11439	9.17394e-06	0.000172888	006_L4_5_IT_CTX_Glut	Male
chr3:18869983-18872322	1.24368	9.22171e-06	0.000173617	006_L4_5_IT_CTX_Glut	Male
chr7:29687290-29692077	1.10395	9.27921e-06	0.000174485	006_L4_5_IT_CTX_Glut	Male
chr12:118047588-118052973	1.06998	9.43762e-06	0.000176942	006_L4_5_IT_CTX_Glut	Male
chr2:56130537-56131797	2.09167	9.50592e-06	0.000178048	006_L4_5_IT_CTX_Glut	Male
chr15:31026972-31028646	2.62219	9.6251e-06	0.000179972	006_L4_5_IT_CTX_Glut	Male
chr5:96920666-96924973	1.15879	9.75433e-06	0.000182017	006_L4_5_IT_CTX_Glut	Male
chr10:50118505-50119627	1.55734	1.00376e-05	0.000186183	006_L4_5_IT_CTX_Glut	Male
chr8:102746736-102749278	1.03723	1.00719e-05	0.000186729	006_L4_5_IT_CTX_Glut	Male
chr12:102991781-102993738	1.47195	1.01274e-05	0.000187526	006_L4_5_IT_CTX_Glut	Male
chr5:95891456-95894792	1.23541	1.01676e-05	0.000187956	006_L4_5_IT_CTX_Glut	Male
chr7:48681877-48686670	1.36653	1.04743e-05	0.000192741	006_L4_5_IT_CTX_Glut	Male
chr15:55759577-55762375	1.5771	1.04723e-05	0.000192741	006_L4_5_IT_CTX_Glut	Male
chr16:25302676-25306897	1.13474	1.06576e-05	0.000195549	006_L4_5_IT_CTX_Glut	Male
chr15:60463831-60466765	1.95922	1.06631e-05	0.000195604	006_L4_5_IT_CTX_Glut	Male
chr12:117178242-117183569	1.68728	1.07008e-05	0.000196075	006_L4_5_IT_CTX_Glut	Male
chr12:44544887-44547047	1.28115	1.07973e-05	0.000197497	006_L4_5_IT_CTX_Glut	Male
chr12:15901654-15906459	1.15879	1.09792e-05	0.000200202	006_L4_5_IT_CTX_Glut	Male
chr7:80977133-80978004	1.66718	1.10382e-05	0.000201088	006_L4_5_IT_CTX_Glut	Male
chr3:19751218-19755166	1.21032	1.10722e-05	0.000201658	006_L4_5_IT_CTX_Glut	Male
chr7:101616600-101618834	2.05103	1.11582e-05	0.000202838	006_L4_5_IT_CTX_Glut	Male
chr18:61942745-61947872	1.03723	1.17831e-05	0.000212482	006_L4_5_IT_CTX_Glut	Male
chr11:50475173-50476522	2.25673	1.20199e-05	0.000215887	006_L4_5_IT_CTX_Glut	Male
chr7:133557486-133561787	1.19703	1.20787e-05	0.000216739	006_L4_5_IT_CTX_Glut	Male
chr8:9658530-9660787	1.02128	1.21364e-05	0.000217672	006_L4_5_IT_CTX_Glut	Male
chr3:148098739-148102977	1.36232	1.2326e-05	0.000220454	006_L4_5_IT_CTX_Glut	Male
chr17:10162024-10165240	1.05691	1.23839e-05	0.000221231	006_L4_5_IT_CTX_Glut	Male
chr3:45098526-45105412	1.0613	1.26133e-05	0.000224855	006_L4_5_IT_CTX_Glut	Male
chr7:118417235-118421576	1.67664	1.31436e-05	0.000232356	006_L4_5_IT_CTX_Glut	Male
chr8:30347742-30351508	1.00267	1.32894e-05	0.000234294	006_L4_5_IT_CTX_Glut	Male
chr6:122130845-122135740	1.30318	1.33776e-05	0.000235625	006_L4_5_IT_CTX_Glut	Male
chr7:91548748-91550343	1.42728	1.34419e-05	0.000236595	006_L4_5_IT_CTX_Glut	Male
chr6:81642494-81646321	1.34999	1.3626e-05	0.000239079	006_L4_5_IT_CTX_Glut	Male
chr16:26996195-27000451	1.01572	1.36207e-05	0.000239079	006_L4_5_IT_CTX_Glut	Male
chr6:118276161-118279512	1.15057	1.39384e-05	0.000243653	006_L4_5_IT_CTX_Glut	Male
chr1:167904413-167905144	1.71616	1.40798e-05	0.00024562	006_L4_5_IT_CTX_Glut	Male
chr9:97870044-97878946	1.1312	1.41745e-05	0.000246653	006_L4_5_IT_CTX_Glut	Male
chr7:129729237-129731864	1.20061	1.4411e-05	0.000249802	006_L4_5_IT_CTX_Glut	Male
chr9:89552471-89554653	1.50671	1.44422e-05	0.00025023	006_L4_5_IT_CTX_Glut	Male
chr4:4703870-4706105	1.87594	1.44667e-05	0.000250541	006_L4_5_IT_CTX_Glut	Male
chr6:81888920-81891477	1.21298	1.45033e-05	0.000251119	006_L4_5_IT_CTX_Glut	Male
chr12:74494575-74500877	1.28043	1.45792e-05	0.000252094	006_L4_5_IT_CTX_Glut	Male
chr2:56530097-56532909	1.09167	1.46169e-05	0.000252627	006_L4_5_IT_CTX_Glut	Male
chr5:43935917-43943026	1.04053	1.46803e-05	0.000253536	006_L4_5_IT_CTX_Glut	Male
chr12:13901778-13903731	1.34496	1.47426e-05	0.000254226	006_L4_5_IT_CTX_Glut	Male
chr7:111682462-111690872	1.47018	1.47659e-05	0.000254456	006_L4_5_IT_CTX_Glut	Male
chr5:41851576-41854007	1.39424	1.57545e-05	0.000268409	006_L4_5_IT_CTX_Glut	Male
chr1:67975128-67982375	1.0532	1.59119e-05	0.000270429	006_L4_5_IT_CTX_Glut	Male
chr1:25084868-25087401	1.10461	1.60617e-05	0.000272278	006_L4_5_IT_CTX_Glut	Male
chr10:10813110-10816268	1.40941	1.62397e-05	0.000274476	006_L4_5_IT_CTX_Glut	Male
chr19:43397477-43399548	1.33679	1.63754e-05	0.000276159	006_L4_5_IT_CTX_Glut	Male
chr1:163665905-163668155	1.23369	1.64099e-05	0.000276557	006_L4_5_IT_CTX_Glut	Male
chr11:8944123-8946342	1.47756	1.67023e-05	0.000280312	006_L4_5_IT_CTX_Glut	Male
chr7:84246303-84248034	1.66425	1.71266e-05	0.000286365	006_L4_5_IT_CTX_Glut	Male
chr18:69581811-69584097	2.03396	1.71312e-05	0.00028638	006_L4_5_IT_CTX_Glut	Male
chr12:75338705-75342962	1.03958	1.7355e-05	0.000289102	006_L4_5_IT_CTX_Glut	Male
chr9:29794226-29804959	1.30318	1.76294e-05	0.000292852	006_L4_5_IT_CTX_Glut	Male
chr3:37888859-37891823	1.04513	1.78183e-05	0.000295477	006_L4_5_IT_CTX_Glut	Male
chr9:7544604-7549693	1.34496	1.78823e-05	0.00029641	006_L4_5_IT_CTX_Glut	Male
chr13:11733053-11747964	1.08221	1.79675e-05	0.000297561	006_L4_5_IT_CTX_Glut	Male
chr2:51731959-51734632	1.34917	1.8308e-05	0.000302092	006_L4_5_IT_CTX_Glut	Male
chr8:8886749-8890386	1.38807	1.83261e-05	0.000302304	006_L4_5_IT_CTX_Glut	Male
chr7:52533838-52536929	1.20332	1.83723e-05	0.000302761	006_L4_5_IT_CTX_Glut	Male
chr2:161431658-161435266	1.30026	1.84143e-05	0.000303257	006_L4_5_IT_CTX_Glut	Male
chr10:13979592-13983858	1.06223	1.84593e-05	0.000303868	006_L4_5_IT_CTX_Glut	Male
chr16:25962919-25969399	1.13807	1.85495e-05	0.000305105	006_L4_5_IT_CTX_Glut	Male
chr9:36637215-36640316	1.01118	1.86463e-05	0.000306419	006_L4_5_IT_CTX_Glut	Male
chr3:92828712-92832543	1.13474	1.90197e-05	0.000311818	006_L4_5_IT_CTX_Glut	Male
chr14:100316218-100319045	1.07121	1.91005e-05	0.000312808	006_L4_5_IT_CTX_Glut	Male
chr3:80676668-80679516	1.22041	1.93238e-05	0.000315452	006_L4_5_IT_CTX_Glut	Male
chr1:175985478-175990422	1.01118	1.93324e-05	0.000315465	006_L4_5_IT_CTX_Glut	Male
chr5:49164198-49166616	1.18048	1.93939e-05	0.000316327	006_L4_5_IT_CTX_Glut	Male
chr14:37032332-37034769	1.07703	1.94575e-05	0.00031716	006_L4_5_IT_CTX_Glut	Male
chr5:70917614-70919234	1.50671	1.95272e-05	0.000318162	006_L4_5_IT_CTX_Glut	Male
chr4:39525516-39528636	1.18478	1.96748e-05	0.000319682	006_L4_5_IT_CTX_Glut	Male
chr7:144324017-144333264	1.03723	1.99212e-05	0.000322999	006_L4_5_IT_CTX_Glut	Male
chr15:7373174-7375619	1.3407	2.01923e-05	0.000326841	006_L4_5_IT_CTX_Glut	Male
chr5:41893215-41896069	1.28807	2.0381e-05	0.000329477	006_L4_5_IT_CTX_Glut	Male
chr14:120428167-120430128	1.0631	2.04195e-05	0.000329819	006_L4_5_IT_CTX_Glut	Male
chr16:43536175-43541548	1.07825	2.04625e-05	0.000330445	006_L4_5_IT_CTX_Glut	Male
chr4:93685702-93688554	1.44861	2.05822e-05	0.000332097	006_L4_5_IT_CTX_Glut	Male
chr2:44346171-44351922	1.46824	2.06234e-05	0.000332483	006_L4_5_IT_CTX_Glut	Male
chr16:47265073-47268166	1.17153	2.09151e-05	0.000336192	006_L4_5_IT_CTX_Glut	Male
chr19:7797155-7798561	2.31407	2.17453e-05	0.000347493	006_L4_5_IT_CTX_Glut	Male
chr6:61993870-61996199	1.25214	2.19665e-05	0.000350516	006_L4_5_IT_CTX_Glut	Male
chr15:56726869-56732148	1.27454	2.21364e-05	0.000352639	006_L4_5_IT_CTX_Glut	Male
chr12:18513245-18516178	1.5771	2.22229e-05	0.000353826	006_L4_5_IT_CTX_Glut	Male
chr11:111499204-111501375	1.30641	2.24807e-05	0.000357231	006_L4_5_IT_CTX_Glut	Male
chr10:125638954-125642637	1.01075	2.30221e-05	0.000364653	006_L4_5_IT_CTX_Glut	Male
chr6:35705058-35710397	1.16791	2.30567e-05	0.00036502	006_L4_5_IT_CTX_Glut	Male
chr2:6607400-6610911	1.07608	2.31657e-05	0.000366062	006_L4_5_IT_CTX_Glut	Male
chr6:44101573-44103670	1.95417	2.32116e-05	0.000366504	006_L4_5_IT_CTX_Glut	Male
chr7:133403399-133408771	1.07787	2.33703e-05	0.000368535	006_L4_5_IT_CTX_Glut	Male
chr8:48746355-48749084	1.5656	2.36571e-05	0.000371985	006_L4_5_IT_CTX_Glut	Male
chr10:3310216-3315654	1.7752	2.3837e-05	0.000374142	006_L4_5_IT_CTX_Glut	Male
chr16:88634482-88637161	1.56811	2.38238e-05	0.000374142	006_L4_5_IT_CTX_Glut	Male
chr5:4741511-4744526	1.1312	2.39317e-05	0.000375376	006_L4_5_IT_CTX_Glut	Male
chr12:77864285-77866061	2.2793	2.43853e-05	0.000381475	006_L4_5_IT_CTX_Glut	Male
chr13:72007576-72010113	1.53774	2.45486e-05	0.000383403	006_L4_5_IT_CTX_Glut	Male
chr16:75078247-75081717	1.1071	2.46434e-05	0.000384255	006_L4_5_IT_CTX_Glut	Male
chr14:100581983-100583787	1.75464	2.51384e-05	0.000390822	006_L4_5_IT_CTX_Glut	Male
chr16:75165100-75169775	1.03027	2.5577e-05	0.000396951	006_L4_5_IT_CTX_Glut	Male
chr16:45722691-45724873	1.99214	2.58337e-05	0.000400043	006_L4_5_IT_CTX_Glut	Male
chr2:64831060-64835705	1.31407	2.59157e-05	0.000400988	006_L4_5_IT_CTX_Glut	Male
chr5:36758983-36763655	1.2874	2.67309e-05	0.000412102	006_L4_5_IT_CTX_Glut	Male
chr1:195295912-195301161	1.16968	2.69792e-05	0.000415594	006_L4_5_IT_CTX_Glut	Male
chr15:98218863-98223199	1.17153	2.72925e-05	0.000419913	006_L4_5_IT_CTX_Glut	Male
chr12:56850833-56855130	1.18478	2.73835e-05	0.000420976	006_L4_5_IT_CTX_Glut	Male
chr17:62423302-62425705	1.64967	2.75938e-05	0.000423358	006_L4_5_IT_CTX_Glut	Male
chr11:36254820-36259822	1.01075	2.76062e-05	0.000423462	006_L4_5_IT_CTX_Glut	Male
chr13:39781108-39783476	1.4396	2.77403e-05	0.000425009	006_L4_5_IT_CTX_Glut	Male
chr12:67796050-67799944	1.17153	2.98582e-05	0.00045158	006_L4_5_IT_CTX_Glut	Male
chr12:53841291-53843242	1.24368	2.99786e-05	0.000453132	006_L4_5_IT_CTX_Glut	Male
chr6:96253594-96259706	1.24368	3.01569e-05	0.000455466	006_L4_5_IT_CTX_Glut	Male
chr7:37276832-37284972	1.01075	3.06234e-05	0.000461147	006_L4_5_IT_CTX_Glut	Male
chr5:40985521-40988304	1.45424	3.13202e-05	0.000469801	006_L4_5_IT_CTX_Glut	Male
chr11:101509234-101511581	1.3998	3.1433e-05	0.000471384	006_L4_5_IT_CTX_Glut	Male
chr14:90467828-90469868	1.50671	3.18577e-05	0.000476639	006_L4_5_IT_CTX_Glut	Male
chr13:65159520-65161862	1.39424	3.2091e-05	0.000479005	006_L4_5_IT_CTX_Glut	Male
chr6:5356400-5359565	1.30817	3.22669e-05	0.000481255	006_L4_5_IT_CTX_Glut	Male
chr7:136745455-136749093	1.09167	3.24869e-05	0.00048397	006_L4_5_IT_CTX_Glut	Male
chr18:70139723-70141923	1.30508	3.26201e-05	0.000485576	006_L4_5_IT_CTX_Glut	Male
chr1:62259913-62262078	1.79211	3.29373e-05	0.000488872	006_L4_5_IT_CTX_Glut	Male
chr10:112108235-112111775	1.01195	3.30241e-05	0.000489894	006_L4_5_IT_CTX_Glut	Male
chr15:33974464-33977993	1.11767	3.39511e-05	0.000501196	006_L4_5_IT_CTX_Glut	Male
chr10:32303063-32304376	1.35471	3.41184e-05	0.000503471	006_L4_5_IT_CTX_Glut	Male
chr14:88708183-88711298	1.13474	3.44939e-05	0.000507447	006_L4_5_IT_CTX_Glut	Male
chr6:38554883-38557929	1.25803	3.45844e-05	0.00050829	006_L4_5_IT_CTX_Glut	Male
chr13:35238057-35243244	1.38118	3.51253e-05	0.000515053	006_L4_5_IT_CTX_Glut	Male
chr5:26601092-26603703	1.21525	3.5319e-05	0.000517397	006_L4_5_IT_CTX_Glut	Male
chr12:56049210-56052184	1.09167	3.54416e-05	0.000518399	006_L4_5_IT_CTX_Glut	Male
chr7:127370959-127371583	2.19477	3.54856e-05	0.000518895	006_L4_5_IT_CTX_Glut	Male
chr5:48941787-48943946	1.11676	3.75771e-05	0.000543504	006_L4_5_IT_CTX_Glut	Male
chr2:6597851-6599472	1.19859	3.76388e-05	0.000544088	006_L4_5_IT_CTX_Glut	Male
chr16:36789047-36790542	1.93555	3.76739e-05	0.000544426	006_L4_5_IT_CTX_Glut	Male
chr2:23369788-23373186	1.25295	3.81615e-05	0.000550292	006_L4_5_IT_CTX_Glut	Male
chr4:124124261-124125974	1.53913	3.8308e-05	0.000552093	006_L4_5_IT_CTX_Glut	Male
chr11:83926182-83929358	1.38118	3.85716e-05	0.000554742	006_L4_5_IT_CTX_Glut	Male
chr18:83564109-83567336	1.0715	3.86907e-05	0.000555829	006_L4_5_IT_CTX_Glut	Male
chr7:137711982-137714286	1.69936	3.90285e-05	0.000560051	006_L4_5_IT_CTX_Glut	Male
chr4:98623247-98626426	1.28432	3.94073e-05	0.000564745	006_L4_5_IT_CTX_Glut	Male
chr13:114698150-114701598	1.22292	3.94665e-05	0.000565378	006_L4_5_IT_CTX_Glut	Male
chr6:131136297-131138610	1.12562	4.00473e-05	0.000571881	006_L4_5_IT_CTX_Glut	Male
chr2:56881142-56884176	1.2266	4.12637e-05	0.000586624	006_L4_5_IT_CTX_Glut	Male
chr19:20426309-20429801	1.63599	4.1412e-05	0.000588403	006_L4_5_IT_CTX_Glut	Male
chr15:67317004-67318317	1.63599	4.22498e-05	0.000597838	006_L4_5_IT_CTX_Glut	Male
chr6:148440815-148445474	1.06743	4.24019e-05	0.000599353	006_L4_5_IT_CTX_Glut	Male
chr4:100339637-100341397	1.38118	4.26517e-05	0.000602327	006_L4_5_IT_CTX_Glut	Male
chr16:34188118-34189845	1.25087	4.32453e-05	0.000608799	006_L4_5_IT_CTX_Glut	Male
chr12:25484432-25486493	1.39123	4.34673e-05	0.000611363	006_L4_5_IT_CTX_Glut	Male
chr8:8758533-8760895	1.62701	4.4637e-05	0.000624828	006_L4_5_IT_CTX_Glut	Male
chr2:14563526-14565376	1.98476	4.48495e-05	0.000627228	006_L4_5_IT_CTX_Glut	Male
chr9:79946960-79947976	1.98476	4.56375e-05	0.000636273	006_L4_5_IT_CTX_Glut	Male
chr8:116214874-116219540	1.01486	4.61466e-05	0.00064185	006_L4_5_IT_CTX_Glut	Male
chr3:135203214-135207068	1.18952	4.62172e-05	0.000642715	006_L4_5_IT_CTX_Glut	Male
chr6:88711117-88713617	1.10617	4.64203e-05	0.000645187	006_L4_5_IT_CTX_Glut	Male
chr7:26756202-26759995	1.2793	4.66463e-05	0.000646918	006_L4_5_IT_CTX_Glut	Male
chr2:42307886-42309433	1.79622	4.67122e-05	0.000647715	006_L4_5_IT_CTX_Glut	Male
chr6:110698485-110699536	2.13898	4.67838e-05	0.000648355	006_L4_5_IT_CTX_Glut	Male
chr9:100430664-100435640	1.2657	4.69287e-05	0.000649673	006_L4_5_IT_CTX_Glut	Male
chr4:66699645-66701764	1.84775	4.75031e-05	0.000656302	006_L4_5_IT_CTX_Glut	Male
chr14:52390601-52394382	1.28043	4.75435e-05	0.000656742	006_L4_5_IT_CTX_Glut	Male
chr8:76799041-76801520	1.11815	4.76313e-05	0.000657717	006_L4_5_IT_CTX_Glut	Male
chr17:21372668-21379533	1.48468	4.76746e-05	0.000658077	006_L4_5_IT_CTX_Glut	Male
chr6:5221032-5223478	1.22041	4.79077e-05	0.000660581	006_L4_5_IT_CTX_Glut	Male
chr4:104185473-104190329	1.12142	4.79894e-05	0.000661588	006_L4_5_IT_CTX_Glut	Male
chr2:116787235-116791446	1.20005	4.80544e-05	0.000662245	006_L4_5_IT_CTX_Glut	Male
chr17:9013566-9016929	1.17297	4.83315e-05	0.000665465	006_L4_5_IT_CTX_Glut	Male
chr2:78849917-78852166	1.15307	4.88808e-05	0.000671698	006_L4_5_IT_CTX_Glut	Male
chr6:141978978-141980848	1.30318	4.91604e-05	0.000674329	006_L4_5_IT_CTX_Glut	Male
chr9:20407944-20409955	1.02128	4.92058e-05	0.00067471	006_L4_5_IT_CTX_Glut	Male
chr18:79282384-79285778	1.13898	4.95714e-05	0.000679115	006_L4_5_IT_CTX_Glut	Male
chr5:63801875-63803228	1.11078	4.99661e-05	0.000683661	006_L4_5_IT_CTX_Glut	Male
chr2:73474438-73476595	1.32385	5.03742e-05	0.000688019	006_L4_5_IT_CTX_Glut	Male
chr15:36101307-36102577	1.24368	5.11037e-05	0.000695252	006_L4_5_IT_CTX_Glut	Male
chr6:146393944-146396001	1.1312	5.14843e-05	0.000699077	006_L4_5_IT_CTX_Glut	Male
chr10:23036459-23040468	1.4396	5.14854e-05	0.000699077	006_L4_5_IT_CTX_Glut	Male
chr10:125998713-126000229	1.66718	5.15277e-05	0.000699528	006_L4_5_IT_CTX_Glut	Male
chr6:92871757-92872876	1.46091	5.1626e-05	0.000700614	006_L4_5_IT_CTX_Glut	Male
chr13:40772566-40778826	1.15524	5.18733e-05	0.000703312	006_L4_5_IT_CTX_Glut	Male
chr9:39535561-39538094	1.05605	5.28588e-05	0.000715187	006_L4_5_IT_CTX_Glut	Male
chr1:15068392-15070952	1.5511	5.29512e-05	0.000716085	006_L4_5_IT_CTX_Glut	Male
chr16:45436306-45439040	1.24368	5.29815e-05	0.000716215	006_L4_5_IT_CTX_Glut	Male
chr6:90273436-90274931	1.43271	5.35519e-05	0.000722394	006_L4_5_IT_CTX_Glut	Male
chr5:48723346-48726771	1.34496	5.43971e-05	0.000731131	006_L4_5_IT_CTX_Glut	Male
chr19:60058309-60060755	1.17229	5.49643e-05	0.000737028	006_L4_5_IT_CTX_Glut	Male
chr1:80698000-80700641	1.28912	5.50933e-05	0.000738396	006_L4_5_IT_CTX_Glut	Male
chr2:61201901-61204508	1.22041	5.52777e-05	0.000740193	006_L4_5_IT_CTX_Glut	Male
chr8:73919397-73923323	1.32385	5.53274e-05	0.00074072	006_L4_5_IT_CTX_Glut	Male
chr18:52853262-52855211	1.02128	5.54257e-05	0.000741525	006_L4_5_IT_CTX_Glut	Male
chr3:111287870-111290258	1.67664	5.57044e-05	0.000744583	006_L4_5_IT_CTX_Glut	Male
chr1:88340465-88343599	1.50671	5.57629e-05	0.000744969	006_L4_5_IT_CTX_Glut	Male
chr9:41380969-41385388	1.18478	5.59916e-05	0.000747137	006_L4_5_IT_CTX_Glut	Male
chr15:36102653-36106135	1.06471	5.60124e-05	0.000747285	006_L4_5_IT_CTX_Glut	Male
chr7:107578795-107581342	1.41744	5.65597e-05	0.000752225	006_L4_5_IT_CTX_Glut	Male
chr6:12238744-12240030	1.78682	5.69042e-05	0.000756018	006_L4_5_IT_CTX_Glut	Male
chr8:46351158-46353661	1.33679	5.7207e-05	0.000759382	006_L4_5_IT_CTX_Glut	Male
chr5:66829064-66835489	1.11969	5.74548e-05	0.000762011	006_L4_5_IT_CTX_Glut	Male
chr1:37996895-37998583	1.54624	5.76262e-05	0.000763754	006_L4_5_IT_CTX_Glut	Male
chr1:127553655-127556741	1.31407	5.76785e-05	0.000764182	006_L4_5_IT_CTX_Glut	Male
chr3:51993713-51995822	2.09167	5.76692e-05	0.000764182	006_L4_5_IT_CTX_Glut	Male
chr5:39380915-39385031	1.58471	5.81487e-05	0.00076908	006_L4_5_IT_CTX_Glut	Male
chr15:51666069-51667457	1.63599	5.84605e-05	0.000772404	006_L4_5_IT_CTX_Glut	Male
chr12:48489648-48491134	1.58471	5.96014e-05	0.00078468	006_L4_5_IT_CTX_Glut	Male
chr8:80108465-80110807	1.53913	5.97975e-05	0.000786402	006_L4_5_IT_CTX_Glut	Male
chr10:35528841-35531315	1.31407	6.0005e-05	0.000788318	006_L4_5_IT_CTX_Glut	Male
chr19:15035587-15038238	1.04175	6.02501e-05	0.000790859	006_L4_5_IT_CTX_Glut	Male
chr15:54450744-54453573	1.11078	6.10372e-05	0.000799658	006_L4_5_IT_CTX_Glut	Male
chr5:23018405-23021768	1.06859	6.13178e-05	0.00080267	006_L4_5_IT_CTX_Glut	Male
chr18:29885996-29892808	1.16276	6.14752e-05	0.000804037	006_L4_5_IT_CTX_Glut	Male
chr15:56658293-56661366	1.84551	6.17081e-05	0.000806538	006_L4_5_IT_CTX_Glut	Male
chr7:115740207-115744168	1.00552	6.31811e-05	0.000821301	006_L4_5_IT_CTX_Glut	Male
chr5:100898510-100902213	1.00421	6.32841e-05	0.00082222	006_L4_5_IT_CTX_Glut	Male
chr9:89792578-89793971	1.24368	6.35784e-05	0.000825623	006_L4_5_IT_CTX_Glut	Male
chr2:7043856-7046579	1.24368	6.39375e-05	0.000829442	006_L4_5_IT_CTX_Glut	Male
chr6:70843058-70845280	1.21525	6.45266e-05	0.000834819	006_L4_5_IT_CTX_Glut	Male
chr4:134652346-134661554	1.32229	6.47568e-05	0.000837091	006_L4_5_IT_CTX_Glut	Male
chr9:6073247-6077416	1.33387	6.48101e-05	0.000837355	006_L4_5_IT_CTX_Glut	Male
chr1:150575550-150578184	1.03723	6.5474e-05	0.000843938	006_L4_5_IT_CTX_Glut	Male
chr1:15646597-15653178	1.18952	6.5976e-05	0.000849406	006_L4_5_IT_CTX_Glut	Male
chr14:76581288-76582710	1.66425	6.77852e-05	0.000868028	006_L4_5_IT_CTX_Glut	Male
chr6:67550359-67553127	1.36086	6.88232e-05	0.000879551	006_L4_5_IT_CTX_Glut	Male
chr2:149383576-149388870	1.31407	6.93902e-05	0.000884688	006_L4_5_IT_CTX_Glut	Male
chr12:37116080-37118638	1.36469	6.94004e-05	0.000884688	006_L4_5_IT_CTX_Glut	Male
chr1:79421409-79427773	1.08257	6.98752e-05	0.000888838	006_L4_5_IT_CTX_Glut	Male
chr7:80050972-80052110	1.41744	7.01466e-05	0.000891479	006_L4_5_IT_CTX_Glut	Male
chr4:109521181-109523849	1.26855	7.12889e-05	0.000903068	006_L4_5_IT_CTX_Glut	Male
chr13:39399095-39401330	1.79622	7.12802e-05	0.000903068	006_L4_5_IT_CTX_Glut	Male
chr4:6914340-6920875	1.58917	7.15382e-05	0.000905476	006_L4_5_IT_CTX_Glut	Male
chr1:138622385-138624680	1.34321	7.21236e-05	0.000911077	006_L4_5_IT_CTX_Glut	Male
chr1:88131828-88134817	1.35471	7.34617e-05	0.000923861	006_L4_5_IT_CTX_Glut	Male
chr5:26466676-26467824	1.00148	7.41131e-05	0.000930982	006_L4_5_IT_CTX_Glut	Male
chr2:23638448-23640904	1.80927	7.41577e-05	0.000931391	006_L4_5_IT_CTX_Glut	Male
chr2:117318303-117322698	1.09167	7.43275e-05	0.000933369	006_L4_5_IT_CTX_Glut	Male
chr8:13018642-13020583	1.35471	7.43735e-05	0.000933794	006_L4_5_IT_CTX_Glut	Male
chr19:3422667-3425148	1.13232	7.45932e-05	0.000935632	006_L4_5_IT_CTX_Glut	Male
chr15:11569924-11574881	1.08183	7.54695e-05	0.000944678	006_L4_5_IT_CTX_Glut	Male
chr6:147237147-147239801	1.10281	7.55536e-05	0.000945508	006_L4_5_IT_CTX_Glut	Male
chr13:44501767-44504832	1.06614	7.60289e-05	0.000950251	006_L4_5_IT_CTX_Glut	Male
chr14:29446275-29451064	1.14826	7.66414e-05	0.000956461	006_L4_5_IT_CTX_Glut	Male
chr5:41155214-41157550	1.42425	7.68159e-05	0.000958326	006_L4_5_IT_CTX_Glut	Male
chr8:76147706-76149343	1.22494	7.69367e-05	0.000959364	006_L4_5_IT_CTX_Glut	Male
chr16:20871365-20874561	1.9127	7.71361e-05	0.00096138	006_L4_5_IT_CTX_Glut	Male
chr15:55370198-55373129	1.11243	7.80001e-05	0.00097041	006_L4_5_IT_CTX_Glut	Male
chr5:18864152-18867034	1.53528	7.81394e-05	0.000971985	006_L4_5_IT_CTX_Glut	Male
chr8:60261875-60267161	1.35471	7.8555e-05	0.000975727	006_L4_5_IT_CTX_Glut	Male
chr1:72421774-72430635	1.02128	7.9213e-05	0.000982624	006_L4_5_IT_CTX_Glut	Male
chr3:106796339-106800329	1.19637	7.98744e-05	0.000989385	006_L4_5_IT_CTX_Glut	Male
chr7:50901524-50905532	1.00267	8.06832e-05	0.000997578	006_L4_5_IT_CTX_Glut	Male
chr14:49314818-49319085	-2.19673	1.83017e-23	1.4897e-20	006_L4_5_IT_CTX_Glut	Female
chr13:116848824-116850378	-4.02727	1.422e-21	8.99184e-19	006_L4_5_IT_CTX_Glut	Female
chr1:22880713-22887217	-1.95272	1.08666e-20	5.98155e-18	006_L4_5_IT_CTX_Glut	Female
chr2:82067666-82071491	-2.63465	3.60172e-19	1.56579e-16	006_L4_5_IT_CTX_Glut	Female
chr6:24925086-24927414	-2.21211	2.25913e-18	8.78351e-16	006_L4_5_IT_CTX_Glut	Female
chr2:109244996-109247705	-2.07095	1.301e-17	4.34688e-15	006_L4_5_IT_CTX_Glut	Female
chr13:58049604-58054075	-2.19816	2.38971e-17	7.84737e-15	006_L4_5_IT_CTX_Glut	Female
chr5:4070296-4073677	-1.58165	3.5885e-17	1.13457e-14	006_L4_5_IT_CTX_Glut	Female
chr3:60794849-60803416	-1.52692	3.97689e-17	1.24707e-14	006_L4_5_IT_CTX_Glut	Female
chr15:23092874-23095802	-2.53511	5.3192e-17	1.60865e-14	006_L4_5_IT_CTX_Glut	Female
chr17:44908064-44909533	-3.55218	1.98827e-16	5.55215e-14	006_L4_5_IT_CTX_Glut	Female
chr3:97293971-97296831	-1.70274	6.68314e-16	1.72171e-13	006_L4_5_IT_CTX_Glut	Female
chr3:152826076-152828611	-2.90833	7.71318e-16	1.96719e-13	006_L4_5_IT_CTX_Glut	Female
chr2:72094231-72097388	-1.53861	1.02575e-15	2.56482e-13	006_L4_5_IT_CTX_Glut	Female
chr17:77821672-77825520	-1.42972	1.73253e-15	4.06629e-13	006_L4_5_IT_CTX_Glut	Female
chr1:175165936-175167185	-3.58075	4.24611e-15	9.30311e-13	006_L4_5_IT_CTX_Glut	Female
chr6:65524117-65527957	-1.71568	4.02582e-14	7.28197e-12	006_L4_5_IT_CTX_Glut	Female
chr6:80221570-80223992	-1.76509	1.0088e-13	1.69268e-11	006_L4_5_IT_CTX_Glut	Female
chr6:31359673-31365896	-2.26381	1.19881e-13	1.98538e-11	006_L4_5_IT_CTX_Glut	Female
chr7:92024947-92026652	-2.38081	5.20484e-13	7.55191e-11	006_L4_5_IT_CTX_Glut	Female
chr18:41984904-41994917	-1.06606	5.40589e-13	7.78947e-11	006_L4_5_IT_CTX_Glut	Female
chr18:9979620-9980566	-3.32111	6.08826e-13	8.61056e-11	006_L4_5_IT_CTX_Glut	Female
chr7:88709799-88713491	-1.73505	1.17588e-12	1.5729e-10	006_L4_5_IT_CTX_Glut	Female
chr10:9916416-9922538	-1.23767	1.23531e-12	1.64687e-10	006_L4_5_IT_CTX_Glut	Female
chr9:88400811-88403372	-1.4808	1.4376e-12	1.89974e-10	006_L4_5_IT_CTX_Glut	Female
chr4:109829336-109831322	-2.98971	1.49965e-12	1.97153e-10	006_L4_5_IT_CTX_Glut	Female
chr10:119655678-119658483	-2.09155	2.09099e-12	2.67538e-10	006_L4_5_IT_CTX_Glut	Female
chr2:52815550-52818809	-1.73334	3.84475e-12	4.63996e-10	006_L4_5_IT_CTX_Glut	Female
chr3:56150710-56153227	-1.79762	1.15267e-11	1.25276e-09	006_L4_5_IT_CTX_Glut	Female
chr1:63518635-63520203	-2.04583	2.69499e-11	2.70251e-09	006_L4_5_IT_CTX_Glut	Female
chr7:131420146-131422435	-2.59282	2.91587e-11	2.91256e-09	006_L4_5_IT_CTX_Glut	Female
chr17:63870241-63872392	-1.48525	4.00831e-11	3.89692e-09	006_L4_5_IT_CTX_Glut	Female
chr5:150755289-150757302	-2.52571	4.02202e-11	3.90529e-09	006_L4_5_IT_CTX_Glut	Female
chr10:28545847-28547895	-2.97134	5.87915e-11	5.48575e-09	006_L4_5_IT_CTX_Glut	Female
chr9:12498737-12505105	-1.56368	8.80615e-11	7.93622e-09	006_L4_5_IT_CTX_Glut	Female
chr2:149714217-149716333	-2.15625	9.12283e-11	8.19266e-09	006_L4_5_IT_CTX_Glut	Female
chr1:164922573-164925352	-2.02254	9.27982e-11	8.30441e-09	006_L4_5_IT_CTX_Glut	Female
chr3:54340387-54342170	-2.96902	1.11848e-10	9.71372e-09	006_L4_5_IT_CTX_Glut	Female
chr2:59197314-59199651	-2.76631	1.28725e-10	1.09313e-08	006_L4_5_IT_CTX_Glut	Female
chr16:34500989-34505411	-1.62656	1.8315e-10	1.49715e-08	006_L4_5_IT_CTX_Glut	Female
chr5:71161743-71162989	-2.34415	1.88814e-10	1.53852e-08	006_L4_5_IT_CTX_Glut	Female
chr16:38131582-38133878	-2.7991	2.04342e-10	1.64326e-08	006_L4_5_IT_CTX_Glut	Female
chr2:79314709-79317074	-2.04788	5.3307e-10	3.81185e-08	006_L4_5_IT_CTX_Glut	Female
chr1:107468096-107475043	-1.05945	6.08581e-10	4.28375e-08	006_L4_5_IT_CTX_Glut	Female
chr11:67122364-67127834	-1.7207	6.52295e-10	4.56207e-08	006_L4_5_IT_CTX_Glut	Female
chr13:4580386-4582743	-1.82421	7.76754e-10	5.33021e-08	006_L4_5_IT_CTX_Glut	Female
chr11:68042542-68044961	-2.47818	1.22343e-09	8.04198e-08	006_L4_5_IT_CTX_Glut	Female
chr4:20032401-20036253	-1.15302	1.65257e-09	1.03812e-07	006_L4_5_IT_CTX_Glut	Female
chr1:148205736-148207222	-3.03761	1.72845e-09	1.08047e-07	006_L4_5_IT_CTX_Glut	Female
chr18:63847259-63849545	-1.81522	2.04008e-09	1.24775e-07	006_L4_5_IT_CTX_Glut	Female
chr18:35205938-35206892	-2.16167	2.49792e-09	1.49315e-07	006_L4_5_IT_CTX_Glut	Female
chr4:69183687-69187330	-1.05272	2.93001e-09	1.72848e-07	006_L4_5_IT_CTX_Glut	Female
chr7:89987880-89988934	-4.58075	3.0101e-09	1.77299e-07	006_L4_5_IT_CTX_Glut	Female
chr8:4563699-4568102	-1.2738	3.0367e-09	1.78591e-07	006_L4_5_IT_CTX_Glut	Female
chr5:57740038-57740663	-3.58075	3.49667e-09	2.02376e-07	006_L4_5_IT_CTX_Glut	Female
chr13:9175727-9179865	-1.86066	3.51957e-09	2.03547e-07	006_L4_5_IT_CTX_Glut	Female
chr12:53064059-53067247	-2.07825	4.15676e-09	2.3559e-07	006_L4_5_IT_CTX_Glut	Female
chr2:170640098-170647405	-1.28107	4.79051e-09	2.67545e-07	006_L4_5_IT_CTX_Glut	Female
chr12:41339300-41343681	-1.61193	4.89895e-09	2.73202e-07	006_L4_5_IT_CTX_Glut	Female
chr10:28286037-28287461	-4.58075	5.53062e-09	3.03127e-07	006_L4_5_IT_CTX_Glut	Female
chr18:8149009-8154577	-1.1969	5.63045e-09	3.07936e-07	006_L4_5_IT_CTX_Glut	Female
chr14:122617297-122618481	-3.43189	6.07992e-09	3.27876e-07	006_L4_5_IT_CTX_Glut	Female
chr7:104427641-104431784	-1.14642	7.07967e-09	3.75389e-07	006_L4_5_IT_CTX_Glut	Female
chr14:80396380-80399374	-1.26084	7.13681e-09	3.77634e-07	006_L4_5_IT_CTX_Glut	Female
chr10:112307201-112314566	-1.19657	7.90184e-09	4.13725e-07	006_L4_5_IT_CTX_Glut	Female
chr7:110856992-110860127	-2.45676	8.48158e-09	4.40564e-07	006_L4_5_IT_CTX_Glut	Female
chr14:124186491-124187774	-3.88561	8.7744e-09	4.53313e-07	006_L4_5_IT_CTX_Glut	Female
chr10:31614230-31622004	-1.65316	9.09363e-09	4.68224e-07	006_L4_5_IT_CTX_Glut	Female
chr10:114651888-114656706	-1.69716	1.02424e-08	5.18647e-07	006_L4_5_IT_CTX_Glut	Female
chr12:6544291-6546653	-1.88031	1.1614e-08	5.77402e-07	006_L4_5_IT_CTX_Glut	Female
chr9:85219053-85222156	-1.52388	1.38531e-08	6.72125e-07	006_L4_5_IT_CTX_Glut	Female
chr13:83808032-83811049	-2.4089	1.4423e-08	6.96243e-07	006_L4_5_IT_CTX_Glut	Female
chr11:111949472-111954672	-1.82513	1.57204e-08	7.52702e-07	006_L4_5_IT_CTX_Glut	Female
chr3:131649718-131653302	-1.88561	1.6781e-08	7.97494e-07	006_L4_5_IT_CTX_Glut	Female
chr19:54349114-54351590	-2.22509	1.70098e-08	8.07863e-07	006_L4_5_IT_CTX_Glut	Female
chr16:93651932-93655549	-1.2095	1.7036e-08	8.08609e-07	006_L4_5_IT_CTX_Glut	Female
chr13:16856506-16859715	-1.67261	1.70797e-08	8.10178e-07	006_L4_5_IT_CTX_Glut	Female
chr18:35428591-35429889	-2.76631	1.76647e-08	8.33278e-07	006_L4_5_IT_CTX_Glut	Female
chr11:87153356-87153556	-4.19373	2.17829e-08	1.00888e-06	006_L4_5_IT_CTX_Glut	Female
chr4:138958045-138965954	-1.47233	2.32707e-08	1.0649e-06	006_L4_5_IT_CTX_Glut	Female
chr3:107719695-107722230	-2.38081	2.37545e-08	1.08245e-06	006_L4_5_IT_CTX_Glut	Female
chr18:19709385-19714432	-1.55032	2.39446e-08	1.08793e-06	006_L4_5_IT_CTX_Glut	Female
chr10:127953524-127962901	-1.19373	2.50878e-08	1.13582e-06	006_L4_5_IT_CTX_Glut	Female
chr14:61447197-61451226	-1.8718	2.82214e-08	1.26275e-06	006_L4_5_IT_CTX_Glut	Female
chr7:68233571-68236170	-2.25228	2.83911e-08	1.26812e-06	006_L4_5_IT_CTX_Glut	Female
chr4:67699654-67703606	-1.59638	2.86676e-08	1.27897e-06	006_L4_5_IT_CTX_Glut	Female
chr16:49240210-49245248	-1.28337	3.28098e-08	1.43697e-06	006_L4_5_IT_CTX_Glut	Female
chr15:94333827-94339277	-1.28179	3.56815e-08	1.54505e-06	006_L4_5_IT_CTX_Glut	Female
chr8:18641869-18643888	-2.58075	4.06474e-08	1.73069e-06	006_L4_5_IT_CTX_Glut	Female
chr6:75944368-75947869	-1.35458	4.44776e-08	1.87325e-06	006_L4_5_IT_CTX_Glut	Female
chr10:28540868-28544976	-1.8718	4.66564e-08	1.95285e-06	006_L4_5_IT_CTX_Glut	Female
chr8:127322516-127325035	-1.63531	4.79437e-08	1.99691e-06	006_L4_5_IT_CTX_Glut	Female
chr3:88541802-88542678	-1.33201	5.00131e-08	2.06846e-06	006_L4_5_IT_CTX_Glut	Female
chr1:180102596-180104892	-1.49329	5.5018e-08	2.24631e-06	006_L4_5_IT_CTX_Glut	Female
chr10:56018034-56021609	-2.1327	5.76507e-08	2.34255e-06	006_L4_5_IT_CTX_Glut	Female
chr14:35235421-35237211	-1.75109	6.31091e-08	2.53075e-06	006_L4_5_IT_CTX_Glut	Female
chr1:113229758-113235071	-1.62104	7.50479e-08	2.95074e-06	006_L4_5_IT_CTX_Glut	Female
chr2:20088481-20090543	-2.25882	7.58498e-08	2.97463e-06	006_L4_5_IT_CTX_Glut	Female
chr6:117931864-117933731	-1.34129	8.06576e-08	3.12791e-06	006_L4_5_IT_CTX_Glut	Female
chr1:175600696-175604965	-1.38311	8.33006e-08	3.22223e-06	006_L4_5_IT_CTX_Glut	Female
chr12:99492670-99494902	-1.66914	9.06658e-08	3.47692e-06	006_L4_5_IT_CTX_Glut	Female
chr14:77865190-77868417	-1.52224	9.29287e-08	3.55157e-06	006_L4_5_IT_CTX_Glut	Female
chr14:31776544-31778493	-2.47057	9.2993e-08	3.55226e-06	006_L4_5_IT_CTX_Glut	Female
chr13:21447183-21450954	-2.00108	9.95445e-08	3.76121e-06	006_L4_5_IT_CTX_Glut	Female
chr12:75718739-75720564	-2.40018	1.0715e-07	4.01684e-06	006_L4_5_IT_CTX_Glut	Female
chr8:46074259-46076502	-2.01266	1.09414e-07	4.09111e-06	006_L4_5_IT_CTX_Glut	Female
chr1:127447866-127450046	-2.63079	1.21302e-07	4.47284e-06	006_L4_5_IT_CTX_Glut	Female
chr6:22242200-22248581	-1.2095	1.22952e-07	4.52241e-06	006_L4_5_IT_CTX_Glut	Female
chr10:118675349-118681738	-1.49329	1.30413e-07	4.7493e-06	006_L4_5_IT_CTX_Glut	Female
chr4:40982368-40983800	-3.36776	1.3485e-07	4.89227e-06	006_L4_5_IT_CTX_Glut	Female
chr5:99000463-99005959	-1.74483	1.67698e-07	5.92932e-06	006_L4_5_IT_CTX_Glut	Female
chr11:78562378-78564676	-2.21576	1.7177e-07	6.03981e-06	006_L4_5_IT_CTX_Glut	Female
chr6:146585882-146589884	-1.22264	1.77244e-07	6.1981e-06	006_L4_5_IT_CTX_Glut	Female
chr1:54151422-54156191	-1.57129	2.02866e-07	6.93562e-06	006_L4_5_IT_CTX_Glut	Female
chr3:16939970-16944351	-1.91955	2.46651e-07	8.19452e-06	006_L4_5_IT_CTX_Glut	Female
chr10:28387789-28389916	-2.38406	2.52694e-07	8.36986e-06	006_L4_5_IT_CTX_Glut	Female
chr4:43236249-43240455	-1.29299	2.5454e-07	8.42008e-06	006_L4_5_IT_CTX_Glut	Female
chr19:43754176-43756479	-1.89539	2.60837e-07	8.60233e-06	006_L4_5_IT_CTX_Glut	Female
chr2:62679666-62682850	-1.38458	2.81681e-07	9.21038e-06	006_L4_5_IT_CTX_Glut	Female
chr7:134889094-134891813	-1.77622	2.82654e-07	9.23825e-06	006_L4_5_IT_CTX_Glut	Female
chr4:94926162-94928856	-2.24818	3.7003e-07	1.1738e-05	006_L4_5_IT_CTX_Glut	Female
chr8:106189241-106191294	-1.92328	3.81776e-07	1.20606e-05	006_L4_5_IT_CTX_Glut	Female
chr14:23744811-23746153	-1.74122	4.0042e-07	1.25409e-05	006_L4_5_IT_CTX_Glut	Female
chr3:50756653-50761824	-1.7991	4.02028e-07	1.25861e-05	006_L4_5_IT_CTX_Glut	Female
chr6:5942480-5947341	-2.03761	4.11923e-07	1.28381e-05	006_L4_5_IT_CTX_Glut	Female
chr14:35258917-35262037	-2.51882	4.49118e-07	1.38005e-05	006_L4_5_IT_CTX_Glut	Female
chr6:40483184-40486791	-1.73276	5.13918e-07	1.55114e-05	006_L4_5_IT_CTX_Glut	Female
chr2:143342192-143347593	-1.34129	5.35595e-07	1.6058e-05	006_L4_5_IT_CTX_Glut	Female
chr18:47623060-47625863	-1.25625	5.4435e-07	1.62441e-05	006_L4_5_IT_CTX_Glut	Female
chr5:121447006-121448382	-2.12556	5.65843e-07	1.67629e-05	006_L4_5_IT_CTX_Glut	Female
chr1:54498187-54502573	-2.02578	5.6999e-07	1.6845e-05	006_L4_5_IT_CTX_Glut	Female
chr11:77363311-77364320	-3.49329	5.83901e-07	1.72029e-05	006_L4_5_IT_CTX_Glut	Female
chr4:94929407-94933981	-1.28771	6.77654e-07	1.95584e-05	006_L4_5_IT_CTX_Glut	Female
chr2:3270313-3274834	-1.54914	6.83342e-07	1.97048e-05	006_L4_5_IT_CTX_Glut	Female
chr6:99612537-99617725	-1.34477	6.85071e-07	1.97427e-05	006_L4_5_IT_CTX_Glut	Female
chr19:16178443-16181396	-1.27619	7.0706e-07	2.03228e-05	006_L4_5_IT_CTX_Glut	Female
chr2:141208164-141209420	-2.44082	7.28762e-07	2.08682e-05	006_L4_5_IT_CTX_Glut	Female
chr13:18916688-18924034	-1.22174	7.43752e-07	2.12418e-05	006_L4_5_IT_CTX_Glut	Female
chr14:73300234-73302147	-2.78607	7.90766e-07	2.23344e-05	006_L4_5_IT_CTX_Glut	Female
chr19:27614660-27618235	-1.43189	8.47974e-07	2.37138e-05	006_L4_5_IT_CTX_Glut	Female
chr10:65938243-65938444	-4.30064	9.15763e-07	2.52224e-05	006_L4_5_IT_CTX_Glut	Female
chr7:116315280-116318907	-1.30064	9.3878e-07	2.5741e-05	006_L4_5_IT_CTX_Glut	Female
chr14:77828601-77831142	-2.02934	9.58534e-07	2.61689e-05	006_L4_5_IT_CTX_Glut	Female
chr15:19160261-19162848	-2.12556	9.84037e-07	2.67371e-05	006_L4_5_IT_CTX_Glut	Female
chr11:42294167-42297070	-1.77708	1.01997e-06	2.75375e-05	006_L4_5_IT_CTX_Glut	Female
chr11:110594135-110600383	-1.36271	1.02086e-06	2.75517e-05	006_L4_5_IT_CTX_Glut	Female
chr9:103157026-103158686	-2.76631	1.02468e-06	2.76353e-05	006_L4_5_IT_CTX_Glut	Female
chr5:30910606-30913754	-2.43815	1.04179e-06	2.80275e-05	006_L4_5_IT_CTX_Glut	Female
chr19:36622523-36624815	-1.87576	1.21176e-06	3.19379e-05	006_L4_5_IT_CTX_Glut	Female
chr10:89633859-89635877	-1.50764	1.23995e-06	3.26134e-05	006_L4_5_IT_CTX_Glut	Female
chr17:15718375-15721251	-1.49329	1.34981e-06	3.5045e-05	006_L4_5_IT_CTX_Glut	Female
chr3:6794790-6796151	-3.44749	1.38924e-06	3.57895e-05	006_L4_5_IT_CTX_Glut	Female
chr8:69793366-69795150	-2.52891	1.40942e-06	3.62239e-05	006_L4_5_IT_CTX_Glut	Female
chr9:93561065-93562530	-3.58075	1.52608e-06	3.87536e-05	006_L4_5_IT_CTX_Glut	Female
chr5:101848386-101850248	-1.22664	1.53618e-06	3.89715e-05	006_L4_5_IT_CTX_Glut	Female
chr5:101920859-101922899	-1.77869	1.60292e-06	4.04101e-05	006_L4_5_IT_CTX_Glut	Female
chr16:65954135-65955261	-3.19373	1.72679e-06	4.29242e-05	006_L4_5_IT_CTX_Glut	Female
chr10:29158105-29159603	-3.01685	1.79115e-06	4.4124e-05	006_L4_5_IT_CTX_Glut	Female
chr3:159033477-159037705	-1.50567	2.00704e-06	4.85503e-05	006_L4_5_IT_CTX_Glut	Female
chr4:111775096-111778161	-1.92625	2.0142e-06	4.86774e-05	006_L4_5_IT_CTX_Glut	Female
chr15:40915408-40919361	-1.40402	2.06209e-06	4.97091e-05	006_L4_5_IT_CTX_Glut	Female
chr19:57530743-57538670	-1.05719	2.11051e-06	5.07006e-05	006_L4_5_IT_CTX_Glut	Female
chr7:70843510-70850490	-1.10062	2.12714e-06	5.0988e-05	006_L4_5_IT_CTX_Glut	Female
chr2:63308598-63310320	-1.98805	2.1664e-06	5.17508e-05	006_L4_5_IT_CTX_Glut	Female
chr3:62256813-62258338	-3.11778	2.17976e-06	5.20213e-05	006_L4_5_IT_CTX_Glut	Female
chr4:77572504-77574831	-1.75202	2.18263e-06	5.20734e-05	006_L4_5_IT_CTX_Glut	Female
chr1:63876753-63882034	-1.30886	2.23324e-06	5.30822e-05	006_L4_5_IT_CTX_Glut	Female
chr8:57682387-57684254	-2.52304	2.25768e-06	5.34804e-05	006_L4_5_IT_CTX_Glut	Female
chr12:38484919-38487070	-2.02167	2.33466e-06	5.50314e-05	006_L4_5_IT_CTX_Glut	Female
chr15:10512776-10520490	-1.16706	2.36862e-06	5.56946e-05	006_L4_5_IT_CTX_Glut	Female
chr1:64336176-64340897	-1.09419	2.40245e-06	5.63342e-05	006_L4_5_IT_CTX_Glut	Female
chr10:20394178-20397725	-1.56368	2.41604e-06	5.65836e-05	006_L4_5_IT_CTX_Glut	Female
chr5:149551392-149555028	-2.19373	2.48091e-06	5.78725e-05	006_L4_5_IT_CTX_Glut	Female
chr17:7911019-7911781	-2.24331	2.50279e-06	5.82432e-05	006_L4_5_IT_CTX_Glut	Female
chr19:30038815-30040136	-2.91955	2.54104e-06	5.89696e-05	006_L4_5_IT_CTX_Glut	Female
chr3:120990446-120993318	-1.19755	2.56328e-06	5.93955e-05	006_L4_5_IT_CTX_Glut	Female
chr6:20363988-20366037	-1.55417	2.58274e-06	5.9738e-05	006_L4_5_IT_CTX_Glut	Female
chr4:133979076-133979523	-2.86252	2.5875e-06	5.98301e-05	006_L4_5_IT_CTX_Glut	Female
chr5:137804581-137806336	-3.07825	2.6048e-06	6.01573e-05	006_L4_5_IT_CTX_Glut	Female
chr9:52213593-52215272	-2.33459	2.62024e-06	6.04409e-05	006_L4_5_IT_CTX_Glut	Female
chr2:102775205-102776855	-2.44749	2.64505e-06	6.08847e-05	006_L4_5_IT_CTX_Glut	Female
chr18:75228582-75230368	-2.26588	2.64685e-06	6.09078e-05	006_L4_5_IT_CTX_Glut	Female
chr2:13261733-13264403	-1.72595	2.67875e-06	6.15057e-05	006_L4_5_IT_CTX_Glut	Female
chr18:60722140-60724336	-1.95272	2.71653e-06	6.22306e-05	006_L4_5_IT_CTX_Glut	Female
chr11:58053629-58054693	-2.81522	2.75653e-06	6.30371e-05	006_L4_5_IT_CTX_Glut	Female
chr4:6105636-6108573	-1.52432	2.78775e-06	6.36903e-05	006_L4_5_IT_CTX_Glut	Female
chr15:6642278-6643703	-1.65083	2.83069e-06	6.45174e-05	006_L4_5_IT_CTX_Glut	Female
chr17:15930368-15932588	-1.53013	2.86996e-06	6.5315e-05	006_L4_5_IT_CTX_Glut	Female
chr17:30114577-30117984	-1.17136	2.91832e-06	6.61253e-05	006_L4_5_IT_CTX_Glut	Female
chr2:119583131-119584381	-2.30064	2.92069e-06	6.61352e-05	006_L4_5_IT_CTX_Glut	Female
chr12:71969087-71971613	-2.05807	2.92004e-06	6.61352e-05	006_L4_5_IT_CTX_Glut	Female
chr16:39879189-39883004	-1.95272	2.928e-06	6.62419e-05	006_L4_5_IT_CTX_Glut	Female
chr6:124574702-124579285	-1.49329	3.06465e-06	6.87238e-05	006_L4_5_IT_CTX_Glut	Female
chr1:56698746-56702875	-1.90833	3.12516e-06	6.98963e-05	006_L4_5_IT_CTX_Glut	Female
chr4:86275600-86281813	-1.1354	3.16268e-06	7.05573e-05	006_L4_5_IT_CTX_Glut	Female
chr13:74927759-74930190	-1.81522	3.19794e-06	7.12327e-05	006_L4_5_IT_CTX_Glut	Female
chr2:117271725-117272329	-3.35127	3.25623e-06	7.21738e-05	006_L4_5_IT_CTX_Glut	Female
chr7:92323280-92329826	-1.38406	3.36903e-06	7.43509e-05	006_L4_5_IT_CTX_Glut	Female
chr15:46998303-47000035	-2.66321	3.51315e-06	7.70868e-05	006_L4_5_IT_CTX_Glut	Female
chr16:21493182-21495203	-2.01685	3.53919e-06	7.7547e-05	006_L4_5_IT_CTX_Glut	Female
chr7:51137559-51139470	-1.37371	3.56445e-06	7.80557e-05	006_L4_5_IT_CTX_Glut	Female
chr14:34417768-34419613	-2.35836	4.17344e-06	8.95463e-05	006_L4_5_IT_CTX_Glut	Female
chr4:24631140-24633089	-2.36776	4.26726e-06	9.12014e-05	006_L4_5_IT_CTX_Glut	Female
chr17:10958896-10960353	-1.62574	4.30283e-06	9.18077e-05	006_L4_5_IT_CTX_Glut	Female
chr11:102853822-102857069	-2.1504	4.31491e-06	9.20142e-05	006_L4_5_IT_CTX_Glut	Female
chr16:78329982-78335658	-1.51375	4.6883e-06	9.85213e-05	006_L4_5_IT_CTX_Glut	Female
chr7:45581945-45583351	-1.91475	4.78698e-06	0.000100182	006_L4_5_IT_CTX_Glut	Female
chr3:120617088-120618700	-1.47514	4.815e-06	0.000100686	006_L4_5_IT_CTX_Glut	Female
chr3:18396819-18398515	-1.65623	5.11377e-06	0.000106064	006_L4_5_IT_CTX_Glut	Female
chr3:71963238-71966042	-1.60877	5.11265e-06	0.000106064	006_L4_5_IT_CTX_Glut	Female
chr7:104343317-104344640	-2.70274	5.17989e-06	0.000107234	006_L4_5_IT_CTX_Glut	Female
chr18:59794193-59797831	-1.54576	5.43191e-06	0.000111604	006_L4_5_IT_CTX_Glut	Female
chr6:54439889-54442281	-1.71568	5.55884e-06	0.000113692	006_L4_5_IT_CTX_Glut	Female
chr12:97453240-97457889	-1.53768	5.6191e-06	0.000114802	006_L4_5_IT_CTX_Glut	Female
chr5:131289689-131292497	-1.46158	5.71438e-06	0.000116469	006_L4_5_IT_CTX_Glut	Female
chr18:47626244-47628858	-1.01936	5.76476e-06	0.000117371	006_L4_5_IT_CTX_Glut	Female
chr12:36133068-36136989	-1.56964	5.86084e-06	0.000118997	006_L4_5_IT_CTX_Glut	Female
chr5:118223857-118225121	-3.33459	6.1106e-06	0.000123005	006_L4_5_IT_CTX_Glut	Female
chr1:68604685-68606560	-1.73721	6.1611e-06	0.000123761	006_L4_5_IT_CTX_Glut	Female
chr18:75663194-75664080	-2.1122	6.1888e-06	0.000124187	006_L4_5_IT_CTX_Glut	Female
chr2:90617837-90625640	-1.26063	6.38962e-06	0.000127481	006_L4_5_IT_CTX_Glut	Female
chr5:85635236-85638532	-2.01355	6.6235e-06	0.000131308	006_L4_5_IT_CTX_Glut	Female
chr1:159193946-159197826	-1.25334	6.70834e-06	0.000132801	006_L4_5_IT_CTX_Glut	Female
chr1:76711167-76714518	-2.20224	7.10418e-06	0.000139447	006_L4_5_IT_CTX_Glut	Female
chr2:168495216-168497524	-2.79097	7.4608e-06	0.000145365	006_L4_5_IT_CTX_Glut	Female
chr16:41441719-41443646	-2.108	7.71108e-06	0.00014967	006_L4_5_IT_CTX_Glut	Female
chr17:32363901-32365222	-3.16571	8.42214e-06	0.0001609	006_L4_5_IT_CTX_Glut	Female
chr15:73271239-73272021	-2.24818	8.69952e-06	0.000165744	006_L4_5_IT_CTX_Glut	Female
chr6:143008392-143010302	-1.77869	8.7095e-06	0.000165867	006_L4_5_IT_CTX_Glut	Female
chr8:102346401-102347808	-1.73033	8.71035e-06	0.000165867	006_L4_5_IT_CTX_Glut	Female
chr6:18542736-18549406	-1.37161	8.80076e-06	0.000167339	006_L4_5_IT_CTX_Glut	Female
chr7:111046851-111049316	-1.60877	8.82164e-06	0.000167647	006_L4_5_IT_CTX_Glut	Female
chr19:49624342-49627127	-1.45676	8.86199e-06	0.000168211	006_L4_5_IT_CTX_Glut	Female
chr9:112809855-112813341	-1.69492	9.03943e-06	0.000170985	006_L4_5_IT_CTX_Glut	Female
chr16:12045304-12049705	-1.90833	9.05936e-06	0.000171266	006_L4_5_IT_CTX_Glut	Female
chr4:119591280-119592784	-2.88561	9.07973e-06	0.000171548	006_L4_5_IT_CTX_Glut	Female
chr5:131468184-131469616	-1.5864	9.0953e-06	0.000171787	006_L4_5_IT_CTX_Glut	Female
chr12:84192753-84194597	-1.88561	9.30578e-06	0.000174856	006_L4_5_IT_CTX_Glut	Female
chr4:128026311-128028988	-1.75202	9.38484e-06	0.000176082	006_L4_5_IT_CTX_Glut	Female
chr3:60543769-60544930	-2.38081	9.88944e-06	0.000183926	006_L4_5_IT_CTX_Glut	Female
chr5:9386847-9393989	-1.1969	9.93116e-06	0.000184567	006_L4_5_IT_CTX_Glut	Female
chr6:111262176-111264335	-2.74122	1.01063e-05	0.000187236	006_L4_5_IT_CTX_Glut	Female
chr5:54025729-54033551	-1.28179	1.01593e-05	0.00018785	006_L4_5_IT_CTX_Glut	Female
chr14:10118506-10120743	-1.30958	1.01583e-05	0.00018785	006_L4_5_IT_CTX_Glut	Female
chr17:47188426-47191476	-2.35127	1.04252e-05	0.000192023	006_L4_5_IT_CTX_Glut	Female
chr9:83778394-83781456	-1.59763	1.04725e-05	0.000192741	006_L4_5_IT_CTX_Glut	Female
chr18:57202657-57205644	-1.23025	1.05483e-05	0.000193917	006_L4_5_IT_CTX_Glut	Female
chr12:91037357-91040556	-2.09815	1.07041e-05	0.000196075	006_L4_5_IT_CTX_Glut	Female
chr18:3323589-3325211	-2.11778	1.07276e-05	0.000196411	006_L4_5_IT_CTX_Glut	Female
chr15:95279541-95281269	-2.27756	1.08093e-05	0.000197671	006_L4_5_IT_CTX_Glut	Female
chr16:83130961-83133144	-1.67386	1.09847e-05	0.000200255	006_L4_5_IT_CTX_Glut	Female
chr7:87186159-87187611	-2.63079	1.12185e-05	0.000203692	006_L4_5_IT_CTX_Glut	Female
chr12:40250894-40254168	-2.24052	1.12587e-05	0.000204259	006_L4_5_IT_CTX_Glut	Female
chr8:79098375-79099486	-1.68969	1.15678e-05	0.00020935	006_L4_5_IT_CTX_Glut	Female
chr13:59880022-59888732	-1.03518	1.1646e-05	0.000210505	006_L4_5_IT_CTX_Glut	Female
chr14:30152829-30158479	-1.36776	1.20717e-05	0.000216665	006_L4_5_IT_CTX_Glut	Female
chr12:88531943-88534152	-2.46292	1.24921e-05	0.000222955	006_L4_5_IT_CTX_Glut	Female
chr5:8330709-8332044	-2.53768	1.27346e-05	0.000226596	006_L4_5_IT_CTX_Glut	Female
chr5:97082456-97084598	-1.96722	1.27588e-05	0.000226975	006_L4_5_IT_CTX_Glut	Female
chr4:110526299-110528347	-2.77869	1.29285e-05	0.000229246	006_L4_5_IT_CTX_Glut	Female
chr5:80872345-80874040	-1.97872	1.29455e-05	0.000229441	006_L4_5_IT_CTX_Glut	Female
chr3:33470718-33482257	-1.0274	1.31079e-05	0.000231891	006_L4_5_IT_CTX_Glut	Female
chr7:28958768-28962928	-1.38406	1.31331e-05	0.000232229	006_L4_5_IT_CTX_Glut	Female
chr19:53506601-53513172	-1.23314	1.31464e-05	0.000232356	006_L4_5_IT_CTX_Glut	Female
chr2:140437952-140440641	-2.60877	1.32854e-05	0.000234294	006_L4_5_IT_CTX_Glut	Female
chr12:116747602-116749526	-2.74122	1.35425e-05	0.000238038	006_L4_5_IT_CTX_Glut	Female
chr1:54875620-54877894	-1.88031	1.41218e-05	0.000246127	006_L4_5_IT_CTX_Glut	Female
chr10:109562715-109564403	-2.70274	1.42092e-05	0.000247089	006_L4_5_IT_CTX_Glut	Female
chr6:92442763-92443449	-2.81522	1.49697e-05	0.000257214	006_L4_5_IT_CTX_Glut	Female
chr3:133508213-133510663	-2.35836	1.51191e-05	0.000259162	006_L4_5_IT_CTX_Glut	Female
chr5:20672713-20674729	-2.35836	1.51203e-05	0.000259162	006_L4_5_IT_CTX_Glut	Female
chr1:80086669-80089568	-1.33351	1.51695e-05	0.000259772	006_L4_5_IT_CTX_Glut	Female
chr17:29057898-29059228	-2.56368	1.52117e-05	0.000260438	006_L4_5_IT_CTX_Glut	Female
chr6:92601603-92603347	-1.57421	1.58716e-05	0.000269803	006_L4_5_IT_CTX_Glut	Female
chr3:28241015-28245000	-1.34339	1.61482e-05	0.000273411	006_L4_5_IT_CTX_Glut	Female
chr1:162705362-162706567	-1.83568	1.64054e-05	0.000276543	006_L4_5_IT_CTX_Glut	Female
chr5:61980996-61983199	-2.0238	1.65275e-05	0.000278111	006_L4_5_IT_CTX_Glut	Female
chr18:79091302-79093882	-1.60181	1.6591e-05	0.000278934	006_L4_5_IT_CTX_Glut	Female
chr13:14583206-14587162	-1.69123	1.6876e-05	0.000282855	006_L4_5_IT_CTX_Glut	Female
chr5:66927296-66930848	-1.37593	1.72416e-05	0.000287848	006_L4_5_IT_CTX_Glut	Female
chr11:73192516-73194929	-1.95272	1.72402e-05	0.000287848	006_L4_5_IT_CTX_Glut	Female
chr13:112891681-112892263	-2.76631	1.73953e-05	0.000289561	006_L4_5_IT_CTX_Glut	Female
chr2:93970658-93973063	-2.13715	1.74969e-05	0.000290904	006_L4_5_IT_CTX_Glut	Female
chr13:45299128-45303206	-1.83433	1.77166e-05	0.000294046	006_L4_5_IT_CTX_Glut	Female
chr11:32730249-32732064	-1.86252	1.77301e-05	0.000294206	006_L4_5_IT_CTX_Glut	Female
chr1:55998873-56005886	-1.22635	1.8115e-05	0.000299618	006_L4_5_IT_CTX_Glut	Female
chr12:58201405-58207669	-1.09963	1.9162e-05	0.000313345	006_L4_5_IT_CTX_Glut	Female
chr10:16081592-16083427	-2.55218	1.92164e-05	0.000314034	006_L4_5_IT_CTX_Glut	Female
chr12:79488963-79491188	-2.74122	1.95529e-05	0.000318445	006_L4_5_IT_CTX_Glut	Female
chr1:168381964-168382947	-2.60877	1.96349e-05	0.000319499	006_L4_5_IT_CTX_Glut	Female
chr18:64800392-64803695	-2.60877	1.96427e-05	0.000319499	006_L4_5_IT_CTX_Glut	Female
chr15:19192542-19196548	-2.07825	1.97315e-05	0.000320467	006_L4_5_IT_CTX_Glut	Female
chr19:11559919-11560846	-2.19373	2.01692e-05	0.000326535	006_L4_5_IT_CTX_Glut	Female
chr1:168698010-168699945	-3.07825	2.02848e-05	0.000328146	006_L4_5_IT_CTX_Glut	Female
chr17:48379663-48383067	-1.40402	2.05892e-05	0.000332141	006_L4_5_IT_CTX_Glut	Female
chr1:189547987-189550935	-2.60877	2.07075e-05	0.000333486	006_L4_5_IT_CTX_Glut	Female
chr10:53642300-53643463	-2.49329	2.13619e-05	0.000342296	006_L4_5_IT_CTX_Glut	Female
chr12:89423378-89425970	-1.67771	2.14204e-05	0.000343017	006_L4_5_IT_CTX_Glut	Female
chr16:68588910-68590378	-1.92213	2.17195e-05	0.000347153	006_L4_5_IT_CTX_Glut	Female
chr1:162384351-162387103	-1.22264	2.17654e-05	0.000347743	006_L4_5_IT_CTX_Glut	Female
chr13:109647414-109649862	-1.42819	2.18555e-05	0.000349036	006_L4_5_IT_CTX_Glut	Female
chr5:86271777-86273727	-1.99579	2.19833e-05	0.000350711	006_L4_5_IT_CTX_Glut	Female
chr5:56177980-56179662	-1.76178	2.20112e-05	0.000351009	006_L4_5_IT_CTX_Glut	Female
chr9:26307517-26311306	-1.79097	2.23209e-05	0.000355135	006_L4_5_IT_CTX_Glut	Female
chr1:137856090-137859671	-1.40583	2.28941e-05	0.000363121	006_L4_5_IT_CTX_Glut	Female
chr2:140034994-140036193	-2.60877	2.29485e-05	0.000363909	006_L4_5_IT_CTX_Glut	Female
chr11:86200407-86202558	-1.81522	2.30722e-05	0.000365189	006_L4_5_IT_CTX_Glut	Female
chr1:148777830-148779098	-3.53768	2.30825e-05	0.000365277	006_L4_5_IT_CTX_Glut	Female
chr4:137600061-137601814	-1.98514	2.31935e-05	0.00036635	006_L4_5_IT_CTX_Glut	Female
chr11:78194340-78195898	-2.51121	2.34716e-05	0.000369829	006_L4_5_IT_CTX_Glut	Female
chr3:65434293-65438454	-1.17779	2.36559e-05	0.000371985	006_L4_5_IT_CTX_Glut	Female
chr17:15483616-15484853	-1.62257	2.38276e-05	0.000374142	006_L4_5_IT_CTX_Glut	Female
chr13:91832834-91835491	-1.45106	2.4075e-05	0.000377391	006_L4_5_IT_CTX_Glut	Female
chr9:64810104-64813355	-1.97872	2.42317e-05	0.000379382	006_L4_5_IT_CTX_Glut	Female
chr11:105418521-105421794	-1.46012	2.45333e-05	0.000383263	006_L4_5_IT_CTX_Glut	Female
chr2:131260521-131261384	-2.99579	2.51412e-05	0.000390822	006_L4_5_IT_CTX_Glut	Female
chr16:70929307-70930826	-2.33459	2.53308e-05	0.00039353	006_L4_5_IT_CTX_Glut	Female
chr13:59460321-59462340	-1.52571	2.58955e-05	0.000400756	006_L4_5_IT_CTX_Glut	Female
chr4:7579464-7583192	-1.85586	2.59789e-05	0.000401804	006_L4_5_IT_CTX_Glut	Female
chr7:142003212-142004563	-1.79097	2.6248e-05	0.000405392	006_L4_5_IT_CTX_Glut	Female
chr13:55057803-55058806	-3.40018	2.70119e-05	0.000416015	006_L4_5_IT_CTX_Glut	Female
chr19:36308599-36312867	-1.85894	2.72654e-05	0.000419581	006_L4_5_IT_CTX_Glut	Female
chr6:58211042-58217244	-1.15118	2.73733e-05	0.000420909	006_L4_5_IT_CTX_Glut	Female
chr14:121121749-121128213	-1.45676	2.76629e-05	0.000424248	006_L4_5_IT_CTX_Glut	Female
chr3:57108578-57110443	-2.05128	2.78115e-05	0.000426014	006_L4_5_IT_CTX_Glut	Female
chr13:105090259-105091140	-2.56368	2.78544e-05	0.000426415	006_L4_5_IT_CTX_Glut	Female
chr18:63687994-63688577	-2.71568	2.79135e-05	0.000427149	006_L4_5_IT_CTX_Glut	Female
chr4:119319992-119321844	-2.74122	2.81324e-05	0.000429983	006_L4_5_IT_CTX_Glut	Female
chr13:98781178-98782581	-1.97872	2.83035e-05	0.000431994	006_L4_5_IT_CTX_Glut	Female
chr5:91561346-91566263	-1.16071	2.84045e-05	0.000433363	006_L4_5_IT_CTX_Glut	Female
chr15:93346671-93349298	-1.94075	2.88168e-05	0.000438604	006_L4_5_IT_CTX_Glut	Female
chr11:69342608-69344273	-2.02934	2.91476e-05	0.000442934	006_L4_5_IT_CTX_Glut	Female
chr13:45272807-45281358	-1.16752	2.93342e-05	0.000445504	006_L4_5_IT_CTX_Glut	Female
chr9:99205941-99209887	-1.38945	2.95326e-05	0.000447983	006_L4_5_IT_CTX_Glut	Female
chr4:6962024-6967861	-1.55557	3.02791e-05	0.000456951	006_L4_5_IT_CTX_Glut	Female
chr19:50619676-50626812	-1.36776	3.04669e-05	0.000459515	006_L4_5_IT_CTX_Glut	Female
chr15:30294426-30295459	-2.11778	3.114e-05	0.000467363	006_L4_5_IT_CTX_Glut	Female
chr6:62657852-62659563	-1.30064	3.15861e-05	0.000473222	006_L4_5_IT_CTX_Glut	Female
chr1:35546266-35553194	-1.11067	3.18774e-05	0.000476698	006_L4_5_IT_CTX_Glut	Female
chr18:58747510-58753636	-1.44749	3.18749e-05	0.000476698	006_L4_5_IT_CTX_Glut	Female
chr14:116392421-116397434	-1.01202	3.21073e-05	0.000479155	006_L4_5_IT_CTX_Glut	Female
chr8:56484416-56488165	-1.19373	3.26812e-05	0.000486297	006_L4_5_IT_CTX_Glut	Female
chr17:16995338-16997786	-1.81522	3.27538e-05	0.000487092	006_L4_5_IT_CTX_Glut	Female
chr7:46784929-46786110	-2.30064	3.33148e-05	0.000493422	006_L4_5_IT_CTX_Glut	Female
chr15:39145684-39147705	-2.01685	3.34161e-05	0.000494539	006_L4_5_IT_CTX_Glut	Female
chr17:35775787-35778038	-1.87576	3.40247e-05	0.000502186	006_L4_5_IT_CTX_Glut	Female
chr2:18370545-18373619	-1.41929	3.41868e-05	0.000504383	006_L4_5_IT_CTX_Glut	Female
chr11:38067415-38071105	-1.77622	3.42368e-05	0.000504637	006_L4_5_IT_CTX_Glut	Female
chr13:117001968-117004062	-1.5604	3.51528e-05	0.000515305	006_L4_5_IT_CTX_Glut	Female
chr18:68094687-68097224	-1.30652	3.5723e-05	0.000521717	006_L4_5_IT_CTX_Glut	Female
chr7:39804657-39809257	-1.19373	3.59606e-05	0.000524387	006_L4_5_IT_CTX_Glut	Female
chr5:78596734-78599260	-1.67386	3.60558e-05	0.000525675	006_L4_5_IT_CTX_Glut	Female
chr6:114814676-114820829	-1.20183	3.62434e-05	0.000528007	006_L4_5_IT_CTX_Glut	Female
chr17:28415610-28421141	-1.20729	3.64578e-05	0.000530525	006_L4_5_IT_CTX_Glut	Female
chr6:104491129-104496348	-1.33764	3.67862e-05	0.000534533	006_L4_5_IT_CTX_Glut	Female
chr4:40735448-40736253	-2.40018	3.67965e-05	0.000534538	006_L4_5_IT_CTX_Glut	Female
chr1:134969712-134971386	-2.33459	3.75112e-05	0.000542858	006_L4_5_IT_CTX_Glut	Female
chr4:18572761-18574529	-1.74122	3.75517e-05	0.000543342	006_L4_5_IT_CTX_Glut	Female
chr14:10252728-10255578	-1.47935	3.78513e-05	0.000546409	006_L4_5_IT_CTX_Glut	Female
chr1:100464069-100465487	-2.41385	3.79106e-05	0.000546983	006_L4_5_IT_CTX_Glut	Female
chr1:38257035-38262185	-1.29166	3.90634e-05	0.000560341	006_L4_5_IT_CTX_Glut	Female
chr12:69836799-69838136	-1.89928	3.95454e-05	0.000565982	006_L4_5_IT_CTX_Glut	Female
chr2:96330736-96333207	-1.68969	3.97789e-05	0.000568868	006_L4_5_IT_CTX_Glut	Female
chr14:100271868-100274874	-1.1899	3.98597e-05	0.000569734	006_L4_5_IT_CTX_Glut	Female
chr17:45652041-45653976	-2.07825	4.01527e-05	0.000572959	006_L4_5_IT_CTX_Glut	Female
chr17:64107223-64110367	-1.83906	4.03294e-05	0.000575158	006_L4_5_IT_CTX_Glut	Female
chr12:97740465-97742590	-1.95272	4.03719e-05	0.000575657	006_L4_5_IT_CTX_Glut	Female
chr15:98107512-98109706	-1.4249	4.06511e-05	0.00057899	006_L4_5_IT_CTX_Glut	Female
chr16:39357502-39365256	-1.06213	4.06594e-05	0.000579001	006_L4_5_IT_CTX_Glut	Female
chr11:28513427-28514932	-2.25882	4.09374e-05	0.000582634	006_L4_5_IT_CTX_Glut	Female
chr9:65431505-65433897	-1.68969	4.09898e-05	0.000583163	006_L4_5_IT_CTX_Glut	Female
chr12:68640497-68644007	-2.0238	4.28157e-05	0.000604309	006_L4_5_IT_CTX_Glut	Female
chr8:79177223-79180116	-2.55218	4.30178e-05	0.000606601	006_L4_5_IT_CTX_Glut	Female
chr8:79643356-79644545	-1.72595	4.30843e-05	0.000606841	006_L4_5_IT_CTX_Glut	Female
chr18:9269333-9271063	-2.30064	4.34472e-05	0.000611193	006_L4_5_IT_CTX_Glut	Female
chr7:74301396-74314106	-1.09995	4.40076e-05	0.000617713	006_L4_5_IT_CTX_Glut	Female
chr2:91402443-91404276	-1.98267	4.41615e-05	0.000619326	006_L4_5_IT_CTX_Glut	Female
chr16:45371367-45372852	-2.58075	4.52821e-05	0.000632355	006_L4_5_IT_CTX_Glut	Female
chr5:60492433-60494863	-1.56729	4.52923e-05	0.000632382	006_L4_5_IT_CTX_Glut	Female
chr19:34831295-34833783	-2.11778	4.57149e-05	0.000637235	006_L4_5_IT_CTX_Glut	Female
chr12:8253302-8254553	-2.00786	4.6108e-05	0.00064178	006_L4_5_IT_CTX_Glut	Female
chr9:58624478-58625799	-2.03761	4.65787e-05	0.000646796	006_L4_5_IT_CTX_Glut	Female
chr13:78252598-78253791	-2.17136	4.67257e-05	0.000647755	006_L4_5_IT_CTX_Glut	Female
chr2:53421748-53424547	-1.36776	4.71842e-05	0.000652722	006_L4_5_IT_CTX_Glut	Female
chr2:4739172-4744522	-1.06676	4.76831e-05	0.000658077	006_L4_5_IT_CTX_Glut	Female
chr1:53010423-53013356	-1.25228	4.85378e-05	0.000668056	006_L4_5_IT_CTX_Glut	Female
chr9:67403109-67405904	-1.84379	4.92957e-05	0.000675822	006_L4_5_IT_CTX_Glut	Female
chr3:107634824-107638737	-1.30886	5.0836e-05	0.000692595	006_L4_5_IT_CTX_Glut	Female
chr10:60031674-60036018	-1.06314	5.19989e-05	0.000704674	006_L4_5_IT_CTX_Glut	Female
chr6:61356801-61359230	-1.98514	5.21851e-05	0.000706822	006_L4_5_IT_CTX_Glut	Female
chr1:182301234-182304252	-1.11344	5.41313e-05	0.000728772	006_L4_5_IT_CTX_Glut	Female
chr13:91520566-91522583	-2.05807	5.41253e-05	0.000728772	006_L4_5_IT_CTX_Glut	Female
chr16:76663826-76664789	-2.88561	5.413e-05	0.000728772	006_L4_5_IT_CTX_Glut	Female
chr18:12133120-12135156	-1.28056	5.41518e-05	0.000728816	006_L4_5_IT_CTX_Glut	Female
chr11:57805383-57808787	-1.44749	5.4337e-05	0.000730793	006_L4_5_IT_CTX_Glut	Female
chr19:35537921-35542983	-1.06647	5.50982e-05	0.000738396	006_L4_5_IT_CTX_Glut	Female
chr1:43944101-43945085	-2.49329	5.51776e-05	0.000739241	006_L4_5_IT_CTX_Glut	Female
chr14:111151568-111154167	-1.58521	5.55316e-05	0.000742813	006_L4_5_IT_CTX_Glut	Female
chr10:112087085-112090733	-1.66321	5.58828e-05	0.000746206	006_L4_5_IT_CTX_Glut	Female
chr7:96021547-96023929	-2.054	5.68816e-05	0.00075585	006_L4_5_IT_CTX_Glut	Female
chr12:116585946-116589580	-1.41529	5.76965e-05	0.000764289	006_L4_5_IT_CTX_Glut	Female
chr1:134914688-134917042	-1.78607	5.87258e-05	0.00077524	006_L4_5_IT_CTX_Glut	Female
chr2:173770573-173771975	-1.81522	5.94362e-05	0.000782996	006_L4_5_IT_CTX_Glut	Female
chr2:134995257-134998204	-1.23872	5.95133e-05	0.000783743	006_L4_5_IT_CTX_Glut	Female
chr19:45316671-45320289	-1.53958	6.00732e-05	0.000789078	006_L4_5_IT_CTX_Glut	Female
chr6:56166378-56168292	-1.62574	6.13778e-05	0.000803114	006_L4_5_IT_CTX_Glut	Female
chr19:20898215-20901719	-1.66321	6.13832e-05	0.000803114	006_L4_5_IT_CTX_Glut	Female
chr6:49113103-49115120	-2.2095	6.19863e-05	0.000809344	006_L4_5_IT_CTX_Glut	Female
chr12:102979585-102982202	-1.61882	6.21818e-05	0.00081139	006_L4_5_IT_CTX_Glut	Female
chr13:5841282-5849639	-1.60432	6.39892e-05	0.000829972	006_L4_5_IT_CTX_Glut	Female
chr9:27657776-27660816	-1.31641	6.50713e-05	0.00084012	006_L4_5_IT_CTX_Glut	Female
chr13:117663169-117664790	-1.23025	6.51563e-05	0.000840834	006_L4_5_IT_CTX_Glut	Female
chr5:38115385-38118206	-1.90833	6.56679e-05	0.000845867	006_L4_5_IT_CTX_Glut	Female
chr4:80954408-80956150	-2.24818	6.63342e-05	0.0008533	006_L4_5_IT_CTX_Glut	Female
chr3:20343342-20347930	-1.05807	6.64314e-05	0.000854264	006_L4_5_IT_CTX_Glut	Female
chr5:47690824-47694982	-1.13375	6.81686e-05	0.000872204	006_L4_5_IT_CTX_Glut	Female
chr6:43426717-43428654	-1.84379	6.88996e-05	0.000879939	006_L4_5_IT_CTX_Glut	Female
chr5:66537924-66539207	-2.26588	6.94115e-05	0.000884688	006_L4_5_IT_CTX_Glut	Female
chr14:66292935-66294249	-2.40018	7.03051e-05	0.000893267	006_L4_5_IT_CTX_Glut	Female
chr9:106187831-106188874	-3.44749	7.03493e-05	0.000893531	006_L4_5_IT_CTX_Glut	Female
chr14:38621282-38624607	-1.74705	7.17078e-05	0.000907023	006_L4_5_IT_CTX_Glut	Female
chr4:153768079-153777458	-1.01901	7.23229e-05	0.000912947	006_L4_5_IT_CTX_Glut	Female
chr19:52227219-52237639	-1.41667	7.24847e-05	0.00091413	006_L4_5_IT_CTX_Glut	Female
chr16:39671992-39678117	-1.42617	7.25779e-05	0.000915153	006_L4_5_IT_CTX_Glut	Female
chr13:110516198-110522002	-1.49329	7.30106e-05	0.000919397	006_L4_5_IT_CTX_Glut	Female
chr13:16524982-16528401	-1.35723	7.32133e-05	0.000921799	006_L4_5_IT_CTX_Glut	Female
chr15:56560113-56562317	-1.67386	7.39826e-05	0.000929547	006_L4_5_IT_CTX_Glut	Female
chr1:159307484-159308596	-1.81522	7.45505e-05	0.000935248	006_L4_5_IT_CTX_Glut	Female
chr3:117154822-117156897	-1.40583	7.46282e-05	0.000935916	006_L4_5_IT_CTX_Glut	Female
chr3:85478238-85480630	-2.0238	7.57468e-05	0.000947305	006_L4_5_IT_CTX_Glut	Female
chr8:38945318-38947203	-1.95272	7.6059e-05	0.000950433	006_L4_5_IT_CTX_Glut	Female
chr3:78941916-78949276	-1.16314	7.63469e-05	0.000953103	006_L4_5_IT_CTX_Glut	Female
chr3:62869811-62871701	-1.45265	7.67037e-05	0.000957083	006_L4_5_IT_CTX_Glut	Female
chr8:78807420-78809169	-1.70274	7.6863e-05	0.000958757	006_L4_5_IT_CTX_Glut	Female
chr15:70384585-70387855	-1.7343	7.75495e-05	0.000965746	006_L4_5_IT_CTX_Glut	Female
chr1:48103759-48107076	-1.85586	7.81564e-05	0.000972039	006_L4_5_IT_CTX_Glut	Female
chr1:85689623-85691841	-1.20516	7.84092e-05	0.000974233	006_L4_5_IT_CTX_Glut	Female
chr3:99155945-99159882	-1.18719	7.91038e-05	0.000981538	006_L4_5_IT_CTX_Glut	Female
chr15:38159413-38164928	-1.4274	7.97588e-05	0.000988273	006_L4_5_IT_CTX_Glut	Female
chr9:113614127-113623184	-1.41267	8.03118e-05	0.000993677	006_L4_5_IT_CTX_Glut	Female
chr4:85475220-85477442	-2.49329	8.07054e-05	0.000997578	006_L4_5_IT_CTX_Glut	Female
chr16:27161164-27165191	-1.24665	8.07626e-05	0.000998125	006_L4_5_IT_CTX_Glut	Female
chr5:22710230-22716117	1.28768	1.24775e-14	2.04214e-12	007_L2_3_IT_CTX_Glut	Male
chr17:7790359-7797632	1.2208	4.51642e-14	6.37794e-12	007_L2_3_IT_CTX_Glut	Male
chr3:55463755-55470603	1.00506	8.92013e-14	1.18127e-11	007_L2_3_IT_CTX_Glut	Male
chr4:77840294-77843465	2.06309	5.02757e-13	5.73053e-11	007_L2_3_IT_CTX_Glut	Male
chr6:137673212-137678658	1.29694	1.6247e-12	1.68352e-10	007_L2_3_IT_CTX_Glut	Male
chr2:70402239-70406310	1.20901	5.81575e-12	5.3567e-10	007_L2_3_IT_CTX_Glut	Male
chr4:105756117-105763122	1.43394	8.15074e-12	7.29679e-10	007_L2_3_IT_CTX_Glut	Male
chr5:27013904-27021463	1.14971	1.68474e-11	1.37868e-09	007_L2_3_IT_CTX_Glut	Male
chr7:80050972-80052110	2.74918	5.8376e-11	4.1961e-09	007_L2_3_IT_CTX_Glut	Male
chr11:21247074-21248622	3.09628	1.28026e-10	8.53906e-09	007_L2_3_IT_CTX_Glut	Male
chr5:49123740-49127499	1.06879	2.05221e-10	1.29824e-08	007_L2_3_IT_CTX_Glut	Male
chr4:12609088-12615129	1.19071	3.16073e-10	1.92325e-08	007_L2_3_IT_CTX_Glut	Male
chr8:14265759-14270562	1.08171	4.04437e-10	2.40141e-08	007_L2_3_IT_CTX_Glut	Male
chr5:49164198-49166616	1.34054	6.1503e-10	3.49576e-08	007_L2_3_IT_CTX_Glut	Male
chr16:87701730-87703911	1.65376	1.33187e-09	6.974e-08	007_L2_3_IT_CTX_Glut	Male
chr2:56544331-56548725	1.27525	1.34865e-09	7.05031e-08	007_L2_3_IT_CTX_Glut	Male
chr11:43143033-43144457	3.30919	1.63079e-09	8.26135e-08	007_L2_3_IT_CTX_Glut	Male
chr6:18424469-18426629	1.67379	2.35183e-09	1.14944e-07	007_L2_3_IT_CTX_Glut	Male
chr11:90012301-90019580	1.20813	2.7353e-09	1.30684e-07	007_L2_3_IT_CTX_Glut	Male
chr5:49408061-49413272	1.02059	3.63129e-09	1.68449e-07	007_L2_3_IT_CTX_Glut	Male
chr2:181967488-181972047	1.43394	5.27694e-09	2.32937e-07	007_L2_3_IT_CTX_Glut	Male
chr3:132909676-132912857	1.44364	7.59755e-09	3.201e-07	007_L2_3_IT_CTX_Glut	Male
chr13:47633802-47639113	1.02076	8.77102e-09	3.64251e-07	007_L2_3_IT_CTX_Glut	Male
chr16:87266664-87271738	1.07531	9.13601e-09	3.76713e-07	007_L2_3_IT_CTX_Glut	Male
chr5:49039291-49042236	1.75302	9.52133e-09	3.90834e-07	007_L2_3_IT_CTX_Glut	Male
chr4:36824546-36826911	1.70777	1.1331e-08	4.54308e-07	007_L2_3_IT_CTX_Glut	Male
chr5:13919195-13921030	1.44636	2.3394e-08	8.4791e-07	007_L2_3_IT_CTX_Glut	Male
chr4:76440989-76444480	1.33039	2.39552e-08	8.64853e-07	007_L2_3_IT_CTX_Glut	Male
chr10:101733519-101735101	1.80958	2.76992e-08	9.7898e-07	007_L2_3_IT_CTX_Glut	Male
chr4:75941354-75943863	1.38772	2.95414e-08	1.0372e-06	007_L2_3_IT_CTX_Glut	Male
chr2:109742029-109746263	1.30695	3.28287e-08	1.13575e-06	007_L2_3_IT_CTX_Glut	Male
chr16:57856009-57859736	1.34054	3.30529e-08	1.14227e-06	007_L2_3_IT_CTX_Glut	Male
chr7:91098972-91102075	1.07089	3.83388e-08	1.29892e-06	007_L2_3_IT_CTX_Glut	Male
chr9:78714455-78716419	1.74918	4.07444e-08	1.3688e-06	007_L2_3_IT_CTX_Glut	Male
chr15:35449038-35449772	2.86021	4.52086e-08	1.49672e-06	007_L2_3_IT_CTX_Glut	Male
chr11:5969339-5972537	1.067	4.90047e-08	1.60573e-06	007_L2_3_IT_CTX_Glut	Male
chr2:133602538-133606142	1.48546	5.03198e-08	1.64461e-06	007_L2_3_IT_CTX_Glut	Male
chr11:57289371-57292964	1.00516	5.95697e-08	1.90307e-06	007_L2_3_IT_CTX_Glut	Male
chr7:117026228-117033729	1.05906	6.02677e-08	1.92152e-06	007_L2_3_IT_CTX_Glut	Male
chr12:89014667-89017070	1.46558	7.08154e-08	2.19531e-06	007_L2_3_IT_CTX_Glut	Male
chr3:128932094-128934913	2.46287	7.11665e-08	2.20406e-06	007_L2_3_IT_CTX_Glut	Male
chr13:32460550-32467920	1.05138	7.27762e-08	2.24954e-06	007_L2_3_IT_CTX_Glut	Male
chr2:115992528-115996782	1.51695	7.5453e-08	2.31881e-06	007_L2_3_IT_CTX_Glut	Male
chr11:89783108-89787608	1.05285	7.89376e-08	2.40047e-06	007_L2_3_IT_CTX_Glut	Male
chr11:8800931-8805725	1.12797	8.91272e-08	2.65716e-06	007_L2_3_IT_CTX_Glut	Male
chr15:71902165-71911596	1.01586	9.52446e-08	2.81833e-06	007_L2_3_IT_CTX_Glut	Male
chr2:7092160-7094983	1.10966	9.6972e-08	2.86164e-06	007_L2_3_IT_CTX_Glut	Male
chr11:11197638-11206570	1.04457	9.74803e-08	2.87398e-06	007_L2_3_IT_CTX_Glut	Male
chr1:21855069-21858474	1.13959	1.02078e-07	2.99571e-06	007_L2_3_IT_CTX_Glut	Male
chr2:53404946-53407685	1.52678	1.14108e-07	3.3017e-06	007_L2_3_IT_CTX_Glut	Male
chr6:137065065-137068506	1.34236	1.25174e-07	3.58289e-06	007_L2_3_IT_CTX_Glut	Male
chr5:16852992-16854015	2.1993	1.25371e-07	3.58691e-06	007_L2_3_IT_CTX_Glut	Male
chr14:17134184-17140265	1.00864	1.25953e-07	3.59874e-06	007_L2_3_IT_CTX_Glut	Male
chr5:129557190-129559157	1.71885	1.41907e-07	3.98502e-06	007_L2_3_IT_CTX_Glut	Male
chr1:176319406-176321490	1.7972	1.47325e-07	4.12627e-06	007_L2_3_IT_CTX_Glut	Male
chr13:102255080-102258716	1.29295	1.48604e-07	4.15663e-06	007_L2_3_IT_CTX_Glut	Male
chr17:52960529-52964918	1.15977	1.54671e-07	4.30932e-06	007_L2_3_IT_CTX_Glut	Male
chr1:25674385-25676459	1.75257	1.558e-07	4.33409e-06	007_L2_3_IT_CTX_Glut	Male
chr2:69450697-69457161	1.02286	1.63377e-07	4.52031e-06	007_L2_3_IT_CTX_Glut	Male
chr15:5436723-5439845	1.93421	1.65926e-07	4.56972e-06	007_L2_3_IT_CTX_Glut	Male
chr3:91385974-91389683	1.24282	2.07726e-07	5.5385e-06	007_L2_3_IT_CTX_Glut	Male
chr6:9954646-9959074	1.36271	2.09612e-07	5.58178e-06	007_L2_3_IT_CTX_Glut	Male
chr17:7810776-7813148	1.07594	2.16057e-07	5.71762e-06	007_L2_3_IT_CTX_Glut	Male
chr8:94953072-94955866	1.16159	2.53716e-07	6.54597e-06	007_L2_3_IT_CTX_Glut	Male
chr6:90121888-90127139	1.06112	2.69305e-07	6.89244e-06	007_L2_3_IT_CTX_Glut	Male
chr5:49105822-49112081	1.00532	2.72538e-07	6.95289e-06	007_L2_3_IT_CTX_Glut	Male
chr1:188445022-188452560	1.56228	2.91733e-07	7.3777e-06	007_L2_3_IT_CTX_Glut	Male
chr10:125638954-125642637	1.04783	3.01132e-07	7.57637e-06	007_L2_3_IT_CTX_Glut	Male
chr16:84034068-84038009	1.14776	3.09374e-07	7.75622e-06	007_L2_3_IT_CTX_Glut	Male
chr16:72335176-72337168	1.74473	3.20837e-07	7.99648e-06	007_L2_3_IT_CTX_Glut	Male
chr5:8770559-8775677	1.13608	3.90248e-07	9.49659e-06	007_L2_3_IT_CTX_Glut	Male
chr12:61609010-61610812	1.12692	4.35479e-07	1.04381e-05	007_L2_3_IT_CTX_Glut	Male
chr12:45311276-45315167	1.08717	4.53745e-07	1.08069e-05	007_L2_3_IT_CTX_Glut	Male
chr6:15497125-15503497	1.03709	4.60025e-07	1.09247e-05	007_L2_3_IT_CTX_Glut	Male
chr16:74997193-74999088	1.47878	4.68011e-07	1.10559e-05	007_L2_3_IT_CTX_Glut	Male
chr4:142574657-142577370	1.86021	4.69797e-07	1.10899e-05	007_L2_3_IT_CTX_Glut	Male
chr11:17051651-17053622	1.85378	4.71214e-07	1.1111e-05	007_L2_3_IT_CTX_Glut	Male
chr9:33902657-33905929	1.03493	4.8347e-07	1.13539e-05	007_L2_3_IT_CTX_Glut	Male
chr11:96848108-96851523	1.42725	4.91134e-07	1.15085e-05	007_L2_3_IT_CTX_Glut	Male
chr16:65805605-65809559	1.1177	5.093e-07	1.18905e-05	007_L2_3_IT_CTX_Glut	Male
chr8:17003423-17007197	1.02732	5.30546e-07	1.23459e-05	007_L2_3_IT_CTX_Glut	Male
chr11:51924346-51927743	1.27525	5.72819e-07	1.31569e-05	007_L2_3_IT_CTX_Glut	Male
chr6:148440815-148445474	1.17028	5.76792e-07	1.32291e-05	007_L2_3_IT_CTX_Glut	Male
chr14:57019107-57022946	1.66227	5.77251e-07	1.32314e-05	007_L2_3_IT_CTX_Glut	Male
chr8:45805810-45808125	1.71134	5.88121e-07	1.34214e-05	007_L2_3_IT_CTX_Glut	Male
chr3:147010388-147014127	1.02093	6.03078e-07	1.37284e-05	007_L2_3_IT_CTX_Glut	Male
chr3:52350338-52355048	1.27525	6.32778e-07	1.4338e-05	007_L2_3_IT_CTX_Glut	Male
chr19:52725683-52727762	2.24668	6.45581e-07	1.45855e-05	007_L2_3_IT_CTX_Glut	Male
chr8:83836241-83839712	1.33562	6.87049e-07	1.54037e-05	007_L2_3_IT_CTX_Glut	Male
chr5:97582157-97587360	1.10532	7.03257e-07	1.57064e-05	007_L2_3_IT_CTX_Glut	Male
chr15:32072377-32076684	1.15325	8.31114e-07	1.8157e-05	007_L2_3_IT_CTX_Glut	Male
chr1:10066719-10067198	2.20486	9.15286e-07	1.97108e-05	007_L2_3_IT_CTX_Glut	Male
chr4:66542889-66544350	1.82273	9.32171e-07	2.0028e-05	007_L2_3_IT_CTX_Glut	Male
chr4:84626289-84631423	1.21791	9.62404e-07	2.05659e-05	007_L2_3_IT_CTX_Glut	Male
chr3:37951527-37954703	1.09418	9.69304e-07	2.06925e-05	007_L2_3_IT_CTX_Glut	Male
chr5:92669676-92678048	1.19476	9.81208e-07	2.09187e-05	007_L2_3_IT_CTX_Glut	Male
chr14:11177923-11180659	1.47164	9.94257e-07	2.11545e-05	007_L2_3_IT_CTX_Glut	Male
chr5:71086207-71088202	1.49325	1.06193e-06	2.23345e-05	007_L2_3_IT_CTX_Glut	Male
chr16:6577133-6579144	1.95332	1.09797e-06	2.29706e-05	007_L2_3_IT_CTX_Glut	Male
chr2:50518577-50521510	1.02286	1.14407e-06	2.37252e-05	007_L2_3_IT_CTX_Glut	Male
chr3:15184487-15188943	1.07171	1.15538e-06	2.39208e-05	007_L2_3_IT_CTX_Glut	Male
chr2:17154191-17156781	1.33798	1.15788e-06	2.3957e-05	007_L2_3_IT_CTX_Glut	Male
chr2:6870705-6875744	1.3312	1.20431e-06	2.47492e-05	007_L2_3_IT_CTX_Glut	Male
chr3:38090518-38095811	1.03987	1.26526e-06	2.57927e-05	007_L2_3_IT_CTX_Glut	Male
chr3:119724606-119725199	1.69028	1.28085e-06	2.6062e-05	007_L2_3_IT_CTX_Glut	Male
chr19:57718652-57720531	1.94808	1.29836e-06	2.63512e-05	007_L2_3_IT_CTX_Glut	Male
chr14:71505993-71511611	1.28464	1.31436e-06	2.66505e-05	007_L2_3_IT_CTX_Glut	Male
chr8:89795899-89799574	1.22731	1.31778e-06	2.67112e-05	007_L2_3_IT_CTX_Glut	Male
chr11:24511763-24516981	1.03013	1.34458e-06	2.71769e-05	007_L2_3_IT_CTX_Glut	Male
chr9:23065284-23069740	1.26402	1.45883e-06	2.91525e-05	007_L2_3_IT_CTX_Glut	Male
chr14:104411516-104416206	1.04392	1.50529e-06	2.99789e-05	007_L2_3_IT_CTX_Glut	Male
chr11:9723194-9726970	1.3981	1.50778e-06	3.00193e-05	007_L2_3_IT_CTX_Glut	Male
chr5:75493319-75497812	1.19508	1.55733e-06	3.0871e-05	007_L2_3_IT_CTX_Glut	Male
chr4:95219559-95222616	1.02213	1.70689e-06	3.33431e-05	007_L2_3_IT_CTX_Glut	Male
chr10:13979592-13983858	1.17268	1.70773e-06	3.33448e-05	007_L2_3_IT_CTX_Glut	Male
chr12:9758101-9761710	1.38543	1.86175e-06	3.59562e-05	007_L2_3_IT_CTX_Glut	Male
chr2:14924535-14926975	1.55278	1.93172e-06	3.71167e-05	007_L2_3_IT_CTX_Glut	Male
chr2:6814471-6817755	1.23777	2.08343e-06	3.95085e-05	007_L2_3_IT_CTX_Glut	Male
chr13:58881321-58882815	1.27525	2.1513e-06	4.05904e-05	007_L2_3_IT_CTX_Glut	Male
chr5:48711148-48714709	1.11039	2.3006e-06	4.2963e-05	007_L2_3_IT_CTX_Glut	Male
chr1:69300986-69304569	1.22278	2.3232e-06	4.32834e-05	007_L2_3_IT_CTX_Glut	Male
chr15:97420464-97426586	1.00714	2.34992e-06	4.36922e-05	007_L2_3_IT_CTX_Glut	Male
chr8:17503182-17505569	1.14596	2.3973e-06	4.44825e-05	007_L2_3_IT_CTX_Glut	Male
chr6:16790600-16793259	1.33562	2.54472e-06	4.68232e-05	007_L2_3_IT_CTX_Glut	Male
chr14:52469031-52472588	1.41018	2.59872e-06	4.7735e-05	007_L2_3_IT_CTX_Glut	Male
chr5:50507436-50511320	1.17571	2.67432e-06	4.88139e-05	007_L2_3_IT_CTX_Glut	Male
chr3:136916134-136918337	1.07031	2.84361e-06	5.13749e-05	007_L2_3_IT_CTX_Glut	Male
chr2:137154834-137158614	1.07443	2.93714e-06	5.26786e-05	007_L2_3_IT_CTX_Glut	Male
chr13:114698150-114701598	1.0994	3.00871e-06	5.37643e-05	007_L2_3_IT_CTX_Glut	Male
chr3:34578419-34581269	1.21635	3.04565e-06	5.43787e-05	007_L2_3_IT_CTX_Glut	Male
chr1:89411687-89415025	1.07013	3.05887e-06	5.45385e-05	007_L2_3_IT_CTX_Glut	Male
chr5:124185019-124188298	1.04392	3.06169e-06	5.45735e-05	007_L2_3_IT_CTX_Glut	Male
chr11:89789189-89794165	1.05285	3.12266e-06	5.55053e-05	007_L2_3_IT_CTX_Glut	Male
chr2:7164806-7170644	1.10532	3.14512e-06	5.58424e-05	007_L2_3_IT_CTX_Glut	Male
chr4:65401245-65404702	1.16833	3.19404e-06	5.65535e-05	007_L2_3_IT_CTX_Glut	Male
chr5:3515341-3518388	1.43874	3.35068e-06	5.8886e-05	007_L2_3_IT_CTX_Glut	Male
chr4:56463354-56469688	1.21182	3.37277e-06	5.92186e-05	007_L2_3_IT_CTX_Glut	Male
chr7:13193778-13196846	1.92294	3.5174e-06	6.1427e-05	007_L2_3_IT_CTX_Glut	Male
chr2:65890002-65892971	1.31001	3.5575e-06	6.20254e-05	007_L2_3_IT_CTX_Glut	Male
chr14:51979348-51982313	1.06643	3.55668e-06	6.20254e-05	007_L2_3_IT_CTX_Glut	Male
chr1:102812412-102815695	1.19071	3.56684e-06	6.21544e-05	007_L2_3_IT_CTX_Glut	Male
chr5:90874202-90878173	1.10532	3.58643e-06	6.24276e-05	007_L2_3_IT_CTX_Glut	Male
chr6:65467079-65472096	1.26286	3.69313e-06	6.4023e-05	007_L2_3_IT_CTX_Glut	Male
chr1:163405859-163411242	1.18214	3.71568e-06	6.43091e-05	007_L2_3_IT_CTX_Glut	Male
chr6:21308048-21309750	1.88293	3.75755e-06	6.49633e-05	007_L2_3_IT_CTX_Glut	Male
chr10:24782713-24785449	1.49097	3.79303e-06	6.55057e-05	007_L2_3_IT_CTX_Glut	Male
chr17:52969355-52971233	1.49764	3.82925e-06	6.60062e-05	007_L2_3_IT_CTX_Glut	Male
chr18:88736993-88743173	1.21635	3.90415e-06	6.71522e-05	007_L2_3_IT_CTX_Glut	Male
chr11:10741224-10743561	1.32416	4.19563e-06	7.13962e-05	007_L2_3_IT_CTX_Glut	Male
chr3:46990314-46993726	1.29694	4.22681e-06	7.1831e-05	007_L2_3_IT_CTX_Glut	Male
chr2:127389701-127392128	1.81058	4.39108e-06	7.40814e-05	007_L2_3_IT_CTX_Glut	Male
chr10:63457255-63462590	1.13229	4.53702e-06	7.60456e-05	007_L2_3_IT_CTX_Glut	Male
chr8:76442106-76443660	1.18214	4.55791e-06	7.62798e-05	007_L2_3_IT_CTX_Glut	Male
chr15:64190829-64193376	1.19476	4.65064e-06	7.75269e-05	007_L2_3_IT_CTX_Glut	Male
chr16:45966936-45968262	1.75441	4.70842e-06	7.83059e-05	007_L2_3_IT_CTX_Glut	Male
chr2:158986766-158990137	1.43503	4.72634e-06	7.85427e-05	007_L2_3_IT_CTX_Glut	Male
chr5:48941787-48943946	1.42725	4.85932e-06	8.03966e-05	007_L2_3_IT_CTX_Glut	Male
chr4:98186135-98191242	1.07594	4.94442e-06	8.14147e-05	007_L2_3_IT_CTX_Glut	Male
chr16:40312818-40315545	1.3806	5.06126e-06	8.30275e-05	007_L2_3_IT_CTX_Glut	Male
chr1:61078343-61082828	1.02341	5.07924e-06	8.32797e-05	007_L2_3_IT_CTX_Glut	Male
chr17:67068340-67072265	1.44771	5.57181e-06	8.9833e-05	007_L2_3_IT_CTX_Glut	Male
chr15:53611033-53613294	1.40788	6.153e-06	9.80639e-05	007_L2_3_IT_CTX_Glut	Male
chr6:21293231-21295526	1.19843	6.27318e-06	9.97055e-05	007_L2_3_IT_CTX_Glut	Male
chr7:129310869-129314607	1.33798	6.31327e-06	0.000100243	007_L2_3_IT_CTX_Glut	Male
chr14:9935309-9939636	1.33273	6.38089e-06	0.000101115	007_L2_3_IT_CTX_Glut	Male
chr6:21838332-21841260	1.06879	6.39163e-06	0.00010121	007_L2_3_IT_CTX_Glut	Male
chr1:67391424-67392622	1.96037	6.6139e-06	0.000104084	007_L2_3_IT_CTX_Glut	Male
chr4:25698905-25701480	1.24877	6.77999e-06	0.0001062	007_L2_3_IT_CTX_Glut	Male
chr4:66436040-66440162	1.18671	6.79609e-06	0.000106359	007_L2_3_IT_CTX_Glut	Male
chr6:68507565-68511857	1.55463	6.79679e-06	0.000106359	007_L2_3_IT_CTX_Glut	Male
chr3:86256168-86256462	1.37617	6.83219e-06	0.000106808	007_L2_3_IT_CTX_Glut	Male
chr10:56918504-56923309	1.16421	6.85903e-06	0.000107123	007_L2_3_IT_CTX_Glut	Male
chr6:45700225-45704482	1.24668	6.96463e-06	0.000108468	007_L2_3_IT_CTX_Glut	Male
chr13:83619446-83622006	1.05615	7.00942e-06	0.000109085	007_L2_3_IT_CTX_Glut	Male
chr6:133065652-133068495	1.50473	7.18787e-06	0.000111495	007_L2_3_IT_CTX_Glut	Male
chr7:131208031-131213913	1.05952	7.35996e-06	0.000113722	007_L2_3_IT_CTX_Glut	Male
chr12:48402649-48405760	1.06879	7.37056e-06	0.000113803	007_L2_3_IT_CTX_Glut	Male
chr10:99013002-99016141	1.42725	7.51001e-06	0.000115621	007_L2_3_IT_CTX_Glut	Male
chr18:21037342-21043001	1.14971	7.6773e-06	0.000117856	007_L2_3_IT_CTX_Glut	Male
chr11:24310714-24313667	1.27525	8.10831e-06	0.000123374	007_L2_3_IT_CTX_Glut	Male
chr4:77498928-77499952	2.11655	8.27889e-06	0.00012555	007_L2_3_IT_CTX_Glut	Male
chr6:9909820-9912239	1.58337	8.42316e-06	0.000127466	007_L2_3_IT_CTX_Glut	Male
chr9:100618573-100621450	1.34236	8.95356e-06	0.000134188	007_L2_3_IT_CTX_Glut	Male
chr16:88839971-88841881	1.41898	8.9819e-06	0.000134549	007_L2_3_IT_CTX_Glut	Male
chr3:148346939-148351570	1.02908	8.99548e-06	0.000134721	007_L2_3_IT_CTX_Glut	Male
chr3:134198570-134200573	1.72591	9.01236e-06	0.000134921	007_L2_3_IT_CTX_Glut	Male
chr3:141333640-141337340	1.01678	9.04647e-06	0.000135168	007_L2_3_IT_CTX_Glut	Male
chr7:78466716-78469417	1.20293	9.14358e-06	0.000136363	007_L2_3_IT_CTX_Glut	Male
chr6:147209143-147214953	1.09554	9.18421e-06	0.000136873	007_L2_3_IT_CTX_Glut	Male
chr3:79737754-79740717	1.27525	9.20068e-06	0.000137087	007_L2_3_IT_CTX_Glut	Male
chr12:67207037-67209452	1.53828	9.2144e-06	0.000137163	007_L2_3_IT_CTX_Glut	Male
chr16:64955413-64957250	2.15741	9.23697e-06	0.000137435	007_L2_3_IT_CTX_Glut	Male
chr15:51921520-51923089	1.82779	9.3243e-06	0.000138541	007_L2_3_IT_CTX_Glut	Male
chr7:91528596-91530140	1.36835	9.44788e-06	0.000140116	007_L2_3_IT_CTX_Glut	Male
chr1:44916626-44922092	1.04983	9.59593e-06	0.000141983	007_L2_3_IT_CTX_Glut	Male
chr5:106081831-106084881	1.49764	9.59601e-06	0.000141983	007_L2_3_IT_CTX_Glut	Male
chr8:61891978-61895763	1.39882	9.82098e-06	0.000144875	007_L2_3_IT_CTX_Glut	Male
chr10:110214638-110217111	1.08694	9.89856e-06	0.000145825	007_L2_3_IT_CTX_Glut	Male
chr11:11987604-11995038	1.06879	9.911e-06	0.000145967	007_L2_3_IT_CTX_Glut	Male
chr13:24440705-24444684	1.34236	1.0088e-05	0.000148232	007_L2_3_IT_CTX_Glut	Male
chr10:31869032-31871010	1.43444	1.03736e-05	0.000151729	007_L2_3_IT_CTX_Glut	Male
chr1:88620176-88624056	1.42725	1.04209e-05	0.000152386	007_L2_3_IT_CTX_Glut	Male
chr10:11505261-11508003	1.09238	1.04873e-05	0.000153252	007_L2_3_IT_CTX_Glut	Male
chr10:3791717-3793422	1.92475	1.07393e-05	0.000156648	007_L2_3_IT_CTX_Glut	Male
chr11:58395907-58399175	1.02043	1.08833e-05	0.000158314	007_L2_3_IT_CTX_Glut	Male
chr8:16676610-16678659	1.26253	1.09978e-05	0.000159721	007_L2_3_IT_CTX_Glut	Male
chr7:138631143-138635128	1.16894	1.12403e-05	0.000162618	007_L2_3_IT_CTX_Glut	Male
chr1:175985478-175990422	1.04495	1.1291e-05	0.000163128	007_L2_3_IT_CTX_Glut	Male
chr10:125763104-125766263	1.44927	1.12984e-05	0.000163163	007_L2_3_IT_CTX_Glut	Male
chr3:60959392-60963651	1.26648	1.16101e-05	0.00016687	007_L2_3_IT_CTX_Glut	Male
chr17:36753163-36757547	1.37478	1.16091e-05	0.00016687	007_L2_3_IT_CTX_Glut	Male
chr7:134343810-134347097	1.27525	1.17446e-05	0.000168441	007_L2_3_IT_CTX_Glut	Male
chr6:76803339-76806003	1.09364	1.18969e-05	0.000170173	007_L2_3_IT_CTX_Glut	Male
chr16:87277040-87281204	1.18985	1.20318e-05	0.000171926	007_L2_3_IT_CTX_Glut	Male
chr9:45463595-45465136	1.62317	1.21474e-05	0.000173266	007_L2_3_IT_CTX_Glut	Male
chr10:121437668-121439648	1.40649	1.21529e-05	0.000173268	007_L2_3_IT_CTX_Glut	Male
chr2:154097442-154100017	1.55904	1.23056e-05	0.000175132	007_L2_3_IT_CTX_Glut	Male
chr14:93239106-93242749	1.20124	1.23558e-05	0.000175749	007_L2_3_IT_CTX_Glut	Male
chr17:53326408-53331678	1.00825	1.2418e-05	0.000176535	007_L2_3_IT_CTX_Glut	Male
chr3:52847816-52851015	1.52036	1.26643e-05	0.000179278	007_L2_3_IT_CTX_Glut	Male
chr14:22614280-22618001	1.21753	1.26794e-05	0.000179372	007_L2_3_IT_CTX_Glut	Male
chr5:149900538-149904512	1.00148	1.29434e-05	0.00018258	007_L2_3_IT_CTX_Glut	Male
chr16:45043432-45048373	1.50473	1.34049e-05	0.00018801	007_L2_3_IT_CTX_Glut	Male
chr12:47620833-47626676	1.10532	1.40569e-05	0.00019595	007_L2_3_IT_CTX_Glut	Male
chr11:55906516-55909355	1.55535	1.41764e-05	0.00019727	007_L2_3_IT_CTX_Glut	Male
chr15:32057640-32060071	1.11349	1.44535e-05	0.000200559	007_L2_3_IT_CTX_Glut	Male
chr13:11714729-11717025	1.41465	1.47018e-05	0.000203718	007_L2_3_IT_CTX_Glut	Male
chr7:69962140-69966597	1.11297	1.48557e-05	0.000205514	007_L2_3_IT_CTX_Glut	Male
chr4:98164758-98171782	1.11142	1.49998e-05	0.000207193	007_L2_3_IT_CTX_Glut	Male
chr2:50431548-50434429	1.23572	1.50314e-05	0.000207495	007_L2_3_IT_CTX_Glut	Male
chr15:89334454-89337322	1.26498	1.50589e-05	0.000207829	007_L2_3_IT_CTX_Glut	Male
chr12:47663749-47668877	1.28892	1.52923e-05	0.000210413	007_L2_3_IT_CTX_Glut	Male
chr5:71747662-71751801	1.10532	1.53378e-05	0.000210857	007_L2_3_IT_CTX_Glut	Male
chr14:49012263-49013651	1.49234	1.53636e-05	0.000211166	007_L2_3_IT_CTX_Glut	Male
chr11:9171638-9174051	1.25857	1.57209e-05	0.000215152	007_L2_3_IT_CTX_Glut	Male
chr8:48587807-48591954	1.02845	1.61071e-05	0.000219542	007_L2_3_IT_CTX_Glut	Male
chr13:20191691-20195200	1.28818	1.6336e-05	0.000222093	007_L2_3_IT_CTX_Glut	Male
chr11:30107549-30109080	1.30841	1.64296e-05	0.00022289	007_L2_3_IT_CTX_Glut	Male
chr13:42806923-42810014	1.29909	1.64288e-05	0.00022289	007_L2_3_IT_CTX_Glut	Male
chr17:52954937-52957050	1.29068	1.66334e-05	0.000225082	007_L2_3_IT_CTX_Glut	Male
chr2:73629004-73632192	1.13959	1.69615e-05	0.000228552	007_L2_3_IT_CTX_Glut	Male
chr4:93794313-93796103	1.53274	1.70409e-05	0.000229138	007_L2_3_IT_CTX_Glut	Male
chr13:63961457-63965549	1.23777	1.76784e-05	0.000235971	007_L2_3_IT_CTX_Glut	Male
chr14:124594992-124597138	1.33313	1.78166e-05	0.000237563	007_L2_3_IT_CTX_Glut	Male
chr11:10241725-10246419	1.06643	1.8175e-05	0.00024174	007_L2_3_IT_CTX_Glut	Male
chr2:53531009-53532114	1.42725	1.82242e-05	0.000242293	007_L2_3_IT_CTX_Glut	Male
chr13:39786591-39789379	1.07731	1.83866e-05	0.000244249	007_L2_3_IT_CTX_Glut	Male
chr8:9007508-9012841	1.06879	1.88541e-05	0.000249421	007_L2_3_IT_CTX_Glut	Male
chr9:58743090-58746668	1.2413	1.89461e-05	0.000250431	007_L2_3_IT_CTX_Glut	Male
chr2:149086187-149088996	1.5884	1.89592e-05	0.000250551	007_L2_3_IT_CTX_Glut	Male
chr8:53223272-53225756	1.27525	1.93148e-05	0.000253989	007_L2_3_IT_CTX_Glut	Male
chr11:80161220-80164261	1.00714	1.93121e-05	0.000253989	007_L2_3_IT_CTX_Glut	Male
chr7:50027709-50034522	1.03036	1.93455e-05	0.00025434	007_L2_3_IT_CTX_Glut	Male
chr1:137327716-137333126	1.29797	1.95144e-05	0.000255928	007_L2_3_IT_CTX_Glut	Male
chr14:115855012-115859482	1.18505	2.03627e-05	0.000264985	007_L2_3_IT_CTX_Glut	Male
chr7:3944278-3948138	1.122	2.05541e-05	0.000266768	007_L2_3_IT_CTX_Glut	Male
chr7:78295506-78303283	1.05285	2.0936e-05	0.000271339	007_L2_3_IT_CTX_Glut	Male
chr16:84126206-84130006	1.09467	2.10688e-05	0.000272386	007_L2_3_IT_CTX_Glut	Male
chr8:19138375-19146289	1.00825	2.1115e-05	0.000272828	007_L2_3_IT_CTX_Glut	Male
chr9:86080522-86082392	1.54589	2.16511e-05	0.000278571	007_L2_3_IT_CTX_Glut	Male
chr3:128318847-128322565	1.16945	2.24746e-05	0.000287889	007_L2_3_IT_CTX_Glut	Male
chr9:41852724-41855608	1.24828	2.32741e-05	0.000296702	007_L2_3_IT_CTX_Glut	Male
chr16:14577885-14582321	1.15806	2.34216e-05	0.000298105	007_L2_3_IT_CTX_Glut	Male
chr14:123116780-123119834	1.3981	2.34536e-05	0.000298335	007_L2_3_IT_CTX_Glut	Male
chr8:24929975-24933662	1.33414	2.37978e-05	0.00030205	007_L2_3_IT_CTX_Glut	Male
chr18:59108610-59110773	1.19278	2.41412e-05	0.000305741	007_L2_3_IT_CTX_Glut	Male
chr14:29827706-29830170	1.56475	2.41982e-05	0.000306368	007_L2_3_IT_CTX_Glut	Male
chr3:55328406-55332556	1.02402	2.43326e-05	0.000307738	007_L2_3_IT_CTX_Glut	Male
chr16:42548467-42553073	1.20124	2.43812e-05	0.000308211	007_L2_3_IT_CTX_Glut	Male
chr10:23356873-23359343	1.19724	2.45306e-05	0.000309505	007_L2_3_IT_CTX_Glut	Male
chr6:7434405-7436786	1.78544	2.47649e-05	0.000312029	007_L2_3_IT_CTX_Glut	Male
chr18:55382445-55384608	1.96037	2.6198e-05	0.000326605	007_L2_3_IT_CTX_Glut	Male
chr6:9974882-9979969	1.22278	2.75571e-05	0.000339767	007_L2_3_IT_CTX_Glut	Male
chr13:31726356-31728755	1.4817	2.76831e-05	0.000340924	007_L2_3_IT_CTX_Glut	Male
chr11:28986678-28989198	1.00516	2.77131e-05	0.000341096	007_L2_3_IT_CTX_Glut	Male
chr15:22239487-22242470	1.08989	2.78638e-05	0.000342753	007_L2_3_IT_CTX_Glut	Male
chr16:25453135-25455285	1.01221	2.82227e-05	0.000346301	007_L2_3_IT_CTX_Glut	Male
chr7:83450129-83455601	1.37617	2.84461e-05	0.000348573	007_L2_3_IT_CTX_Glut	Male
chr3:45400030-45401388	1.75168	2.85921e-05	0.000350088	007_L2_3_IT_CTX_Glut	Male
chr5:104963447-104966574	1.30919	2.87269e-05	0.000351406	007_L2_3_IT_CTX_Glut	Male
chr1:113864383-113867827	1.02149	2.90902e-05	0.000354686	007_L2_3_IT_CTX_Glut	Male
chr4:122970265-122972687	1.19552	3.17719e-05	0.000381993	007_L2_3_IT_CTX_Glut	Male
chr16:86526873-86528953	1.29295	3.30133e-05	0.000393803	007_L2_3_IT_CTX_Glut	Male
chr9:67315051-67315583	1.31477	3.35599e-05	0.000399204	007_L2_3_IT_CTX_Glut	Male
chr7:137003086-137004705	1.32771	3.36995e-05	0.000400716	007_L2_3_IT_CTX_Glut	Male
chr11:64419874-64423643	1.07275	3.4686e-05	0.000409787	007_L2_3_IT_CTX_Glut	Male
chr16:56612568-56614066	1.65991	3.51415e-05	0.000414005	007_L2_3_IT_CTX_Glut	Male
chr16:34228295-34230416	1.97979	3.55936e-05	0.000418155	007_L2_3_IT_CTX_Glut	Male
chr13:11020836-11025507	1.43351	3.58641e-05	0.000420733	007_L2_3_IT_CTX_Glut	Male
chr17:8578329-8579884	1.57164	3.59383e-05	0.000421371	007_L2_3_IT_CTX_Glut	Male
chr12:47626884-47630384	1.04176	3.61045e-05	0.000422915	007_L2_3_IT_CTX_Glut	Male
chr10:45195080-45198493	1.24282	3.63633e-05	0.000424798	007_L2_3_IT_CTX_Glut	Male
chr14:56861221-56867109	1.09238	3.6613e-05	0.000427241	007_L2_3_IT_CTX_Glut	Male
chr2:58594393-58597048	1.22462	3.71023e-05	0.000432319	007_L2_3_IT_CTX_Glut	Male
chr3:15988956-15993587	1.28818	3.73036e-05	0.000434064	007_L2_3_IT_CTX_Glut	Male
chr14:51777223-51780910	1.01221	3.83042e-05	0.000443928	007_L2_3_IT_CTX_Glut	Male
chr17:67046161-67051178	1.02977	3.84662e-05	0.000445446	007_L2_3_IT_CTX_Glut	Male
chr4:78053907-78055634	1.32416	3.8641e-05	0.000447096	007_L2_3_IT_CTX_Glut	Male
chr6:114291454-114294792	1.11349	3.92543e-05	0.000453011	007_L2_3_IT_CTX_Glut	Male
chr11:73426901-73428800	1.46287	3.93892e-05	0.000454021	007_L2_3_IT_CTX_Glut	Male
chr1:121878613-121886097	1.09746	3.95805e-05	0.000455868	007_L2_3_IT_CTX_Glut	Male
chr1:6991016-6995162	1.15263	3.98013e-05	0.000458163	007_L2_3_IT_CTX_Glut	Male
chr18:19364134-19368802	1.05557	4.03717e-05	0.000463809	007_L2_3_IT_CTX_Glut	Male
chr9:34013811-34015580	1.78982	4.04629e-05	0.000464439	007_L2_3_IT_CTX_Glut	Male
chr8:9464304-9467356	1.03013	4.06812e-05	0.000466441	007_L2_3_IT_CTX_Glut	Male
chr6:25891818-25896503	1.09967	4.09033e-05	0.000468567	007_L2_3_IT_CTX_Glut	Male
chr5:106237374-106239162	1.65712	4.13764e-05	0.000472968	007_L2_3_IT_CTX_Glut	Male
chr12:66268933-66271793	1.42725	4.15223e-05	0.000474466	007_L2_3_IT_CTX_Glut	Male
chr7:70032915-70037275	1.20734	4.16552e-05	0.00047573	007_L2_3_IT_CTX_Glut	Male
chr10:98986189-98989426	1.09467	4.17708e-05	0.000476878	007_L2_3_IT_CTX_Glut	Male
chr3:45043319-45046725	1.18009	4.2111e-05	0.00047999	007_L2_3_IT_CTX_Glut	Male
chr19:52237887-52242622	1.12917	4.26555e-05	0.000485676	007_L2_3_IT_CTX_Glut	Male
chr7:142140779-142146357	1.10532	4.35879e-05	0.000493738	007_L2_3_IT_CTX_Glut	Male
chr16:89028196-89029457	1.54589	4.49575e-05	0.000506467	007_L2_3_IT_CTX_Glut	Male
chr18:20510847-20513670	1.26286	4.68927e-05	0.000524655	007_L2_3_IT_CTX_Glut	Male
chr7:126308929-126311885	1.11478	4.71825e-05	0.000527343	007_L2_3_IT_CTX_Glut	Male
chr4:83115246-83117486	1.02589	4.72593e-05	0.000528017	007_L2_3_IT_CTX_Glut	Male
chr13:81943567-81948469	1.15263	4.74204e-05	0.000529539	007_L2_3_IT_CTX_Glut	Male
chr3:64317944-64320347	1.30499	4.78024e-05	0.000533147	007_L2_3_IT_CTX_Glut	Male
chr13:48081058-48084184	1.06225	4.85322e-05	0.0005395	007_L2_3_IT_CTX_Glut	Male
chr9:86075717-86077430	1.02149	4.91815e-05	0.000545767	007_L2_3_IT_CTX_Glut	Male
chr5:50736132-50740311	1.122	4.96681e-05	0.000550065	007_L2_3_IT_CTX_Glut	Male
chr1:191069949-191071923	1.25588	4.9906e-05	0.000552175	007_L2_3_IT_CTX_Glut	Male
chr2:174431941-174433989	1.01221	5.00468e-05	0.000553279	007_L2_3_IT_CTX_Glut	Male
chr8:80227621-80231544	1.18671	5.05435e-05	0.000558068	007_L2_3_IT_CTX_Glut	Male
chr2:139780288-139785652	1.30326	5.12511e-05	0.00056393	007_L2_3_IT_CTX_Glut	Male
chr6:117028733-117033614	1.03646	5.14525e-05	0.000565269	007_L2_3_IT_CTX_Glut	Male
chr4:144717647-144720553	1.08107	5.15421e-05	0.000565961	007_L2_3_IT_CTX_Glut	Male
chr14:56338189-56341557	1.03821	5.17779e-05	0.000568241	007_L2_3_IT_CTX_Glut	Male
chr2:58050700-58056631	1.00777	5.20745e-05	0.000570434	007_L2_3_IT_CTX_Glut	Male
chr13:56730054-56732381	1.80576	5.21876e-05	0.000571363	007_L2_3_IT_CTX_Glut	Male
chr2:159958049-159960234	1.37617	5.2306e-05	0.00057189	007_L2_3_IT_CTX_Glut	Male
chr3:132972544-132976266	1.15325	5.27171e-05	0.000575006	007_L2_3_IT_CTX_Glut	Male
chr3:125713802-125717749	1.18778	5.37395e-05	0.000584061	007_L2_3_IT_CTX_Glut	Male
chr9:32223992-32226164	1.12957	5.43526e-05	0.000589821	007_L2_3_IT_CTX_Glut	Male
chr1:10415089-10418904	1.16833	5.55351e-05	0.000600204	007_L2_3_IT_CTX_Glut	Male
chr4:31435198-31439503	1.04983	5.61955e-05	0.000606212	007_L2_3_IT_CTX_Glut	Male
chr2:80548775-80552197	1.38418	5.67213e-05	0.000610852	007_L2_3_IT_CTX_Glut	Male
chr5:65925715-65927814	1.49097	5.67637e-05	0.000611205	007_L2_3_IT_CTX_Glut	Male
chr8:59510416-59512228	1.29173	5.72967e-05	0.000615699	007_L2_3_IT_CTX_Glut	Male
chr1:97918982-97920088	1.01891	5.73431e-05	0.000616094	007_L2_3_IT_CTX_Glut	Male
chr10:4567205-4571515	1.30919	5.73947e-05	0.000616544	007_L2_3_IT_CTX_Glut	Male
chr2:62762106-62764078	1.44364	5.79423e-05	0.000621589	007_L2_3_IT_CTX_Glut	Male
chr11:10965384-10969412	1.36013	5.80671e-05	0.000622719	007_L2_3_IT_CTX_Glut	Male
chr10:98529141-98532530	1.07731	5.81283e-05	0.000623166	007_L2_3_IT_CTX_Glut	Male
chr7:107678571-107682740	1.25418	5.84306e-05	0.000625566	007_L2_3_IT_CTX_Glut	Male
chr5:39184659-39187855	1.17182	5.85064e-05	0.000625958	007_L2_3_IT_CTX_Glut	Male
chr8:81240073-81243514	1.18778	5.8884e-05	0.000628943	007_L2_3_IT_CTX_Glut	Male
chr5:28881890-28886461	1.09909	5.96765e-05	0.000635918	007_L2_3_IT_CTX_Glut	Male
chr2:53255916-53258139	1.19476	6.08546e-05	0.0006461	007_L2_3_IT_CTX_Glut	Male
chr17:62423302-62425705	1.62317	6.0872e-05	0.000646177	007_L2_3_IT_CTX_Glut	Male
chr16:69862518-69866134	1.42725	6.16682e-05	0.000652891	007_L2_3_IT_CTX_Glut	Male
chr19:48901496-48904142	1.24971	6.34774e-05	0.000668607	007_L2_3_IT_CTX_Glut	Male
chr18:8392354-8394905	1.45212	6.50596e-05	0.000681786	007_L2_3_IT_CTX_Glut	Male
chr10:35415238-35418305	1.15806	6.51101e-05	0.000682202	007_L2_3_IT_CTX_Glut	Male
chr12:39523887-39525838	1.11655	6.51258e-05	0.000682255	007_L2_3_IT_CTX_Glut	Male
chr13:8054319-8057419	1.00714	6.54608e-05	0.000685539	007_L2_3_IT_CTX_Glut	Male
chr1:62411032-62413908	1.4091	6.54938e-05	0.000685661	007_L2_3_IT_CTX_Glut	Male
chr6:117645160-117648433	1.25588	6.56414e-05	0.000687092	007_L2_3_IT_CTX_Glut	Male
chr12:40862512-40866706	1.35148	6.6146e-05	0.000691807	007_L2_3_IT_CTX_Glut	Male
chr7:125200612-125203916	1.21182	6.63158e-05	0.000693129	007_L2_3_IT_CTX_Glut	Male
chr4:105547853-105552186	1.25322	6.63992e-05	0.000693773	007_L2_3_IT_CTX_Glut	Male
chr17:68278958-68283567	1.01834	6.65546e-05	0.000694942	007_L2_3_IT_CTX_Glut	Male
chr11:18653320-18656172	1.00578	6.66613e-05	0.000695942	007_L2_3_IT_CTX_Glut	Male
chr7:132680790-132682818	1.40078	6.69343e-05	0.000698221	007_L2_3_IT_CTX_Glut	Male
chr4:66301400-66303714	1.11142	6.74628e-05	0.000702815	007_L2_3_IT_CTX_Glut	Male
chr17:9169859-9172193	1.10532	6.77343e-05	0.000705068	007_L2_3_IT_CTX_Glut	Male
chr1:79061594-79064131	1.29295	6.78957e-05	0.000706173	007_L2_3_IT_CTX_Glut	Male
chr7:107760478-107763015	1.39072	6.82227e-05	0.00070842	007_L2_3_IT_CTX_Glut	Male
chr9:97613041-97619794	1.24282	6.84639e-05	0.000710115	007_L2_3_IT_CTX_Glut	Male
chr5:51591037-51596706	1.42725	6.86451e-05	0.000711532	007_L2_3_IT_CTX_Glut	Male
chr11:45513193-45515605	1.32033	6.89119e-05	0.00071395	007_L2_3_IT_CTX_Glut	Male
chr14:12356591-12359848	1.43571	6.89066e-05	0.00071395	007_L2_3_IT_CTX_Glut	Male
chr2:173875078-173877945	1.02043	6.99676e-05	0.000723478	007_L2_3_IT_CTX_Glut	Male
chr2:75333684-75335798	1.04783	6.99839e-05	0.000723529	007_L2_3_IT_CTX_Glut	Male
chr13:21099796-21102633	1.40488	7.0596e-05	0.000728324	007_L2_3_IT_CTX_Glut	Male
chr2:63832656-63836213	1.17571	7.12024e-05	0.000733159	007_L2_3_IT_CTX_Glut	Male
chr13:57861204-57868078	1.07089	7.15027e-05	0.000735541	007_L2_3_IT_CTX_Glut	Male
chr16:87902885-87906995	1.07443	7.30542e-05	0.000747763	007_L2_3_IT_CTX_Glut	Male
chr1:161477732-161479770	1.27525	7.33151e-05	0.000749952	007_L2_3_IT_CTX_Glut	Male
chr14:17194138-17199271	1.11175	7.3543e-05	0.000752163	007_L2_3_IT_CTX_Glut	Male
chr14:23884142-23887343	1.33665	7.40576e-05	0.000756336	007_L2_3_IT_CTX_Glut	Male
chr17:72275379-72278432	1.03317	7.41445e-05	0.00075686	007_L2_3_IT_CTX_Glut	Male
chr18:73028250-73030187	1.33183	7.48075e-05	0.000763017	007_L2_3_IT_CTX_Glut	Male
chr5:48845019-48847100	1.52427	7.52823e-05	0.000766397	007_L2_3_IT_CTX_Glut	Male
chr10:44958961-44962222	1.15219	7.60676e-05	0.000772736	007_L2_3_IT_CTX_Glut	Male
chr19:58521381-58526310	1.08023	7.70396e-05	0.000780421	007_L2_3_IT_CTX_Glut	Male
chr12:28871511-28874202	1.03821	7.7359e-05	0.000783036	007_L2_3_IT_CTX_Glut	Male
chr3:12935850-12939388	1.1284	7.84674e-05	0.000791744	007_L2_3_IT_CTX_Glut	Male
chr4:77829873-77831743	1.30919	7.98861e-05	0.000803013	007_L2_3_IT_CTX_Glut	Male
chr10:108793724-108796172	1.01745	8.01149e-05	0.000804909	007_L2_3_IT_CTX_Glut	Male
chr10:76196609-76198685	1.48865	8.03495e-05	0.000806908	007_L2_3_IT_CTX_Glut	Male
chr5:103105547-103108135	1.09082	8.11677e-05	0.000813973	007_L2_3_IT_CTX_Glut	Male
chr12:72876938-72882494	1.18624	8.17391e-05	0.000818031	007_L2_3_IT_CTX_Glut	Male
chr12:9810013-9812772	1.61989	8.18053e-05	0.000818566	007_L2_3_IT_CTX_Glut	Male
chr4:31390833-31394683	1.04783	8.23943e-05	0.000823556	007_L2_3_IT_CTX_Glut	Male
chr10:3297644-3301085	1.24282	8.31414e-05	0.000829205	007_L2_3_IT_CTX_Glut	Male
chr10:129606886-129609699	1.14971	8.32752e-05	0.00083028	007_L2_3_IT_CTX_Glut	Male
chr6:118276161-118279512	1.23777	8.44113e-05	0.000839796	007_L2_3_IT_CTX_Glut	Male
chr5:58238350-58240382	1.43874	8.46107e-05	0.000840446	007_L2_3_IT_CTX_Glut	Male
chr3:140107327-140113630	1.08762	8.50096e-05	0.000844013	007_L2_3_IT_CTX_Glut	Male
chr10:10813110-10816268	1.29068	8.53323e-05	0.000846559	007_L2_3_IT_CTX_Glut	Male
chr17:9613732-9616656	1.54826	8.5878e-05	0.000851179	007_L2_3_IT_CTX_Glut	Male
chr1:68909310-68911436	1.22372	8.65728e-05	0.000856603	007_L2_3_IT_CTX_Glut	Male
chr15:77521287-77524469	1.1284	8.711e-05	0.000861225	007_L2_3_IT_CTX_Glut	Male
chr19:18393921-18396566	1.37478	8.76439e-05	0.000865456	007_L2_3_IT_CTX_Glut	Male
chr2:64840096-64841569	1.38216	8.89894e-05	0.000876033	007_L2_3_IT_CTX_Glut	Male
chr14:11459986-11464665	1.03132	8.93465e-05	0.000878869	007_L2_3_IT_CTX_Glut	Male
chr2:7134483-7137198	1.17571	8.95906e-05	0.000880729	007_L2_3_IT_CTX_Glut	Male
chr13:76334991-76337907	1.25857	8.96875e-05	0.00088141	007_L2_3_IT_CTX_Glut	Male
chr5:127176343-127179497	1.05557	8.9881e-05	0.000882767	007_L2_3_IT_CTX_Glut	Male
chr2:53432764-53434444	1.21821	9.01702e-05	0.000885063	007_L2_3_IT_CTX_Glut	Male
chr3:64783863-64786502	1.52427	9.07308e-05	0.000889471	007_L2_3_IT_CTX_Glut	Male
chr10:51496638-51499823	1.62317	9.40993e-05	0.000915743	007_L2_3_IT_CTX_Glut	Male
chr9:102796458-102799611	1.14971	9.52198e-05	0.000923971	007_L2_3_IT_CTX_Glut	Male
chr14:56086307-56089464	1.14094	9.53785e-05	0.00092537	007_L2_3_IT_CTX_Glut	Male
chr14:86748248-86750797	1.04023	9.62047e-05	0.000932111	007_L2_3_IT_CTX_Glut	Male
chr13:20841863-20847084	1.05116	9.64951e-05	0.000934307	007_L2_3_IT_CTX_Glut	Male
chr11:66302665-66307147	1.49764	9.67148e-05	0.000935917	007_L2_3_IT_CTX_Glut	Male
chr4:19325455-19330146	1.06065	9.68715e-05	0.000937149	007_L2_3_IT_CTX_Glut	Male
chr16:34188118-34189845	1.02093	9.76773e-05	0.000943799	007_L2_3_IT_CTX_Glut	Male
chr15:50380184-50382567	1.79462	0.000101204	0.00097126	007_L2_3_IT_CTX_Glut	Male
chr12:32122074-32126865	1.19071	0.000101667	0.000974823	007_L2_3_IT_CTX_Glut	Male
chr13:36847657-36847857	1.40649	0.000101689	0.000974893	007_L2_3_IT_CTX_Glut	Male
chr3:142416056-142419605	1.25857	0.00010247	0.000980172	007_L2_3_IT_CTX_Glut	Male
chr11:10554405-10557512	1.1284	0.00010247	0.000980172	007_L2_3_IT_CTX_Glut	Male
chr13:32739643-32742154	1.40649	0.000102726	0.000981913	007_L2_3_IT_CTX_Glut	Male
chr5:91583035-91585123	1.06225	0.00010305	0.000984091	007_L2_3_IT_CTX_Glut	Male
chr8:106460596-106464449	1.01221	0.000103299	0.000985913	007_L2_3_IT_CTX_Glut	Male
chr12:38766727-38770357	1.09875	0.000103307	0.000985913	007_L2_3_IT_CTX_Glut	Male
chr12:51481164-51484813	1.07557	0.000103318	0.000985913	007_L2_3_IT_CTX_Glut	Male
chr5:34169084-34170169	1.60102	0.000103784	0.000988894	007_L2_3_IT_CTX_Glut	Male
chr12:8008460-8010729	1.47269	0.000103741	0.000988894	007_L2_3_IT_CTX_Glut	Male
chr5:4070296-4073677	-1.91062	1.9687e-22	1.16354e-19	007_L2_3_IT_CTX_Glut	Female
chr10:112307201-112314566	-1.89968	5.71656e-21	2.69232e-18	007_L2_3_IT_CTX_Glut	Female
chr3:97293971-97296831	-1.78195	8.93128e-21	4.13104e-18	007_L2_3_IT_CTX_Glut	Female
chr6:80221570-80223992	-1.90013	3.04562e-19	1.15715e-16	007_L2_3_IT_CTX_Glut	Female
chr18:41984904-41994917	-1.31729	2.0116e-18	6.5178e-16	007_L2_3_IT_CTX_Glut	Female
chr17:77821672-77825520	-1.6025	3.38129e-17	9.50783e-15	007_L2_3_IT_CTX_Glut	Female
chr13:116848824-116850378	-3.13569	5.04535e-17	1.35313e-14	007_L2_3_IT_CTX_Glut	Female
chr8:4563699-4568102	-1.7451	5.43608e-17	1.44577e-14	007_L2_3_IT_CTX_Glut	Female
chr2:79314709-79317074	-2.88759	6.74171e-17	1.74928e-14	007_L2_3_IT_CTX_Glut	Female
chr2:59197314-59199651	-2.64852	1.20338e-16	2.9831e-14	007_L2_3_IT_CTX_Glut	Female
chr10:9916416-9922538	-1.47964	1.4022e-16	3.44239e-14	007_L2_3_IT_CTX_Glut	Female
chr17:44908064-44909533	-3.27055	8.15407e-15	1.41318e-12	007_L2_3_IT_CTX_Glut	Female
chr9:88400811-88403372	-1.86505	1.01321e-14	1.71097e-12	007_L2_3_IT_CTX_Glut	Female
chr9:116275280-116283131	-1.18703	1.01692e-14	1.71267e-12	007_L2_3_IT_CTX_Glut	Female
chr5:71161743-71162989	-3.63165	1.19092e-14	1.96426e-12	007_L2_3_IT_CTX_Glut	Female
chr14:49314818-49319085	-1.60363	1.2347e-14	2.02598e-12	007_L2_3_IT_CTX_Glut	Female
chr1:164922573-164925352	-2.58274	2.19674e-14	3.40335e-12	007_L2_3_IT_CTX_Glut	Female
chr12:53064059-53067247	-2.92115	2.31863e-14	3.56623e-12	007_L2_3_IT_CTX_Glut	Female
chr3:60794849-60803416	-1.3214	3.18785e-14	4.74314e-12	007_L2_3_IT_CTX_Glut	Female
chr4:109829336-109831322	-3.68476	5.76687e-14	7.9848e-12	007_L2_3_IT_CTX_Glut	Female
chr2:109244996-109247705	-1.92961	8.76222e-14	1.16519e-11	007_L2_3_IT_CTX_Glut	Female
chr6:31359673-31365896	-2.1812	1.30369e-13	1.66762e-11	007_L2_3_IT_CTX_Glut	Female
chr3:152826076-152828611	-2.50349	1.5507e-13	1.95615e-11	007_L2_3_IT_CTX_Glut	Female
chr18:63847259-63849545	-2.7451	2.16164e-13	2.65853e-11	007_L2_3_IT_CTX_Glut	Female
chr19:43754176-43756479	-3.23255	2.81864e-13	3.36287e-11	007_L2_3_IT_CTX_Glut	Female
chr1:175165936-175167185	-2.90798	3.17601e-13	3.76113e-11	007_L2_3_IT_CTX_Glut	Female
chr2:170640098-170647405	-1.95997	7.5275e-13	8.34167e-11	007_L2_3_IT_CTX_Glut	Female
chr16:81634451-81638387	-1.99777	7.68453e-13	8.48622e-11	007_L2_3_IT_CTX_Glut	Female
chr3:137729617-137736900	-1.33103	1.1338e-12	1.21021e-10	007_L2_3_IT_CTX_Glut	Female
chr6:65524117-65527957	-1.73758	6.11505e-12	5.60006e-10	007_L2_3_IT_CTX_Glut	Female
chr13:4580386-4582743	-1.94069	8.21982e-12	7.33805e-10	007_L2_3_IT_CTX_Glut	Female
chr11:42294167-42297070	-2.32858	1.57456e-11	1.30865e-09	007_L2_3_IT_CTX_Glut	Female
chr14:102253606-102260105	-1.05274	2.16275e-11	1.73427e-09	007_L2_3_IT_CTX_Glut	Female
chr10:122208241-122212715	-1.57275	2.45794e-11	1.94653e-09	007_L2_3_IT_CTX_Glut	Female
chr15:23092874-23095802	-2.05695	3.0154e-11	2.34723e-09	007_L2_3_IT_CTX_Glut	Female
chr4:77572504-77574831	-2.84221	3.07776e-11	2.38126e-09	007_L2_3_IT_CTX_Glut	Female
chr10:28545847-28547895	-2.1677	5.84421e-11	4.19613e-09	007_L2_3_IT_CTX_Glut	Female
chr6:75944368-75947869	-1.99902	6.01523e-11	4.29016e-09	007_L2_3_IT_CTX_Glut	Female
chr2:143342192-143347593	-1.81958	6.05793e-11	4.3156e-09	007_L2_3_IT_CTX_Glut	Female
chr2:18370545-18373619	-2.27934	6.73685e-11	4.75153e-09	007_L2_3_IT_CTX_Glut	Female
chr6:117931864-117933731	-1.93421	7.94703e-11	5.51208e-09	007_L2_3_IT_CTX_Glut	Female
chr7:45581945-45583351	-2.68318	7.9796e-11	5.52427e-09	007_L2_3_IT_CTX_Glut	Female
chr19:16178443-16181396	-2.05047	8.37725e-11	5.77451e-09	007_L2_3_IT_CTX_Glut	Female
chr2:149714217-149716333	-2.65075	9.98956e-11	6.78334e-09	007_L2_3_IT_CTX_Glut	Female
chr6:40483184-40486791	-2.2817	1.50803e-10	9.77235e-09	007_L2_3_IT_CTX_Glut	Female
chr7:104427641-104431784	-1.27191	2.28786e-10	1.43215e-08	007_L2_3_IT_CTX_Glut	Female
chr5:47690824-47694982	-1.81222	2.72797e-10	1.68238e-08	007_L2_3_IT_CTX_Glut	Female
chr7:88709799-88713491	-1.5085	2.77161e-10	1.70764e-08	007_L2_3_IT_CTX_Glut	Female
chr7:131420146-131422435	-2.42123	2.86881e-10	1.75904e-08	007_L2_3_IT_CTX_Glut	Female
chr2:72094231-72097388	-1.33619	3.97823e-10	2.36655e-08	007_L2_3_IT_CTX_Glut	Female
chr13:20405335-20407164	-2.78545	7.25691e-10	4.0668e-08	007_L2_3_IT_CTX_Glut	Female
chr9:52526677-52528161	-3.21661	8.16812e-10	4.51795e-08	007_L2_3_IT_CTX_Glut	Female
chr13:112891681-112892263	-3.03764	8.19422e-10	4.52446e-08	007_L2_3_IT_CTX_Glut	Female
chr18:19709385-19714432	-1.58584	8.61633e-10	4.72492e-08	007_L2_3_IT_CTX_Glut	Female
chr17:63870241-63872392	-1.72713	1.02849e-09	5.55403e-08	007_L2_3_IT_CTX_Glut	Female
chr13:58049604-58054075	-1.54418	1.07607e-09	5.76219e-08	007_L2_3_IT_CTX_Glut	Female
chr9:110005772-110006910	-3.19724	1.08671e-09	5.79833e-08	007_L2_3_IT_CTX_Glut	Female
chr14:10118506-10120743	-1.69613	1.3499e-09	7.05105e-08	007_L2_3_IT_CTX_Glut	Female
chr9:84273181-84284406	-1.10828	1.50328e-09	7.7196e-08	007_L2_3_IT_CTX_Glut	Female
chr6:24925086-24927414	-1.70203	1.72511e-09	8.69778e-08	007_L2_3_IT_CTX_Glut	Female
chr13:9175727-9179865	-1.74636	1.77656e-09	8.92895e-08	007_L2_3_IT_CTX_Glut	Female
chr1:113229758-113235071	-1.34819	2.35678e-09	1.15098e-07	007_L2_3_IT_CTX_Glut	Female
chr16:38131582-38133878	-2.64957	2.58523e-09	1.24634e-07	007_L2_3_IT_CTX_Glut	Female
chr2:52815550-52818809	-2.19014	2.98086e-09	1.41674e-07	007_L2_3_IT_CTX_Glut	Female
chr11:67122364-67127834	-1.4832	3.4908e-09	1.6276e-07	007_L2_3_IT_CTX_Glut	Female
chr12:17381528-17382189	-4.55764	4.19486e-09	1.90575e-07	007_L2_3_IT_CTX_Glut	Female
chr14:30152829-30158479	-1.58656	4.86856e-09	2.17163e-07	007_L2_3_IT_CTX_Glut	Female
chr3:56150710-56153227	-1.52565	5.05963e-09	2.2468e-07	007_L2_3_IT_CTX_Glut	Female
chr7:92024947-92026652	-1.78179	5.65432e-09	2.47372e-07	007_L2_3_IT_CTX_Glut	Female
chr7:55529786-55534465	-2.11707	5.82243e-09	2.53683e-07	007_L2_3_IT_CTX_Glut	Female
chr3:120990446-120993318	-1.61038	1.22079e-08	4.83392e-07	007_L2_3_IT_CTX_Glut	Female
chr8:112746734-112749879	-2.04668	1.33827e-08	5.21229e-07	007_L2_3_IT_CTX_Glut	Female
chr4:119591280-119592784	-3.09108	1.59753e-08	6.10968e-07	007_L2_3_IT_CTX_Glut	Female
chr3:129034808-129040671	-1.07525	1.91841e-08	7.14423e-07	007_L2_3_IT_CTX_Glut	Female
chr12:58201405-58207669	-1.25458	2.18139e-08	7.97012e-07	007_L2_3_IT_CTX_Glut	Female
chr1:179841535-179844123	-2.60517	2.34062e-08	8.4791e-07	007_L2_3_IT_CTX_Glut	Female
chr2:5131284-5144646	-1.18073	2.57333e-08	9.20275e-07	007_L2_3_IT_CTX_Glut	Female
chr14:35235421-35237211	-1.67537	2.59985e-08	9.28168e-07	007_L2_3_IT_CTX_Glut	Female
chr7:68233571-68236170	-1.82279	2.6825e-08	9.53364e-07	007_L2_3_IT_CTX_Glut	Female
chr16:21493182-21495203	-2.89468	2.70094e-08	9.57251e-07	007_L2_3_IT_CTX_Glut	Female
chr18:47934818-47952305	-1.15609	3.0944e-08	1.0805e-06	007_L2_3_IT_CTX_Glut	Female
chr16:41406439-41409737	-2.59512	3.1214e-08	1.08779e-06	007_L2_3_IT_CTX_Glut	Female
chr6:146585882-146589884	-1.43234	3.30516e-08	1.14227e-06	007_L2_3_IT_CTX_Glut	Female
chr2:82067666-82071491	-1.13017	3.33972e-08	1.15229e-06	007_L2_3_IT_CTX_Glut	Female
chr5:150755289-150757302	-2.53211	3.54421e-08	1.20848e-06	007_L2_3_IT_CTX_Glut	Female
chr4:103828400-103830576	-1.89468	3.77511e-08	1.28241e-06	007_L2_3_IT_CTX_Glut	Female
chr8:106189241-106191294	-1.80157	3.95983e-08	1.33451e-06	007_L2_3_IT_CTX_Glut	Female
chr3:120142420-120146696	-2.34785	4.3245e-08	1.44142e-06	007_L2_3_IT_CTX_Glut	Female
chr4:67699654-67703606	-1.18746	4.48579e-08	1.48819e-06	007_L2_3_IT_CTX_Glut	Female
chr5:57740038-57740663	-2.80157	5.0726e-08	1.65703e-06	007_L2_3_IT_CTX_Glut	Female
chr18:9979620-9980566	-2.89468	5.11679e-08	1.6689e-06	007_L2_3_IT_CTX_Glut	Female
chr13:94568135-94569338	-3.0646	5.51101e-08	1.78336e-06	007_L2_3_IT_CTX_Glut	Female
chr18:77528813-77535907	-1.61405	5.82797e-08	1.86696e-06	007_L2_3_IT_CTX_Glut	Female
chr12:41339300-41343681	-1.41934	5.89036e-08	1.88368e-06	007_L2_3_IT_CTX_Glut	Female
chr13:18916688-18924034	-1.27934	5.97789e-08	1.9088e-06	007_L2_3_IT_CTX_Glut	Female
chr2:125456657-125464573	-1.07839	7.45702e-08	2.29499e-06	007_L2_3_IT_CTX_Glut	Female
chr10:19974076-19977194	-1.97268	8.2027e-08	2.48377e-06	007_L2_3_IT_CTX_Glut	Female
chr17:59692050-59694795	-1.63964	8.2822e-08	2.50191e-06	007_L2_3_IT_CTX_Glut	Female
chr6:5005591-5010828	-1.47118	8.29298e-08	2.50279e-06	007_L2_3_IT_CTX_Glut	Female
chr14:23744811-23746153	-2.02456	8.71161e-08	2.61185e-06	007_L2_3_IT_CTX_Glut	Female
chr18:47623060-47625863	-1.81222	8.89171e-08	2.65338e-06	007_L2_3_IT_CTX_Glut	Female
chr5:129055918-129060082	-2.10113	9.27103e-08	2.74986e-06	007_L2_3_IT_CTX_Glut	Female
chr7:46784929-46786110	-3.13754	9.34099e-08	2.76932e-06	007_L2_3_IT_CTX_Glut	Female
chr15:39145684-39147705	-2.89468	9.79864e-08	2.88757e-06	007_L2_3_IT_CTX_Glut	Female
chr4:82340394-82349476	-1.17406	1.0967e-07	3.19501e-06	007_L2_3_IT_CTX_Glut	Female
chr5:17183216-17188698	-1.26081	1.10816e-07	3.22251e-06	007_L2_3_IT_CTX_Glut	Female
chr14:117523810-117529266	-1.58725	1.14025e-07	3.30077e-06	007_L2_3_IT_CTX_Glut	Female
chr14:91632742-91637190	-1.38772	1.15625e-07	3.33951e-06	007_L2_3_IT_CTX_Glut	Female
chr14:111151568-111154167	-1.89468	1.15976e-07	3.34814e-06	007_L2_3_IT_CTX_Glut	Female
chr6:139512445-139515426	-1.33867	1.27547e-07	3.63614e-06	007_L2_3_IT_CTX_Glut	Female
chr1:54151422-54156191	-1.62092	1.30159e-07	3.6974e-06	007_L2_3_IT_CTX_Glut	Female
chr13:109946824-109950197	-2.03554	1.31178e-07	3.71972e-06	007_L2_3_IT_CTX_Glut	Female
chr18:74027871-74030863	-2.14622	1.38353e-07	3.89549e-06	007_L2_3_IT_CTX_Glut	Female
chr1:54498187-54502573	-2.36861	1.39984e-07	3.93621e-06	007_L2_3_IT_CTX_Glut	Female
chr18:35428591-35429889	-2.6074	1.48817e-07	4.16076e-06	007_L2_3_IT_CTX_Glut	Female
chr8:16935270-16935842	-2.19724	1.53647e-07	4.28454e-06	007_L2_3_IT_CTX_Glut	Female
chr3:88541802-88542678	-1.11707	1.55485e-07	4.32823e-06	007_L2_3_IT_CTX_Glut	Female
chr15:44398004-44401391	-2.09979	1.56985e-07	4.35858e-06	007_L2_3_IT_CTX_Glut	Female
chr12:71969087-71971613	-2.10327	1.72121e-07	4.7112e-06	007_L2_3_IT_CTX_Glut	Female
chr1:22880713-22887217	-1.2267	1.72473e-07	4.71879e-06	007_L2_3_IT_CTX_Glut	Female
chr3:20755129-20758383	-1.86431	1.92047e-07	5.18104e-06	007_L2_3_IT_CTX_Glut	Female
chr8:32931843-32939279	-1.03301	1.98375e-07	5.32923e-06	007_L2_3_IT_CTX_Glut	Female
chr2:151728942-151730667	-2.53854	2.04044e-07	5.45628e-06	007_L2_3_IT_CTX_Glut	Female
chr10:70975520-70979123	-1.67429	2.05567e-07	5.48779e-06	007_L2_3_IT_CTX_Glut	Female
chr3:8487978-8490512	-2.10113	2.56339e-07	6.60561e-06	007_L2_3_IT_CTX_Glut	Female
chr2:80630209-80631592	-2.86431	2.57225e-07	6.62312e-06	007_L2_3_IT_CTX_Glut	Female
chr3:20343342-20347930	-1.19901	2.57716e-07	6.62904e-06	007_L2_3_IT_CTX_Glut	Female
chr7:92323280-92329826	-1.45174	2.72994e-07	6.96173e-06	007_L2_3_IT_CTX_Glut	Female
chr14:66298940-66303170	-1.02644	2.74742e-07	6.99331e-06	007_L2_3_IT_CTX_Glut	Female
chr1:65941157-65944351	-1.95357	3.341e-07	8.29789e-06	007_L2_3_IT_CTX_Glut	Female
chr6:135240147-135242819	-2.64759	3.49816e-07	8.63115e-06	007_L2_3_IT_CTX_Glut	Female
chr14:10573587-10578199	-1.34819	3.86628e-07	9.41927e-06	007_L2_3_IT_CTX_Glut	Female
chr5:34465333-34466789	-2.30972	3.89111e-07	9.47613e-06	007_L2_3_IT_CTX_Glut	Female
chr3:18396819-18398515	-1.90798	3.98011e-07	9.65972e-06	007_L2_3_IT_CTX_Glut	Female
chr17:10958896-10960353	-3.08231	4.03785e-07	9.77075e-06	007_L2_3_IT_CTX_Glut	Female
chr1:63876753-63882034	-1.12848	4.16072e-07	1.00408e-05	007_L2_3_IT_CTX_Glut	Female
chr11:75366413-75368653	-2.01016	4.20007e-07	1.01243e-05	007_L2_3_IT_CTX_Glut	Female
chr4:94926162-94928856	-1.66335	4.22755e-07	1.01828e-05	007_L2_3_IT_CTX_Glut	Female
chr1:127348665-127350900	-1.55257	4.60058e-07	1.09247e-05	007_L2_3_IT_CTX_Glut	Female
chr8:47889369-47895056	-1.71182	5.29182e-07	1.23186e-05	007_L2_3_IT_CTX_Glut	Female
chr17:15718375-15721251	-1.5621	5.42353e-07	1.25611e-05	007_L2_3_IT_CTX_Glut	Female
chr16:27895253-27900461	-1.17708	5.42819e-07	1.25673e-05	007_L2_3_IT_CTX_Glut	Female
chr4:137600061-137601814	-2.43525	5.51855e-07	1.27534e-05	007_L2_3_IT_CTX_Glut	Female
chr13:46458903-46468552	-1.63165	5.59745e-07	1.2917e-05	007_L2_3_IT_CTX_Glut	Female
chr3:118100513-118103442	-1.76141	5.67048e-07	1.30525e-05	007_L2_3_IT_CTX_Glut	Female
chr5:78596734-78599260	-1.5621	5.73441e-07	1.31617e-05	007_L2_3_IT_CTX_Glut	Female
chr7:100156568-100158177	-1.78265	5.73313e-07	1.31617e-05	007_L2_3_IT_CTX_Glut	Female
chr14:77865190-77868417	-1.45411	5.79574e-07	1.32643e-05	007_L2_3_IT_CTX_Glut	Female
chr5:71740576-71741725	-2.69219	5.8129e-07	1.32941e-05	007_L2_3_IT_CTX_Glut	Female
chr2:39131349-39132681	-3.21661	5.90598e-07	1.34683e-05	007_L2_3_IT_CTX_Glut	Female
chr1:63518635-63520203	-1.63165	5.93251e-07	1.35095e-05	007_L2_3_IT_CTX_Glut	Female
chr6:92442763-92443449	-3.439	6.62448e-07	1.49361e-05	007_L2_3_IT_CTX_Glut	Female
chr7:122324673-122326434	-3.04668	6.74314e-07	1.51608e-05	007_L2_3_IT_CTX_Glut	Female
chr3:6648688-6650087	-3.0646	6.85661e-07	1.5378e-05	007_L2_3_IT_CTX_Glut	Female
chr4:72532455-72535436	-2.64957	6.97577e-07	1.56068e-05	007_L2_3_IT_CTX_Glut	Female
chr8:79878434-79881678	-1.90798	7.0718e-07	1.57885e-05	007_L2_3_IT_CTX_Glut	Female
chr3:154726513-154730121	-1.85569	7.11062e-07	1.58585e-05	007_L2_3_IT_CTX_Glut	Female
chr1:63517023-63518544	-2.47964	7.16009e-07	1.59577e-05	007_L2_3_IT_CTX_Glut	Female
chr4:103312847-103315061	-1.79353	7.22462e-07	1.60734e-05	007_L2_3_IT_CTX_Glut	Female
chr18:28564994-28571510	-1.11707	7.6146e-07	1.68413e-05	007_L2_3_IT_CTX_Glut	Female
chr15:33219405-33221757	-1.54001	7.71351e-07	1.70188e-05	007_L2_3_IT_CTX_Glut	Female
chr6:139962230-139965244	-2.4331	8.15105e-07	1.78423e-05	007_L2_3_IT_CTX_Glut	Female
chr1:79779620-79783667	-1.95742	8.63164e-07	1.87784e-05	007_L2_3_IT_CTX_Glut	Female
chr2:13685611-13690273	-1.52028	8.71925e-07	1.89367e-05	007_L2_3_IT_CTX_Glut	Female
chr12:36133068-36136989	-1.365	8.77823e-07	1.90332e-05	007_L2_3_IT_CTX_Glut	Female
chr4:102348037-102352634	-1.54535	9.42709e-07	2.02243e-05	007_L2_3_IT_CTX_Glut	Female
chr6:92601603-92603347	-2.56845	9.5713e-07	2.04874e-05	007_L2_3_IT_CTX_Glut	Female
chr1:110489422-110492950	-1.93421	9.59289e-07	2.0513e-05	007_L2_3_IT_CTX_Glut	Female
chr11:110594135-110600383	-1.65845	9.92937e-07	2.11405e-05	007_L2_3_IT_CTX_Glut	Female
chr12:92902801-92905829	-2.53211	9.93894e-07	2.11538e-05	007_L2_3_IT_CTX_Glut	Female
chr14:61447197-61451226	-1.47964	1.00025e-06	2.12537e-05	007_L2_3_IT_CTX_Glut	Female
chr15:80505074-80512554	-1.56606	1.10801e-06	2.31277e-05	007_L2_3_IT_CTX_Glut	Female
chr1:175600696-175604965	-1.12014	1.12628e-06	2.34476e-05	007_L2_3_IT_CTX_Glut	Female
chr13:103895711-103899255	-1.59351	1.22501e-06	2.51018e-05	007_L2_3_IT_CTX_Glut	Female
chr7:39804657-39809257	-1.19166	1.23724e-06	2.5313e-05	007_L2_3_IT_CTX_Glut	Female
chr4:44122675-44123598	-2.71571	1.28471e-06	2.6124e-05	007_L2_3_IT_CTX_Glut	Female
chr15:79641215-79644711	-2.22532	1.28692e-06	2.61523e-05	007_L2_3_IT_CTX_Glut	Female
chr3:40652072-40655029	-2.35411	1.30466e-06	2.64706e-05	007_L2_3_IT_CTX_Glut	Female
chr13:91832834-91835491	-1.39718	1.36947e-06	2.76188e-05	007_L2_3_IT_CTX_Glut	Female
chr14:35258917-35262037	-2.45267	1.37231e-06	2.76586e-05	007_L2_3_IT_CTX_Glut	Female
chr3:120617088-120618700	-2.06871	1.4782e-06	2.95016e-05	007_L2_3_IT_CTX_Glut	Female
chr2:98063873-98064870	-3.439	1.5372e-06	3.05192e-05	007_L2_3_IT_CTX_Glut	Female
chr1:191911524-191913448	-3.11707	1.53818e-06	3.05292e-05	007_L2_3_IT_CTX_Glut	Female
chr18:75228582-75230368	-1.30972	1.62535e-06	3.20242e-05	007_L2_3_IT_CTX_Glut	Female
chr6:33453864-33455445	-2.27319	1.65981e-06	3.25988e-05	007_L2_3_IT_CTX_Glut	Female
chr16:48325509-48328951	-2.03461	1.70711e-06	3.33431e-05	007_L2_3_IT_CTX_Glut	Female
chr2:91402443-91404276	-1.89468	1.93407e-06	3.71507e-05	007_L2_3_IT_CTX_Glut	Female
chr18:66590705-66592637	-1.82909	1.956e-06	3.75155e-05	007_L2_3_IT_CTX_Glut	Female
chr7:104343317-104344640	-2.59512	2.05478e-06	3.90813e-05	007_L2_3_IT_CTX_Glut	Female
chr17:5027659-5029425	-1.97957	2.11696e-06	4.00729e-05	007_L2_3_IT_CTX_Glut	Female
chr12:9872047-9876512	-1.64759	2.40199e-06	4.45347e-05	007_L2_3_IT_CTX_Glut	Female
chr16:28419800-28420777	-2.66727	2.48966e-06	4.59159e-05	007_L2_3_IT_CTX_Glut	Female
chr1:38257035-38262185	-1.28769	2.52393e-06	4.64673e-05	007_L2_3_IT_CTX_Glut	Female
chr2:96455281-96456854	-2.11707	2.61534e-06	4.79843e-05	007_L2_3_IT_CTX_Glut	Female
chr7:122412751-122416889	-1.60633	2.63889e-06	4.83191e-05	007_L2_3_IT_CTX_Glut	Female
chr16:58420419-58422663	-1.26532	2.70502e-06	4.92895e-05	007_L2_3_IT_CTX_Glut	Female
chr18:73090730-73092604	-3.36861	2.85354e-06	5.15022e-05	007_L2_3_IT_CTX_Glut	Female
chr12:116585946-116589580	-1.6617	2.96054e-06	5.30324e-05	007_L2_3_IT_CTX_Glut	Female
chr1:89645892-89647440	-1.81222	2.9623e-06	5.30389e-05	007_L2_3_IT_CTX_Glut	Female
chr6:118829952-118831936	-2.53211	2.98135e-06	5.33201e-05	007_L2_3_IT_CTX_Glut	Female
chr14:62654116-62657119	-1.37273	3.12596e-06	5.55485e-05	007_L2_3_IT_CTX_Glut	Female
chr1:83309342-83316050	-1.43234	3.13158e-06	5.56327e-05	007_L2_3_IT_CTX_Glut	Female
chr3:123091122-123094256	-1.76223	3.18642e-06	5.64605e-05	007_L2_3_IT_CTX_Glut	Female
chr5:49990084-49998057	-1.06146	3.18702e-06	5.64605e-05	007_L2_3_IT_CTX_Glut	Female
chr3:16939970-16944351	-1.54493	3.29973e-06	5.81507e-05	007_L2_3_IT_CTX_Glut	Female
chr1:151393333-151394697	-3.33946	3.44003e-06	6.02076e-05	007_L2_3_IT_CTX_Glut	Female
chr11:37797798-37799644	-1.91637	3.47823e-06	6.08262e-05	007_L2_3_IT_CTX_Glut	Female
chr18:3323589-3325211	-2.22532	3.56847e-06	6.21658e-05	007_L2_3_IT_CTX_Glut	Female
chr3:147690769-147692568	-1.79514	3.65555e-06	6.34749e-05	007_L2_3_IT_CTX_Glut	Female
chr2:141789111-141791307	-3.11707	3.96792e-06	6.80657e-05	007_L2_3_IT_CTX_Glut	Female
chr2:62179508-62181787	-2.05695	4.23596e-06	7.19229e-05	007_L2_3_IT_CTX_Glut	Female
chr6:20363988-20366037	-1.41663	4.29783e-06	7.2844e-05	007_L2_3_IT_CTX_Glut	Female
chr1:162577340-162579319	-1.63165	4.38365e-06	7.40037e-05	007_L2_3_IT_CTX_Glut	Female
chr9:103157026-103158686	-2.36861	4.48542e-06	7.53631e-05	007_L2_3_IT_CTX_Glut	Female
chr14:31776544-31778493	-1.52473	4.52858e-06	7.59483e-05	007_L2_3_IT_CTX_Glut	Female
chr7:123127586-123131330	-1.60517	4.6757e-06	7.78679e-05	007_L2_3_IT_CTX_Glut	Female
chr11:70736253-70746904	-1.28802	4.88289e-06	8.06411e-05	007_L2_3_IT_CTX_Glut	Female
chr9:23564793-23574477	-1.17152	5.14671e-06	8.4167e-05	007_L2_3_IT_CTX_Glut	Female
chr14:27447857-27449761	-2.09631	5.15177e-06	8.42093e-05	007_L2_3_IT_CTX_Glut	Female
chr10:81402580-81403272	-3.08231	5.19359e-06	8.47627e-05	007_L2_3_IT_CTX_Glut	Female
chr12:6544291-6546653	-1.26391	5.21553e-06	8.50554e-05	007_L2_3_IT_CTX_Glut	Female
chr14:122617297-122618481	-2.72475	5.40577e-06	8.77869e-05	007_L2_3_IT_CTX_Glut	Female
chr1:143358655-143365451	-1.30972	5.49873e-06	8.89694e-05	007_L2_3_IT_CTX_Glut	Female
chr15:30294426-30295459	-2.86431	5.55293e-06	8.9619e-05	007_L2_3_IT_CTX_Glut	Female
chr16:34500989-34505411	-1.19724	5.62349e-06	9.05519e-05	007_L2_3_IT_CTX_Glut	Female
chr18:31055511-31058033	-2.79514	5.67548e-06	9.13429e-05	007_L2_3_IT_CTX_Glut	Female
chr5:128315433-128322304	-1.20502	5.86718e-06	9.39779e-05	007_L2_3_IT_CTX_Glut	Female
chr10:104109639-104113347	-1.26532	6.11638e-06	9.75534e-05	007_L2_3_IT_CTX_Glut	Female
chr6:25740837-25743081	-1.78102	6.23433e-06	9.91867e-05	007_L2_3_IT_CTX_Glut	Female
chr3:127256856-127259396	-1.99154	6.3972e-06	0.000101273	007_L2_3_IT_CTX_Glut	Female
chr14:80396380-80399374	-1.03907	6.41717e-06	0.000101514	007_L2_3_IT_CTX_Glut	Female
chr13:58908693-58912981	-1.04668	6.66886e-06	0.000104794	007_L2_3_IT_CTX_Glut	Female
chr4:150613146-150615203	-1.90875	7.26875e-06	0.000112613	007_L2_3_IT_CTX_Glut	Female
chr1:148777830-148779098	-1.58656	7.28284e-06	0.000112804	007_L2_3_IT_CTX_Glut	Female
chr17:54137998-54140155	-1.70661	7.36812e-06	0.000113793	007_L2_3_IT_CTX_Glut	Female
chr9:85219053-85222156	-1.27655	7.59014e-06	0.000116742	007_L2_3_IT_CTX_Glut	Female
chr6:61356801-61359230	-2.25725	7.7292e-06	0.000118538	007_L2_3_IT_CTX_Glut	Female
chr9:3113433-3115262	-2.33946	8.14107e-06	0.000123784	007_L2_3_IT_CTX_Glut	Female
chr9:80071355-80072445	-2.39718	8.43308e-06	0.000127586	007_L2_3_IT_CTX_Glut	Female
chr6:30918849-30923519	-1.06179	8.72745e-06	0.000131385	007_L2_3_IT_CTX_Glut	Female
chr18:50331372-50332228	-2.85404	8.79996e-06	0.000132227	007_L2_3_IT_CTX_Glut	Female
chr19:38361742-38366170	-2.08933	8.83951e-06	0.000132759	007_L2_3_IT_CTX_Glut	Female
chr16:37462983-37466181	-1.15024	8.89646e-06	0.000133457	007_L2_3_IT_CTX_Glut	Female
chr7:134889094-134891813	-1.78365	8.90108e-06	0.000133495	007_L2_3_IT_CTX_Glut	Female
chr10:113218735-113219934	-2.11707	9.06303e-06	0.000135352	007_L2_3_IT_CTX_Glut	Female
chr10:123637716-123640942	-1.46352	9.1807e-06	0.000136853	007_L2_3_IT_CTX_Glut	Female
chr11:77123253-77130522	-1.76915	9.50686e-06	0.000140892	007_L2_3_IT_CTX_Glut	Female
chr11:62873391-62877741	-1.32131	9.66834e-06	0.000142953	007_L2_3_IT_CTX_Glut	Female
chr3:131649718-131653302	-1.23572	9.9269e-06	0.000146133	007_L2_3_IT_CTX_Glut	Female
chr4:104738113-104741174	-1.78102	1.00186e-05	0.000147245	007_L2_3_IT_CTX_Glut	Female
chr1:149303042-149305516	-1.61089	1.01647e-05	0.000149153	007_L2_3_IT_CTX_Glut	Female
chr17:69893872-69898244	-1.29061	1.08158e-05	0.000157558	007_L2_3_IT_CTX_Glut	Female
chr13:31947152-31949508	-2.02244	1.08391e-05	0.000157851	007_L2_3_IT_CTX_Glut	Female
chr15:21192331-21195301	-1.70203	1.1142e-05	0.000161378	007_L2_3_IT_CTX_Glut	Female
chr4:105012559-105014100	-1.7991	1.11457e-05	0.000161395	007_L2_3_IT_CTX_Glut	Female
chr5:121447006-121448382	-1.66961	1.12345e-05	0.000162571	007_L2_3_IT_CTX_Glut	Female
chr18:47626244-47628858	-1.10558	1.13316e-05	0.000163568	007_L2_3_IT_CTX_Glut	Female
chr4:6105636-6108573	-1.77604	1.13414e-05	0.000163635	007_L2_3_IT_CTX_Glut	Female
chr1:31389843-31390852	-2.89468	1.14261e-05	0.000164709	007_L2_3_IT_CTX_Glut	Female
chr13:82966960-82969912	-2.11707	1.14942e-05	0.000165503	007_L2_3_IT_CTX_Glut	Female
chr14:27641679-27643772	-2.63165	1.16285e-05	0.000166948	007_L2_3_IT_CTX_Glut	Female
chr13:25408675-25410386	-2.13979	1.18256e-05	0.000169433	007_L2_3_IT_CTX_Glut	Female
chr14:38621282-38624607	-2.09821	1.18301e-05	0.00016946	007_L2_3_IT_CTX_Glut	Female
chr8:92866056-92867940	-2.80157	1.18773e-05	0.000170022	007_L2_3_IT_CTX_Glut	Female
chr14:68918634-68923731	-1.64675	1.21006e-05	0.000172677	007_L2_3_IT_CTX_Glut	Female
chr8:34239123-34243904	-1.30972	1.21682e-05	0.000173408	007_L2_3_IT_CTX_Glut	Female
chr1:4964118-4966892	-1.66961	1.23021e-05	0.000175122	007_L2_3_IT_CTX_Glut	Female
chr16:39671992-39678117	-1.82217	1.24478e-05	0.000176919	007_L2_3_IT_CTX_Glut	Female
chr1:50869326-50870510	-2.47964	1.27719e-05	0.00018044	007_L2_3_IT_CTX_Glut	Female
chr15:29853672-29858452	-1.14084	1.31152e-05	0.000184474	007_L2_3_IT_CTX_Glut	Female
chr3:62808127-62811938	-1.0646	1.31801e-05	0.000185306	007_L2_3_IT_CTX_Glut	Female
chr8:45539044-45542403	-2.47964	1.34903e-05	0.000189084	007_L2_3_IT_CTX_Glut	Female
chr13:21447183-21450954	-1.35074	1.36954e-05	0.00019158	007_L2_3_IT_CTX_Glut	Female
chr5:99940637-99942243	-2.26908	1.40125e-05	0.000195373	007_L2_3_IT_CTX_Glut	Female
chr9:4411681-4416181	-1.64957	1.52732e-05	0.000210332	007_L2_3_IT_CTX_Glut	Female
chr3:54340387-54342170	-1.52271	1.53114e-05	0.000210585	007_L2_3_IT_CTX_Glut	Female
chr14:10252728-10255578	-1.45858	1.54198e-05	0.000211848	007_L2_3_IT_CTX_Glut	Female
chr1:63577638-63579503	-2.19724	1.54444e-05	0.000212141	007_L2_3_IT_CTX_Glut	Female
chr2:94165839-94169287	-1.5485	1.57274e-05	0.000215182	007_L2_3_IT_CTX_Glut	Female
chr19:38337652-38340251	-1.5085	1.61009e-05	0.000219505	007_L2_3_IT_CTX_Glut	Female
chr1:180102596-180104892	-1.15248	1.64204e-05	0.00022289	007_L2_3_IT_CTX_Glut	Female
chr13:101743201-101747060	-1.63165	1.68413e-05	0.000227221	007_L2_3_IT_CTX_Glut	Female
chr10:89633859-89635877	-1.44042	1.69593e-05	0.000228552	007_L2_3_IT_CTX_Glut	Female
chr7:56356651-56359483	-1.87265	1.70315e-05	0.000229108	007_L2_3_IT_CTX_Glut	Female
chr3:135400115-135404087	-1.82217	1.75379e-05	0.000234783	007_L2_3_IT_CTX_Glut	Female
chr9:40263647-40271869	-1.08659	1.75824e-05	0.000235094	007_L2_3_IT_CTX_Glut	Female
chr3:21857116-21864786	-1.372	1.76899e-05	0.000236026	007_L2_3_IT_CTX_Glut	Female
chr10:31614230-31622004	-1.15938	1.82214e-05	0.000242293	007_L2_3_IT_CTX_Glut	Female
chr5:102908893-102913408	-1.00088	1.82551e-05	0.000242653	007_L2_3_IT_CTX_Glut	Female
chr1:59147219-59150046	-1.04668	1.83045e-05	0.000243209	007_L2_3_IT_CTX_Glut	Female
chr18:75663194-75664080	-2.27319	1.85458e-05	0.000246005	007_L2_3_IT_CTX_Glut	Female
chr19:32303802-32305055	-3.11707	1.86083e-05	0.000246732	007_L2_3_IT_CTX_Glut	Female
chr19:49624342-49627127	-2.10327	1.88923e-05	0.000249823	007_L2_3_IT_CTX_Glut	Female
chr8:48380977-48384213	-1.65075	1.89196e-05	0.000250132	007_L2_3_IT_CTX_Glut	Female
chr3:121757490-121760376	-1.57561	1.91436e-05	0.000252467	007_L2_3_IT_CTX_Glut	Female
chr13:118294263-118296115	-2.10618	1.93681e-05	0.000254481	007_L2_3_IT_CTX_Glut	Female
chr5:131239538-131242937	-1.12529	1.9637e-05	0.000257272	007_L2_3_IT_CTX_Glut	Female
chr12:75486850-75488398	-1.92115	1.9812e-05	0.000259299	007_L2_3_IT_CTX_Glut	Female
chr14:34417768-34419613	-1.52271	2.00157e-05	0.00026149	007_L2_3_IT_CTX_Glut	Female
chr11:80571885-80578584	-1.03554	2.05134e-05	0.000266368	007_L2_3_IT_CTX_Glut	Female
chr10:65374401-65376246	-1.78365	2.05823e-05	0.000267081	007_L2_3_IT_CTX_Glut	Female
chr3:58593107-58595806	-1.84577	2.08865e-05	0.000270863	007_L2_3_IT_CTX_Glut	Female
chr14:21234655-21236065	-2.47964	2.09038e-05	0.000270976	007_L2_3_IT_CTX_Glut	Female
chr1:17652028-17653932	-1.04975	2.09849e-05	0.000271808	007_L2_3_IT_CTX_Glut	Female
chr13:107800764-107802648	-1.37581	2.10431e-05	0.000272175	007_L2_3_IT_CTX_Glut	Female
chr11:77797584-77799240	-2.05695	2.13513e-05	0.000275602	007_L2_3_IT_CTX_Glut	Female
chr5:135879482-135883831	-1.71182	2.16088e-05	0.000278358	007_L2_3_IT_CTX_Glut	Female
chr18:57206210-57210126	-1.30067	2.2448e-05	0.000287607	007_L2_3_IT_CTX_Glut	Female
chr7:89987880-89988934	-2.54238	2.33038e-05	0.000296961	007_L2_3_IT_CTX_Glut	Female
chr12:13565480-13567555	-1.44722	2.40774e-05	0.000305114	007_L2_3_IT_CTX_Glut	Female
chr10:106369085-106371363	-1.94199	2.44686e-05	0.00030909	007_L2_3_IT_CTX_Glut	Female
chr10:89210691-89212533	-1.33525	2.44773e-05	0.000309139	007_L2_3_IT_CTX_Glut	Female
chr7:51137559-51139470	-1.44722	2.50019e-05	0.000314334	007_L2_3_IT_CTX_Glut	Female
chr12:74985335-74988963	-1.06179	2.55139e-05	0.000319888	007_L2_3_IT_CTX_Glut	Female
chr15:14953823-14955706	-1.76915	2.56662e-05	0.000321167	007_L2_3_IT_CTX_Glut	Female
chr4:80954408-80956150	-2.44722	2.6409e-05	0.000328529	007_L2_3_IT_CTX_Glut	Female
chr2:147031184-147032646	-2.83328	2.6596e-05	0.000330405	007_L2_3_IT_CTX_Glut	Female
chr17:62644188-62648597	-1.13657	2.77736e-05	0.00034171	007_L2_3_IT_CTX_Glut	Female
chr13:94534261-94537998	-1.33525	2.79021e-05	0.000343092	007_L2_3_IT_CTX_Glut	Female
chr2:121328671-121331207	-2.54238	2.8208e-05	0.000346237	007_L2_3_IT_CTX_Glut	Female
chr3:120607887-120614068	-1.13138	2.82121e-05	0.000346237	007_L2_3_IT_CTX_Glut	Female
chr15:89888522-89890657	-1.91637	2.82114e-05	0.000346237	007_L2_3_IT_CTX_Glut	Female
chr17:47227200-47229122	-1.96179	2.93568e-05	0.00035774	007_L2_3_IT_CTX_Glut	Female
chr9:9381308-9383614	-2.53211	2.99403e-05	0.000364086	007_L2_3_IT_CTX_Glut	Female
chr16:39248176-39254503	-1.1932	3.02482e-05	0.000366858	007_L2_3_IT_CTX_Glut	Female
chr17:74806932-74811478	-1.39425	3.09892e-05	0.000374492	007_L2_3_IT_CTX_Glut	Female
chr12:38484919-38487070	-1.95881	3.10727e-05	0.000375212	007_L2_3_IT_CTX_Glut	Female
chr10:116043164-116046640	-1.21018	3.10971e-05	0.000375364	007_L2_3_IT_CTX_Glut	Female
chr4:70972108-70978254	-1.25458	3.16003e-05	0.000380288	007_L2_3_IT_CTX_Glut	Female
chr6:127219647-127224185	-1.24133	3.23419e-05	0.000388187	007_L2_3_IT_CTX_Glut	Female
chr2:142360414-142367293	-1.26391	3.23753e-05	0.000388369	007_L2_3_IT_CTX_Glut	Female
chr13:32623299-32625029	-1.29522	3.23971e-05	0.000388413	007_L2_3_IT_CTX_Glut	Female
chr12:96577496-96579513	-1.55764	3.24429e-05	0.000388761	007_L2_3_IT_CTX_Glut	Female
chr2:145933623-145935521	-1.82629	3.26616e-05	0.000390703	007_L2_3_IT_CTX_Glut	Female
chr9:101660896-101662108	-1.30972	3.33373e-05	0.000397148	007_L2_3_IT_CTX_Glut	Female
chr12:64503024-64506623	-1.0796	3.33651e-05	0.000397405	007_L2_3_IT_CTX_Glut	Female
chr12:47148029-47150302	-1.39718	3.38456e-05	0.000402227	007_L2_3_IT_CTX_Glut	Female
chr13:18891581-18894771	-1.0646	3.43234e-05	0.000406468	007_L2_3_IT_CTX_Glut	Female
chr6:28997050-28999567	-2.00003	3.53052e-05	0.000415474	007_L2_3_IT_CTX_Glut	Female
chr10:3999866-4001284	-2.63165	3.54127e-05	0.00041661	007_L2_3_IT_CTX_Glut	Female
chr12:75718739-75720564	-1.63165	3.54596e-05	0.000416983	007_L2_3_IT_CTX_Glut	Female
chr6:62657852-62659563	-1.35074	3.68407e-05	0.00042982	007_L2_3_IT_CTX_Glut	Female
chr6:49113103-49115120	-1.76915	3.68544e-05	0.0004299	007_L2_3_IT_CTX_Glut	Female
chr2:76534166-76536470	-2.01016	3.8896e-05	0.000449444	007_L2_3_IT_CTX_Glut	Female
chr1:108664990-108668929	-1.14112	3.90247e-05	0.000450687	007_L2_3_IT_CTX_Glut	Female
chr7:94618529-94620895	-1.52473	3.93455e-05	0.000453817	007_L2_3_IT_CTX_Glut	Female
chr13:96489585-96491368	-1.45656	4.05647e-05	0.000465357	007_L2_3_IT_CTX_Glut	Female
chr6:6612182-6613351	-1.94199	4.10397e-05	0.000469961	007_L2_3_IT_CTX_Glut	Female
chr13:34421917-34429092	-1.29938	4.11658e-05	0.000471236	007_L2_3_IT_CTX_Glut	Female
chr1:23114988-23117406	-1.63165	4.18658e-05	0.000477536	007_L2_3_IT_CTX_Glut	Female
chr11:6816235-6818343	-2.04152	4.30847e-05	0.00048934	007_L2_3_IT_CTX_Glut	Female
chr3:71963238-71966042	-1.07268	4.32792e-05	0.000491288	007_L2_3_IT_CTX_Glut	Female
chr13:16524982-16528401	-1.21304	4.33303e-05	0.000491605	007_L2_3_IT_CTX_Glut	Female
chr6:113696530-113698829	-1.86431	4.39746e-05	0.000497236	007_L2_3_IT_CTX_Glut	Female
chr18:77116023-77117385	-2.38011	4.41365e-05	0.000498714	007_L2_3_IT_CTX_Glut	Female
chr10:56018034-56021609	-1.50236	4.44047e-05	0.000501212	007_L2_3_IT_CTX_Glut	Female
chr15:13016344-13025210	-1.16333	4.45108e-05	0.000502321	007_L2_3_IT_CTX_Glut	Female
chr12:88680561-88684320	-1.12096	4.47717e-05	0.000504818	007_L2_3_IT_CTX_Glut	Female
chr17:70931144-70935080	-1.5085	4.47998e-05	0.000505047	007_L2_3_IT_CTX_Glut	Female
chr17:32814155-32815505	-2.08231	4.54752e-05	0.000511126	007_L2_3_IT_CTX_Glut	Female
chr18:87001790-87006088	-1.28463	4.56282e-05	0.000512484	007_L2_3_IT_CTX_Glut	Female
chr15:23964457-23965844	-1.63165	4.57909e-05	0.000514131	007_L2_3_IT_CTX_Glut	Female
chr9:35448144-35459096	-1.02341	4.73838e-05	0.000529222	007_L2_3_IT_CTX_Glut	Female
chr11:21008823-21012169	-1.05388	4.83182e-05	0.000537496	007_L2_3_IT_CTX_Glut	Female
chr15:78352814-78362694	-1.07053	4.86595e-05	0.000540821	007_L2_3_IT_CTX_Glut	Female
chr11:25672057-25676031	-1.02431	4.90079e-05	0.000544314	007_L2_3_IT_CTX_Glut	Female
chr10:28387789-28389916	-1.73598	4.97649e-05	0.000550997	007_L2_3_IT_CTX_Glut	Female
chr9:63416635-63419471	-1.51917	5.05763e-05	0.000558237	007_L2_3_IT_CTX_Glut	Female
chr13:15980407-15983044	-1.4502	5.07211e-05	0.000559351	007_L2_3_IT_CTX_Glut	Female
chr13:115351351-115353220	-2.47964	5.07963e-05	0.000559988	007_L2_3_IT_CTX_Glut	Female
chr11:37111358-37113367	-2.01016	5.10909e-05	0.000562749	007_L2_3_IT_CTX_Glut	Female
chr1:162705362-162706567	-2.51483	5.12392e-05	0.000563897	007_L2_3_IT_CTX_Glut	Female
chr14:38873534-38876904	-2.09399	5.14092e-05	0.000565173	007_L2_3_IT_CTX_Glut	Female
chr16:12045304-12049705	-1.29061	5.21145e-05	0.000570773	007_L2_3_IT_CTX_Glut	Female
chr8:90572602-90578046	-1.5877	5.22923e-05	0.000571857	007_L2_3_IT_CTX_Glut	Female
chr1:39228259-39230830	-2.51135	5.29806e-05	0.000577387	007_L2_3_IT_CTX_Glut	Female
chr18:35205938-35206892	-1.45411	5.31323e-05	0.000578842	007_L2_3_IT_CTX_Glut	Female
chr8:97270715-97272561	-2.03764	5.34069e-05	0.000581222	007_L2_3_IT_CTX_Glut	Female
chr15:54698597-54703857	-1.83328	5.36198e-05	0.000583058	007_L2_3_IT_CTX_Glut	Female
chr10:16857615-16859137	-2.04668	5.4395e-05	0.000590181	007_L2_3_IT_CTX_Glut	Female
chr3:146558440-146563036	-1.35411	5.49055e-05	0.000594424	007_L2_3_IT_CTX_Glut	Female
chr9:93149842-93153951	-1.51483	5.49071e-05	0.000594424	007_L2_3_IT_CTX_Glut	Female
chr15:35425867-35426738	-2.70203	5.57507e-05	0.000602126	007_L2_3_IT_CTX_Glut	Female
chr11:111949472-111954672	-1.14878	5.65965e-05	0.000609817	007_L2_3_IT_CTX_Glut	Female
chr19:53344080-53345600	-2.6025	5.69463e-05	0.000612714	007_L2_3_IT_CTX_Glut	Female
chr12:45421119-45422908	-2.21661	5.71554e-05	0.000614387	007_L2_3_IT_CTX_Glut	Female
chr15:27885022-27888664	-1.30019	5.75066e-05	0.000617642	007_L2_3_IT_CTX_Glut	Female
chr12:18139818-18141341	-2.74268	5.85025e-05	0.000625958	007_L2_3_IT_CTX_Glut	Female
chr6:110814795-110817986	-1.57561	6.01854e-05	0.000640272	007_L2_3_IT_CTX_Glut	Female
chr8:102346401-102347808	-2.04011	6.02729e-05	0.000640776	007_L2_3_IT_CTX_Glut	Female
chr1:11005475-11008097	-1.0791	6.03671e-05	0.000641457	007_L2_3_IT_CTX_Glut	Female
chr14:18259353-18260586	-2.70203	6.06255e-05	0.000643988	007_L2_3_IT_CTX_Glut	Female
chr11:33438462-33440941	-1.27319	6.13727e-05	0.000650302	007_L2_3_IT_CTX_Glut	Female
chr9:37694936-37697341	-1.59265	6.14127e-05	0.000650618	007_L2_3_IT_CTX_Glut	Female
chr4:70636279-70641290	-1.15771	6.2173e-05	0.000657799	007_L2_3_IT_CTX_Glut	Female
chr7:127596786-127598854	-1.63165	6.24311e-05	0.000659873	007_L2_3_IT_CTX_Glut	Female
chr18:23745532-23748113	-1.35863	6.26943e-05	0.00066156	007_L2_3_IT_CTX_Glut	Female
chr17:59456113-59457258	-2.70203	6.27304e-05	0.000661832	007_L2_3_IT_CTX_Glut	Female
chr15:23407836-23408894	-2.30972	6.29317e-05	0.000663736	007_L2_3_IT_CTX_Glut	Female
chr6:134926704-134931815	-1.52384	6.29699e-05	0.000663937	007_L2_3_IT_CTX_Glut	Female
chr2:95448322-95455709	-1.5621	6.30651e-05	0.000664813	007_L2_3_IT_CTX_Glut	Female
chr3:89621730-89623907	-1.65211	6.31972e-05	0.000665968	007_L2_3_IT_CTX_Glut	Female
chr12:96744110-96745805	-1.53211	6.34541e-05	0.000668473	007_L2_3_IT_CTX_Glut	Female
chr13:21852444-21855920	-1.67229	6.39572e-05	0.000672552	007_L2_3_IT_CTX_Glut	Female
chr9:22027451-22032959	-1.1088	6.49441e-05	0.000681022	007_L2_3_IT_CTX_Glut	Female
chr13:56529009-56531328	-1.68476	6.50453e-05	0.000681786	007_L2_3_IT_CTX_Glut	Female
chr18:75599001-75600716	-1.37581	6.71686e-05	0.000700542	007_L2_3_IT_CTX_Glut	Female
chr13:91520566-91522583	-1.85029	6.74292e-05	0.00070258	007_L2_3_IT_CTX_Glut	Female
chr4:133675738-133677799	-2.05695	6.78027e-05	0.000705551	007_L2_3_IT_CTX_Glut	Female
chr8:27723277-27726575	-1.21018	6.79553e-05	0.000706677	007_L2_3_IT_CTX_Glut	Female
chr15:61371949-61374184	-2.56845	6.84562e-05	0.000710115	007_L2_3_IT_CTX_Glut	Female
chr12:98349133-98355244	-1.24462	6.92111e-05	0.000716439	007_L2_3_IT_CTX_Glut	Female
chr16:5073960-5076087	-1.41208	6.9527e-05	0.000719272	007_L2_3_IT_CTX_Glut	Female
chr13:109647414-109649862	-1.06179	7.01809e-05	0.000725215	007_L2_3_IT_CTX_Glut	Female
chr16:48777719-48779457	-1.33356	7.04886e-05	0.000727804	007_L2_3_IT_CTX_Glut	Female
chr13:109364534-109366213	-1.99422	7.05788e-05	0.0007283	007_L2_3_IT_CTX_Glut	Female
chr6:52834938-52839675	-1.12914	7.07316e-05	0.000729522	007_L2_3_IT_CTX_Glut	Female
chr17:17617892-17618626	-2.01016	7.09762e-05	0.000731419	007_L2_3_IT_CTX_Glut	Female
chr5:20672713-20674729	-2.03764	7.14402e-05	0.000735133	007_L2_3_IT_CTX_Glut	Female
chr17:64454815-64458971	-1.01754	7.18273e-05	0.000738521	007_L2_3_IT_CTX_Glut	Female
chr10:52366823-52369319	-1.13075	7.1875e-05	0.000738654	007_L2_3_IT_CTX_Glut	Female
chr6:42268171-42269826	-1.78102	7.40035e-05	0.000755904	007_L2_3_IT_CTX_Glut	Female
chr9:7928839-7932539	-1.14994	7.41214e-05	0.00075686	007_L2_3_IT_CTX_Glut	Female
chr18:70555600-70558299	-1.18419	7.42637e-05	0.000757834	007_L2_3_IT_CTX_Glut	Female
chr19:40361864-40363474	-1.46726	7.48919e-05	0.000763512	007_L2_3_IT_CTX_Glut	Female
chr16:7822172-7824538	-1.85161	7.60751e-05	0.000772736	007_L2_3_IT_CTX_Glut	Female
chr18:18879961-18882926	-1.63165	7.62009e-05	0.000773645	007_L2_3_IT_CTX_Glut	Female
chr3:143721029-143722136	-1.89468	7.68041e-05	0.000778897	007_L2_3_IT_CTX_Glut	Female
chr2:166048092-166049724	-2.11707	7.69534e-05	0.000779672	007_L2_3_IT_CTX_Glut	Female
chr2:113413437-113415542	-1.72475	7.79089e-05	0.000787353	007_L2_3_IT_CTX_Glut	Female
chr11:77363311-77364320	-2.11707	7.85224e-05	0.000792153	007_L2_3_IT_CTX_Glut	Female
chr2:103460301-103464941	-1.00679	7.98283e-05	0.000802558	007_L2_3_IT_CTX_Glut	Female
chr4:29622271-29626371	-1.78365	8.04211e-05	0.000807374	007_L2_3_IT_CTX_Glut	Female
chr1:170546398-170549912	-1.17366	8.13835e-05	0.000815688	007_L2_3_IT_CTX_Glut	Female
chr7:87186159-87187611	-1.80157	8.1684e-05	0.000817866	007_L2_3_IT_CTX_Glut	Female
chr17:62076436-62079099	-1.33438	8.22206e-05	0.000821949	007_L2_3_IT_CTX_Glut	Female
chr18:26875208-26877490	-1.65549	8.24421e-05	0.000823904	007_L2_3_IT_CTX_Glut	Female
chr13:116989887-116993650	-1.34366	8.32634e-05	0.00083028	007_L2_3_IT_CTX_Glut	Female
chr14:72543303-72544703	-1.96179	8.44195e-05	0.000839796	007_L2_3_IT_CTX_Glut	Female
chr2:32994352-32998373	-1.40487	8.4599e-05	0.000840446	007_L2_3_IT_CTX_Glut	Female
chr4:130775821-130777558	-1.16216	8.46373e-05	0.000840578	007_L2_3_IT_CTX_Glut	Female
chr11:101280370-101281978	-1.60517	8.54297e-05	0.000847262	007_L2_3_IT_CTX_Glut	Female
chr17:15930368-15932588	-1.24348	8.62716e-05	0.000853754	007_L2_3_IT_CTX_Glut	Female
chr16:45348780-45350273	-1.69438	8.81486e-05	0.00086923	007_L2_3_IT_CTX_Glut	Female
chr7:6020470-6021817	-1.98779	8.97636e-05	0.000882021	007_L2_3_IT_CTX_Glut	Female
chr12:94525639-94526958	-1.30972	9.02565e-05	0.000885637	007_L2_3_IT_CTX_Glut	Female
chr5:60492433-60494863	-1.21018	9.08146e-05	0.000890156	007_L2_3_IT_CTX_Glut	Female
chr8:25027236-25031165	-1.48904	9.19637e-05	0.000899072	007_L2_3_IT_CTX_Glut	Female
chr17:64107223-64110367	-1.54418	9.24366e-05	0.000903142	007_L2_3_IT_CTX_Glut	Female
chr9:26307517-26311306	-1.89468	9.24962e-05	0.000903448	007_L2_3_IT_CTX_Glut	Female
chr18:24772836-24783075	-1.18419	9.29678e-05	0.000906944	007_L2_3_IT_CTX_Glut	Female
chr17:65423774-65427776	-1.0043	9.3548e-05	0.000911629	007_L2_3_IT_CTX_Glut	Female
chr9:93315766-93317869	-1.39718	9.41804e-05	0.000915974	007_L2_3_IT_CTX_Glut	Female
chr19:53154256-53155382	-2.47964	9.45817e-05	0.000919126	007_L2_3_IT_CTX_Glut	Female
chr16:54348922-54356454	-1.19236	9.4708e-05	0.000919983	007_L2_3_IT_CTX_Glut	Female
chr12:42549543-42552750	-1.94531	9.77162e-05	0.000944033	007_L2_3_IT_CTX_Glut	Female
chr11:29060868-29064092	-1.78616	9.77401e-05	0.000944121	007_L2_3_IT_CTX_Glut	Female
chr11:101319397-101322728	-1.2028	9.78175e-05	0.00094444	007_L2_3_IT_CTX_Glut	Female
chr6:143008392-143010302	-1.68476	9.78471e-05	0.00094444	007_L2_3_IT_CTX_Glut	Female
chr8:90110533-90115960	-1.03019	9.85968e-05	0.000950813	007_L2_3_IT_CTX_Glut	Female
chr4:75590982-75593124	-1.87043	9.9393e-05	0.000956901	007_L2_3_IT_CTX_Glut	Female
chr2:23481977-23485351	-1.30972	9.96321e-05	0.000958336	007_L2_3_IT_CTX_Glut	Female
chr1:112145896-112147813	-2.54238	0.000102527	0.000980568	007_L2_3_IT_CTX_Glut	Female
chr2:26995997-26998010	-1.85404	0.000103124	0.000984652	007_L2_3_IT_CTX_Glut	Female
chr11:74700618-74701133	1.95799	9.75898e-09	3.82019e-07	008_L2_3_IT_ENT_Glut	Male
chr3:16671261-16673792	3.29817	7.41355e-08	2.48154e-06	008_L2_3_IT_ENT_Glut	Male
chr6:30936395-30940167	1.28424	2.11153e-07	6.43967e-06	008_L2_3_IT_ENT_Glut	Male
chr12:35165741-35174485	1.27733	2.99335e-07	8.88509e-06	008_L2_3_IT_ENT_Glut	Male
chr16:24274598-24284961	1.47931	8.74768e-07	2.37959e-05	008_L2_3_IT_ENT_Glut	Male
chr10:89854809-89860939	2.1827	9.95785e-07	2.66528e-05	008_L2_3_IT_ENT_Glut	Male
chr2:60446444-60453841	1.15315	1.11992e-06	2.95794e-05	008_L2_3_IT_ENT_Glut	Male
chr3:48880485-48885213	1.95799	1.6323e-06	4.16659e-05	008_L2_3_IT_ENT_Glut	Male
chr19:59523997-59529415	1.09269	2.03966e-06	5.09493e-05	008_L2_3_IT_ENT_Glut	Male
chr8:15703520-15709150	1.22117	2.83414e-06	6.87104e-05	008_L2_3_IT_ENT_Glut	Male
chr2:122146860-122148808	1.19977	2.87242e-06	6.94942e-05	008_L2_3_IT_ENT_Glut	Male
chr15:59926598-59932322	1.7466	3.02578e-06	7.28018e-05	008_L2_3_IT_ENT_Glut	Male
chr18:46900419-46907860	1.07115	3.50954e-06	8.33524e-05	008_L2_3_IT_ENT_Glut	Male
chr13:102691512-102695863	1.28805	4.37311e-06	0.000101554	008_L2_3_IT_ENT_Glut	Male
chr4:97719060-97726905	1.10608	4.58433e-06	0.000106001	008_L2_3_IT_ENT_Glut	Male
chr3:107945580-107947931	1.88314	5.15537e-06	0.000117843	008_L2_3_IT_ENT_Glut	Male
chr7:107064060-107070503	1.07417	5.51345e-06	0.000125129	008_L2_3_IT_ENT_Glut	Male
chr10:52600900-52603899	1.8672	5.80982e-06	0.000131132	008_L2_3_IT_ENT_Glut	Male
chr5:39809537-39812308	1.94823	6.77232e-06	0.000150336	008_L2_3_IT_ENT_Glut	Male
chr4:137420347-137425434	1.12611	6.9721e-06	0.000154135	008_L2_3_IT_ENT_Glut	Male
chr1:24360759-24362926	1.7836	7.04613e-06	0.000155526	008_L2_3_IT_ENT_Glut	Male
chr15:24525611-24527783	1.69515	9.16458e-06	0.000197126	008_L2_3_IT_ENT_Glut	Male
chr5:120897316-120901169	1.09155	9.70116e-06	0.000207329	008_L2_3_IT_ENT_Glut	Male
chr18:38917424-38929061	1.22924	1.04711e-05	0.000222561	008_L2_3_IT_ENT_Glut	Male
chr8:117911596-117915957	1.20885	1.1056e-05	0.000233715	008_L2_3_IT_ENT_Glut	Male
chr16:75717096-75718771	2.62564	1.10594e-05	0.000233717	008_L2_3_IT_ENT_Glut	Male
chr13:64069379-64071227	1.99005	1.19828e-05	0.00025171	008_L2_3_IT_ENT_Glut	Male
chr1:20408878-20411278	1.64213	1.23347e-05	0.000258638	008_L2_3_IT_ENT_Glut	Male
chr6:124726247-124729015	1.28223	1.61074e-05	0.000327064	008_L2_3_IT_ENT_Glut	Male
chr3:57422592-57426995	1.15845	1.65867e-05	0.000335434	008_L2_3_IT_ENT_Glut	Male
chr7:116881574-116884694	1.95529	1.71247e-05	0.000345415	008_L2_3_IT_ENT_Glut	Male
chr3:143044721-143051554	1.40153	1.73314e-05	0.000349083	008_L2_3_IT_ENT_Glut	Male
chr14:11234442-11239266	1.07751	2.02145e-05	0.000400695	008_L2_3_IT_ENT_Glut	Male
chr2:28136384-28145091	1.83477	2.09414e-05	0.000412649	008_L2_3_IT_ENT_Glut	Male
chr1:39738346-39745587	1.29491	2.23517e-05	0.000436872	008_L2_3_IT_ENT_Glut	Male
chr2:75541000-75544249	1.76766	2.49112e-05	0.000481254	008_L2_3_IT_ENT_Glut	Male
chr3:27042406-27048975	1.01093	2.53347e-05	0.000488357	008_L2_3_IT_ENT_Glut	Male
chr5:144586600-144589583	1.08959	2.60434e-05	0.000499954	008_L2_3_IT_ENT_Glut	Male
chr5:59422381-59424505	1.43904	2.79407e-05	0.000532144	008_L2_3_IT_ENT_Glut	Male
chr7:81195432-81199396	1.07251	2.84151e-05	0.000539669	008_L2_3_IT_ENT_Glut	Male
chr12:75924002-75926281	1.45119	2.8701e-05	0.00054381	008_L2_3_IT_ENT_Glut	Male
chr13:40456415-40459940	1.10253	2.90432e-05	0.000549536	008_L2_3_IT_ENT_Glut	Male
chr10:110774551-110776067	2.20823	2.96599e-05	0.000559557	008_L2_3_IT_ENT_Glut	Male
chr4:82169468-82175508	1.2567	2.977e-05	0.000561483	008_L2_3_IT_ENT_Glut	Male
chr9:103039432-103044474	1.09127	3.13153e-05	0.000586205	008_L2_3_IT_ENT_Glut	Male
chr5:72827791-72831112	1.79567	3.36674e-05	0.000625074	008_L2_3_IT_ENT_Glut	Male
chr7:51733135-51736336	1.95799	3.38794e-05	0.000628156	008_L2_3_IT_ENT_Glut	Male
chr17:8827180-8830195	1.88314	3.48409e-05	0.000643766	008_L2_3_IT_ENT_Glut	Male
chr17:79069021-79070442	1.60896	3.50162e-05	0.000646663	008_L2_3_IT_ENT_Glut	Male
chr11:14732037-14735285	1.64213	3.50299e-05	0.000646745	008_L2_3_IT_ENT_Glut	Male
chr8:104601150-104603975	1.39215	3.7018e-05	0.000679152	008_L2_3_IT_ENT_Glut	Male
chr14:61287411-61290121	1.6201	3.79854e-05	0.000695624	008_L2_3_IT_ENT_Glut	Male
chr1:88836157-88840786	1.06904	3.87726e-05	0.000709113	008_L2_3_IT_ENT_Glut	Male
chr13:64027692-64030200	1.22223	3.94746e-05	0.000720069	008_L2_3_IT_ENT_Glut	Male
[truncated: 4,496 more rows]

## Sheet: H3K4me1_sex_biased_regions
Region	Log2_Fold_Change	Pval	Adjusted_Pval	Cell_Group	Sex-enrichment
chr5:148086112-148097166	1.29525	2.14626e-09	2.02497e-05	006_L4_5_IT_CTX_Glut	Male
chr11:20033283-20049629	1.01834	6.31809e-08	0.000191605	006_L4_5_IT_CTX_Glut	Male
chr12:100219053-100230864	1.05329	3.13206e-07	0.000534235	006_L4_5_IT_CTX_Glut	Male
chr5:148086112-148097166	2.10733	8.13588e-17	7.85902e-12	007_L2_3_IT_CTX_Glut	Male
chr16:12104266-12122185	1.12322	1.13516e-09	1.82756e-05	007_L2_3_IT_CTX_Glut	Male
chr5:14089776-14093393	2.1059	1.01846e-07	0.000172021	008_L2_3_IT_ENT_Glut	Male
chr7:59300139-59309781	1.02568	1.11743e-07	0.000184542	008_L2_3_IT_ENT_Glut	Male
chr6:128762673-128765412	1.56599	9.09793e-07	0.000858477	008_L2_3_IT_ENT_Glut	Male
chr7:104427645-104428197	-1.38288	2.82034e-10	1.74666e-06	008_L2_3_IT_ENT_Glut	Female
chr3:120991084-120992807	-1.67639	1.28616e-09	6.37224e-06	008_L2_3_IT_ENT_Glut	Female
chr2:163351183-163354478	-2.18128	4.90073e-08	9.58441e-05	008_L2_3_IT_ENT_Glut	Female
chr19:44692241-44701538	-1.05438	2.76434e-07	0.000387618	008_L2_3_IT_ENT_Glut	Female
chr12:90248010-90249100	-3.28598	4.29906e-07	0.000541514	008_L2_3_IT_ENT_Glut	Female
chr17:77822437-77824178	-1.54356	5.85104e-07	0.000649003	008_L2_3_IT_ENT_Glut	Female
chr7:88711676-88713491	-1.55514	8.74825e-07	0.000858477	008_L2_3_IT_ENT_Glut	Female
chr8:24350975-24355307	-2.72601	1.68789e-08	0.000504793	009_L2_3_IT_PIR_ENTl_Glut	Female
chr10:118494102-118496249	4.06551	3.45973e-08	7.86911e-05	014_LA_BLA_BMA_PA_Glut	Male
chr3:120991084-120992807	-1.67145	3.5613e-15	6.68261e-11	014_LA_BLA_BMA_PA_Glut	Female
chr7:104427645-104428197	-1.18814	1.20148e-13	1.28829e-09	014_LA_BLA_BMA_PA_Glut	Female
chr2:109244073-109248345	-1.00297	9.20111e-10	3.63483e-06	014_LA_BLA_BMA_PA_Glut	Female
chr18:55472077-55477515	-1.52269	5.27781e-09	1.52362e-05	014_LA_BLA_BMA_PA_Glut	Female
chr18:31242185-31246683	-1.45143	1.24984e-08	3.40301e-05	014_LA_BLA_BMA_PA_Glut	Female
chr14:61447414-61450527	-1.5158	1.90895e-08	4.62199e-05	014_LA_BLA_BMA_PA_Glut	Female
chr12:87272161-87279697	-1.16662	1.5333e-07	0.000256833	014_LA_BLA_BMA_PA_Glut	Female
chr4:115486818-115488565	-1.25641	2.04472e-07	0.000306945	014_LA_BLA_BMA_PA_Glut	Female
chr17:44908064-44910692	-1.25641	4.29162e-07	0.000596519	014_LA_BLA_BMA_PA_Glut	Female
chr2:142365232-142367293	-1.30953	5.84132e-07	0.000755928	014_LA_BLA_BMA_PA_Glut	Female
chr17:84948017-84950907	-1.17901	6.64485e-07	0.000804435	014_LA_BLA_BMA_PA_Glut	Female
chr15:7440479-7444666	-1.24324	7.62198e-07	0.000880139	014_LA_BLA_BMA_PA_Glut	Female
chr15:61358752-61366884	-1.31915	7.5083e-07	0.000880139	014_LA_BLA_BMA_PA_Glut	Female
chr7:104427645-104428197	1.28015	9.47026e-20	1.36591e-16	016_CA1_ProS_Glut	Male
chr3:120991084-120992807	1.37618	3.47549e-15	2.97052e-12	016_CA1_ProS_Glut	Male
chr8:4565701-4567772	1.02409	1.01825e-12	6.9112e-10	016_CA1_ProS_Glut	Male
chr16:39358310-39358924	1.09651	1.5328e-08	4.97952e-06	016_CA1_ProS_Glut	Male
chr1:158734466-158736888	1.02034	2.24152e-08	6.67005e-06	016_CA1_ProS_Glut	Male
chr3:33756432-33757673	1.72036	2.25447e-08	6.67005e-06	016_CA1_ProS_Glut	Male
chr14:10034204-10041383	1.05121	6.04135e-08	1.46754e-05	016_CA1_ProS_Glut	Male
chr12:36245234-36246702	1.39508	5.7687e-07	0.000100852	016_CA1_ProS_Glut	Male
chr2:20088631-20090785	1.0613	7.23564e-07	0.000116767	016_CA1_ProS_Glut	Male
chr9:107018841-107021696	1.02856	1.58414e-06	0.000213785	016_CA1_ProS_Glut	Male
chr8:112113808-112119035	1.44538	1.66761e-06	0.000216198	016_CA1_ProS_Glut	Male
chr11:112570823-112572912	1.11459	1.75425e-06	0.000221171	016_CA1_ProS_Glut	Male
chr8:78247322-78248415	1.49027	2.07331e-06	0.000249196	016_CA1_ProS_Glut	Male
chr13:82503331-82507402	1.53667	2.3044e-06	0.000260516	016_CA1_ProS_Glut	Male
chr17:80116881-80122009	1.02437	5.16783e-06	0.00045003	016_CA1_ProS_Glut	Male
chr15:83244255-83248749	1.22058	5.51251e-06	0.000474672	016_CA1_ProS_Glut	Male
chr14:116777278-116780432	1.25941	6.1254e-06	0.000499491	016_CA1_ProS_Glut	Male
chr6:36191187-36192995	1.39779	6.34047e-06	0.000511445	016_CA1_ProS_Glut	Male
chr7:97910598-97913774	1.16677	6.52458e-06	0.000519199	016_CA1_ProS_Glut	Male
chr11:93114523-93118479	1.05051	7.40378e-06	0.000565822	016_CA1_ProS_Glut	Male
chr18:34719314-34720790	1.43256	7.4047e-06	0.000565822	016_CA1_ProS_Glut	Male
chr17:72910532-72914459	1.39693	9.23403e-06	0.000651663	016_CA1_ProS_Glut	Male
chr3:94386372-94388869	1.1741	9.85451e-06	0.000680876	016_CA1_ProS_Glut	Male
chr2:13685875-13688673	1.01148	1.01305e-05	0.000693711	016_CA1_ProS_Glut	Male
chr13:56528861-56531340	1.08206	1.04014e-05	0.00070598	016_CA1_ProS_Glut	Male
chr10:13583555-13585671	1.21017	1.33239e-05	0.000839959	016_CA1_ProS_Glut	Male
chr10:28382060-28384683	1.4263	1.36287e-05	0.000854297	016_CA1_ProS_Glut	Male
chr10:12114422-12118023	1.00853	1.4905e-05	0.000907553	016_CA1_ProS_Glut	Male
chr4:63940845-63945110	1.06772	1.63846e-05	0.000974502	016_CA1_ProS_Glut	Male
chr12:76078319-76079013	-1.85758	4.07219e-12	2.473e-09	016_CA1_ProS_Glut	Female
chr17:34827518-34828466	-1.00381	2.47285e-06	0.000275682	016_CA1_ProS_Glut	Female
chr1:77817969-77819706	-1.24742	3.50974e-06	0.000344474	016_CA1_ProS_Glut	Female
chr15:40424795-40426497	-1.03376	3.52281e-06	0.000344474	016_CA1_ProS_Glut	Female
chr6:24925087-24927318	1.17928	5.08985e-13	1.7262e-09	017_CA3_Glut	Male
chr3:151880575-151883092	2.67907	4.52587e-07	0.000649393	017_CA3_Glut	Male
chr12:25056530-25064965	1.64132	3.68922e-08	0.000162733	019_L2_3_IT_PPP_Glut	Male
chr10:17793306-17799185	2.44979	1.18957e-07	0.000429622	019_L2_3_IT_PPP_Glut	Male
chr6:17279136-17287280	1.14862	1.31973e-07	0.000436913	019_L2_3_IT_PPP_Glut	Male
chr14:11158533-11163424	1.73584	1.26531e-07	0.000436913	019_L2_3_IT_PPP_Glut	Male
chr11:40781097-40788643	1.18675	3.13872e-07	0.000733492	019_L2_3_IT_PPP_Glut	Male
chr8:79251855-79257198	1.71031	4.37042e-07	0.000846955	019_L2_3_IT_PPP_Glut	Male
chr7:104427645-104428197	-1.1579	1.61396e-07	0.000474952	019_L2_3_IT_PPP_Glut	Female
chr8:65518507-65520042	-3.25065	3.55472e-07	0.000759862	019_L2_3_IT_PPP_Glut	Female
chr5:148086112-148097166	1.91367	1.79651e-09	7.47765e-05	022_L5_ET_CTX_Glut	Male
chr8:73609883-73615791	1.05804	1.1079e-08	0.000211412	028_L6b_CT_ENT_Glut	Male
chr10:34663716-34670216	1.6255	1.50749e-07	0.000885119	028_L6b_CT_ENT_Glut	Male
chr18:41984683-41989026	-1.32985	1.19139e-07	0.000757813	028_L6b_CT_ENT_Glut	Female
chr2:65135638-65169791	1.80645	1.75166e-10	6.71429e-06	030_L6_CT_CTX_Glut	Male
chr2:72023650-72058115	-1.19376	3.6898e-08	0.00070717	030_L6_CT_CTX_Glut	Female
chr7:104427645-104428197	1.36585	1.93392e-19	9.98868e-17	037_DG_Glut	Male
chr3:120991084-120992807	1.22419	9.67814e-19	4.61424e-16	037_DG_Glut	Male
chr8:50570618-50573869	1.49462	1.04838e-14	4.33191e-12	037_DG_Glut	Male
chr12:36245234-36246702	1.5325	5.23319e-12	1.90796e-09	037_DG_Glut	Male
chr1:102828969-102829856	1.1828	7.33777e-10	2.39366e-07	037_DG_Glut	Male
chr18:15966166-15967782	1.29862	2.40143e-08	5.799e-06	037_DG_Glut	Male
chr6:55760754-55762447	1.29827	3.85611e-08	8.96257e-06	037_DG_Glut	Male
chr17:52302828-52308025	1.37122	4.06542e-08	9.3324e-06	037_DG_Glut	Male
chr3:151635171-151636784	1.15564	6.27017e-08	1.40467e-05	037_DG_Glut	Male
chr5:44018469-44019303	1.2785	1.04947e-07	2.16821e-05	037_DG_Glut	Male
chr1:148205640-148207222	1.2393	1.06414e-07	2.17436e-05	037_DG_Glut	Male
chr1:85689789-85691281	1.03025	1.11886e-07	2.23736e-05	037_DG_Glut	Male
chr16:39358310-39358924	1.10202	1.97879e-07	3.5722e-05	037_DG_Glut	Male
chr15:6642371-6643698	1.2536	2.46035e-07	4.31582e-05	037_DG_Glut	Male
chr1:31389932-31390490	1.41851	5.37735e-07	8.64423e-05	037_DG_Glut	Male
chr15:42075891-42077670	1.25175	6.98112e-07	0.000106399	037_DG_Glut	Male
chr11:112570823-112572912	1.02619	9.49694e-07	0.000137958	037_DG_Glut	Male
chr5:91217108-91217868	1.27684	1.46868e-06	0.000191941	037_DG_Glut	Male
chr11:86211820-86213210	1.03611	3.72128e-06	0.000419355	037_DG_Glut	Male
chr17:40837956-40839838	1.03611	3.75867e-06	0.000421016	037_DG_Glut	Male
chr10:60973754-60974631	1.14836	1.23852e-05	0.000984148	037_DG_Glut	Male
chr3:51281615-51282709	-2.41121	5.58797e-19	2.73428e-16	037_DG_Glut	Female
chr12:76078319-76079013	-1.52181	2.24213e-10	7.58004e-08	037_DG_Glut	Female
chr16:58353778-58355294	-1.26578	1.96944e-07	3.5722e-05	037_DG_Glut	Female
chr8:26958774-26964828	1.08272	1.32459e-07	0.000154594	045_OB_STR_CTX_Inh_IMN	Male
chr6:61041495-61045114	1.56838	8.70674e-07	0.000742584	045_OB_STR_CTX_Inh_IMN	Male
chr7:28725896-28729583	-2.36127	4.21816e-09	1.16922e-05	045_OB_STR_CTX_Inh_IMN	Female
chr13:4580745-4582536	-1.32628	2.81278e-08	4.67841e-05	045_OB_STR_CTX_Inh_IMN	Female
chr1:159194977-159196639	-1.47544	8.80023e-08	0.000112487	045_OB_STR_CTX_Inh_IMN	Female
chr2:163258049-163265022	-1.12181	1.05247e-07	0.000127301	045_OB_STR_CTX_Inh_IMN	Female
chr5:41598350-41603905	-1.68885	4.64043e-07	0.000460754	045_OB_STR_CTX_Inh_IMN	Female
chr4:143016520-143022469	-1.72447	8.50281e-07	0.000742584	045_OB_STR_CTX_Inh_IMN	Female
chr2:89708821-89709038	-4.19981	9.29791e-07	0.000763634	045_OB_STR_CTX_Inh_IMN	Female
chr14:27752738-27763259	-1.33981	9.9979e-07	0.000797124	045_OB_STR_CTX_Inh_IMN	Female
chr10:32288540-32294018	-1.58747	1.36639e-06	0.000988035	045_OB_STR_CTX_Inh_IMN	Female
chr2:113464100-113466942	2.31479	1.49688e-27	2.06668e-24	061_STR_D1_Gaba	Male
chr10:37197728-37199001	1.32958	5.12442e-06	0.000191173	061_STR_D1_Gaba	Male
chr2:83391234-83392000	1.07402	5.37911e-06	0.000197077	061_STR_D1_Gaba	Male
chr1:70256914-70259074	1.10879	6.7673e-06	0.000230891	061_STR_D1_Gaba	Male
chr3:39352351-39354175	1.07291	1.13969e-05	0.000333569	061_STR_D1_Gaba	Male
chr11:34482792-34485318	1.11584	1.79139e-05	0.000453909	061_STR_D1_Gaba	Male
chr10:102064475-102066126	1.01452	1.96461e-05	0.000485257	061_STR_D1_Gaba	Male
chr18:86264027-86265324	1.1434	3.54419e-05	0.000712239	061_STR_D1_Gaba	Male
chr12:76078319-76079013	-2.27606	8.82518e-16	5.9468e-13	061_STR_D1_Gaba	Female
chr13:116566222-116567300	-1.008	5.58641e-10	1.40069e-07	061_STR_D1_Gaba	Female
chr16:48740797-48741821	-1.25433	1.04248e-08	1.78405e-06	061_STR_D1_Gaba	Female
chr5:122813360-122816279	-1.12254	4.43892e-08	5.60203e-06	061_STR_D1_Gaba	Female
chr1:179906109-179911024	-1.12349	6.10528e-07	4.17931e-05	061_STR_D1_Gaba	Female
chr2:165802882-165806724	-1.14915	1.4665e-06	7.86998e-05	061_STR_D1_Gaba	Female
chr7:119393063-119395854	-1.17932	2.86808e-06	0.000128575	061_STR_D1_Gaba	Female
chr7:24551276-24553426	-1.01479	5.32179e-06	0.000195826	061_STR_D1_Gaba	Female
chr11:101384797-101390124	-1.10118	7.30784e-06	0.000244217	061_STR_D1_Gaba	Female
chr1:86726534-86728598	-1.00781	1.04835e-05	0.000318838	061_STR_D1_Gaba	Female
chr1:90453635-90455306	-1.00781	2.95004e-05	0.000629819	061_STR_D1_Gaba	Female
chr2:113464100-113466942	2.49955	8.24472e-27	1.12664e-23	062_STR_D2_Gaba	Male
chr15:9892814-9894592	1.38373	2.35339e-08	6.1675e-06	062_STR_D2_Gaba	Male
chr4:95036249-95040440	1.07448	2.23198e-07	3.57978e-05	062_STR_D2_Gaba	Male
chr12:26714307-26716455	1.3935	3.99055e-07	5.41441e-05	062_STR_D2_Gaba	Male
chr1:109147175-109148705	1.03317	1.01669e-05	0.000532884	062_STR_D2_Gaba	Male
chr3:51281615-51282709	-2.93909	5.48278e-18	4.99481e-15	062_STR_D2_Gaba	Female
chr5:120952312-120956939	-1.19974	1.15532e-10	4.70266e-08	062_STR_D2_Gaba	Female
chr2:84429195-84431386	-1.06527	6.20872e-08	1.37638e-05	062_STR_D2_Gaba	Female
chr4:59588998-59591094	-1.14278	1.83754e-06	0.000164271	062_STR_D2_Gaba	Female
chr8:74148267-74149392	-1.05588	1.9302e-06	0.000170169	062_STR_D2_Gaba	Female
chr1:182234979-182239073	-1.11984	2.9096e-06	0.000223549	062_STR_D2_Gaba	Female
chr16:30570407-30573941	-1.07711	4.70617e-06	0.000311536	062_STR_D2_Gaba	Female
chr4:152875079-152877953	-1.07461	6.08742e-06	0.000376888	062_STR_D2_Gaba	Female
chr2:113464100-113466942	2.00678	1.39979e-09	3.8253e-06	063_STR_D1_Sema5a_Gaba	Male
chr3:120991084-120992807	-1.34483	4.67461e-15	3.35333e-11	063_STR_D1_Sema5a_Gaba	Female
chr12:109470100-109476572	-1.33888	2.22178e-10	7.5002e-07	063_STR_D1_Sema5a_Gaba	Female
chr7:104427645-104428197	-1.36809	4.34102e-09	9.58163e-06	063_STR_D1_Sema5a_Gaba	Female
chr5:92579532-92587073	-1.01235	6.01744e-09	1.17079e-05	063_STR_D1_Sema5a_Gaba	Female
chr14:61447414-61450527	-1.61718	1.68896e-08	2.61963e-05	063_STR_D1_Sema5a_Gaba	Female
chr4:115486818-115488565	-1.07401	3.77135e-08	5.03326e-05	063_STR_D1_Sema5a_Gaba	Female
chr3:134927677-134928979	-1.85863	6.37323e-08	8.1277e-05	063_STR_D1_Sema5a_Gaba	Female
chr5:129965385-129977505	-1.31225	1.6523e-07	0.000172403	063_STR_D1_Sema5a_Gaba	Female
chr1:148205640-148207222	-1.73939	2.02858e-07	0.000194027	063_STR_D1_Sema5a_Gaba	Female
chr4:110347568-110348650	-1.83757	2.15191e-07	0.00020123	063_STR_D1_Sema5a_Gaba	Female
chr3:99162754-99167181	-1.595	2.52912e-07	0.000226783	063_STR_D1_Sema5a_Gaba	Female
chr2:142365232-142367293	-1.20014	2.83142e-07	0.000246196	063_STR_D1_Sema5a_Gaba	Female
chr11:50588581-50597378	-1.05658	2.90368e-07	0.000248711	063_STR_D1_Sema5a_Gaba	Female
chr5:139549484-139555475	-1.30932	3.01915e-07	0.000254799	063_STR_D1_Sema5a_Gaba	Female
chr19:35698952-35700687	-3.22989	3.27301e-07	0.00027222	063_STR_D1_Sema5a_Gaba	Female
chr2:89708821-89709038	-3.20681	3.76899e-07	0.000308992	063_STR_D1_Sema5a_Gaba	Female
chr6:86556048-86561197	-1.1288	4.61289e-07	0.000357736	063_STR_D1_Sema5a_Gaba	Female
chr3:18995155-18997811	-1.39011	5.12856e-07	0.00038726	063_STR_D1_Sema5a_Gaba	Female
chr13:116566222-116567300	-1.62184	7.06974e-07	0.000501591	063_STR_D1_Sema5a_Gaba	Female
chr3:57707059-57708600	-3.45228	7.65539e-07	0.000523009	063_STR_D1_Sema5a_Gaba	Female
chr8:116452463-116454210	-1.01122	8.11746e-07	0.00054168	063_STR_D1_Sema5a_Gaba	Female
chr2:119013534-119016135	-2.05996	9.35815e-07	0.000605392	063_STR_D1_Sema5a_Gaba	Female
chr9:105848556-105855306	-1.71672	1.11515e-06	0.000680814	063_STR_D1_Sema5a_Gaba	Female
chr2:44620717-44627921	-1.71893	1.28578e-06	0.000760702	063_STR_D1_Sema5a_Gaba	Female
chr11:68238391-68251170	-1.17317	1.63453e-06	0.00086057	063_STR_D1_Sema5a_Gaba	Female
chr9:43565860-43573503	-1.73066	1.87905e-06	0.000962811	063_STR_D1_Sema5a_Gaba	Female
chr6:73867988-73871894	-1.59048	2.0343e-06	0.000989357	063_STR_D1_Sema5a_Gaba	Female
chr10:122206720-122211878	-1.13202	2.02312e-06	0.000989357	063_STR_D1_Sema5a_Gaba	Female
chr12:72937249-72941853	-1.25747	2.02033e-06	0.000989357	063_STR_D1_Sema5a_Gaba	Female
chr3:120991084-120992807	-1.28266	8.67315e-08	0.000516486	064_STR_PAL_Chst9_Gaba	Female
chr17:77822437-77824178	-1.87119	1.31686e-07	0.000570321	064_STR_PAL_Chst9_Gaba	Female
chr2:116549968-116563303	-2.20133	1.28094e-08	0.000516065	086_MPO_ADP_Lhx8_Gaba	Female
chr4:125504463-125608461	1.06405	1.00595e-08	0.000651963	099_SBPV_PVa_Six6_Satb2_Gaba	Male
chr2:116549968-116563303	-2.5135	4.63073e-10	1.71236e-06	108_ARH_PVp_Tbx3_Gaba	Female
chr4:54489987-54490187	-4.5672	6.50344e-10	2.20445e-06	108_ARH_PVp_Tbx3_Gaba	Female
chr7:12494808-12496286	-6.03995	1.15475e-09	3.47931e-06	108_ARH_PVp_Tbx3_Gaba	Female
chr17:21982049-21983736	-2.86676	6.82791e-09	1.42427e-05	108_ARH_PVp_Tbx3_Gaba	Female
chr9:121192495-121199123	-2.66436	1.30872e-08	2.36593e-05	108_ARH_PVp_Tbx3_Gaba	Female
chr12:114378643-114379990	-3.87305	1.87789e-08	3.11775e-05	108_ARH_PVp_Tbx3_Gaba	Female
chr4:122030214-122035135	-3.10777	4.25585e-08	6.25275e-05	108_ARH_PVp_Tbx3_Gaba	Female
chr11:62778780-62780594	-4.18515	4.69791e-08	6.58939e-05	108_ARH_PVp_Tbx3_Gaba	Female
chr2:89385095-89388195	-3.20041	7.70253e-08	9.96441e-05	108_ARH_PVp_Tbx3_Gaba	Female
chr11:20414529-20418700	-3.31004	7.71656e-08	9.96441e-05	108_ARH_PVp_Tbx3_Gaba	Female
chr12:115562937-115563137	-2.99979	8.68997e-08	0.000109064	108_ARH_PVp_Tbx3_Gaba	Female
chr2:172772379-172790863	-1.14168	1.32446e-07	0.000151757	108_ARH_PVp_Tbx3_Gaba	Female
chr10:125062732-125064055	-5.03995	1.28769e-07	0.000151757	108_ARH_PVp_Tbx3_Gaba	Female
chr6:129618617-129619323	-2.47034	1.75118e-07	0.000192517	108_ARH_PVp_Tbx3_Gaba	Female
chr10:112818185-112824865	-2.12495	1.9069e-07	0.00020684	108_ARH_PVp_Tbx3_Gaba	Female
chr4:62187287-62189320	-3.82696	2.14622e-07	0.000229736	108_ARH_PVp_Tbx3_Gaba	Female
chr18:37522158-37524185	-3.43053	2.43381e-07	0.00025384	108_ARH_PVp_Tbx3_Gaba	Female
chr16:30118234-30119374	-2.71148	2.60286e-07	0.000268036	108_ARH_PVp_Tbx3_Gaba	Female
chr8:76946454-76946654	-2.70992	2.72998e-07	0.000277612	108_ARH_PVp_Tbx3_Gaba	Female
chr9:116705710-116708377	-2.36752	3.36075e-07	0.000329402	108_ARH_PVp_Tbx3_Gaba	Female
chr14:83291092-83292686	-4.45499	3.42377e-07	0.000331584	108_ARH_PVp_Tbx3_Gaba	Female
chr4:122036842-122038646	-4.08999	3.65607e-07	0.000349916	108_ARH_PVp_Tbx3_Gaba	Female
chr14:74421952-74423110	-4.95249	4.4158e-07	0.000412913	108_ARH_PVp_Tbx3_Gaba	Female
chr4:66719503-66719703	-3.33715	5.21237e-07	0.000476446	108_ARH_PVp_Tbx3_Gaba	Female
chr1:5169346-5170802	-4.36752	8.39133e-07	0.000692464	108_ARH_PVp_Tbx3_Gaba	Female
chr1:19209087-19215236	-1.31891	1.05142e-06	0.000830439	108_ARH_PVp_Tbx3_Gaba	Female
chr1:117654344-117657164	-3.66521	1.17962e-06	0.000878015	108_ARH_PVp_Tbx3_Gaba	Female
chr5:109551578-109559961	-1.17876	1.16521e-06	0.000878015	108_ARH_PVp_Tbx3_Gaba	Female
chr12:34937671-34938845	-5.47605	1.17407e-06	0.000878015	108_ARH_PVp_Tbx3_Gaba	Female
chr14:63250634-63252551	-2.43791	1.31758e-06	0.000957033	108_ARH_PVp_Tbx3_Gaba	Female
chr6:16276321-16277977	-3.91596	1.41607e-06	0.000993108	108_ARH_PVp_Tbx3_Gaba	Female
chr12:115023689-115024855	-5.59634	1.40739e-06	0.000993108	108_ARH_PVp_Tbx3_Gaba	Female
chr3:60795061-60802790	-1.07397	4.44728e-08	0.000793851	113_MEA_COA_BMA_Ccdc42_Glut	Female
chr14:13323518-13326408	2.36376	2.76455e-09	3.88868e-05	135_STN_PSTN_Pitx2_Glut	Male
chr7:104427645-104428197	-1.76852	3.48354e-10	6.53339e-06	135_STN_PSTN_Pitx2_Glut	Female
chr13:24588645-24592202	1.26706	1.98913e-07	0.000272161	142_HY_Gnrh1_Glut	Male
chr5:139239095-139242736	1.2807	4.44451e-07	0.000472978	142_HY_Gnrh1_Glut	Male
chr3:51281615-51282709	-3.60765	4.34737e-15	3.12282e-11	142_HY_Gnrh1_Glut	Female
chr2:116549968-116563303	-1.66884	3.97139e-07	0.000441488	142_HY_Gnrh1_Glut	Female
chr4:122030214-122035135	-2.57466	5.57718e-07	0.000572319	142_HY_Gnrh1_Glut	Female
chr12:56687828-56698934	-1.11259	5.86868e-07	0.000574329	142_HY_Gnrh1_Glut	Female
chr12:115562937-115563137	-3.05921	5.99655e-07	0.000574329	142_HY_Gnrh1_Glut	Female
chr6:52155493-52169072	-1.03199	8.87823e-07	0.000731785	142_HY_Gnrh1_Glut	Female
chr12:113274028-113279573	-1.92183	8.91396e-07	0.000731785	142_HY_Gnrh1_Glut	Female
chr1:4466610-4473432	-2.8003	1.02813e-06	0.00078203	142_HY_Gnrh1_Glut	Female
chr12:106332362-106339655	-2.61126	1.09628e-06	0.000807675	142_HY_Gnrh1_Glut	Female
chr7:104427645-104428197	-2.42213	3.87199e-10	1.36503e-05	156_MB_ant_ve_Dmrta2_Glut	Female
chr7:104427645-104428197	-3.08291	4.6118e-13	3.27756e-08	195_SNr_VTA_Pax5_Npas1_Gaba	Female
chr7:104427645-104428197	-1.93043	1.57118e-09	4.15723e-05	215_SNc_VTA_RAmb_Foxa1_Dopa	Female
chr10:31141938-31146241	1.07444	3.9706e-06	0.000101669	318_Astro_NT_NN	Male
chr11:105377929-105393728	-1.51239	3.51497e-10	2.78124e-08	318_Astro_NT_NN	Female
chr11:25361519-25364209	-1.25396	5.06234e-09	3.08589e-07	318_Astro_NT_NN	Female
chr4:131613070-131616832	-1.14781	6.28599e-09	3.79348e-07	318_Astro_NT_NN	Female
chr1:90135421-90140520	-1.927	1.2062e-08	6.77923e-07	318_Astro_NT_NN	Female
chr12:110562390-110580066	-1.24113	1.37667e-08	7.57784e-07	318_Astro_NT_NN	Female
chr2:142365232-142367293	-1.40561	2.9621e-08	1.52855e-06	318_Astro_NT_NN	Female
chr19:57531688-57538670	-1.04897	8.07743e-08	3.79019e-06	318_Astro_NT_NN	Female
chr5:149929101-149936160	-1.35931	9.85115e-08	4.46284e-06	318_Astro_NT_NN	Female
chr13:56549374-56557057	-1.49447	1.1356e-07	5.06925e-06	318_Astro_NT_NN	Female
chr19:8624376-8632296	-1.57563	1.46314e-07	6.2414e-06	318_Astro_NT_NN	Female
chr11:62754633-62758218	-1.04963	1.63485e-07	6.82949e-06	318_Astro_NT_NN	Female
chr3:120991084-120992807	-1.03202	2.08065e-07	8.32962e-06	318_Astro_NT_NN	Female
chr3:151899163-151903478	-1.15578	2.58273e-07	1.00435e-05	318_Astro_NT_NN	Female
chr5:127524419-127531150	-1.39174	2.61623e-07	1.01515e-05	318_Astro_NT_NN	Female
chr10:112818185-112824865	-1.27801	3.41679e-07	1.27712e-05	318_Astro_NT_NN	Female
chr4:106470314-106476729	-1.13402	4.99657e-07	1.76251e-05	318_Astro_NT_NN	Female
chr9:64663423-64675682	-1.16376	6.09396e-07	2.10544e-05	318_Astro_NT_NN	Female
chr2:31361290-31383304	-1.03591	6.49156e-07	2.21625e-05	318_Astro_NT_NN	Female
chr11:77307308-77319580	-1.09628	9.23483e-07	3.00534e-05	318_Astro_NT_NN	Female
chr4:32205370-32209266	-1.46894	1.15224e-06	3.62695e-05	318_Astro_NT_NN	Female
chr2:127400092-127413396	-1.1351	1.30287e-06	4.02204e-05	318_Astro_NT_NN	Female
chr17:9225111-9237176	-1.03422	1.40878e-06	4.28088e-05	318_Astro_NT_NN	Female
chr14:102941064-102946264	-1.34421	1.43478e-06	4.35333e-05	318_Astro_NT_NN	Female
chr1:80086669-80092166	-1.17028	1.49187e-06	4.49276e-05	318_Astro_NT_NN	Female
chr11:50903091-50918171	-1.10835	1.78396e-06	5.24707e-05	318_Astro_NT_NN	Female
chr2:152961790-152964618	-1.14781	1.89964e-06	5.52291e-05	318_Astro_NT_NN	Female
chr3:103461863-103467120	-1.51686	2.07074e-06	5.89299e-05	318_Astro_NT_NN	Female
chr15:48424987-48429877	-1.40113	2.29385e-06	6.48222e-05	318_Astro_NT_NN	Female
chr11:99571278-99574753	-1.29791	2.86181e-06	7.83255e-05	318_Astro_NT_NN	Female
chr10:4288680-4296254	-1.16667	3.04436e-06	8.25285e-05	318_Astro_NT_NN	Female
chr13:97838768-97848156	-1.48485	3.04722e-06	8.25285e-05	318_Astro_NT_NN	Female
chr17:15931158-15932589	-1.16667	3.1741e-06	8.5278e-05	318_Astro_NT_NN	Female
chr5:116826178-116832011	-1.46825	3.19344e-06	8.56834e-05	318_Astro_NT_NN	Female
chr17:8481551-8490225	-1.12595	3.7192e-06	9.68287e-05	318_Astro_NT_NN	Female
chr12:91876960-91882315	-1.14519	3.76264e-06	9.74404e-05	318_Astro_NT_NN	Female
chr13:57258465-57261575	-1.54218	3.80401e-06	9.82759e-05	318_Astro_NT_NN	Female
chr3:152439986-152452171	-1.39126	3.81359e-06	9.82971e-05	318_Astro_NT_NN	Female
chr11:75365455-75369692	-1.15496	4.10614e-06	0.00010474	318_Astro_NT_NN	Female
chr1:185027718-185033814	-1.42344	4.2623e-06	0.000108041	318_Astro_NT_NN	Female
chr5:132875134-132878280	-1.50987	4.49907e-06	0.000113189	318_Astro_NT_NN	Female
chr9:107685168-107689883	-1.33914	4.56767e-06	0.000113998	318_Astro_NT_NN	Female
chr7:73001487-73003761	-1.39584	4.93536e-06	0.00012144	318_Astro_NT_NN	Female
chr3:116146710-116152741	-1.07552	5.46553e-06	0.000133025	318_Astro_NT_NN	Female
chr17:77822437-77824178	-1.1275	5.54315e-06	0.000134267	318_Astro_NT_NN	Female
chr3:127047896-127057492	-1.0177	5.7991e-06	0.000139296	318_Astro_NT_NN	Female
chr9:58801120-58809537	-1.11188	5.95469e-06	0.000142524	318_Astro_NT_NN	Female
chr2:32849443-32858252	-1.07301	6.18555e-06	0.000147003	318_Astro_NT_NN	Female
chr6:135064760-135068818	-1.27839	6.34007e-06	0.000149969	318_Astro_NT_NN	Female
chr10:20609939-20614459	-1.12325	6.59853e-06	0.000154633	318_Astro_NT_NN	Female
chr11:84789452-84795614	-1.15449	6.97288e-06	0.000161159	318_Astro_NT_NN	Female
chr8:45009522-45013807	-1.19426	7.02081e-06	0.000161896	318_Astro_NT_NN	Female
chr14:21220297-21226779	-1.03025	7.08941e-06	0.000163291	318_Astro_NT_NN	Female
chr3:152636827-152656871	-1.16001	7.15155e-06	0.000163838	318_Astro_NT_NN	Female
chr7:128328758-128334163	-1.21045	7.15174e-06	0.000163838	318_Astro_NT_NN	Female
chr9:113016691-113021108	-1.42643	8.0936e-06	0.000182056	318_Astro_NT_NN	Female
chr9:120067876-120074175	-1.05592	8.76369e-06	0.0001941	318_Astro_NT_NN	Female
chr5:128757404-128765260	-1.20514	9.43658e-06	0.000206286	318_Astro_NT_NN	Female
chr14:76856114-76858939	-1.04329	9.63856e-06	0.000209423	318_Astro_NT_NN	Female
chr19:25034588-25041850	-1.05592	1.02118e-05	0.000218962	318_Astro_NT_NN	Female
chr4:149089215-149091787	-1.26264	1.02546e-05	0.000219414	318_Astro_NT_NN	Female
chr4:153539968-153549956	-1.22853	1.08264e-05	0.000229459	318_Astro_NT_NN	Female
chr9:95781981-95789560	-1.43256	1.10307e-05	0.000233297	318_Astro_NT_NN	Female
chr9:70606006-70617988	-1.07921	1.14781e-05	0.000240802	318_Astro_NT_NN	Female
chr9:60555197-60564857	-1.16667	1.17561e-05	0.000245298	318_Astro_NT_NN	Female
chr18:74846138-74853162	-1.15187	1.18039e-05	0.00024604	318_Astro_NT_NN	Female
chr18:78144459-78148836	-1.35931	1.32256e-05	0.000268194	318_Astro_NT_NN	Female
chr12:106592319-106599818	-1.10125	1.3735e-05	0.000276855	318_Astro_NT_NN	Female
chr9:43565860-43573503	-1.26264	1.42996e-05	0.000286801	318_Astro_NT_NN	Female
chr1:164534961-164539551	-1.01139	1.48015e-05	0.000295401	318_Astro_NT_NN	Female
chr16:49240608-49244519	-1.02917	1.49369e-05	0.000296635	318_Astro_NT_NN	Female
chr15:88633758-88637411	-1.15496	1.60002e-05	0.000316196	318_Astro_NT_NN	Female
chr2:158112126-158117853	-1.03215	1.60953e-05	0.000317765	318_Astro_NT_NN	Female
chr6:84145878-84151530	-1.04468	1.69556e-05	0.000330225	318_Astro_NT_NN	Female
chr7:30633413-30635930	-1.00815	1.86313e-05	0.00035498	318_Astro_NT_NN	Female
chr2:179117508-179132927	-1.06827	1.90374e-05	0.000359997	318_Astro_NT_NN	Female
chr10:111753394-111763846	-1.00398	1.94439e-05	0.000366653	318_Astro_NT_NN	Female
chr5:142231753-142243155	-1.39615	1.9877e-05	0.000372731	318_Astro_NT_NN	Female
chr4:153894569-153900672	-1.1584	2.06516e-05	0.000384044	318_Astro_NT_NN	Female
chr2:158581717-158586798	-1.15817	2.08655e-05	0.000387663	318_Astro_NT_NN	Female
chr16:25483450-25486916	-1.04737	2.22561e-05	0.000406523	318_Astro_NT_NN	Female
chr11:100295057-100299747	-1.03174	2.29725e-05	0.000417048	318_Astro_NT_NN	Female
chr17:4027698-4029663	-1.37261	2.35602e-05	0.000424062	318_Astro_NT_NN	Female
chr19:28539851-28550074	-1.01314	2.36809e-05	0.000425856	318_Astro_NT_NN	Female
chr5:127634692-127640124	-1.45364	2.39945e-05	0.000430344	318_Astro_NT_NN	Female
chr17:79839947-79843776	-1.10007	2.4787e-05	0.000441418	318_Astro_NT_NN	Female
chr5:31722550-31725577	-1.09013	2.49313e-05	0.000443598	318_Astro_NT_NN	Female
chr17:88838043-88841256	-1.16667	2.54366e-05	0.000449417	318_Astro_NT_NN	Female
chr9:70769075-70780020	-1.25521	2.59633e-05	0.000457121	318_Astro_NT_NN	Female
chr15:100344877-100352810	-1.21814	2.60872e-05	0.000458194	318_Astro_NT_NN	Female
chr19:21248798-21255403	-1.02228	2.68195e-05	0.000467776	318_Astro_NT_NN	Female
chr5:117909893-117917582	-1.09628	2.9429e-05	0.000504066	318_Astro_NT_NN	Female
chr5:25682625-25688862	-1.08575	2.95878e-05	0.000505927	318_Astro_NT_NN	Female
chr19:58197258-58208048	-1.18132	3.01802e-05	0.000513121	318_Astro_NT_NN	Female
chr16:21490242-21500984	-1.13375	3.11449e-05	0.000526071	318_Astro_NT_NN	Female
chr9:43485773-43494339	-1.13692	3.72484e-05	0.000600974	318_Astro_NT_NN	Female
chr12:74041043-74045334	-1.16228	3.73259e-05	0.000600974	318_Astro_NT_NN	Female
chr17:48356931-48368445	-1.08178	3.86294e-05	0.000617543	318_Astro_NT_NN	Female
chr1:155728465-155730349	-1.21914	3.97648e-05	0.00063168	318_Astro_NT_NN	Female
chr13:35942534-35950786	-1.37261	3.98037e-05	0.00063168	318_Astro_NT_NN	Female
chr12:79877683-79881867	-1.01008	4.11346e-05	0.000647405	318_Astro_NT_NN	Female
chr4:143257877-143263230	-1.01139	4.18286e-05	0.000655769	318_Astro_NT_NN	Female
chr19:54184728-54194933	-1.0144	4.20429e-05	0.000658106	318_Astro_NT_NN	Female
chr4:94782492-94790236	-1.12983	4.25112e-05	0.000663378	318_Astro_NT_NN	Female
chr18:38614306-38618813	-1.41376	4.29686e-05	0.000669481	318_Astro_NT_NN	Female
chr18:33966311-33970360	-1.49682	4.41017e-05	0.000678951	318_Astro_NT_NN	Female
chr2:52816344-52819532	-1.06193	4.5367e-05	0.000691822	318_Astro_NT_NN	Female
chr12:3686701-3696924	-1.24002	4.53456e-05	0.000691822	318_Astro_NT_NN	Female
chr12:83847601-83853472	-1.20404	4.53969e-05	0.000691822	318_Astro_NT_NN	Female
chr13:93007787-93017274	-1.37921	5.2347e-05	0.000778912	318_Astro_NT_NN	Female
chr6:136497456-136500747	-1.10556	5.24986e-05	0.000780592	318_Astro_NT_NN	Female
chr4:140417959-140426219	-1.23617	5.26801e-05	0.000781566	318_Astro_NT_NN	Female
chr19:29466688-29473151	-1.08445	5.48587e-05	0.000807944	318_Astro_NT_NN	Female
chr7:111965496-111969951	-1.26075	5.50589e-05	0.000810301	318_Astro_NT_NN	Female
chr7:120140943-120148346	-1.24067	5.68479e-05	0.000829971	318_Astro_NT_NN	Female
chr13:52420198-52430808	-1.12799	5.81086e-05	0.000842888	318_Astro_NT_NN	Female
chr5:118978704-118986628	-1.01643	5.8549e-05	0.000848056	318_Astro_NT_NN	Female
chr13:110021058-110027100	-1.06713	5.99559e-05	0.000864711	318_Astro_NT_NN	Female
chr11:36192851-36207778	-1.17428	6.57934e-05	0.000932243	318_Astro_NT_NN	Female
chr12:111176032-111179894	-1.05234	6.70943e-05	0.000944704	318_Astro_NT_NN	Female
chr8:36393209-36398862	-1.11064	6.87766e-05	0.000965696	318_Astro_NT_NN	Female
chr17:43690852-43691607	-3.9578	6.70838e-07	0.000403439	323_Ependymal_NN	Female
chr12:80921729-80926748	-1.36106	6.92332e-07	0.000407868	323_Ependymal_NN	Female
chr8:103616380-103619614	-2.46532	7.32828e-07	0.000423091	323_Ependymal_NN	Female
chr8:90370205-90372989	-2.3816	1.21991e-06	0.000652133	323_Ependymal_NN	Female
chr2:164915197-164925383	-1.09312	6.88254e-08	4.00401e-05	326_OPC_NN	Female
chr9:49192198-49198975	-1.54338	2.17713e-06	0.000687569	326_OPC_NN	Female
chr7:73001487-73003761	-1.2227	3.63041e-06	0.000992045	326_OPC_NN	Female
chr4:29151056-29153485	1.2859	3.13548e-05	0.000436427	327_Oligo_NN	Male
chr13:4580745-4582536	-1.0355	2.40419e-11	3.51091e-09	327_Oligo_NN	Female
chr4:138938578-138944897	-1.00535	4.12912e-10	4.30706e-08	327_Oligo_NN	Female
chr2:31347601-31360722	-1.28279	6.2525e-10	6.33346e-08	327_Oligo_NN	Female
chr12:85154704-85160209	-1.07837	9.63877e-10	8.84345e-08	327_Oligo_NN	Female
chr11:70507579-70511686	-1.08514	4.13596e-08	2.30824e-06	327_Oligo_NN	Female
chr5:148301227-148308308	-1.20737	4.21936e-08	2.3473e-06	327_Oligo_NN	Female
chr4:148778491-148784118	-1.16594	4.8982e-08	2.69079e-06	327_Oligo_NN	Female
chr19:60164826-60168643	-1.26141	5.50755e-08	2.96967e-06	327_Oligo_NN	Female
chr1:93141963-93148506	-1.11172	6.41644e-08	3.34781e-06	327_Oligo_NN	Female
chr12:106592319-106599818	-1.03948	6.419e-08	3.34781e-06	327_Oligo_NN	Female
chr11:113571646-113578274	-1.08241	6.85925e-08	3.55626e-06	327_Oligo_NN	Female
chr3:146526918-146534606	-1.23709	7.02036e-08	3.61837e-06	327_Oligo_NN	Female
chr14:65450708-65455354	-1.05159	1.10358e-07	5.17091e-06	327_Oligo_NN	Female
chr2:50613547-50616428	-1.03926	1.47157e-07	6.61223e-06	327_Oligo_NN	Female
chr2:29877094-29882235	-1.07925	2.7059e-07	1.09337e-05	327_Oligo_NN	Female
chr5:137121383-137124522	-1.28279	3.27172e-07	1.26008e-05	327_Oligo_NN	Female
chr2:20630492-20638329	-1.01475	3.37335e-07	1.29071e-05	327_Oligo_NN	Female
chr7:44610352-44616316	-1.00809	4.52904e-07	1.61643e-05	327_Oligo_NN	Female
chr15:80521132-80523960	-1.30792	4.79778e-07	1.69851e-05	327_Oligo_NN	Female
chr5:106110077-106113265	-1.04125	1.04351e-06	3.17474e-05	327_Oligo_NN	Female
chr17:85957508-85959622	-1.09564	1.16141e-06	3.47313e-05	327_Oligo_NN	Female
chr4:137538329-137546411	-1.33157	1.25182e-06	3.65007e-05	327_Oligo_NN	Female
chr11:58134645-58145210	-1.05577	1.40632e-06	4.03345e-05	327_Oligo_NN	Female
chr4:152844203-152846959	-1.27644	1.50782e-06	4.27557e-05	327_Oligo_NN	Female
chr19:43847667-43853118	-1.04728	1.69062e-06	4.69514e-05	327_Oligo_NN	Female
chr2:31332392-31341295	-1.01058	2.09531e-06	5.64029e-05	327_Oligo_NN	Female
chr19:24778257-24782250	-1.01258	2.19059e-06	5.79878e-05	327_Oligo_NN	Female
chr15:84136103-84142129	-1.23673	2.23772e-06	5.89681e-05	327_Oligo_NN	Female
chr7:127150015-127157520	-1.01434	2.48212e-06	6.39656e-05	327_Oligo_NN	Female
chr6:32293003-32300683	-1.0563	2.63077e-06	6.66207e-05	327_Oligo_NN	Female
chr11:116511014-116521915	-1.03884	2.64414e-06	6.66705e-05	327_Oligo_NN	Female
chr19:53690056-53694332	-1.0986	5.23057e-06	0.000116914	327_Oligo_NN	Female
chr2:121911490-121921445	-1.00268	5.24005e-06	0.000116977	327_Oligo_NN	Female
chr19:44733051-44735691	-1.12268	1.08017e-05	0.000204196	327_Oligo_NN	Female
chr8:121038886-121040880	-1.03038	1.11305e-05	0.000209216	327_Oligo_NN	Female
chr17:26394792-26401297	-1.06438	1.1722e-05	0.00021601	327_Oligo_NN	Female
chr5:138964708-138967790	-1.00351	1.20882e-05	0.000220162	327_Oligo_NN	Female
chr1:39061512-39066688	-1.03902	1.21502e-05	0.000220413	327_Oligo_NN	Female
chr13:100796998-100800360	-1.07096	1.60253e-05	0.000269422	327_Oligo_NN	Female
chr11:96317517-96321132	-1.18761	1.60842e-05	0.000269722	327_Oligo_NN	Female
chr13:57947321-57954887	-1.1469	1.61979e-05	0.000271109	327_Oligo_NN	Female
chr18:32484199-32486449	-1.00049	1.89434e-05	0.000304531	327_Oligo_NN	Female
chr17:11263342-11268013	-1.03594	2.1852e-05	0.000337684	327_Oligo_NN	Female
chr11:69018050-69020347	-1.01295	3.0698e-05	0.000430362	327_Oligo_NN	Female
chr7:113164110-113170085	-1.00025	3.46909e-05	0.000467274	327_Oligo_NN	Female
chr12:17515652-17519312	-1.12512	3.61837e-05	0.000480002	327_Oligo_NN	Female
chr18:39767549-39771586	-1.0727	4.13666e-05	0.000524535	327_Oligo_NN	Female
chr2:179454705-179461459	-1.04332	5.58003e-05	0.000654969	327_Oligo_NN	Female
chr11:89632936-89640013	-1.02725	6.9723e-05	0.000764119	327_Oligo_NN	Female
chr4:141980969-141985626	-1.00385	7.84486e-05	0.00083166	327_Oligo_NN	Female
chr6:116302640-116306335	-1.07934	9.30843e-05	0.000946177	327_Oligo_NN	Female

## Sheet: H3K9me3_sex_biased_regions
Region	Log2_Fold_Change	Pval	Adjusted_Pval	Cell_Group	Sex-enrichment
chr5:4070501-4073681	-1.46968	1.59412e-09	9.7071e-05	003_L5_6_IT_TPE_ENT_Glut	Female
chr19:10448515-10452348	1.27439	2.98094e-23	7.76193e-19	008_L2_3_IT_ENT_Glut	Male
chr3:86256171-86256464	2.14201	1.88264e-11	2.33434e-08	008_L2_3_IT_ENT_Glut	Male
chr1:3647111-3649873	1.44396	5.00822e-11	5.66985e-08	008_L2_3_IT_ENT_Glut	Male
chr11:74700581-74700988	3.41735	2.71464e-10	2.24397e-07	008_L2_3_IT_ENT_Glut	Male
chr18:72030550-72031937	2.32764	3.594e-10	2.75242e-07	008_L2_3_IT_ENT_Glut	Male
chr3:17131488-17141290	1.19511	1.73311e-09	1.04948e-06	008_L2_3_IT_ENT_Glut	Male
chr14:93827249-93829554	1.57047	2.44732e-09	1.40054e-06	008_L2_3_IT_ENT_Glut	Male
chr5:49365204-49366531	2.05875	5.66321e-09	2.63182e-06	008_L2_3_IT_ENT_Glut	Male
chr14:93734417-93736726	2.19658	6.38867e-09	2.89307e-06	008_L2_3_IT_ENT_Glut	Male
chr1:175479171-175482554	1.56153	6.91666e-09	3.10516e-06	008_L2_3_IT_ENT_Glut	Male
chr2:17093479-17102030	1.03991	8.89687e-09	3.86102e-06	008_L2_3_IT_ENT_Glut	Male
chr6:37080272-37082576	1.56404	1.39356e-08	5.41585e-06	008_L2_3_IT_ENT_Glut	Male
chr10:93412359-93418145	1.22582	1.59854e-08	5.82148e-06	008_L2_3_IT_ENT_Glut	Male
chr19:40345410-40347847	1.52017	2.05174e-08	6.92121e-06	008_L2_3_IT_ENT_Glut	Male
chr8:16953140-16956249	1.30065	2.45921e-08	8.00428e-06	008_L2_3_IT_ENT_Glut	Male
chr5:49129766-49133438	1.15727	2.81969e-08	8.79287e-06	008_L2_3_IT_ENT_Glut	Male
chr12:114332458-114336467	1.60021	3.94684e-08	1.15472e-05	008_L2_3_IT_ENT_Glut	Male
chr8:73022399-73024207	2.03102	3.97935e-08	1.15772e-05	008_L2_3_IT_ENT_Glut	Male
chr2:145033884-145041382	1.23098	7.92005e-08	1.89198e-05	008_L2_3_IT_ENT_Glut	Male
chr3:25865477-25868495	1.03717	8.25418e-08	1.95388e-05	008_L2_3_IT_ENT_Glut	Male
chr1:25715318-25716398	1.39552	9.2274e-08	2.15487e-05	008_L2_3_IT_ENT_Glut	Male
chr17:56429996-56432857	1.31058	1.60164e-07	3.36325e-05	008_L2_3_IT_ENT_Glut	Male
chr16:72927789-72928049	2.01525	1.67183e-07	3.45492e-05	008_L2_3_IT_ENT_Glut	Male
chr5:125549185-125551060	1.84016	1.72824e-07	3.52948e-05	008_L2_3_IT_ENT_Glut	Male
chr1:148584974-148588918	1.56698	1.96931e-07	3.89947e-05	008_L2_3_IT_ENT_Glut	Male
chr18:69634065-69635385	2.12118	1.9872e-07	3.90518e-05	008_L2_3_IT_ENT_Glut	Male
chr15:46706010-46712358	1.06804	2.20638e-07	4.17828e-05	008_L2_3_IT_ENT_Glut	Male
chr5:49124018-49125915	1.62743	3.41258e-07	5.9239e-05	008_L2_3_IT_ENT_Glut	Male
chr6:58194751-58202405	1.11675	3.67764e-07	6.19808e-05	008_L2_3_IT_ENT_Glut	Male
chr7:59256020-59261597	1.04584	4.13218e-07	6.83148e-05	008_L2_3_IT_ENT_Glut	Male
chr13:33880618-33887656	1.00436	6.15391e-07	9.68209e-05	008_L2_3_IT_ENT_Glut	Male
chr1:22409750-22410894	1.8619	8.9468e-07	0.00013051	008_L2_3_IT_ENT_Glut	Male
chr2:127566164-127571202	1.19928	9.07136e-07	0.000131958	008_L2_3_IT_ENT_Glut	Male
chr3:36123069-36127957	1.29306	9.42685e-07	0.000136367	008_L2_3_IT_ENT_Glut	Male
chr5:49461231-49463933	1.35814	9.97664e-07	0.000143128	008_L2_3_IT_ENT_Glut	Male
chr8:129114494-129120124	1.07463	1.11576e-06	0.000155779	008_L2_3_IT_ENT_Glut	Male
chr3:113118024-113121151	1.06205	1.18807e-06	0.000162818	008_L2_3_IT_ENT_Glut	Male
chr16:79047540-79050374	1.46315	1.32515e-06	0.000177923	008_L2_3_IT_ENT_Glut	Male
chr16:61108264-61111280	1.28712	1.36371e-06	0.000181631	008_L2_3_IT_ENT_Glut	Male
chr6:82218905-82227050	1.06151	1.50695e-06	0.000195705	008_L2_3_IT_ENT_Glut	Male
chr16:41573701-41577689	2.01525	1.6141e-06	0.000204023	008_L2_3_IT_ENT_Glut	Male
chr12:72225187-72228615	1.15446	1.62132e-06	0.000204439	008_L2_3_IT_ENT_Glut	Male
chr12:76078325-76078886	2.37782	1.6374e-06	0.000204789	008_L2_3_IT_ENT_Glut	Male
chr8:14850956-14852267	2.86325	1.66079e-06	0.000206911	008_L2_3_IT_ENT_Glut	Male
chr15:53338116-53339866	1.2079	1.66848e-06	0.000207373	008_L2_3_IT_ENT_Glut	Male
chr12:109268618-109271342	1.10602	1.73309e-06	0.000213367	008_L2_3_IT_ENT_Glut	Male
chr11:71062887-71072259	1.00676	1.93324e-06	0.000232511	008_L2_3_IT_ENT_Glut	Male
chr18:69681358-69684918	1.08237	2.38554e-06	0.000272734	008_L2_3_IT_ENT_Glut	Male
chr12:61609079-61610782	1.41177	2.52615e-06	0.000283522	008_L2_3_IT_ENT_Glut	Male
chr5:54575355-54579859	1.27285	2.54095e-06	0.000283829	008_L2_3_IT_ENT_Glut	Male
chr14:119165674-119168483	1.56274	2.90594e-06	0.000314702	008_L2_3_IT_ENT_Glut	Male
chr14:111679626-111683356	1.14795	2.95337e-06	0.000318432	008_L2_3_IT_ENT_Glut	Male
chr2:7126366-7128775	1.48474	3.16982e-06	0.00033416	008_L2_3_IT_ENT_Glut	Male
chr12:6231156-6232291	1.69029	3.32217e-06	0.000347406	008_L2_3_IT_ENT_Glut	Male
chr2:7365216-7369043	1.18059	3.52301e-06	0.000361157	008_L2_3_IT_ENT_Glut	Male
chr18:47929642-47938293	1.24153	3.71283e-06	0.000375716	008_L2_3_IT_ENT_Glut	Male
chr8:57114375-57118233	1.42513	3.80159e-06	0.000382192	008_L2_3_IT_ENT_Glut	Male
chr1:66695342-66696508	2.69332	3.8638e-06	0.00038621	008_L2_3_IT_ENT_Glut	Male
chr7:59238578-59241389	1.07989	3.91244e-06	0.000390322	008_L2_3_IT_ENT_Glut	Male
chr4:56562468-56573640	1.05016	4.09381e-06	0.000404891	008_L2_3_IT_ENT_Glut	Male
chr2:46846767-46848410	2.35474	4.19773e-06	0.000410912	008_L2_3_IT_ENT_Glut	Male
chr16:8286617-8292611	1.07545	4.21069e-06	0.000411407	008_L2_3_IT_ENT_Glut	Male
chr13:107994957-108004512	1.40953	4.57807e-06	0.000441504	008_L2_3_IT_ENT_Glut	Male
chr8:16673767-16675080	2.26679	4.69675e-06	0.000448794	008_L2_3_IT_ENT_Glut	Male
chr16:61539201-61540946	1.68902	4.88651e-06	0.000463524	008_L2_3_IT_ENT_Glut	Male
chr2:6910828-6912761	1.67502	5.02489e-06	0.000473203	008_L2_3_IT_ENT_Glut	Male
chr6:80212440-80214673	1.43738	5.17207e-06	0.000484234	008_L2_3_IT_ENT_Glut	Male
chr13:48917385-48918029	2.60021	5.52313e-06	0.000509979	008_L2_3_IT_ENT_Glut	Male
chr8:79858873-79862697	1.55582	5.55238e-06	0.000511772	008_L2_3_IT_ENT_Glut	Male
chr14:92404799-92408414	1.19658	5.86145e-06	0.000534583	008_L2_3_IT_ENT_Glut	Male
chr13:118536022-118537732	1.98049	5.88839e-06	0.00053537	008_L2_3_IT_ENT_Glut	Male
chr6:7279194-7290304	1.04696	5.96562e-06	0.00054124	008_L2_3_IT_ENT_Glut	Male
chr14:18106760-18108116	2.43671	6.19389e-06	0.000552327	008_L2_3_IT_ENT_Glut	Male
chr1:104654660-104661264	1.48993	6.38985e-06	0.000564964	008_L2_3_IT_ENT_Glut	Male
chr5:35867442-35869349	1.75438	6.89583e-06	0.000598524	008_L2_3_IT_ENT_Glut	Male
chr14:8383004-8386613	2.10406	7.01868e-06	0.000603155	008_L2_3_IT_ENT_Glut	Male
chr17:39859951-39861100	1.97343	7.0686e-06	0.000605447	008_L2_3_IT_ENT_Glut	Male
chr13:59449639-59451197	1.47638	7.41846e-06	0.00063126	008_L2_3_IT_ENT_Glut	Male
chr2:15228111-15234366	1.05035	7.54337e-06	0.00063772	008_L2_3_IT_ENT_Glut	Male
chr17:70723625-70725439	1.49547	7.73231e-06	0.000647085	008_L2_3_IT_ENT_Glut	Male
chr15:54024498-54031282	1.07989	8.62885e-06	0.000699215	008_L2_3_IT_ENT_Glut	Male
chr2:7380732-7381887	1.54893	8.96225e-06	0.000720258	008_L2_3_IT_ENT_Glut	Male
chr1:97272304-97274064	1.94486	9.09647e-06	0.000728485	008_L2_3_IT_ENT_Glut	Male
chr5:63221000-63229624	1.09542	9.49333e-06	0.000749067	008_L2_3_IT_ENT_Glut	Male
chr1:117576761-117581298	1.03444	9.80871e-06	0.000764683	008_L2_3_IT_ENT_Glut	Male
chr3:135055077-135064376	1.03205	9.9965e-06	0.000775638	008_L2_3_IT_ENT_Glut	Male
chr11:34536838-34540979	1.12118	1.10713e-05	0.000836808	008_L2_3_IT_ENT_Glut	Male
chr1:67878069-67879822	2.57713	1.1105e-05	0.000838137	008_L2_3_IT_ENT_Glut	Male
chr8:34651503-34661775	1.34807	1.14273e-05	0.000856256	008_L2_3_IT_ENT_Glut	Male
chr5:63803984-63816441	1.10271	1.15683e-05	0.000861469	008_L2_3_IT_ENT_Glut	Male
chr14:119163066-119164699	2.76248	1.23664e-05	0.000903538	008_L2_3_IT_ENT_Glut	Male
chr10:99022638-99026139	1.13634	1.24145e-05	0.000905474	008_L2_3_IT_ENT_Glut	Male
chr5:49015537-49017140	1.44997	1.25337e-05	0.00091289	008_L2_3_IT_ENT_Glut	Male
chr18:5817534-5820823	1.62293	1.2641e-05	0.000918075	008_L2_3_IT_ENT_Glut	Male
chr19:12964969-12967640	1.40054	1.30709e-05	0.000943402	008_L2_3_IT_ENT_Glut	Male
chr2:87056841-87060719	1.34783	1.31989e-05	0.000950702	008_L2_3_IT_ENT_Glut	Male
chr6:96207639-96211794	1.10406	1.36363e-05	0.000968808	008_L2_3_IT_ENT_Glut	Male
chr6:135817120-135818877	2.43671	1.38664e-05	0.000978484	008_L2_3_IT_ENT_Glut	Male
chr6:73450731-73458322	1.07039	1.42524e-05	0.000990199	008_L2_3_IT_ENT_Glut	Male
chr5:4070501-4073681	-1.14639	3.66449e-15	1.19272e-11	008_L2_3_IT_ENT_Glut	Female
chr15:87100150-87102224	-1.4163	7.83317e-15	2.07604e-11	008_L2_3_IT_ENT_Glut	Female
chr7:104426626-104430584	-1.30765	4.44231e-13	8.26222e-10	008_L2_3_IT_ENT_Glut	Female
chr3:60798616-60803027	-1.01847	1.00955e-12	1.5463e-09	008_L2_3_IT_ENT_Glut	Female
chr3:120991088-120992734	-1.53907	6.94554e-12	9.5185e-09	008_L2_3_IT_ENT_Glut	Female
chr8:86520173-86522435	-1.40681	2.38944e-11	2.82806e-08	008_L2_3_IT_ENT_Glut	Female
chr9:88401163-88403371	-1.21532	5.96966e-11	6.34453e-08	008_L2_3_IT_ENT_Glut	Female
chr11:94017289-94018770	-2.75558	3.40365e-10	2.64555e-07	008_L2_3_IT_ENT_Glut	Female
chr3:152825390-152828193	-1.03538	3.82763e-10	2.84759e-07	008_L2_3_IT_ENT_Glut	Female
chr13:116848877-116850009	-1.11707	8.09372e-10	5.3354e-07	008_L2_3_IT_ENT_Glut	Female
chr13:4580602-4582262	-1.1472	3.77917e-09	2.02895e-06	008_L2_3_IT_ENT_Glut	Female
chr17:44907809-44909175	-1.48871	5.29985e-09	2.53211e-06	008_L2_3_IT_ENT_Glut	Female
chr6:43426761-43428199	-2.17062	9.13112e-09	3.92993e-06	008_L2_3_IT_ENT_Glut	Female
chr11:25361519-25363704	-1.32498	1.57486e-08	5.77565e-06	008_L2_3_IT_ENT_Glut	Female
chr3:120617397-120618510	-1.47895	1.68197e-08	5.9858e-06	008_L2_3_IT_ENT_Glut	Female
chr5:71161744-71163298	-1.44161	2.09779e-08	7.00298e-06	008_L2_3_IT_ENT_Glut	Female
chr9:98603301-98605578	-1.44815	2.21184e-08	7.3367e-06	008_L2_3_IT_ENT_Glut	Female
chr13:9176333-9178133	-1.26049	2.67874e-08	8.4546e-06	008_L2_3_IT_ENT_Glut	Female
chr15:26600445-26602435	-1.28274	3.19244e-08	9.77956e-06	008_L2_3_IT_ENT_Glut	Female
chr13:110030485-110032569	-2.31935	3.84794e-08	1.13214e-05	008_L2_3_IT_ENT_Glut	Female
chr11:67123715-67125904	-1.07284	4.66611e-08	1.26561e-05	008_L2_3_IT_ENT_Glut	Female
chr9:64810392-64813107	-1.2745	7.25228e-08	1.77313e-05	008_L2_3_IT_ENT_Glut	Female
chr14:61449183-61450613	-1.97431	7.78488e-08	1.86826e-05	008_L2_3_IT_ENT_Glut	Female
chr8:116452416-116454200	-1.12073	1.02996e-07	2.36287e-05	008_L2_3_IT_ENT_Glut	Female
chr7:68233759-68235490	-1.57198	1.05282e-07	2.39423e-05	008_L2_3_IT_ENT_Glut	Female
chr16:74205382-74213022	-1.93753	1.07246e-07	2.42829e-05	008_L2_3_IT_ENT_Glut	Female
chr3:54340924-54342358	-1.50064	1.2628e-07	2.77147e-05	008_L2_3_IT_ENT_Glut	Female
chr17:77822557-77824495	-1.26318	1.47695e-07	3.15226e-05	008_L2_3_IT_ENT_Glut	Female
chr5:112171165-112172622	-1.5928	1.6984e-07	3.49595e-05	008_L2_3_IT_ENT_Glut	Female
chr12:13188265-13190094	-1.09376	1.71844e-07	3.52328e-05	008_L2_3_IT_ENT_Glut	Female
chr2:109245737-109247665	-1.1571	2.07515e-07	4.0422e-05	008_L2_3_IT_ENT_Glut	Female
chr18:57207012-57209955	-1.30307	3.01714e-07	5.41806e-05	008_L2_3_IT_ENT_Glut	Female
chr13:8282216-8284130	-1.54818	3.1149e-07	5.55529e-05	008_L2_3_IT_ENT_Glut	Female
chr2:70236992-70239272	-1.3428	3.31583e-07	5.81408e-05	008_L2_3_IT_ENT_Glut	Female
chr5:150755289-150757302	-1.25867	3.58322e-07	6.09815e-05	008_L2_3_IT_ENT_Glut	Female
chr6:64669004-64669356	-2.59946	3.56887e-07	6.09815e-05	008_L2_3_IT_ENT_Glut	Female
chr15:23093879-23095801	-1.21505	3.53981e-07	6.09815e-05	008_L2_3_IT_ENT_Glut	Female
chr18:9979480-9980624	-1.73321	3.65648e-07	6.18242e-05	008_L2_3_IT_ENT_Glut	Female
chr9:58453001-58455135	-2.00361	3.81802e-07	6.39329e-05	008_L2_3_IT_ENT_Glut	Female
chr11:94368637-94369289	-1.48398	4.24778e-07	6.97828e-05	008_L2_3_IT_ENT_Glut	Female
chr5:101920891-101923000	-1.18986	4.77484e-07	7.712e-05	008_L2_3_IT_ENT_Glut	Female
chr9:116278837-116280850	-1.20317	4.78325e-07	7.712e-05	008_L2_3_IT_ENT_Glut	Female
chr11:80968268-80971108	-1.51339	5.24766e-07	8.3829e-05	008_L2_3_IT_ENT_Glut	Female
chr2:52816674-52818761	-1.32937	5.77668e-07	9.14383e-05	008_L2_3_IT_ENT_Glut	Female
chr8:127322701-127325035	-1.38548	6.60411e-07	0.000101452	008_L2_3_IT_ENT_Glut	Female
chr6:12263029-12264439	-1.76786	7.81878e-07	0.000117005	008_L2_3_IT_ENT_Glut	Female
chr11:69575072-69576897	-1.54699	9.16448e-07	0.000132941	008_L2_3_IT_ENT_Glut	Female
chr5:71740640-71741984	-1.68519	1.22546e-06	0.000166193	008_L2_3_IT_ENT_Glut	Female
chr2:13687328-13689439	-1.82958	1.43647e-06	0.000189385	008_L2_3_IT_ENT_Glut	Female
chr9:106147111-106150121	-1.31113	1.46114e-06	0.000191185	008_L2_3_IT_ENT_Glut	Female
chr7:71863664-71866109	-1.19137	1.70184e-06	0.000210515	008_L2_3_IT_ENT_Glut	Female
chr1:82470521-82471365	-1.52002	1.84244e-06	0.000223136	008_L2_3_IT_ENT_Glut	Female
chr7:134889771-134890544	-1.65193	2.13218e-06	0.000251216	008_L2_3_IT_ENT_Glut	Female
chr9:105390954-105393085	-1.10244	2.29616e-06	0.000264412	008_L2_3_IT_ENT_Glut	Female
chr1:127349553-127350654	-1.6546	2.39861e-06	0.000272734	008_L2_3_IT_ENT_Glut	Female
chr14:23744811-23745790	-1.17829	2.53885e-06	0.000283829	008_L2_3_IT_ENT_Glut	Female
chr2:79315082-79316712	-1.1376	2.76955e-06	0.000304282	008_L2_3_IT_ENT_Glut	Female
chr7:30657311-30657867	-1.23268	2.88105e-06	0.000313883	008_L2_3_IT_ENT_Glut	Female
chr10:28388071-28389594	-1.07329	3.11425e-06	0.000329136	008_L2_3_IT_ENT_Glut	Female
chr9:69371049-69372908	-1.42014	3.41277e-06	0.000354037	008_L2_3_IT_ENT_Glut	Female
chr6:127635316-127636501	-1.88325	3.43377e-06	0.000355508	008_L2_3_IT_ENT_Glut	Female
chr6:56810144-56811296	-1.84457	4.52362e-06	0.000437875	008_L2_3_IT_ENT_Glut	Female
chr2:170643020-170645508	-1.02657	4.60507e-06	0.000443287	008_L2_3_IT_ENT_Glut	Female
chr2:142365605-142367293	-1.17677	4.68286e-06	0.000448289	008_L2_3_IT_ENT_Glut	Female
chr4:151872765-151874794	-1.27753	4.87975e-06	0.000463524	008_L2_3_IT_ENT_Glut	Female
chr4:114618360-114621251	-1.60569	5.98868e-06	0.000541445	008_L2_3_IT_ENT_Glut	Female
chr3:149304070-149306373	-1.99374	6.34912e-06	0.000563276	008_L2_3_IT_ENT_Glut	Female
chr1:179174285-179176718	-1.17062	6.38449e-06	0.000564964	008_L2_3_IT_ENT_Glut	Female
chr8:57224912-57227974	-1.63538	6.53072e-06	0.000574494	008_L2_3_IT_ENT_Glut	Female
chr9:54981007-54983166	-1.51647	6.77829e-06	0.000593266	008_L2_3_IT_ENT_Glut	Female
chr10:44711225-44712768	-1.58565	6.84864e-06	0.00059542	008_L2_3_IT_ENT_Glut	Female
chr3:54079034-54080976	-1.67663	7.47068e-06	0.000633633	008_L2_3_IT_ENT_Glut	Female
chr7:30633822-30635517	-1.76409	7.72175e-06	0.000647085	008_L2_3_IT_ENT_Glut	Female
chr9:75454850-75455934	-1.7921	7.83349e-06	0.000651669	008_L2_3_IT_ENT_Glut	Female
chr7:45582055-45583340	-1.18899	8.32013e-06	0.00068127	008_L2_3_IT_ENT_Glut	Female
chr11:101319716-101321765	-1.37707	9.10659e-06	0.000728485	008_L2_3_IT_ENT_Glut	Female
chr3:128187520-128188866	-1.86249	9.23946e-06	0.00073685	008_L2_3_IT_ENT_Glut	Female
chr16:42536469-42537933	-1.92961	9.25592e-06	0.000737035	008_L2_3_IT_ENT_Glut	Female
chr14:54926804-54929401	-1.36722	9.36889e-06	0.000742624	008_L2_3_IT_ENT_Glut	Female
chr7:121103609-121106052	-1.94738	9.5438e-06	0.00075191	008_L2_3_IT_ENT_Glut	Female
chr7:66007938-66009408	-1.08629	9.56842e-06	0.000752189	008_L2_3_IT_ENT_Glut	Female
chr11:112570617-112572915	-1.13159	9.99829e-06	0.000775638	008_L2_3_IT_ENT_Glut	Female
chr18:53042613-53045143	-1.70284	1.19978e-05	0.000887516	008_L2_3_IT_ENT_Glut	Female
chr3:80685923-80693077	1.36842	1.6275e-13	1.02113e-08	009_L2_3_IT_PIR_ENTl_Glut	Male
chr19:10448515-10452348	1.37534	2.79884e-11	4.39012e-07	009_L2_3_IT_PIR_ENTl_Glut	Male
chr12:25058752-25063202	2.47915	6.41345e-09	2.68262e-05	009_L2_3_IT_PIR_ENTl_Glut	Male
chr2:6539340-6548531	1.22458	1.45744e-08	4.81277e-05	009_L2_3_IT_PIR_ENTl_Glut	Male
chr18:70320855-70337745	1.23968	3.65157e-08	0.00010414	009_L2_3_IT_PIR_ENTl_Glut	Male
chr11:119597294-119597585	4.40961	6.33988e-08	0.000147325	009_L2_3_IT_PIR_ENTl_Glut	Male
chr16:93470864-93479330	1.7702	6.24717e-08	0.000147325	009_L2_3_IT_PIR_ENTl_Glut	Male
chr6:89974606-89982405	1.14505	8.30902e-08	0.000173775	009_L2_3_IT_PIR_ENTl_Glut	Male
chr16:30889895-30896817	1.43233	1.86722e-07	0.000318237	009_L2_3_IT_PIR_ENTl_Glut	Male
chr6:89891794-89907217	1.04779	2.88691e-07	0.000431263	009_L2_3_IT_PIR_ENTl_Glut	Male
chr3:45095815-45107102	1.17473	4.08915e-07	0.000583095	009_L2_3_IT_PIR_ENTl_Glut	Male
chr1:128235856-128237789	2.26353	5.17923e-07	0.000706424	009_L2_3_IT_PIR_ENTl_Glut	Male
chr17:66173998-66184775	1.1225	5.70284e-07	0.000745432	009_L2_3_IT_PIR_ENTl_Glut	Male
chr3:152825390-152828193	-1.47652	1.12613e-09	8.83199e-06	009_L2_3_IT_PIR_ENTl_Glut	Female
chr13:4580602-4582262	-1.64362	1.50734e-09	9.41888e-06	009_L2_3_IT_PIR_ENTl_Glut	Female
chr3:60798616-60803027	-1.0254	1.59886e-08	5.01579e-05	009_L2_3_IT_PIR_ENTl_Glut	Female
chr9:58862582-58864520	-1.88133	4.52733e-08	0.000118356	009_L2_3_IT_PIR_ENTl_Glut	Female
chr3:120991088-120992734	-1.40417	5.49881e-08	0.000138002	009_L2_3_IT_PIR_ENTl_Glut	Female
chr13:58050849-58053019	-1.78585	1.86533e-07	0.000318237	009_L2_3_IT_PIR_ENTl_Glut	Female
chr17:63870234-63872392	-1.16943	1.8767e-07	0.000318237	009_L2_3_IT_PIR_ENTl_Glut	Female
chr9:69371049-69372908	-2.27816	4.4934e-07	0.0006265	009_L2_3_IT_PIR_ENTl_Glut	Female
chr8:74603372-74607514	-4.66721	7.27478e-07	0.000912868	009_L2_3_IT_PIR_ENTl_Glut	Female
chr11:67123715-67125904	-1.45717	7.97553e-07	0.000962309	009_L2_3_IT_PIR_ENTl_Glut	Female
chr6:142224301-142235947	1.19379	1.88044e-10	4.004e-07	014_LA_BLA_BMA_PA_Glut	Male
chr14:52591589-52599848	1.55413	6.37848e-09	7.79686e-06	014_LA_BLA_BMA_PA_Glut	Male
chr12:115602628-115609311	1.2018	5.33554e-08	3.74668e-05	014_LA_BLA_BMA_PA_Glut	Male
chr2:123597748-123609456	1.16943	5.65594e-08	3.92986e-05	014_LA_BLA_BMA_PA_Glut	Male
chr1:195258194-195267768	1.53565	2.01783e-07	0.000105709	014_LA_BLA_BMA_PA_Glut	Male
chr1:122770795-122783845	1.01584	2.36393e-07	0.000118211	014_LA_BLA_BMA_PA_Glut	Male
chr11:24660695-24661420	4.29735	2.62961e-07	0.000124874	014_LA_BLA_BMA_PA_Glut	Male
chr15:57207814-57214373	1.44673	3.65238e-07	0.000153558	014_LA_BLA_BMA_PA_Glut	Male
chr1:118016756-118034049	1.11393	3.9871e-07	0.000160275	014_LA_BLA_BMA_PA_Glut	Male
chr1:6617847-6625286	1.04261	7.07314e-07	0.000248342	014_LA_BLA_BMA_PA_Glut	Male
chr14:52520776-52526197	1.47733	1.30881e-06	0.000389153	014_LA_BLA_BMA_PA_Glut	Male
chr14:50093815-50097519	1.69852	1.49764e-06	0.000424275	014_LA_BLA_BMA_PA_Glut	Male
chr7:33569080-33576121	1.38812	1.63579e-06	0.000446178	014_LA_BLA_BMA_PA_Glut	Male
chr12:101555614-101559023	2.40085	1.70884e-06	0.000458525	014_LA_BLA_BMA_PA_Glut	Male
chr12:48478960-48488317	1.02379	1.77956e-06	0.000469597	014_LA_BLA_BMA_PA_Glut	Male
chr18:36818412-36826647	1.17234	2.46613e-06	0.000583456	014_LA_BLA_BMA_PA_Glut	Male
chr5:50112270-50120118	1.67745	2.79764e-06	0.000636781	014_LA_BLA_BMA_PA_Glut	Male
chr1:10358280-10363312	1.8152	2.97598e-06	0.000672734	014_LA_BLA_BMA_PA_Glut	Male
chr17:40674679-40678167	1.52073	3.27575e-06	0.00071598	014_LA_BLA_BMA_PA_Glut	Male
chr19:13715820-13718715	1.80621	4.23645e-06	0.000850032	014_LA_BLA_BMA_PA_Glut	Male
chr3:145718928-145727461	1.30026	4.71574e-06	0.000927955	014_LA_BLA_BMA_PA_Glut	Male
chr2:87199605-87204085	1.11622	4.79472e-06	0.00093636	014_LA_BLA_BMA_PA_Glut	Male
chr1:6983604-6995636	1.07823	4.90224e-06	0.000951339	014_LA_BLA_BMA_PA_Glut	Male
chr5:86869504-86871233	2.07058	4.94928e-06	0.000955239	014_LA_BLA_BMA_PA_Glut	Male
chr18:31245954-31246186	-3.17703	3.75857e-19	1.24048e-14	014_LA_BLA_BMA_PA_Glut	Female
chr18:41985820-41988686	-1.14748	1.01349e-16	1.33797e-12	014_LA_BLA_BMA_PA_Glut	Female
chr3:120991088-120992734	-1.72912	5.02719e-16	4.69659e-12	014_LA_BLA_BMA_PA_Glut	Female
chr5:4070501-4073681	-1.19861	5.69214e-16	4.69659e-12	014_LA_BLA_BMA_PA_Glut	Female
chr13:4580602-4582262	-1.60379	1.3285e-15	9.7435e-12	014_LA_BLA_BMA_PA_Glut	Female
chr7:104426626-104430584	-1.47301	3.16976e-15	2.0923e-11	014_LA_BLA_BMA_PA_Glut	Female
chr2:142365605-142367293	-2.10319	2.32687e-13	8.53289e-10	014_LA_BLA_BMA_PA_Glut	Female
chr13:116848877-116850009	-1.73324	5.47965e-12	1.64409e-08	014_LA_BLA_BMA_PA_Glut	Female
chr2:143117693-143119070	-2.44748	7.43894e-12	2.04596e-08	014_LA_BLA_BMA_PA_Glut	Female
chr10:112312060-112314561	-1.76199	2.34365e-10	4.68787e-07	014_LA_BLA_BMA_PA_Glut	Female
chr6:80221877-80223177	-1.47834	4.78783e-10	8.31671e-07	014_LA_BLA_BMA_PA_Glut	Female
chr7:96494096-96496242	-1.32128	6.1486e-10	1.04066e-06	014_LA_BLA_BMA_PA_Glut	Female
chr9:88401163-88403371	-1.30374	3.05127e-09	4.28528e-06	014_LA_BLA_BMA_PA_Glut	Female
chr2:109245737-109247665	-1.22018	4.1102e-09	5.53686e-06	014_LA_BLA_BMA_PA_Glut	Female
chr11:94017289-94018770	-2.43057	5.75278e-09	7.30249e-06	014_LA_BLA_BMA_PA_Glut	Female
chr7:68233759-68235490	-1.65083	1.6338e-08	1.58594e-05	014_LA_BLA_BMA_PA_Glut	Female
chr18:62306656-62309046	-3.48401	3.30853e-08	2.80829e-05	014_LA_BLA_BMA_PA_Glut	Female
chr4:138243584-138244219	-2.07635	4.05642e-08	3.18757e-05	014_LA_BLA_BMA_PA_Glut	Female
chr7:45582055-45583340	-1.91415	4.2029e-08	3.18879e-05	014_LA_BLA_BMA_PA_Glut	Female
chr7:92025059-92027013	-1.29535	4.73709e-08	3.39876e-05	014_LA_BLA_BMA_PA_Glut	Female
chr14:23744811-23745790	-1.24954	4.73154e-08	3.39876e-05	014_LA_BLA_BMA_PA_Glut	Female
chr7:66007938-66009408	-1.63601	6.26239e-08	4.26152e-05	014_LA_BLA_BMA_PA_Glut	Female
chr16:39358310-39358945	-1.92289	7.27043e-08	4.84754e-05	014_LA_BLA_BMA_PA_Glut	Female
chr18:8149751-8154343	-1.0387	1.01999e-07	6.17686e-05	014_LA_BLA_BMA_PA_Glut	Female
chr7:100156405-100158166	-1.33573	1.15338e-07	6.70359e-05	014_LA_BLA_BMA_PA_Glut	Female
chr4:104669136-104669638	-2.74704	1.42539e-07	7.90592e-05	014_LA_BLA_BMA_PA_Glut	Female
chr13:58050849-58053019	-1.39912	1.77381e-07	9.44239e-05	014_LA_BLA_BMA_PA_Glut	Female
chr2:38347385-38364863	-1.0039	2.21156e-07	0.000111436	014_LA_BLA_BMA_PA_Glut	Female
chr10:51709729-51710923	-2.78099	2.50897e-07	0.000121773	014_LA_BLA_BMA_PA_Glut	Female
chr5:150755289-150757302	-1.84489	2.68981e-07	0.000125035	014_LA_BLA_BMA_PA_Glut	Female
chr5:52900659-52903672	-1.19525	3.82236e-07	0.000156712	014_LA_BLA_BMA_PA_Glut	Female
chr4:133447621-133448534	-2.31408	4.09708e-07	0.000162916	014_LA_BLA_BMA_PA_Glut	Female
chr11:87979389-87981055	-2.1055	4.78939e-07	0.000184876	014_LA_BLA_BMA_PA_Glut	Female
chr14:30156312-30157592	-2.16208	4.83716e-07	0.000184943	014_LA_BLA_BMA_PA_Glut	Female
chr19:57005955-57008758	-2.4351	5.76135e-07	0.000212455	014_LA_BLA_BMA_PA_Glut	Female
chr12:36245234-36246687	-1.70265	7.41063e-07	0.000256105	014_LA_BLA_BMA_PA_Glut	Female
chr9:119679720-119682353	-1.22098	9.11741e-07	0.000297781	014_LA_BLA_BMA_PA_Glut	Female
chr5:98291859-98294504	-1.55112	9.7069e-07	0.000312553	014_LA_BLA_BMA_PA_Glut	Female
chr4:38508216-38512212	-2.79435	9.7826e-07	0.000313461	014_LA_BLA_BMA_PA_Glut	Female
chr17:29950274-29952901	-1.42512	9.9888e-07	0.000316991	014_LA_BLA_BMA_PA_Glut	Female
chr17:44907809-44909175	-1.43338	1.0065e-06	0.000317879	014_LA_BLA_BMA_PA_Glut	Female
chr13:7585705-7587802	-1.44502	1.28189e-06	0.000386753	014_LA_BLA_BMA_PA_Glut	Female
chr17:77822557-77824495	-1.03453	1.33874e-06	0.000392744	014_LA_BLA_BMA_PA_Glut	Female
chr6:29505503-29509383	-1.58355	1.35589e-06	0.000396016	014_LA_BLA_BMA_PA_Glut	Female
chr16:58420708-58422658	-1.89	1.56459e-06	0.000436402	014_LA_BLA_BMA_PA_Glut	Female
chr12:55385882-55388934	-1.21044	1.86282e-06	0.000482201	014_LA_BLA_BMA_PA_Glut	Female
chr12:108699940-108702607	-2.05517	1.88186e-06	0.000484227	014_LA_BLA_BMA_PA_Glut	Female
chr3:130218332-130218982	-2.79435	1.98681e-06	0.000504405	014_LA_BLA_BMA_PA_Glut	Female
chr9:32404175-32405732	-1.50786	2.01689e-06	0.00051008	014_LA_BLA_BMA_PA_Glut	Female
chr5:132648841-132651538	-1.77089	2.1878e-06	0.000536848	014_LA_BLA_BMA_PA_Glut	Female
chr14:35235501-35236562	-1.46586	2.30716e-06	0.000559893	014_LA_BLA_BMA_PA_Glut	Female
chr16:5382170-5383701	-4.41001	2.42799e-06	0.0005765	014_LA_BLA_BMA_PA_Glut	Female
chr14:61680980-61691719	-1.07856	2.495e-06	0.000586086	014_LA_BLA_BMA_PA_Glut	Female
chr15:42361108-42362966	-1.07045	2.61535e-06	0.000607867	014_LA_BLA_BMA_PA_Glut	Female
chr18:68344009-68347997	-1.40784	2.70399e-06	0.000626264	014_LA_BLA_BMA_PA_Glut	Female
chr3:27338335-27340999	-2.48401	2.90086e-06	0.000658007	014_LA_BLA_BMA_PA_Glut	Female
chr4:114629731-114631743	-2.84015	3.14669e-06	0.000699349	014_LA_BLA_BMA_PA_Glut	Female
chr3:152825390-152828193	-1.09313	3.17113e-06	0.000700067	014_LA_BLA_BMA_PA_Glut	Female
chr1:191912074-191913447	-1.90932	3.18954e-06	0.000701785	014_LA_BLA_BMA_PA_Glut	Female
chr7:71896495-71898957	-1.2831	3.32385e-06	0.000721713	014_LA_BLA_BMA_PA_Glut	Female
chr11:95119798-95125991	-1.19603	3.41382e-06	0.000736404	014_LA_BLA_BMA_PA_Glut	Female
chr17:28360318-28364935	-1.54675	3.45132e-06	0.000739658	014_LA_BLA_BMA_PA_Glut	Female
chr1:148205492-148207616	-1.37019	3.54452e-06	0.000757173	014_LA_BLA_BMA_PA_Glut	Female
chr15:84590354-84592149	-1.90932	3.81441e-06	0.000791767	014_LA_BLA_BMA_PA_Glut	Female
chr1:113229813-113234527	-1.18956	4.42825e-06	0.000880421	014_LA_BLA_BMA_PA_Glut	Female
chr10:120251958-120255253	-1.18145	4.7361e-06	0.000927955	014_LA_BLA_BMA_PA_Glut	Female
chr3:39978265-39979712	-3.03655	4.87182e-06	0.000948611	014_LA_BLA_BMA_PA_Glut	Female
chr2:149714740-149716118	-1.3909	5.02115e-06	0.000960684	014_LA_BLA_BMA_PA_Glut	Female
chr18:9979480-9980624	-2.48401	5.00733e-06	0.000960684	014_LA_BLA_BMA_PA_Glut	Female
chr2:20088348-20090110	-1.68815	5.11942e-06	0.000971042	014_LA_BLA_BMA_PA_Glut	Female
chr8:48643896-48645902	-1.13037	5.20683e-06	0.000981979	014_LA_BLA_BMA_PA_Glut	Female
chr1:159193196-159197798	-1.00775	5.30205e-06	0.000992045	014_LA_BLA_BMA_PA_Glut	Female
chr11:81170154-81172721	-3.22098	5.30529e-06	0.000992045	014_LA_BLA_BMA_PA_Glut	Female
chr19:5795587-5802816	1.2294	3.55693e-123	7.57874e-119	016_CA1_ProS_Glut	Male
chr7:104426626-104430584	1.61027	5.71235e-31	1.52141e-27	016_CA1_ProS_Glut	Male
chr15:87100150-87102224	1.09596	3.66441e-14	7.65466e-12	016_CA1_ProS_Glut	Male
chr3:152825390-152828193	1.08127	2.71503e-13	4.55505e-11	016_CA1_ProS_Glut	Male
chr3:120991088-120992734	1.33589	9.88514e-13	1.51527e-10	016_CA1_ProS_Glut	Male
chr2:59197425-59199797	1.20553	2.45275e-12	3.32587e-10	016_CA1_ProS_Glut	Male
chr16:39358310-39358945	1.52154	1.00539e-11	1.17059e-09	016_CA1_ProS_Glut	Male
chr17:44907809-44909175	1.51921	1.43062e-11	1.56319e-09	016_CA1_ProS_Glut	Male
chr7:131420301-131422015	1.39182	3.96918e-11	3.79243e-09	016_CA1_ProS_Glut	Male
chr13:116848877-116850009	1.38211	5.02191e-11	4.65225e-09	016_CA1_ProS_Glut	Male
chr7:123127732-123129411	1.65456	1.27278e-10	1.08913e-08	016_CA1_ProS_Glut	Male
chr11:36628135-36630194	1.17172	1.60464e-10	1.33035e-08	016_CA1_ProS_Glut	Male
chr2:125463671-125464131	2.63747	3.30106e-10	2.60118e-08	016_CA1_ProS_Glut	Male
chr9:103157027-103158710	1.38076	4.89487e-10	3.63038e-08	016_CA1_ProS_Glut	Male
chr10:28388071-28389594	1.27499	1.55238e-09	1.00843e-07	016_CA1_ProS_Glut	Male
chr8:8681960-8683958	1.2824	1.73566e-09	1.09478e-07	016_CA1_ProS_Glut	Male
chr4:53046603-53047614	1.54314	3.28135e-09	1.9155e-07	016_CA1_ProS_Glut	Male
chr18:63687961-63688577	2.05616	3.86714e-09	2.22095e-07	016_CA1_ProS_Glut	Male
chr10:22614544-22615334	1.57209	1.0274e-08	5.04397e-07	016_CA1_ProS_Glut	Male
chr14:111151979-111153635	1.2271	4.65852e-08	1.98518e-06	016_CA1_ProS_Glut	Male
chr2:19522771-19523848	1.72601	6.58807e-08	2.71513e-06	016_CA1_ProS_Glut	Male
chr1:162577540-162578729	1.20223	1.39058e-07	5.34823e-06	016_CA1_ProS_Glut	Male
chr4:65983556-65991164	1.32674	1.46274e-07	5.5754e-06	016_CA1_ProS_Glut	Male
chr19:49624283-49626572	1.14344	1.55602e-07	5.88881e-06	016_CA1_ProS_Glut	Male
chr6:113698026-113698828	1.34944	4.43128e-07	1.47989e-05	016_CA1_ProS_Glut	Male
chr18:55476259-55477903	1.04203	5.08583e-07	1.66458e-05	016_CA1_ProS_Glut	Male
chr4:119591280-119592807	1.26545	5.3366e-07	1.73864e-05	016_CA1_ProS_Glut	Male
chr16:74205382-74213022	1.35161	5.47165e-07	1.7772e-05	016_CA1_ProS_Glut	Male
chr17:56412324-56413361	1.20623	8.31895e-07	2.55775e-05	016_CA1_ProS_Glut	Male
chr7:45376099-45377417	1.04794	1.04843e-06	3.1296e-05	016_CA1_ProS_Glut	Male
chr11:34912897-34914923	1.40345	1.04873e-06	3.1296e-05	016_CA1_ProS_Glut	Male
chr18:74028735-74030703	1.04576	1.30103e-06	3.76645e-05	016_CA1_ProS_Glut	Male
chr17:81379012-81381264	1.42961	1.90455e-06	5.34967e-05	016_CA1_ProS_Glut	Male
chr5:102008973-102009927	1.31097	2.00755e-06	5.58419e-05	016_CA1_ProS_Glut	Male
chr4:8841191-8842655	1.64657	2.38001e-06	6.5014e-05	016_CA1_ProS_Glut	Male
chr1:162705462-162706562	1.22944	2.84714e-06	7.53589e-05	016_CA1_ProS_Glut	Male
chr5:114528241-114529435	1.09798	3.07854e-06	8.04841e-05	016_CA1_ProS_Glut	Male
chr4:127027411-127028594	1.09972	3.22018e-06	8.38519e-05	016_CA1_ProS_Glut	Male
chr12:94789364-94792627	1.0556	3.38061e-06	8.731e-05	016_CA1_ProS_Glut	Male
chr17:46017107-46018940	1.04248	3.43172e-06	8.84155e-05	016_CA1_ProS_Glut	Male
chr12:84051669-84052336	1.10353	4.70082e-06	0.000118393	016_CA1_ProS_Glut	Male
chr7:6703499-6705422	1.21489	4.74183e-06	0.000119285	016_CA1_ProS_Glut	Male
chr12:109648600-109652822	1.0684	5.23467e-06	0.00013045	016_CA1_ProS_Glut	Male
chr8:21506203-21525530	1.54109	5.47885e-06	0.000135742	016_CA1_ProS_Glut	Male
chr19:53154290-53155389	1.53756	5.53313e-06	0.000136927	016_CA1_ProS_Glut	Male
chr17:69834211-69834411	1.51921	5.5847e-06	0.000137883	016_CA1_ProS_Glut	Male
chr1:191912074-191913447	1.29503	6.53778e-06	0.000158837	016_CA1_ProS_Glut	Male
chr16:72927789-72928049	1.41342	6.66894e-06	0.000161475	016_CA1_ProS_Glut	Male
chr5:101920891-101923000	1.09798	7.29417e-06	0.000175019	016_CA1_ProS_Glut	Male
chr18:25036578-25037483	1.65562	7.30751e-06	0.00017506	016_CA1_ProS_Glut	Male
chr19:60101453-60103727	1.21057	7.61043e-06	0.000180775	016_CA1_ProS_Glut	Male
chr13:20405370-20406799	1.11832	8.84409e-06	0.000205497	016_CA1_ProS_Glut	Male
chr1:112837519-112842288	1.28122	1.06821e-05	0.000241873	016_CA1_ProS_Glut	Male
chr5:105746785-105748695	1.22851	1.08285e-05	0.00024441	016_CA1_ProS_Glut	Male
chr11:114026751-114028757	1.07393	1.21514e-05	0.000269979	016_CA1_ProS_Glut	Male
chr19:40292028-40295443	1.20887	1.23711e-05	0.000274004	016_CA1_ProS_Glut	Male
chr7:28821684-28822694	1.40694	1.2763e-05	0.000281223	016_CA1_ProS_Glut	Male
chr16:20702421-20703436	1.05463	1.71988e-05	0.000365724	016_CA1_ProS_Glut	Male
chr13:42777187-42779208	1.48713	2.04619e-05	0.000424932	016_CA1_ProS_Glut	Male
chr3:18995940-18998013	1.05943	2.19342e-05	0.000449175	016_CA1_ProS_Glut	Male
chr5:111083020-111084062	1.13749	2.40626e-05	0.000485053	016_CA1_ProS_Glut	Male
chr19:31344454-31344667	1.29617	2.54212e-05	0.000507163	016_CA1_ProS_Glut	Male
chr1:34307254-34308477	1.50361	2.61809e-05	0.000520369	016_CA1_ProS_Glut	Male
chr2:102323568-102324026	1.14606	2.69956e-05	0.000535066	016_CA1_ProS_Glut	Male
chr11:98894993-98896220	1.25652	2.82164e-05	0.000555643	016_CA1_ProS_Glut	Male
chr16:45550112-45552262	1.19012	3.13946e-05	0.000610891	016_CA1_ProS_Glut	Male
chr3:54340924-54342358	1.13588	3.16143e-05	0.000614603	016_CA1_ProS_Glut	Male
chr11:113558162-113559526	1.20405	3.85975e-05	0.00073102	016_CA1_ProS_Glut	Male
chr16:12059499-12061169	1.08858	4.01399e-05	0.00075553	016_CA1_ProS_Glut	Male
chr6:54502437-54503872	1.20763	4.10877e-05	0.000768617	016_CA1_ProS_Glut	Male
chr11:93143287-93144367	1.36344	4.12297e-05	0.000770598	016_CA1_ProS_Glut	Male
chr14:62986482-62988621	1.10769	4.33698e-05	0.000804948	016_CA1_ProS_Glut	Male
chr7:142002884-142004464	1.29089	5.23676e-05	0.000939222	016_CA1_ProS_Glut	Male
[truncated: 975 more rows]

## Sheet: RNA
Gene Name	p_val	avg_log2FC	pct.1	pct.2	p_val_adj	subclass	Sex-enrichment
[truncated: 303,368+ more rows]
