# Supplementary material for: Integrative Single-Cell Epigenomic Atlas Annotates the Regulatory Genome of the Adult Mouse Brain
Source: bioRxiv. 2026 Feb 7:2026.02.07.704075. Preprint. [Version 1] doi: 10.64898/2026.02.07.704075 (PMC12889674; doi:10.64898/2026.02.07.704075)
Supplement: Supplement 7 — Table S7. Subclass-specific TE-Chr-A regions. [file media-7.csv]

TE	cCRE	subclass	TEFamily	TESubfamily
chr1:4917133-4917313	chr1:4917297-4917796	001_CLA_EPd_CTX_Car3_Glut	SINE	B3
chr1:10139379-10139498	chr1:10139336-10139835	001_CLA_EPd_CTX_Car3_Glut	LTR	MT2A
chr1:12489178-12489240	chr1:12489190-12489689	001_CLA_EPd_CTX_Car3_Glut	SINE	MIR3
chr1:12865432-12865708	chr1:12865027-12865526	001_CLA_EPd_CTX_Car3_Glut	LINE	L1MA5
chr1:18413321-18413795	chr1:18413715-18414214	001_CLA_EPd_CTX_Car3_Glut	LINE	L1_Mus1
chr1:18503197-18503434	chr1:18503186-18503685	001_CLA_EPd_CTX_Car3_Glut	LTR	MTD
chr1:21232486-21232655	chr1:21232056-21232555	001_CLA_EPd_CTX_Car3_Glut	SINE	B3
chr1:24673404-24673497	chr1:24673108-24673607	001_CLA_EPd_CTX_Car3_Glut	DNA	Charlie26a
chr1:25125453-25126448	chr1:25126405-25126904	001_CLA_EPd_CTX_Car3_Glut	LINE	L1Md_T
chr1:25658584-25658982	chr1:25658508-25659007	001_CLA_EPd_CTX_Car3_Glut	LINE	Lx8
chr1:30819875-30820027	chr1:30819702-30820201	001_CLA_EPd_CTX_Car3_Glut	SINE	RSINE1
chr1:34820525-34820697	chr1:34820246-34820745	001_CLA_EPd_CTX_Car3_Glut	SINE	B3A
chr1:37077734-37077868	chr1:37077826-37078325	001_CLA_EPd_CTX_Car3_Glut	SINE	RSINE1
chr1:40063172-40063485	chr1:40062982-40063481	001_CLA_EPd_CTX_Car3_Glut	LTR	RMER17C
chr1:40063722-40064131	chr1:40063512-40064011	001_CLA_EPd_CTX_Car3_Glut	LTR	RMER17C
chr1:43178906-43179086	chr1:43178727-43179226	001_CLA_EPd_CTX_Car3_Glut	LTR	MER34A
chr1:43199250-43199312	chr1:43199171-43199670	001_CLA_EPd_CTX_Car3_Glut	LTR	MER34
chr1:51572555-51572866	chr1:51572622-51573121	001_CLA_EPd_CTX_Car3_Glut	LTR	ORR1E
chr1:51860821-51860915	chr1:51860813-51861312	001_CLA_EPd_CTX_Car3_Glut	SINE	MIR
chr1:52146492-52146621	chr1:52146524-52147023	001_CLA_EPd_CTX_Car3_Glut	SINE	B1_Mus2
chr1:52250817-52250964	chr1:52250948-52251447	001_CLA_EPd_CTX_Car3_Glut	DNA	MamRep488
chr1:56847397-56847529	chr1:56847276-56847775	001_CLA_EPd_CTX_Car3_Glut	SINE	MIRc
chr1:56901024-56901255	chr1:56900847-56901346	001_CLA_EPd_CTX_Car3_Glut	LINE	L1ME2
chr1:57413563-57413714	chr1:57413334-57413833	001_CLA_EPd_CTX_Car3_Glut	SINE	B1_Mur1
chr1:57416247-57416555	chr1:57416199-57416698	001_CLA_EPd_CTX_Car3_Glut	LINE	L1MA8
chr1:63968230-63968308	chr1:63968173-63968672	001_CLA_EPd_CTX_Car3_Glut	SINE	MIR3
chr1:64447291-64447376	chr1:64446858-64447357	001_CLA_EPd_CTX_Car3_Glut	SINE	B4
chr1:66438198-66438243	chr1:66437934-66438433	001_CLA_EPd_CTX_Car3_Glut	LINE	L3b
chr1:66806577-66806998	chr1:66806860-66807359	001_CLA_EPd_CTX_Car3_Glut	LTR	MT2A
chr1:67286466-67286607	chr1:67286278-67286777	001_CLA_EPd_CTX_Car3_Glut	SINE	RSINE1
chr1:72176466-72176624	chr1:72176252-72176751	001_CLA_EPd_CTX_Car3_Glut	SINE	B3
chr1:72578426-72578808	chr1:72578268-72578767	001_CLA_EPd_CTX_Car3_Glut	LTR	MTEa
chr1:72578426-72578808	chr1:72578769-72579268	001_CLA_EPd_CTX_Car3_Glut	LTR	MTEa
chr1:73933504-73933708	chr1:73933085-73933584	001_CLA_EPd_CTX_Car3_Glut	SINE	B3
chr1:74843058-74843442	chr1:74843117-74843616	001_CLA_EPd_CTX_Car3_Glut	LINE	Lx8
chr1:75457950-75458094	chr1:75457742-75458241	001_CLA_EPd_CTX_Car3_Glut	LINE	Plat_L3
chr1:77503933-77504053	chr1:77503680-77504179	001_CLA_EPd_CTX_Car3_Glut	SINE	PB1
chr1:82189929-82190351	chr1:82189488-82189987	001_CLA_EPd_CTX_Car3_Glut	LTR	RLTR23
chr1:82737886-82737914	chr1:82737429-82737928	001_CLA_EPd_CTX_Car3_Glut	SINE	ID_B1
chr1:82879019-82879134	chr1:82879097-82879596	001_CLA_EPd_CTX_Car3_Glut	SINE	B1F1
chr1:84402930-84403137	chr1:84402733-84403232	001_CLA_EPd_CTX_Car3_Glut	SINE	B3A
chr1:84881333-84881530	chr1:84881481-84881980	001_CLA_EPd_CTX_Car3_Glut	SINE	B3A
chr1:85870414-85870437	chr1:85870417-85870916	001_CLA_EPd_CTX_Car3_Glut	LTR	MT2B
chr1:87537050-87537353	chr1:87537028-87537527	001_CLA_EPd_CTX_Car3_Glut	LINE	L1M5
chr1:90284900-90285046	chr1:90284439-90284938	001_CLA_EPd_CTX_Car3_Glut	SINE	RSINE1
chr1:90746829-90746945	chr1:90746412-90746911	001_CLA_EPd_CTX_Car3_Glut	LTR	RLTR17B_Mm
chr1:90751653-90751707	chr1:90751221-90751720	001_CLA_EPd_CTX_Car3_Glut	SINE	MIRc
chr1:113947768-113947907	chr1:113947840-113948339	001_CLA_EPd_CTX_Car3_Glut	LTR	RMER15
chr1:119017981-119018229	chr1:119017752-119018251	001_CLA_EPd_CTX_Car3_Glut	SINE	B4A
chr1:119891013-119891153	chr1:119891119-119891618	001_CLA_EPd_CTX_Car3_Glut	LINE	L1MC5a
chr1:120136464-120136598	chr1:120136492-120136991	001_CLA_EPd_CTX_Car3_Glut	SINE	RSINE1
chr1:120142408-120142578	chr1:120142571-120143070	001_CLA_EPd_CTX_Car3_Glut	DNA	Tigger17a
chr1:126405656-126405850	chr1:126405580-126406079	001_CLA_EPd_CTX_Car3_Glut	LTR	MTEa
chr1:126970956-126971088	chr1:126971054-126971553	001_CLA_EPd_CTX_Car3_Glut	LTR	MT2A
chr1:127061573-127062442	chr1:127062410-127062909	001_CLA_EPd_CTX_Car3_Glut	LINE	Lx
chr1:127516742-127517181	chr1:127516940-127517439	001_CLA_EPd_CTX_Car3_Glut	LINE	Lx7
chr1:127656824-127656952	chr1:127656507-127657006	001_CLA_EPd_CTX_Car3_Glut	SINE	B4A
chr1:128441462-128441617	chr1:128440974-128441473	001_CLA_EPd_CTX_Car3_Glut	SINE	B3A
chr1:131182368-131182431	chr1:131181934-131182433	001_CLA_EPd_CTX_Car3_Glut	SINE	MIRb
chr1:132212119-132212232	chr1:132212150-132212649	001_CLA_EPd_CTX_Car3_Glut	SINE	PB1D10
chr1:132746328-132746436	chr1:132746338-132746837	001_CLA_EPd_CTX_Car3_Glut	SINE	PB1D7
chr1:133750110-133750288	chr1:133749947-133750446	001_CLA_EPd_CTX_Car3_Glut	SINE	B3
chr1:134146080-134146194	chr1:134145986-134146485	001_CLA_EPd_CTX_Car3_Glut	SINE	B1_Mur1
chr1:134815228-134815318	chr1:134814804-134815303	001_CLA_EPd_CTX_Car3_Glut	SINE	PB1D10
chr1:135555823-135555923	chr1:135555813-135556312	001_CLA_EPd_CTX_Car3_Glut	DNA	Charlie4z
chr1:136061952-136062086	chr1:136061540-136062039	001_CLA_EPd_CTX_Car3_Glut	SINE	MIR3
chr1:136706348-136706516	chr1:136706410-136706909	001_CLA_EPd_CTX_Car3_Glut	SINE	B3
chr1:140510513-140510793	chr1:140510077-140510576	001_CLA_EPd_CTX_Car3_Glut	SINE	B4
chr1:143935779-143935982	chr1:143935788-143936287	001_CLA_EPd_CTX_Car3_Glut	LTR	MTE2b
chr1:149857056-149857203	chr1:149856755-149857254	001_CLA_EPd_CTX_Car3_Glut	LTR	LTR67B
chr1:151082733-151083124	chr1:151082776-151083275	001_CLA_EPd_CTX_Car3_Glut	LINE	L2
chr1:153000832-153000941	chr1:153000481-153000980	001_CLA_EPd_CTX_Car3_Glut	SINE	PB1D10
chr1:153697880-153697917	chr1:153697556-153698055	001_CLA_EPd_CTX_Car3_Glut	SINE	MIRc
chr1:154476759-154477065	chr1:154476642-154477141	001_CLA_EPd_CTX_Car3_Glut	LINE	L2
chr1:154959108-154959330	chr1:154958730-154959229	001_CLA_EPd_CTX_Car3_Glut	LINE	L2b
chr1:156920662-156921023	chr1:156920425-156920924	001_CLA_EPd_CTX_Car3_Glut	LTR	RMER10A
chr1:157220450-157220677	chr1:157220444-157220943	001_CLA_EPd_CTX_Car3_Glut	SINE	B4A
chr1:160279157-160279306	chr1:160278977-160279476	001_CLA_EPd_CTX_Car3_Glut	SINE	B4A
chr1:160548617-160548803	chr1:160548140-160548639	001_CLA_EPd_CTX_Car3_Glut	SINE	B3A
chr1:170187441-170187551	chr1:170187166-170187665	001_CLA_EPd_CTX_Car3_Glut	SINE	B1F
chr1:171789324-171789443	chr1:171788900-171789399	001_CLA_EPd_CTX_Car3_Glut	SINE	PB1
chr1:181371710-181371948	chr1:181371252-181371751	001_CLA_EPd_CTX_Car3_Glut	SINE	B4
chr1:184877526-184877879	chr1:184877215-184877714	001_CLA_EPd_CTX_Car3_Glut	LTR	MLT1D
chr1:184975341-184975450	chr1:184974981-184975480	001_CLA_EPd_CTX_Car3_Glut	DNA	Ricksha_c
chr1:187132319-187132694	chr1:187132293-187132792	001_CLA_EPd_CTX_Car3_Glut	DNA	Arthur1
chr1:191124740-191124923	chr1:191124736-191125235	001_CLA_EPd_CTX_Car3_Glut	SINE	B4
chr1:192269082-192269265	chr1:192268816-192269315	001_CLA_EPd_CTX_Car3_Glut	SINE	B4A
chr1:192303432-192303550	chr1:192303541-192304040	001_CLA_EPd_CTX_Car3_Glut	SINE	B1_Mur1
chr1:193381579-193381793	chr1:193381520-193382019	001_CLA_EPd_CTX_Car3_Glut	LTR	MLT1C
chr2:3265824-3265936	chr2:3265577-3266076	001_CLA_EPd_CTX_Car3_Glut	SINE	B1F
chr2:4820545-4820668	chr2:4820189-4820688	001_CLA_EPd_CTX_Car3_Glut	LTR	MLT1A
chr2:5487552-5487657	chr2:5487265-5487764	001_CLA_EPd_CTX_Car3_Glut	LINE	L1MDa
chr2:6049696-6049831	chr2:6049220-6049719	001_CLA_EPd_CTX_Car3_Glut	SINE	B1_Mus2
chr2:8012719-8012962	chr2:8012608-8013107	001_CLA_EPd_CTX_Car3_Glut	LINE	L1ME2z
chr2:12290371-12290619	chr2:12290164-12290663	001_CLA_EPd_CTX_Car3_Glut	LTR	MLT1D
chr2:28389090-28389240	chr2:28389012-28389511	001_CLA_EPd_CTX_Car3_Glut	LTR	RMER15
chr2:33963916-33964099	chr2:33964085-33964584	001_CLA_EPd_CTX_Car3_Glut	SINE	B2_Mm2
chr2:35272056-35272177	chr2:35271754-35272253	001_CLA_EPd_CTX_Car3_Glut	SINE	MIR3
chr2:35610831-35610980	chr2:35610588-35611087	001_CLA_EPd_CTX_Car3_Glut	SINE	MIRb
chr2:35688151-35688358	chr2:35688075-35688574	001_CLA_EPd_CTX_Car3_Glut	SINE	MIRb
chr2:35824851-35825007	chr2:35824922-35825421	001_CLA_EPd_CTX_Car3_Glut	SINE	MIRb
chr2:39141152-39141341	chr2:39141339-39141838	001_CLA_EPd_CTX_Car3_Glut	SINE	B3A
chr2:39142729-39142861	chr2:39142303-39142802	001_CLA_EPd_CTX_Car3_Glut	SINE	ID_B1
chr2:44131302-44131916	chr2:44131197-44131696	001_CLA_EPd_CTX_Car3_Glut	LINE	L2
chr2:45048727-45048808	chr2:45048765-45049264	001_CLA_EPd_CTX_Car3_Glut	DNA	Eulor9C
chr2:45582206-45582478	chr2:45581805-45582304	001_CLA_EPd_CTX_Car3_Glut	LTR	MTD
chr2:51541753-51541903	chr2:51541774-51542273	001_CLA_EPd_CTX_Car3_Glut	LTR	MLTR11B
chr2:52495366-52495405	chr2:52495227-52495726	001_CLA_EPd_CTX_Car3_Glut	LINE	L3
chr2:52643438-52643665	chr2:52643636-52644135	001_CLA_EPd_CTX_Car3_Glut	LTR	LTR16E2
chr2:57301936-57302248	chr2:57301945-57302444	001_CLA_EPd_CTX_Car3_Glut	DNA	MamRep137
chr2:61810577-61810745	chr2:61810081-61810580	001_CLA_EPd_CTX_Car3_Glut	SINE	MIR
chr2:68304716-68304819	chr2:68304725-68305224	001_CLA_EPd_CTX_Car3_Glut	LINE	L1_Rod
chr2:76667497-76667690	chr2:76667100-76667599	001_CLA_EPd_CTX_Car3_Glut	LINE	Lx8
chr2:77272393-77272512	chr2:77272456-77272955	001_CLA_EPd_CTX_Car3_Glut	SINE	ID_B1
chr2:77414808-77415016	chr2:77414740-77415239	001_CLA_EPd_CTX_Car3_Glut	SINE	ID_B1
chr2:79646671-79646809	chr2:79646283-79646782	001_CLA_EPd_CTX_Car3_Glut	SINE	B1F
chr2:80105240-80105548	chr2:80104765-80105264	001_CLA_EPd_CTX_Car3_Glut	LINE	L2
chr2:90481895-90481946	chr2:90481485-90481984	001_CLA_EPd_CTX_Car3_Glut	SINE	PB1D11
chr2:90975129-90975271	chr2:90975120-90975619	001_CLA_EPd_CTX_Car3_Glut	SINE	B1_Mur4
chr2:91000427-91000540	chr2:91000470-91000969	001_CLA_EPd_CTX_Car3_Glut	SINE	ID_B1
chr2:91024881-91025020	chr2:91024871-91025370	001_CLA_EPd_CTX_Car3_Glut	SINE	B1_Mm
chr2:91114492-91114584	chr2:91114506-91115005	001_CLA_EPd_CTX_Car3_Glut	LTR	RLTR17B_Mm
chr2:92530071-92530219	chr2:92529902-92530401	001_CLA_EPd_CTX_Car3_Glut	SINE	RSINE1
chr2:92693699-92693845	chr2:92693641-92694140	001_CLA_EPd_CTX_Car3_Glut	SINE	RSINE1
chr2:94154229-94154349	chr2:94153827-94154326	001_CLA_EPd_CTX_Car3_Glut	LTR	MLTR73
chr2:102293080-102293272	chr2:102293159-102293658	001_CLA_EPd_CTX_Car3_Glut	DNA	MamTip3
chr2:104175724-104176101	chr2:104175961-104176460	001_CLA_EPd_CTX_Car3_Glut	LTR	MLT1B
chr2:104318730-104318801	chr2:104318273-104318772	001_CLA_EPd_CTX_Car3_Glut	SINE	MIR
chr2:104318730-104318801	chr2:104318777-104319276	001_CLA_EPd_CTX_Car3_Glut	SINE	MIR
chr2:109309355-109309475	chr2:109308986-109309485	001_CLA_EPd_CTX_Car3_Glut	LTR	MTD
chr2:112250374-112250450	chr2:112250034-112250533	001_CLA_EPd_CTX_Car3_Glut	LTR	RLTR12A
chr2:117326731-117326835	chr2:117326741-117327240	001_CLA_EPd_CTX_Car3_Glut	LTR	LTR16C
chr2:117385911-117386035	chr2:117385928-117386427	001_CLA_EPd_CTX_Car3_Glut	SINE	MIRb
chr2:121608287-121608477	chr2:121608466-121608965	001_CLA_EPd_CTX_Car3_Glut	SINE	B2_Mm1a
chr2:129089363-129089473	chr2:129089359-129089858	001_CLA_EPd_CTX_Car3_Glut	SINE	PB1D7
chr2:130951255-130951461	chr2:130951423-130951922	001_CLA_EPd_CTX_Car3_Glut	SINE	ID_B1
chr2:133234755-133235759	chr2:133235366-133235865	001_CLA_EPd_CTX_Car3_Glut	LTR	MTE2b-int
chr2:134846956-134847240	chr2:134846512-134847011	001_CLA_EPd_CTX_Car3_Glut	LTR	MLT1J
chr2:136047116-136047361	chr2:136046870-136047369	001_CLA_EPd_CTX_Car3_Glut	LTR	MLT1A
chr2:136213462-136213806	chr2:136213608-136214107	001_CLA_EPd_CTX_Car3_Glut	LTR	ORR1B2
chr2:136646712-136646933	chr2:136646860-136647359	001_CLA_EPd_CTX_Car3_Glut	LTR	RMER15
chr2:138476186-138476518	chr2:138476429-138476928	001_CLA_EPd_CTX_Car3_Glut	LTR	MTD
chr2:143361539-143361608	chr2:143361523-143362022	001_CLA_EPd_CTX_Car3_Glut	SINE	MIR
chr2:156075632-156075813	chr2:156075763-156076262	001_CLA_EPd_CTX_Car3_Glut	SINE	B3A
chr2:156298828-156298894	chr2:156298452-156298951	001_CLA_EPd_CTX_Car3_Glut	SINE	ID4
chr2:156479726-156479782	chr2:156479596-156480095	001_CLA_EPd_CTX_Car3_Glut	SINE	MIR3
chr2:156673871-156674053	chr2:156673878-156674377	001_CLA_EPd_CTX_Car3_Glut	SINE	MIRb
chr2:158690131-158690227	chr2:158690085-158690584	001_CLA_EPd_CTX_Car3_Glut	LINE	L2b
chr2:165842167-165842251	chr2:165842166-165842665	001_CLA_EPd_CTX_Car3_Glut	SINE	ID4
chr2:167078893-167078998	chr2:167078906-167079405	001_CLA_EPd_CTX_Car3_Glut	SINE	MIRc
chr2:167124242-167124323	chr2:167123789-167124288	001_CLA_EPd_CTX_Car3_Glut	SINE	MIRc
chr2:167177260-167177438	chr2:167177302-167177801	001_CLA_EPd_CTX_Car3_Glut	SINE	ID_B1
chr2:167376084-167376210	chr2:167376097-167376596	001_CLA_EPd_CTX_Car3_Glut	SINE	RSINE1
chr2:167963058-167963139	chr2:167963108-167963607	001_CLA_EPd_CTX_Car3_Glut	LINE	Lx2A
chr2:179789865-179790006	chr2:179789762-179790261	001_CLA_EPd_CTX_Car3_Glut	DNA	MER20
chr2:181142818-181143019	chr2:181142851-181143350	001_CLA_EPd_CTX_Car3_Glut	SINE	MIRb
chr3:7428067-7428731	chr3:7428703-7429202	001_CLA_EPd_CTX_Car3_Glut	DNA	Charlie1a
chr3:8544884-8545276	chr3:8545193-8545692	001_CLA_EPd_CTX_Car3_Glut	LTR	MTD
chr3:10399026-10399333	chr3:10398743-10399242	001_CLA_EPd_CTX_Car3_Glut	LTR	MTEa
chr3:21565252-21565385	chr3:21564854-21565353	001_CLA_EPd_CTX_Car3_Glut	SINE	B1F
chr3:21781285-21781512	chr3:21781315-21781814	001_CLA_EPd_CTX_Car3_Glut	LINE	L1ME4c
chr3:26980151-26980358	chr3:26980318-26980817	001_CLA_EPd_CTX_Car3_Glut	SINE	B3
chr3:27191840-27191907	chr3:27191803-27192302	001_CLA_EPd_CTX_Car3_Glut	SINE	ID_B1
chr3:31458245-31458691	chr3:31457964-31458463	001_CLA_EPd_CTX_Car3_Glut	LTR	RMER20B
chr3:32657973-32658167	chr3:32657868-32658367	001_CLA_EPd_CTX_Car3_Glut	LINE	L1MC5
chr3:33124765-33125426	chr3:33124739-33125238	001_CLA_EPd_CTX_Car3_Glut	DNA	MER44D
chr3:36340657-36341013	chr3:36340778-36341277	001_CLA_EPd_CTX_Car3_Glut	LTR	MTE-int
chr3:38707535-38707862	chr3:38707794-38708293	001_CLA_EPd_CTX_Car3_Glut	LTR	ORR1A2
chr3:50652256-50652359	chr3:50652203-50652702	001_CLA_EPd_CTX_Car3_Glut	LINE	L3b
chr3:51092602-51092734	chr3:51092325-51092824	001_CLA_EPd_CTX_Car3_Glut	SINE	ID_B1
chr3:63941302-63941652	chr3:63941456-63941955	001_CLA_EPd_CTX_Car3_Glut	LTR	ORR1E
chr3:68593593-68593762	chr3:68593396-68593895	001_CLA_EPd_CTX_Car3_Glut	LINE	L1M5
chr3:68603794-68603908	chr3:68603346-68603845	001_CLA_EPd_CTX_Car3_Glut	SINE	B1F1
chr3:76086251-76086394	chr3:76086072-76086571	001_CLA_EPd_CTX_Car3_Glut	LTR	ORR1F
chr3:85020121-85020234	chr3:85020109-85020608	001_CLA_EPd_CTX_Car3_Glut	LINE	X7A_LINE
chr3:85373381-85373463	chr3:85373045-85373544	001_CLA_EPd_CTX_Car3_Glut	LTR	RLTR51A_Mm
chr3:86021308-86021736	chr3:86021055-86021554	001_CLA_EPd_CTX_Car3_Glut	DNA	RCHARR1
chr3:88226484-88226628	chr3:88226042-88226541	001_CLA_EPd_CTX_Car3_Glut	SINE	B1_Mur4
chr3:89067306-89067434	chr3:89067152-89067651	001_CLA_EPd_CTX_Car3_Glut	SINE	B1_Mus1
chr3:95104931-95105062	chr3:95104980-95105479	001_CLA_EPd_CTX_Car3_Glut	SINE	B1_Mus2
chr3:95491913-95492006	chr3:95491993-95492492	001_CLA_EPd_CTX_Car3_Glut	SINE	PB1D10
chr3:96117817-96118110	chr3:96118089-96118588	001_CLA_EPd_CTX_Car3_Glut	SINE	B4
chr3:100822927-100823088	chr3:100822959-100823458	001_CLA_EPd_CTX_Car3_Glut	LTR	LTR48B
chr3:101116284-101116753	chr3:101116386-101116885	001_CLA_EPd_CTX_Car3_Glut	LINE	L4_A_Mam
chr3:107088730-107089060	chr3:107088737-107089236	001_CLA_EPd_CTX_Car3_Glut	DNA	Charlie19a
chr3:108327641-108327923	chr3:108327762-108328261	001_CLA_EPd_CTX_Car3_Glut	LTR	RLTR17B_Mm
chr3:108328753-108328918	chr3:108328303-108328802	001_CLA_EPd_CTX_Car3_Glut	DNA	Tigger15a
chr3:115089672-115089879	chr3:115089257-115089756	001_CLA_EPd_CTX_Car3_Glut	SINE	B4
chr3:115616050-115616218	chr3:115615945-115616444	001_CLA_EPd_CTX_Car3_Glut	LINE	Lx8
chr3:117265777-117265901	chr3:117265677-117266176	001_CLA_EPd_CTX_Car3_Glut	SINE	MIRb
chr3:122598984-122599098	chr3:122599096-122599595	001_CLA_EPd_CTX_Car3_Glut	SINE	B4A
chr3:127155885-127156022	chr3:127155998-127156497	001_CLA_EPd_CTX_Car3_Glut	SINE	B1_Mur3
chr3:127294171-127294257	chr3:127294236-127294735	001_CLA_EPd_CTX_Car3_Glut	LINE	L3
chr3:135065389-135065466	chr3:135065406-135065905	001_CLA_EPd_CTX_Car3_Glut	LTR	MLT1C
chr3:142227717-142227865	chr3:142227342-142227841	001_CLA_EPd_CTX_Car3_Glut	LINE	L2
chr3:144166055-144166098	chr3:144166077-144166576	001_CLA_EPd_CTX_Car3_Glut	SINE	B3A
chr3:147001083-147001238	chr3:147001159-147001658	001_CLA_EPd_CTX_Car3_Glut	LTR	LTR78B
chr3:152119082-152119975	chr3:152119900-152120399	001_CLA_EPd_CTX_Car3_Glut	LINE	Lx2
chr3:154651534-154651600	chr3:154651315-154651814	001_CLA_EPd_CTX_Car3_Glut	DNA	MER102a
chr3:156266592-156266656	chr3:156266113-156266612	001_CLA_EPd_CTX_Car3_Glut	DNA	RMER30
chr3:158202724-158203111	chr3:158202665-158203164	001_CLA_EPd_CTX_Car3_Glut	LINE	L1MB8
chr3:158278930-158279130	chr3:158278521-158279020	001_CLA_EPd_CTX_Car3_Glut	LINE	L2a
chr3:158365852-158366080	chr3:158365764-158366263	001_CLA_EPd_CTX_Car3_Glut	LINE	L3
chr3:159035203-159035420	chr3:159034740-159035239	001_CLA_EPd_CTX_Car3_Glut	LINE	Lx5
chr4:3603881-3604042	chr4:3603909-3604408	001_CLA_EPd_CTX_Car3_Glut	DNA	URR1A
chr4:5941836-5942110	chr4:5942032-5942531	001_CLA_EPd_CTX_Car3_Glut	LTR	ORR1E
chr4:6209155-6209322	chr4:6208830-6209329	001_CLA_EPd_CTX_Car3_Glut	SINE	B3A
chr4:9616559-9616710	chr4:9616134-9616633	001_CLA_EPd_CTX_Car3_Glut	SINE	ID_B1
chr4:14075083-14075207	chr4:14075192-14075691	001_CLA_EPd_CTX_Car3_Glut	LINE	Lx5c
chr4:15930124-15930252	chr4:15930058-15930557	001_CLA_EPd_CTX_Car3_Glut	SINE	B1F
chr4:16111600-16111845	chr4:16111776-16112275	001_CLA_EPd_CTX_Car3_Glut	LINE	Lx8b
chr4:32402687-32402769	chr4:32402246-32402745	001_CLA_EPd_CTX_Car3_Glut	LINE	L3
chr4:32464742-32465228	chr4:32464533-32465032	001_CLA_EPd_CTX_Car3_Glut	LINE	L2a
chr4:33524205-33524362	chr4:33523715-33524214	001_CLA_EPd_CTX_Car3_Glut	SINE	B3
chr4:34966494-34966609	chr4:34966584-34967083	001_CLA_EPd_CTX_Car3_Glut	LTR	RMER15
chr4:42941301-42941449	chr4:42941307-42941806	001_CLA_EPd_CTX_Car3_Glut	SINE	B1_Mur1
chr4:46089868-46089973	chr4:46089651-46090150	001_CLA_EPd_CTX_Car3_Glut	LINE	L2c
chr4:46643668-46643760	chr4:46643388-46643887	001_CLA_EPd_CTX_Car3_Glut	SINE	B1F
chr4:46805939-46806153	chr4:46805876-46806375	001_CLA_EPd_CTX_Car3_Glut	LINE	L2
chr4:47251787-47252096	chr4:47251992-47252491	001_CLA_EPd_CTX_Car3_Glut	LINE	L2b
chr4:49522659-49523071	chr4:49522481-49522980	001_CLA_EPd_CTX_Car3_Glut	LINE	L2
chr4:56263897-56264201	chr4:56263816-56264315	001_CLA_EPd_CTX_Car3_Glut	LTR	MER57C2
chr4:59757372-59757476	chr4:59757443-59757942	001_CLA_EPd_CTX_Car3_Glut	SINE	PB1D10
chr4:62544036-62544126	chr4:62543728-62544227	001_CLA_EPd_CTX_Car3_Glut	SINE	PB1D10
chr4:62653786-62653962	chr4:62653736-62654235	001_CLA_EPd_CTX_Car3_Glut	SINE	MIR
chr4:68910829-68911496	chr4:68910851-68911350	001_CLA_EPd_CTX_Car3_Glut	LTR	LTR78
chr4:82298852-82299000	chr4:82298557-82299056	001_CLA_EPd_CTX_Car3_Glut	LINE	L2c
chr4:83219537-83219954	chr4:83219246-83219745	001_CLA_EPd_CTX_Car3_Glut	LTR	LTR40a
chr4:85174567-85175259	chr4:85174850-85175349	001_CLA_EPd_CTX_Car3_Glut	LINE	Lx
chr4:85301212-85301511	chr4:85300952-85301451	001_CLA_EPd_CTX_Car3_Glut	LINE	L1MCc
chr4:87985093-87985473	chr4:87984596-87985095	001_CLA_EPd_CTX_Car3_Glut	LINE	L1MA9
chr4:100257829-100258056	chr4:100257960-100258459	001_CLA_EPd_CTX_Car3_Glut	DNA	MER2
chr4:100357966-100358172	chr4:100357881-100358380	001_CLA_EPd_CTX_Car3_Glut	DNA	MER20
chr4:102931079-102931150	chr4:102930597-102931096	001_CLA_EPd_CTX_Car3_Glut	SINE	PB1D7
chr4:105050043-105050161	chr4:105049916-105050415	001_CLA_EPd_CTX_Car3_Glut	SINE	B1_Mur1
chr4:105108293-105108536	chr4:105108311-105108810	001_CLA_EPd_CTX_Car3_Glut	LINE	L2a
chr4:105400743-105401010	chr4:105400759-105401258	001_CLA_EPd_CTX_Car3_Glut	SINE	B4A
chr4:106500276-106500586	chr4:106500008-106500507	001_CLA_EPd_CTX_Car3_Glut	LTR	MTEa
chr4:106644238-106644401	chr4:106643781-106644280	001_CLA_EPd_CTX_Car3_Glut	LTR	ORR1E
chr4:107736676-107736922	chr4:107736783-107737282	001_CLA_EPd_CTX_Car3_Glut	DNA	MER33
chr4:107816619-107816705	chr4:107816358-107816857	001_CLA_EPd_CTX_Car3_Glut	DNA	MER81
chr4:107941728-107942152	chr4:107942146-107942645	001_CLA_EPd_CTX_Car3_Glut	LTR	MTD
chr4:119895142-119895274	chr4:119895035-119895534	001_CLA_EPd_CTX_Car3_Glut	SINE	MIR
chr4:119966187-119966301	chr4:119966089-119966588	001_CLA_EPd_CTX_Car3_Glut	SINE	MIRc
chr4:123147432-123147523	chr4:123147351-123147850	001_CLA_EPd_CTX_Car3_Glut	LINE	L2b
chr4:127661041-127661149	chr4:127660910-127661409	001_CLA_EPd_CTX_Car3_Glut	SINE	PB1D10
chr4:127817732-127817903	chr4:127817890-127818389	001_CLA_EPd_CTX_Car3_Glut	LTR	MLT1A1
chr4:127859791-127860012	chr4:127859809-127860308	001_CLA_EPd_CTX_Car3_Glut	LINE	L4_C_Mam
chr4:128713283-128713365	chr4:128712904-128713403	001_CLA_EPd_CTX_Car3_Glut	SINE	ID4
chr4:129149358-129149475	chr4:129149332-129149831	001_CLA_EPd_CTX_Car3_Glut	LTR	MT2B
chr4:130990771-130991147	chr4:130990846-130991345	001_CLA_EPd_CTX_Car3_Glut	LTR	ORR1C2
chr4:131394631-131394784	chr4:131394413-131394912	001_CLA_EPd_CTX_Car3_Glut	LTR	MLT1A1
chr4:133299000-133299585	chr4:133299011-133299510	001_CLA_EPd_CTX_Car3_Glut	LINE	L2c
chr4:134402201-134402324	chr4:134401923-134402422	001_CLA_EPd_CTX_Car3_Glut	SINE	MIRb
chr4:134746114-134746246	chr4:134745771-134746270	001_CLA_EPd_CTX_Car3_Glut	SINE	MIRc
chr4:136077107-136077511	chr4:136077098-136077597	001_CLA_EPd_CTX_Car3_Glut	LINE	L2a
chr4:137295188-137295239	chr4:137294932-137295431	001_CLA_EPd_CTX_Car3_Glut	SINE	MIR
chr4:138415953-138416121	chr4:138415970-138416469	001_CLA_EPd_CTX_Car3_Glut	LINE	L2a
chr4:138747118-138747329	chr4:138746922-138747421	001_CLA_EPd_CTX_Car3_Glut	LTR	MTEa
chr4:139374149-139374283	chr4:139374230-139374729	001_CLA_EPd_CTX_Car3_Glut	SINE	B2_Mm2
chr4:140192232-140192457	chr4:140192218-140192717	001_CLA_EPd_CTX_Car3_Glut	DNA	URR1A
chr4:141779880-141780044	chr4:141779730-141780229	001_CLA_EPd_CTX_Car3_Glut	LINE	L2
chr4:149405209-149405410	chr4:149404951-149405450	001_CLA_EPd_CTX_Car3_Glut	SINE	B3
chr4:153327941-153328052	chr4:153327626-153328125	001_CLA_EPd_CTX_Car3_Glut	LTR	MLT1K
chr4:153687233-153687673	chr4:153687420-153687919	001_CLA_EPd_CTX_Car3_Glut	LTR	MER31B
chr4:154080626-154080750	chr4:154080142-154080641	001_CLA_EPd_CTX_Car3_Glut	SINE	MIR
chr4:154095146-154095425	chr4:154094684-154095183	001_CLA_EPd_CTX_Car3_Glut	SINE	B4
chr4:155122924-155123040	chr4:155122552-155123051	001_CLA_EPd_CTX_Car3_Glut	SINE	B1F
chr5:8256424-8256749	chr5:8256445-8256944	001_CLA_EPd_CTX_Car3_Glut	LTR	RLTR26_Mus
chr5:8256947-8257749	chr5:8256975-8257474	001_CLA_EPd_CTX_Car3_Glut	LINE	Lx3C
chr5:8292590-8292720	chr5:8292323-8292822	001_CLA_EPd_CTX_Car3_Glut	LTR	MLT1A0
chr5:9165452-9165598	chr5:9165456-9165955	001_CLA_EPd_CTX_Car3_Glut	SINE	B1_Mus2
chr5:18307731-18307822	chr5:18307777-18308276	001_CLA_EPd_CTX_Car3_Glut	LTR	ORR1F
chr5:24781235-24781387	chr5:24780995-24781494	001_CLA_EPd_CTX_Car3_Glut	SINE	MIRb
chr5:25062870-25063018	chr5:25062930-25063429	001_CLA_EPd_CTX_Car3_Glut	LTR	MTD
chr5:29688269-29688466	chr5:29688369-29688868	001_CLA_EPd_CTX_Car3_Glut	LINE	L1MB5
chr5:30554976-30555405	chr5:30554877-30555376	001_CLA_EPd_CTX_Car3_Glut	LINE	L1MEg
chr5:33001353-33001490	chr5:33001035-33001534	001_CLA_EPd_CTX_Car3_Glut	LINE	L2
chr5:35177544-35177622	chr5:35177302-35177801	001_CLA_EPd_CTX_Car3_Glut	SINE	MIRc
chr5:36935497-36935796	chr5:36935764-36936263	001_CLA_EPd_CTX_Car3_Glut	LTR	MLT1B
chr5:37280867-37281050	chr5:37280967-37281466	001_CLA_EPd_CTX_Car3_Glut	SINE	MIRc
chr5:44255686-44255936	chr5:44255825-44256324	001_CLA_EPd_CTX_Car3_Glut	LTR	MTEa
chr5:46667808-46667856	chr5:46667802-46668301	001_CLA_EPd_CTX_Car3_Glut	LINE	L2c
chr5:50000117-50000187	chr5:49999621-50000120	001_CLA_EPd_CTX_Car3_Glut	LTR	MER68B
chr5:50295832-50296202	chr5:50295805-50296304	001_CLA_EPd_CTX_Car3_Glut	LTR	MER89
chr5:53147798-53147856	chr5:53147399-53147898	001_CLA_EPd_CTX_Car3_Glut	SINE	MIRb
chr5:63767981-63768252	chr5:63767516-63768015	001_CLA_EPd_CTX_Car3_Glut	DNA	MER44A
chr5:67649106-67649508	chr5:67649070-67649569	001_CLA_EPd_CTX_Car3_Glut	LTR	MTC
chr5:73922365-73922461	chr5:73922150-73922649	001_CLA_EPd_CTX_Car3_Glut	LINE	L1ME3
chr5:74007277-74007487	chr5:74007415-74007914	001_CLA_EPd_CTX_Car3_Glut	SINE	ID_B1
chr5:74040810-74041063	chr5:74040509-74041008	001_CLA_EPd_CTX_Car3_Glut	LTR	ORR1E
chr5:74936092-74936373	chr5:74936044-74936543	001_CLA_EPd_CTX_Car3_Glut	LINE	L2b
chr5:77092011-77092112	chr5:77091720-77092219	001_CLA_EPd_CTX_Car3_Glut	SINE	PB1D10
chr5:83054389-83054871	chr5:83054751-83055250	001_CLA_EPd_CTX_Car3_Glut	LINE	Lx5
chr5:88587309-88587420	chr5:88587399-88587898	001_CLA_EPd_CTX_Car3_Glut	SINE	B3
chr5:88655826-88655938	chr5:88655661-88656160	001_CLA_EPd_CTX_Car3_Glut	SINE	PB1
chr5:89824890-89825677	chr5:89825183-89825682	001_CLA_EPd_CTX_Car3_Glut	LINE	L1MDa
chr5:91447968-91448085	chr5:91448024-91448523	001_CLA_EPd_CTX_Car3_Glut	LINE	L2a
chr5:93052657-93052743	chr5:93052654-93053153	001_CLA_EPd_CTX_Car3_Glut	SINE	RSINE1
chr5:100393697-100393872	chr5:100393702-100394201	001_CLA_EPd_CTX_Car3_Glut	SINE	B2_Mm2
chr5:100752082-100752282	chr5:100751600-100752099	001_CLA_EPd_CTX_Car3_Glut	LTR	MER67B
chr5:102001409-102001551	chr5:102001042-102001541	001_CLA_EPd_CTX_Car3_Glut	SINE	RSINE1
chr5:105631698-105632095	chr5:105632006-105632505	001_CLA_EPd_CTX_Car3_Glut	LTR	MTB
chr5:111578887-111579063	chr5:111578941-111579440	001_CLA_EPd_CTX_Car3_Glut	SINE	MIR
chr5:112550584-112550650	chr5:112550621-112551120	001_CLA_EPd_CTX_Car3_Glut	SINE	MIR
chr5:113250651-113250803	chr5:113250787-113251286	001_CLA_EPd_CTX_Car3_Glut	SINE	B4A
chr5:113769103-113769220	chr5:113768757-113769256	001_CLA_EPd_CTX_Car3_Glut	SINE	B1F
chr5:117492714-117492825	chr5:117492619-117493118	001_CLA_EPd_CTX_Car3_Glut	SINE	B3
chr5:117628514-117628620	chr5:117628267-117628766	001_CLA_EPd_CTX_Car3_Glut	LTR	ORR1G
chr5:117790273-117790349	chr5:117790063-117790562	001_CLA_EPd_CTX_Car3_Glut	SINE	MIRc
chr5:118037242-118037321	chr5:118036979-118037478	001_CLA_EPd_CTX_Car3_Glut	SINE	MIRc
chr5:121821464-121821650	chr5:121821545-121822044	001_CLA_EPd_CTX_Car3_Glut	SINE	ID_B1
chr5:121904932-121905003	chr5:121904778-121905277	001_CLA_EPd_CTX_Car3_Glut	LINE	L1ME2
chr5:124019570-124019590	chr5:124019279-124019778	001_CLA_EPd_CTX_Car3_Glut	LTR	MT2B
chr5:125175374-125175467	chr5:125175285-125175784	001_CLA_EPd_CTX_Car3_Glut	DNA	Charlie16a
chr5:125550836-125551154	chr5:125550421-125550920	001_CLA_EPd_CTX_Car3_Glut	LINE	L1MB5
chr5:125579613-125579768	chr5:125579363-125579862	001_CLA_EPd_CTX_Car3_Glut	SINE	B3A
chr5:128948261-128948328	chr5:128948277-128948776	001_CLA_EPd_CTX_Car3_Glut	SINE	ID4
chr5:129458291-129458425	chr5:129458013-129458512	001_CLA_EPd_CTX_Car3_Glut	SINE	RSINE1
chr5:131523996-131524211	chr5:131523654-131524153	001_CLA_EPd_CTX_Car3_Glut	SINE	B4
chr5:132431239-132431539	chr5:132431102-132431601	001_CLA_EPd_CTX_Car3_Glut	LINE	L1MD
chr5:132451527-132451597	chr5:132451582-132452081	001_CLA_EPd_CTX_Car3_Glut	DNA	MER5A
chr5:134312933-134313049	chr5:134312721-134313220	001_CLA_EPd_CTX_Car3_Glut	SINE	ID_B1
chr5:135832742-135832811	chr5:135832714-135833213	001_CLA_EPd_CTX_Car3_Glut	SINE	ID
chr5:136424890-136424996	chr5:136424680-136425179	001_CLA_EPd_CTX_Car3_Glut	DNA	MER58B
chr5:136556127-136556198	chr5:136555675-136556174	001_CLA_EPd_CTX_Car3_Glut	SINE	ID
chr5:139092839-139092929	chr5:139092468-139092967	001_CLA_EPd_CTX_Car3_Glut	SINE	MIRc
chr5:139214154-139214298	chr5:139214274-139214773	001_CLA_EPd_CTX_Car3_Glut	SINE	B1_Mur2
chr5:140053296-140053586	chr5:140053518-140054017	001_CLA_EPd_CTX_Car3_Glut	LINE	L1M4b
chr5:143518383-143518500	chr5:143518137-143518636	001_CLA_EPd_CTX_Car3_Glut	SINE	MIR
chr5:146338215-146338508	chr5:146337972-146338471	001_CLA_EPd_CTX_Car3_Glut	DNA	MamRep137
chr5:146732898-146732962	chr5:146732667-146733166	001_CLA_EPd_CTX_Car3_Glut	SINE	PB1D11
chr5:148897365-148897463	chr5:148897065-148897564	001_CLA_EPd_CTX_Car3_Glut	LINE	L3
chr5:149078486-149078648	chr5:149078576-149079075	001_CLA_EPd_CTX_Car3_Glut	SINE	B3A
chr5:149079615-149079747	chr5:149079269-149079768	001_CLA_EPd_CTX_Car3_Glut	SINE	B1_Mur1
chr5:150156091-150156455	chr5:150156042-150156541	001_CLA_EPd_CTX_Car3_Glut	LTR	ORR1E
chr5:151163551-151163747	chr5:151163534-151164033	001_CLA_EPd_CTX_Car3_Glut	DNA	MER20
chr6:3491301-3491314	chr6:3491285-3491784	001_CLA_EPd_CTX_Car3_Glut	SINE	ID_B1
chr6:5794106-5794155	chr6:5794040-5794539	001_CLA_EPd_CTX_Car3_Glut	LINE	L1Md_F2
chr6:8173572-8173884	chr6:8173495-8173994	001_CLA_EPd_CTX_Car3_Glut	LINE	L1ME1
chr6:31049580-31049780	chr6:31049158-31049657	001_CLA_EPd_CTX_Car3_Glut	SINE	B3
chr6:31057737-31057852	chr6:31057797-31058296	001_CLA_EPd_CTX_Car3_Glut	SINE	PB1D10
chr6:31058258-31058439	chr6:31058312-31058811	001_CLA_EPd_CTX_Car3_Glut	LINE	HAL1
chr6:31807893-31808037	chr6:31807748-31808247	001_CLA_EPd_CTX_Car3_Glut	LINE	Mam_R4
chr6:32070466-32071304	chr6:32070648-32071147	001_CLA_EPd_CTX_Car3_Glut	LTR	RMER19B
chr6:36988787-36989242	chr6:36988744-36989243	001_CLA_EPd_CTX_Car3_Glut	LINE	L1MD2
chr6:37243905-37243991	chr6:37243954-37244453	001_CLA_EPd_CTX_Car3_Glut	SINE	MIR3
chr6:37745814-37745950	chr6:37745528-37746027	001_CLA_EPd_CTX_Car3_Glut	SINE	B4A
chr6:38065066-38065463	chr6:38064944-38065443	001_CLA_EPd_CTX_Car3_Glut	LTR	MTD
chr6:39918911-39918976	chr6:39918953-39919452	001_CLA_EPd_CTX_Car3_Glut	SINE	B1F2
chr6:40094764-40094875	chr6:40094868-40095367	001_CLA_EPd_CTX_Car3_Glut	SINE	B1_Mus2
chr6:41104089-41104216	chr6:41103965-41104464	001_CLA_EPd_CTX_Car3_Glut	LTR	MER65D
chr6:48188684-48189223	chr6:48188224-48188723	001_CLA_EPd_CTX_Car3_Glut	LTR	MLT1H-int
chr6:50381728-50381824	chr6:50381573-50382072	001_CLA_EPd_CTX_Car3_Glut	DNA	MER5B
chr6:51594363-51594532	chr6:51594423-51594922	001_CLA_EPd_CTX_Car3_Glut	SINE	B2_Mm2
chr6:53390542-53390811	chr6:53390254-53390753	001_CLA_EPd_CTX_Car3_Glut	LINE	L4_B_Mam
chr6:57796383-57796536	chr6:57796432-57796931	001_CLA_EPd_CTX_Car3_Glut	SINE	B3
chr6:57814898-57815054	chr6:57814421-57814920	001_CLA_EPd_CTX_Car3_Glut	SINE	MIR
chr6:71783431-71783521	chr6:71783063-71783562	001_CLA_EPd_CTX_Car3_Glut	DNA	MER5A
chr6:71801061-71801159	chr6:71800973-71801472	001_CLA_EPd_CTX_Car3_Glut	SINE	MIR3
chr6:72650413-72650570	chr6:72650541-72651040	001_CLA_EPd_CTX_Car3_Glut	SINE	MIRb
chr6:72685845-72686014	chr6:72685594-72686093	001_CLA_EPd_CTX_Car3_Glut	SINE	B3
chr6:81620918-81620992	chr6:81620937-81621436	001_CLA_EPd_CTX_Car3_Glut	DNA	Charlie8
chr6:86776821-86777034	chr6:86776573-86777072	001_CLA_EPd_CTX_Car3_Glut	SINE	B3
chr6:91243161-91243556	chr6:91243366-91243865	001_CLA_EPd_CTX_Car3_Glut	LTR	MTC
chr6:91489755-91489856	chr6:91489761-91490260	001_CLA_EPd_CTX_Car3_Glut	SINE	PB1D10
chr6:91760362-91760536	chr6:91760019-91760518	001_CLA_EPd_CTX_Car3_Glut	SINE	MIR
chr6:92347419-92347697	chr6:92347549-92348048	001_CLA_EPd_CTX_Car3_Glut	SINE	B4
chr6:92383916-92384116	chr6:92384104-92384603	001_CLA_EPd_CTX_Car3_Glut	DNA	MER58A
chr6:93736069-93736345	chr6:93736043-93736542	001_CLA_EPd_CTX_Car3_Glut	SINE	B4
chr6:101098273-101098354	chr6:101098243-101098742	001_CLA_EPd_CTX_Car3_Glut	DNA	MER117
chr6:108021716-108021941	chr6:108021642-108022141	001_CLA_EPd_CTX_Car3_Glut	LTR	LTR78B
chr6:108073221-108073298	chr6:108072914-108073413	001_CLA_EPd_CTX_Car3_Glut	LINE	L4_A_Mam
chr6:112401758-112401814	chr6:112401715-112402214	001_CLA_EPd_CTX_Car3_Glut	SINE	MIRc
chr6:112972999-112973107	chr6:112972755-112973254	001_CLA_EPd_CTX_Car3_Glut	LINE	X3_LINE
chr6:113166347-113166469	chr6:113166429-113166928	001_CLA_EPd_CTX_Car3_Glut	SINE	B1_Mur1
chr6:113287124-113287253	chr6:113287175-113287674	001_CLA_EPd_CTX_Car3_Glut	SINE	B1F
chr6:113828160-113828282	chr6:113827873-113828372	001_CLA_EPd_CTX_Car3_Glut	LINE	L2a
chr6:113912610-113912699	chr6:113912688-113913187	001_CLA_EPd_CTX_Car3_Glut	SINE	B2_Mm2
chr6:115321348-115321576	chr6:115321357-115321856	001_CLA_EPd_CTX_Car3_Glut	LINE	L1MB3
chr6:118852208-118852382	chr6:118852100-118852599	001_CLA_EPd_CTX_Car3_Glut	DNA	MER5A
chr6:119091424-119091701	chr6:119091137-119091636	001_CLA_EPd_CTX_Car3_Glut	SINE	B4A
chr6:121052158-121052205	chr6:121052153-121052652	001_CLA_EPd_CTX_Car3_Glut	SINE	ID4
chr6:121217356-121217502	chr6:121217290-121217789	001_CLA_EPd_CTX_Car3_Glut	SINE	MIR3
chr6:124426529-124426654	chr6:124426591-124427090	001_CLA_EPd_CTX_Car3_Glut	SINE	PB1D11
chr6:126712500-126712854	chr6:126712427-126712926	001_CLA_EPd_CTX_Car3_Glut	LINE	L2a
chr6:127621715-127621864	chr6:127621616-127622115	001_CLA_EPd_CTX_Car3_Glut	LINE	L3
chr6:128335743-128335830	chr6:128335815-128336314	001_CLA_EPd_CTX_Car3_Glut	SINE	PB1D9
chr6:134059952-134060347	chr6:134059455-134059954	001_CLA_EPd_CTX_Car3_Glut	LTR	MTE2a
chr6:134059952-134060347	chr6:134059972-134060471	001_CLA_EPd_CTX_Car3_Glut	LTR	MTE2a
chr6:134995366-134995530	chr6:134994976-134995475	001_CLA_EPd_CTX_Car3_Glut	SINE	B2_Mm2
chr6:136080754-136080879	chr6:136080519-136081018	001_CLA_EPd_CTX_Car3_Glut	SINE	MIRb
chr6:136344282-136344385	chr6:136343850-136344349	001_CLA_EPd_CTX_Car3_Glut	SINE	PB1D10
chr6:136817308-136817442	chr6:136816945-136817444	001_CLA_EPd_CTX_Car3_Glut	SINE	B1_Mus2
chr6:136817599-136817702	chr6:136817538-136818037	001_CLA_EPd_CTX_Car3_Glut	SINE	RSINE1
chr6:136873684-136873818	chr6:136873695-136874194	001_CLA_EPd_CTX_Car3_Glut	SINE	ID_B1
chr6:136997871-136998116	chr6:136998074-136998573	001_CLA_EPd_CTX_Car3_Glut	LINE	L1MA4
chr7:4117135-4117346	chr7:4117043-4117542	001_CLA_EPd_CTX_Car3_Glut	DNA	Charlie8
chr7:16002138-16002207	chr7:16002109-16002608	001_CLA_EPd_CTX_Car3_Glut	SINE	ID4
chr7:24439060-24439188	chr7:24439159-24439658	001_CLA_EPd_CTX_Car3_Glut	SINE	RSINE1
chr7:27541405-27541459	chr7:27541274-27541773	001_CLA_EPd_CTX_Car3_Glut	LTR	RLTR20C2_MM
chr7:28925665-28925716	chr7:28925241-28925740	001_CLA_EPd_CTX_Car3_Glut	LINE	L2a
chr7:29439045-29439198	chr7:29438649-29439148	001_CLA_EPd_CTX_Car3_Glut	LINE	L1M5
chr7:30477545-30477717	chr7:30477624-30478123	001_CLA_EPd_CTX_Car3_Glut	SINE	B3A
chr7:35744669-35744809	chr7:35744672-35745171	001_CLA_EPd_CTX_Car3_Glut	SINE	B1_Mus2
chr7:44950235-44950332	chr7:44949948-44950447	001_CLA_EPd_CTX_Car3_Glut	SINE	PB1D9
chr7:45491101-45491302	chr7:45490948-45491447	001_CLA_EPd_CTX_Car3_Glut	SINE	B3A
chr7:46379342-46379460	chr7:46378917-46379416	001_CLA_EPd_CTX_Car3_Glut	SINE	PB1D7
chr7:50342720-50342874	chr7:50342354-50342853	001_CLA_EPd_CTX_Car3_Glut	SINE	B3A
chr7:57200748-57200847	chr7:57200827-57201326	001_CLA_EPd_CTX_Car3_Glut	LTR	LTR68
chr7:57985794-57987583	chr7:57987424-57987923	001_CLA_EPd_CTX_Car3_Glut	LINE	Lx4A
chr7:64583859-64584036	chr7:64583789-64584288	001_CLA_EPd_CTX_Car3_Glut	LINE	L1ME1
chr7:65123862-65124153	chr7:65123737-65124236	001_CLA_EPd_CTX_Car3_Glut	SINE	B4A
chr7:68908296-68908428	chr7:68908265-68908764	001_CLA_EPd_CTX_Car3_Glut	DNA	Tigger14a
chr7:73330116-73330327	chr7:73329671-73330170	001_CLA_EPd_CTX_Car3_Glut	LTR	MLT2C1
chr7:73517690-73517816	chr7:73517380-73517879	001_CLA_EPd_CTX_Car3_Glut	SINE	B1_Mur2
chr7:75463023-75463504	chr7:75463440-75463939	001_CLA_EPd_CTX_Car3_Glut	LTR	MTC-int
chr7:79524665-79524847	chr7:79524784-79525283	001_CLA_EPd_CTX_Car3_Glut	SINE	PB1D9
chr7:80435629-80435677	chr7:80435545-80436044	001_CLA_EPd_CTX_Car3_Glut	LTR	RLTR20C2_MM
chr7:82911241-82911495	chr7:82910906-82911405	001_CLA_EPd_CTX_Car3_Glut	SINE	B4
chr7:87480120-87480507	chr7:87480306-87480805	001_CLA_EPd_CTX_Car3_Glut	LTR	ORR1D1
chr7:90825398-90826006	chr7:90825581-90826080	001_CLA_EPd_CTX_Car3_Glut	LINE	L1M3
chr7:98391277-98391335	chr7:98391163-98391662	001_CLA_EPd_CTX_Car3_Glut	DNA	MamRep38
chr7:98485551-98485679	chr7:98485600-98486099	001_CLA_EPd_CTX_Car3_Glut	DNA	MER5A
chr7:99529658-99529759	chr7:99529366-99529865	001_CLA_EPd_CTX_Car3_Glut	SINE	MIRc
chr7:101132590-101133717	chr7:101133208-101133707	001_CLA_EPd_CTX_Car3_Glut	DNA	Tigger1
chr7:101263372-101263491	chr7:101263361-101263860	001_CLA_EPd_CTX_Car3_Glut	DNA	MER2
chr7:105519440-105519518	chr7:105519256-105519755	001_CLA_EPd_CTX_Car3_Glut	DNA	Chap1_Mam
chr7:105622010-105622387	chr7:105621639-105622138	001_CLA_EPd_CTX_Car3_Glut	LINE	L2
chr7:109707833-109707966	chr7:109707549-109708048	001_CLA_EPd_CTX_Car3_Glut	SINE	B1_Mur2
chr7:111359719-111359912	chr7:111359616-111360115	001_CLA_EPd_CTX_Car3_Glut	DNA	MER103C
chr7:111494411-111494505	chr7:111493957-111494456	001_CLA_EPd_CTX_Car3_Glut	LTR	MLT1I
chr7:112173070-112173178	chr7:112172572-112173071	001_CLA_EPd_CTX_Car3_Glut	LTR	MER31A
chr7:112728643-112728840	chr7:112728305-112728804	001_CLA_EPd_CTX_Car3_Glut	DNA	MER33
chr7:113140003-113140094	chr7:113139966-113140465	001_CLA_EPd_CTX_Car3_Glut	LINE	L2c
chr7:113229491-113229742	chr7:113229175-113229674	001_CLA_EPd_CTX_Car3_Glut	SINE	B4
chr7:113415054-113415486	chr7:113415180-113415679	001_CLA_EPd_CTX_Car3_Glut	LINE	L1MC5a
chr7:114157773-114158346	chr7:114158284-114158783	001_CLA_EPd_CTX_Car3_Glut	LINE	L1MC4
chr7:117929748-117929895	chr7:117929469-117929968	001_CLA_EPd_CTX_Car3_Glut	SINE	B1F
chr7:118429216-118429309	chr7:118428865-118429364	001_CLA_EPd_CTX_Car3_Glut	LINE	L1MC1
chr7:121220890-121221020	chr7:121220940-121221439	001_CLA_EPd_CTX_Car3_Glut	LINE	L2b
chr7:122800169-122800452	chr7:122800352-122800851	001_CLA_EPd_CTX_Car3_Glut	LINE	L1MB8
chr7:125966934-125967146	chr7:125966594-125967093	001_CLA_EPd_CTX_Car3_Glut	DNA	MER102b
chr7:126746050-126746213	chr7:126746044-126746543	001_CLA_EPd_CTX_Car3_Glut	SINE	RSINE1
chr7:132789206-132789414	chr7:132788757-132789256	001_CLA_EPd_CTX_Car3_Glut	SINE	B3A
chr7:132792210-132792307	chr7:132792299-132792798	001_CLA_EPd_CTX_Car3_Glut	SINE	B1F1
chr7:132808875-132809007	chr7:132808565-132809064	001_CLA_EPd_CTX_Car3_Glut	SINE	MIRb
chr7:133911687-133911889	chr7:133911814-133912313	001_CLA_EPd_CTX_Car3_Glut	LINE	Lx9
chr7:141588397-141588836	chr7:141588797-141589296	001_CLA_EPd_CTX_Car3_Glut	LTR	MTE2a
chr8:3253164-3253325	chr8:3253120-3253619	001_CLA_EPd_CTX_Car3_Glut	SINE	B4A
chr8:7060433-7060506	chr8:7060353-7060852	001_CLA_EPd_CTX_Car3_Glut	DNA	MER58B
chr8:8044198-8044310	chr8:8044253-8044752	001_CLA_EPd_CTX_Car3_Glut	DNA	MER20B
chr8:8566947-8567055	chr8:8566609-8567108	001_CLA_EPd_CTX_Car3_Glut	DNA	Tigger12A
chr8:10579428-10579476	chr8:10579430-10579929	001_CLA_EPd_CTX_Car3_Glut	SINE	B4A
chr8:11352910-11353048	chr8:11352446-11352945	001_CLA_EPd_CTX_Car3_Glut	SINE	RSINE1
chr8:13605090-13605425	chr8:13605339-13605838	001_CLA_EPd_CTX_Car3_Glut	LTR	ORR1A2
chr8:14277775-14277892	chr8:14277706-14278205	001_CLA_EPd_CTX_Car3_Glut	DNA	Charlie5
chr8:15233602-15233852	chr8:15233137-15233636	001_CLA_EPd_CTX_Car3_Glut	SINE	B4A
chr8:16554736-16555681	chr8:16555566-16556065	001_CLA_EPd_CTX_Car3_Glut	LTR	RMER13B
chr8:23187361-23187748	chr8:23187688-23188187	001_CLA_EPd_CTX_Car3_Glut	LTR	MT2A
chr8:24469109-24469188	chr8:24469187-24469686	001_CLA_EPd_CTX_Car3_Glut	LINE	Lx7
chr8:26963715-26963833	chr8:26963309-26963808	001_CLA_EPd_CTX_Car3_Glut	SINE	MIR
chr8:32845054-32845195	chr8:32844618-32845117	001_CLA_EPd_CTX_Car3_Glut	SINE	RSINE1
chr8:33188797-33189009	chr8:33188922-33189421	001_CLA_EPd_CTX_Car3_Glut	LINE	L1_Mus3
chr8:35389216-35389549	chr8:35388940-35389439	001_CLA_EPd_CTX_Car3_Glut	LTR	ORR1G
chr8:35833891-35834039	chr8:35833992-35834491	001_CLA_EPd_CTX_Car3_Glut	LTR	MTB_Mm
chr8:36101943-36102074	chr8:36101736-36102235	001_CLA_EPd_CTX_Car3_Glut	SINE	B3
chr8:36119556-36119641	chr8:36119606-36120105	001_CLA_EPd_CTX_Car3_Glut	SINE	ID_B1
chr8:39742441-39742727	chr8:39742360-39742859	001_CLA_EPd_CTX_Car3_Glut	DNA	Tigger6a
chr8:41623953-41624647	chr8:41623805-41624304	001_CLA_EPd_CTX_Car3_Glut	LINE	L1MD3
chr8:44465215-44465576	chr8:44464873-44465372	001_CLA_EPd_CTX_Car3_Glut	LTR	ORR1C2
chr8:45455053-45455325	chr8:45454840-45455339	001_CLA_EPd_CTX_Car3_Glut	LINE	L2a
chr8:45827000-45827085	chr8:45826962-45827461	001_CLA_EPd_CTX_Car3_Glut	DNA	MER135
chr8:46566892-46567032	chr8:46567021-46567520	001_CLA_EPd_CTX_Car3_Glut	LTR	ORR1D1
chr8:46934126-46934362	chr8:46934142-46934641	001_CLA_EPd_CTX_Car3_Glut	LTR	ORR1G
chr8:48482139-48482625	chr8:48482347-48482846	001_CLA_EPd_CTX_Car3_Glut	LTR	MER68
chr8:48483356-48483528	chr8:48483094-48483593	001_CLA_EPd_CTX_Car3_Glut	LINE	L2
chr8:69094195-69094357	chr8:69094244-69094743	001_CLA_EPd_CTX_Car3_Glut	SINE	B3A
chr8:70389937-70390117	chr8:70389586-70390085	001_CLA_EPd_CTX_Car3_Glut	SINE	ID_B1
chr8:77895308-77895662	chr8:77895092-77895591	001_CLA_EPd_CTX_Car3_Glut	LTR	ORR1E
chr8:79140922-79141040	chr8:79140848-79141347	001_CLA_EPd_CTX_Car3_Glut	LTR	ORR1F
chr8:79176761-79176877	chr8:79176306-79176805	001_CLA_EPd_CTX_Car3_Glut	SINE	PB1D7
chr8:86327178-86327276	chr8:86326814-86327313	001_CLA_EPd_CTX_Car3_Glut	SINE	MIRb
chr8:86367027-86367112	chr8:86366578-86367077	001_CLA_EPd_CTX_Car3_Glut	LTR	RMER21B
chr8:86437434-86437648	chr8:86437316-86437815	001_CLA_EPd_CTX_Car3_Glut	LTR	MLT1K
chr8:87418963-87419605	chr8:87419369-87419868	001_CLA_EPd_CTX_Car3_Glut	LINE	L2
chr8:93952386-93952508	chr8:93952459-93952958	001_CLA_EPd_CTX_Car3_Glut	SINE	MIRb
chr8:95505536-95505959	chr8:95505598-95506097	001_CLA_EPd_CTX_Car3_Glut	LINE	L1MB8
chr8:95590620-95590789	chr8:95590623-95591122	001_CLA_EPd_CTX_Car3_Glut	SINE	B3A
chr8:104048402-104048456	chr8:104047985-104048484	001_CLA_EPd_CTX_Car3_Glut	SINE	ID4_
chr8:104048700-104048779	chr8:104048520-104049019	001_CLA_EPd_CTX_Car3_Glut	LTR	LTR84a
chr8:106948524-106948692	chr8:106948577-106949076	001_CLA_EPd_CTX_Car3_Glut	SINE	ID_B1
chr8:107363244-107363382	chr8:107362805-107363304	001_CLA_EPd_CTX_Car3_Glut	SINE	B1_Mur2
chr8:109807742-109807889	chr8:109807869-109808368	001_CLA_EPd_CTX_Car3_Glut	DNA	MER102a
chr8:110939696-110939803	chr8:110939248-110939747	001_CLA_EPd_CTX_Car3_Glut	SINE	PB1D10
chr8:112085886-112086008	chr8:112085950-112086449	001_CLA_EPd_CTX_Car3_Glut	SINE	RSINE1
chr8:113865275-113865404	chr8:113865347-113865846	001_CLA_EPd_CTX_Car3_Glut	SINE	RSINE1
chr8:118538792-118538885	chr8:118538755-118539254	001_CLA_EPd_CTX_Car3_Glut	SINE	PB1D11
chr8:120437086-120437120	chr8:120437068-120437567	001_CLA_EPd_CTX_Car3_Glut	SINE	MIR
chr8:121369690-121369780	chr8:121369387-121369886	001_CLA_EPd_CTX_Car3_Glut	SINE	MIRb
chr8:121786830-121786912	chr8:121786438-121786937	001_CLA_EPd_CTX_Car3_Glut	SINE	ID4_
chr8:121852370-121852457	chr8:121852287-121852786	001_CLA_EPd_CTX_Car3_Glut	LTR	RMER15
chr8:121968655-121968729	chr8:121968594-121969093	001_CLA_EPd_CTX_Car3_Glut	DNA	RMER30
chr8:122134969-122135613	chr8:122135511-122136010	001_CLA_EPd_CTX_Car3_Glut	LINE	Lx5
chr8:123846076-123846289	chr8:123845959-123846458	001_CLA_EPd_CTX_Car3_Glut	LTR	ORR1E
chr8:124516091-124516479	chr8:124516434-124516933	001_CLA_EPd_CTX_Car3_Glut	LTR	ORR1B1
chr8:126537226-126537274	chr8:126536990-126537489	001_CLA_EPd_CTX_Car3_Glut	SINE	MIRb
chr8:126961458-126961611	chr8:126961378-126961877	001_CLA_EPd_CTX_Car3_Glut	SINE	B1_Mur2
chr9:8331031-8331386	chr9:8331048-8331547	001_CLA_EPd_CTX_Car3_Glut	LTR	LTR81
chr9:8931254-8937233	chr9:8937175-8937674	001_CLA_EPd_CTX_Car3_Glut	LINE	L1_Mus3
chr9:22447126-22447248	chr9:22447166-22447665	001_CLA_EPd_CTX_Car3_Glut	SINE	B1_Mus2
chr9:22452206-22452313	chr9:22452198-22452697	001_CLA_EPd_CTX_Car3_Glut	SINE	B4A
chr9:26668348-26668523	chr9:26668506-26669005	001_CLA_EPd_CTX_Car3_Glut	LINE	L1Md_F2
chr9:28618652-28618973	chr9:28618399-28618898	001_CLA_EPd_CTX_Car3_Glut	DNA	Arthur1B
chr9:31245352-31245438	chr9:31244957-31245456	001_CLA_EPd_CTX_Car3_Glut	SINE	B4A
chr9:37567302-37567365	chr9:37567286-37567785	001_CLA_EPd_CTX_Car3_Glut	LINE	L2a
chr9:37567817-37568061	chr9:37567850-37568349	001_CLA_EPd_CTX_Car3_Glut	LINE	Plat_L3
chr9:40364214-40364327	chr9:40364239-40364738	001_CLA_EPd_CTX_Car3_Glut	SINE	PB1D10
chr9:40404480-40404704	chr9:40404595-40405094	001_CLA_EPd_CTX_Car3_Glut	DNA	URR1A
chr9:40747015-40747096	chr9:40746677-40747176	001_CLA_EPd_CTX_Car3_Glut	LINE	HAL1
chr9:42845917-42846190	chr9:42846072-42846571	001_CLA_EPd_CTX_Car3_Glut	SINE	B4A
chr9:42847069-42847101	chr9:42846620-42847119	001_CLA_EPd_CTX_Car3_Glut	SINE	B1F
chr9:48073452-48073846	chr9:48073005-48073504	001_CLA_EPd_CTX_Car3_Glut	LTR	MTA_Mm
chr9:49034693-49034756	chr9:49034716-49035215	001_CLA_EPd_CTX_Car3_Glut	SINE	B1_Mur1
chr9:56682036-56682160	chr9:56681855-56682354	001_CLA_EPd_CTX_Car3_Glut	LINE	L2c
chr9:56711365-56711460	chr9:56710895-56711394	001_CLA_EPd_CTX_Car3_Glut	SINE	MIRb
chr9:57718600-57718784	chr9:57718429-57718928	001_CLA_EPd_CTX_Car3_Glut	SINE	B3
chr9:58364263-58364367	chr9:58364268-58364767	001_CLA_EPd_CTX_Car3_Glut	LTR	MLT1C
chr9:59682008-59682106	chr9:59681871-59682370	001_CLA_EPd_CTX_Car3_Glut	SINE	MIR3
chr9:60331745-60332023	chr9:60331535-60332034	001_CLA_EPd_CTX_Car3_Glut	LINE	L5
chr9:60458156-60458262	chr9:60458175-60458674	001_CLA_EPd_CTX_Car3_Glut	SINE	PB1D7
chr9:61047984-61048280	chr9:61047763-61048262	001_CLA_EPd_CTX_Car3_Glut	SINE	B4A
chr9:62349525-62349688	chr9:62349159-62349658	001_CLA_EPd_CTX_Car3_Glut	SINE	B4A
chr9:62924671-62924858	chr9:62924838-62925337	001_CLA_EPd_CTX_Car3_Glut	SINE	ID_B1
chr9:64221413-64221558	chr9:64221435-64221934	001_CLA_EPd_CTX_Car3_Glut	SINE	B1_Mur4
chr9:64226065-64226627	chr9:64226558-64227057	001_CLA_EPd_CTX_Car3_Glut	LTR	MER77B
chr9:71653703-71653863	chr9:71653606-71654105	001_CLA_EPd_CTX_Car3_Glut	SINE	B2_Mm2
chr9:75247792-75247926	chr9:75247704-75248203	001_CLA_EPd_CTX_Car3_Glut	SINE	MIRb
chr9:75338256-75338385	chr9:75337982-75338481	001_CLA_EPd_CTX_Car3_Glut	SINE	B3A
chr9:75480385-75480572	chr9:75480474-75480973	001_CLA_EPd_CTX_Car3_Glut	SINE	B2_Mm1t
chr9:79610642-79610657	chr9:79610241-79610740	001_CLA_EPd_CTX_Car3_Glut	LTR	MT2B2
chr9:79956640-79956852	chr9:79956637-79957136	001_CLA_EPd_CTX_Car3_Glut	DNA	MER20
chr9:82299883-82300003	chr9:82299993-82300492	001_CLA_EPd_CTX_Car3_Glut	SINE	MIR3
chr9:83554202-83554381	chr9:83553833-83554332	001_CLA_EPd_CTX_Car3_Glut	SINE	B2_Mm2
chr9:86592431-86592640	chr9:86592588-86593087	001_CLA_EPd_CTX_Car3_Glut	SINE	B4A
chr9:86857171-86857546	chr9:86857513-86858012	001_CLA_EPd_CTX_Car3_Glut	LTR	MTC
chr9:94301998-94302354	chr9:94301544-94302043	001_CLA_EPd_CTX_Car3_Glut	LTR	RLTR15
chr9:94700427-94700555	chr9:94700427-94700926	001_CLA_EPd_CTX_Car3_Glut	SINE	B1F1
chr9:95785095-95785161	chr9:95785055-95785554	001_CLA_EPd_CTX_Car3_Glut	SINE	ID4
chr9:96679566-96679760	chr9:96679403-96679902	001_CLA_EPd_CTX_Car3_Glut	LINE	L2
chr9:96838719-96838945	chr9:96838755-96839254	001_CLA_EPd_CTX_Car3_Glut	LTR	RMER15
chr9:98774330-98774527	chr9:98773905-98774404	001_CLA_EPd_CTX_Car3_Glut	LTR	MTB_Mm
chr9:101965784-101966143	chr9:101965919-101966418	001_CLA_EPd_CTX_Car3_Glut	LTR	MTD
chr9:103727182-103727372	chr9:103726916-103727415	001_CLA_EPd_CTX_Car3_Glut	SINE	ID_B1
chr9:105711607-105711804	chr9:105711242-105711741	001_CLA_EPd_CTX_Car3_Glut	LINE	L2a
chr9:106194798-106194925	chr9:106194445-106194944	001_CLA_EPd_CTX_Car3_Glut	SINE	B1_Mur3
chr9:106730675-106730796	chr9:106730743-106731242	001_CLA_EPd_CTX_Car3_Glut	SINE	RSINE1
chr9:108121081-108121192	chr9:108120653-108121152	001_CLA_EPd_CTX_Car3_Glut	SINE	PB1D7
chr9:108171191-108171320	chr9:108170719-108171218	001_CLA_EPd_CTX_Car3_Glut	LINE	L2c
chr9:111454290-111454500	chr9:111454053-111454552	001_CLA_EPd_CTX_Car3_Glut	SINE	B4A
chr9:113249168-113249230	chr9:113248817-113249316	001_CLA_EPd_CTX_Car3_Glut	LINE	L2c
chr9:113489069-113489116	chr9:113489090-113489589	001_CLA_EPd_CTX_Car3_Glut	LTR	RLTR17B_Mm
chr9:114025479-114025635	chr9:114025021-114025520	001_CLA_EPd_CTX_Car3_Glut	SINE	B4A
chr9:115939665-115939868	chr9:115939294-115939793	001_CLA_EPd_CTX_Car3_Glut	LINE	L2
chr9:118964115-118964245	chr9:118964139-118964638	001_CLA_EPd_CTX_Car3_Glut	LINE	L1ME2z
chr9:119007586-119007725	chr9:119007271-119007770	001_CLA_EPd_CTX_Car3_Glut	SINE	RSINE1
chr9:120201170-120201263	chr9:120200847-120201346	001_CLA_EPd_CTX_Car3_Glut	SINE	PB1D10
chr9:120403666-120403971	chr9:120403652-120404151	001_CLA_EPd_CTX_Car3_Glut	DNA	Charlie24
chr9:120444668-120444774	chr9:120444544-120445043	001_CLA_EPd_CTX_Car3_Glut	SINE	MIR
chr10:6899823-6900250	chr10:6900114-6900613	001_CLA_EPd_CTX_Car3_Glut	LINE	Lx8
chr10:9291778-9291874	chr10:9291494-9291993	001_CLA_EPd_CTX_Car3_Glut	SINE	MIRc
chr10:12852266-12852354	chr10:12852281-12852780	001_CLA_EPd_CTX_Car3_Glut	SINE	RSINE1
chr10:13587664-13587876	chr10:13587827-13588326	001_CLA_EPd_CTX_Car3_Glut	SINE	B3
chr10:20245805-20245908	chr10:20245743-20246242	001_CLA_EPd_CTX_Car3_Glut	SINE	PB1D10
chr10:21977207-21977336	chr10:21977286-21977785	001_CLA_EPd_CTX_Car3_Glut	SINE	ID_B1
chr10:28359139-28360021	chr10:28359891-28360390	001_CLA_EPd_CTX_Car3_Glut	LTR	RLTR13C1
chr10:28856006-28856232	chr10:28856108-28856607	001_CLA_EPd_CTX_Car3_Glut	SINE	ID_B1
chr10:32051320-32051727	chr10:32051616-32052115	001_CLA_EPd_CTX_Car3_Glut	DNA	Charlie1b
chr10:34310075-34310189	chr10:34309823-34310322	001_CLA_EPd_CTX_Car3_Glut	LINE	Lx9
chr10:40144861-40144927	chr10:40144836-40145335	001_CLA_EPd_CTX_Car3_Glut	SINE	ID4_
chr10:40416827-40416990	chr10:40416821-40417320	001_CLA_EPd_CTX_Car3_Glut	LTR	MLT1A0
chr10:41231259-41231645	chr10:41231206-41231705	001_CLA_EPd_CTX_Car3_Glut	DNA	Tigger17c
chr10:41901065-41901194	chr10:41901043-41901542	001_CLA_EPd_CTX_Car3_Glut	SINE	ID_B1
chr10:43071212-43071262	chr10:43070869-43071368	001_CLA_EPd_CTX_Car3_Glut	SINE	B4A
chr10:43123601-43124088	chr10:43123987-43124486	001_CLA_EPd_CTX_Car3_Glut	LINE	Lx6
chr10:58931643-58932133	chr10:58931423-58931922	001_CLA_EPd_CTX_Car3_Glut	LTR	RMER5
chr10:59115309-59115489	chr10:59114962-59115461	001_CLA_EPd_CTX_Car3_Glut	LINE	Lx8
chr10:59953463-59953606	chr10:59953605-59954104	001_CLA_EPd_CTX_Car3_Glut	SINE	B1_Mus1
chr10:60286875-60286901	chr10:60286462-60286961	001_CLA_EPd_CTX_Car3_Glut	SINE	B4
chr10:63156785-63156925	chr10:63156747-63157246	001_CLA_EPd_CTX_Car3_Glut	SINE	RSINE1
chr10:63157367-63157449	chr10:63157347-63157846	001_CLA_EPd_CTX_Car3_Glut	SINE	RSINE1
chr10:67360659-67360814	chr10:67360773-67361272	001_CLA_EPd_CTX_Car3_Glut	SINE	RSINE1
chr10:67557621-67558044	chr10:67557997-67558496	001_CLA_EPd_CTX_Car3_Glut	LTR	MTC
chr10:76316321-76316485	chr10:76316056-76316555	001_CLA_EPd_CTX_Car3_Glut	SINE	B4A
chr10:76802816-76803043	chr10:76802486-76802985	001_CLA_EPd_CTX_Car3_Glut	LINE	L1MDa
chr10:84358652-84358752	chr10:84358283-84358782	001_CLA_EPd_CTX_Car3_Glut	SINE	MIRc
chr10:86501534-86501797	chr10:86501066-86501565	001_CLA_EPd_CTX_Car3_Glut	SINE	B4
chr10:89333719-89333835	chr10:89333724-89334223	001_CLA_EPd_CTX_Car3_Glut	DNA	MER5A1
chr10:90677668-90677786	chr10:90677448-90677947	001_CLA_EPd_CTX_Car3_Glut	DNA	hAT-N1_Mam
chr10:94343475-94343536	chr10:94343526-94344025	001_CLA_EPd_CTX_Car3_Glut	LINE	L1ME4b
chr10:95167777-95167982	chr10:95167907-95168406	001_CLA_EPd_CTX_Car3_Glut	SINE	B4
chr10:96415911-96416548	chr10:96416500-96416999	001_CLA_EPd_CTX_Car3_Glut	LTR	RMER15-int
chr10:96634401-96634538	chr10:96633930-96634429	001_CLA_EPd_CTX_Car3_Glut	SINE	RSINE1
chr10:99081756-99081819	chr10:99081441-99081940	001_CLA_EPd_CTX_Car3_Glut	LTR	ERVL-E-int
chr10:99841825-99842068	chr10:99841507-99842006	001_CLA_EPd_CTX_Car3_Glut	DNA	MER58B
chr10:101986944-101987274	chr10:101987239-101987738	001_CLA_EPd_CTX_Car3_Glut	LTR	MTE2a
chr10:111261387-111261545	chr10:111261363-111261862	001_CLA_EPd_CTX_Car3_Glut	SINE	MIRb
chr10:116914933-116915314	chr10:116914534-116915033	001_CLA_EPd_CTX_Car3_Glut	LTR	MTB
chr10:122817060-122817156	chr10:122817123-122817622	001_CLA_EPd_CTX_Car3_Glut	DNA	RMER30
chr10:122859359-122859688	chr10:122859331-122859830	001_CLA_EPd_CTX_Car3_Glut	LINE	L2b
chr10:127243925-127244013	chr10:127243896-127244395	001_CLA_EPd_CTX_Car3_Glut	LINE	L1MB5
chr11:5165908-5165993	chr11:5165498-5165997	001_CLA_EPd_CTX_Car3_Glut	SINE	MIR
chr11:5239597-5239709	chr11:5239413-5239912	001_CLA_EPd_CTX_Car3_Glut	LINE	L3
chr11:6158755-6158883	chr11:6158823-6159322	001_CLA_EPd_CTX_Car3_Glut	SINE	RSINE1
chr11:12332193-12332276	chr11:12332009-12332508	001_CLA_EPd_CTX_Car3_Glut	LINE	L3
chr11:12408218-12408295	chr11:12407770-12408269	001_CLA_EPd_CTX_Car3_Glut	DNA	MER2
chr11:19834857-19834916	chr11:19834499-19834998	001_CLA_EPd_CTX_Car3_Glut	SINE	B1F
chr11:31683796-31684142	chr11:31684071-31684570	001_CLA_EPd_CTX_Car3_Glut	LTR	ORR1A0
chr11:32231090-32231260	chr11:32231118-32231617	001_CLA_EPd_CTX_Car3_Glut	SINE	B3A
chr11:33701123-33701337	chr11:33700695-33701194	001_CLA_EPd_CTX_Car3_Glut	DNA	URR1A
chr11:34342367-34342526	chr11:34342139-34342638	001_CLA_EPd_CTX_Car3_Glut	LINE	L5
chr11:35864712-35864931	chr11:35864828-35865327	001_CLA_EPd_CTX_Car3_Glut	SINE	MIRb
chr11:35961984-35962078	chr11:35961958-35962457	001_CLA_EPd_CTX_Car3_Glut	SINE	MIR3
chr11:41652601-41653015	chr11:41652525-41653024	001_CLA_EPd_CTX_Car3_Glut	LTR	MER70A
chr11:49933637-49933836	chr11:49933709-49934208	001_CLA_EPd_CTX_Car3_Glut	SINE	B4
chr11:50177257-50177359	chr11:50177101-50177600	001_CLA_EPd_CTX_Car3_Glut	SINE	B3A
chr11:50907857-50908205	chr11:50907981-50908480	001_CLA_EPd_CTX_Car3_Glut	LTR	RLTR31D_MM
chr11:51872703-51872824	chr11:51872214-51872713	001_CLA_EPd_CTX_Car3_Glut	SINE	PB1D9
chr11:54317383-54317599	chr11:54317270-54317769	001_CLA_EPd_CTX_Car3_Glut	LINE	L2b
chr11:56215017-56215718	chr11:56215604-56216103	001_CLA_EPd_CTX_Car3_Glut	LINE	L1_Mus1
chr11:56518644-56518846	chr11:56518541-56519040	001_CLA_EPd_CTX_Car3_Glut	SINE	B3
chr11:57278203-57278612	chr11:57278019-57278518	001_CLA_EPd_CTX_Car3_Glut	LTR	MTD
chr11:60334363-60334611	chr11:60333899-60334398	001_CLA_EPd_CTX_Car3_Glut	LINE	L1ME2
chr11:61228224-61228304	chr11:61227745-61228244	001_CLA_EPd_CTX_Car3_Glut	LTR	MLT1A0
chr11:61550848-61551059	chr11:61550516-61551015	001_CLA_EPd_CTX_Car3_Glut	SINE	B3
chr11:62642793-62642839	chr11:62642742-62643241	001_CLA_EPd_CTX_Car3_Glut	LTR	MLT1B
chr11:69463845-69464239	chr11:69463966-69464465	001_CLA_EPd_CTX_Car3_Glut	LTR	ORR1C2
chr11:69521546-69521703	chr11:69521478-69521977	001_CLA_EPd_CTX_Car3_Glut	DNA	MER2B
chr11:77481086-77481372	chr11:77481204-77481703	001_CLA_EPd_CTX_Car3_Glut	LINE	L1MEc
chr11:78571231-78571333	chr11:78571282-78571781	001_CLA_EPd_CTX_Car3_Glut	SINE	RSINE1
chr11:78702500-78702615	chr11:78702257-78702756	001_CLA_EPd_CTX_Car3_Glut	LINE	L3b
chr11:78731220-78731359	chr11:78730927-78731426	001_CLA_EPd_CTX_Car3_Glut	SINE	RSINE1
chr11:79191602-79191673	chr11:79191122-79191621	001_CLA_EPd_CTX_Car3_Glut	SINE	MIR
chr11:79432583-79432649	chr11:79432520-79433019	001_CLA_EPd_CTX_Car3_Glut	SINE	B1_Mur2
chr11:86472381-86472830	chr11:86472724-86473223	001_CLA_EPd_CTX_Car3_Glut	LINE	L1MB7
chr11:87250577-87250904	chr11:87250219-87250718	001_CLA_EPd_CTX_Car3_Glut	LTR	MLT1G3
chr11:89107016-89107180	chr11:89107092-89107591	001_CLA_EPd_CTX_Car3_Glut	SINE	ID_B1
chr11:98139715-98139788	chr11:98139671-98140170	001_CLA_EPd_CTX_Car3_Glut	LTR	ERVB4_1C-LTR_Mm
chr11:99269425-99269602	chr11:99269155-99269654	001_CLA_EPd_CTX_Car3_Glut	SINE	B3
chr11:99538791-99539017	chr11:99538756-99539255	001_CLA_EPd_CTX_Car3_Glut	SINE	MIR
chr11:101688385-101688528	chr11:101687888-101688387	001_CLA_EPd_CTX_Car3_Glut	SINE	B1_Mur1
chr11:103056649-103056747	chr11:103056594-103057093	001_CLA_EPd_CTX_Car3_Glut	SINE	PB1D9
chr11:103081003-103081088	chr11:103080864-103081363	001_CLA_EPd_CTX_Car3_Glut	SINE	RSINE1
chr11:103808695-103808763	chr11:103808432-103808931	001_CLA_EPd_CTX_Car3_Glut	DNA	MamRep488
chr11:107447858-107448000	chr11:107447930-107448429	001_CLA_EPd_CTX_Car3_Glut	SINE	B3
chr11:108908183-108908199	chr11:108908147-108908646	001_CLA_EPd_CTX_Car3_Glut	SINE	ID_B1
chr11:110354133-110354244	chr11:110354207-110354706	001_CLA_EPd_CTX_Car3_Glut	SINE	B1_Mur2
chr11:113341502-113341573	chr11:113341017-113341516	001_CLA_EPd_CTX_Car3_Glut	LTR	ORR1A2
chr11:113358534-113358714	chr11:113358232-113358731	001_CLA_EPd_CTX_Car3_Glut	SINE	ID_B1
chr11:113359308-113359646	chr11:113359597-113360096	001_CLA_EPd_CTX_Car3_Glut	LTR	ORR1A4
chr11:113431971-113432377	chr11:113432366-113432865	001_CLA_EPd_CTX_Car3_Glut	LTR	MTD
chr11:113481004-113481165	chr11:113481135-113481634	001_CLA_EPd_CTX_Car3_Glut	SINE	B2_Mm2
chr11:113534827-113534977	chr11:113534446-113534945	001_CLA_EPd_CTX_Car3_Glut	LINE	L1M5
chr11:115049273-115049485	chr11:115049466-115049965	001_CLA_EPd_CTX_Car3_Glut	LTR	MTEa
chr11:115219122-115219276	chr11:115219165-115219664	001_CLA_EPd_CTX_Car3_Glut	SINE	RSINE1
chr11:115690712-115690736	chr11:115690353-115690852	001_CLA_EPd_CTX_Car3_Glut	SINE	B4
chr11:116255620-116255798	chr11:116255686-116256185	001_CLA_EPd_CTX_Car3_Glut	LTR	RMER17C
chr11:116256673-116256843	chr11:116256207-116256706	001_CLA_EPd_CTX_Car3_Glut	SINE	B2_Mm2
chr12:3719367-3719511	chr12:3719064-3719563	001_CLA_EPd_CTX_Car3_Glut	DNA	MER5A
chr12:7313788-7315600	chr12:7314763-7315262	001_CLA_EPd_CTX_Car3_Glut	LTR	RLTR44-int
chr12:7421497-7421854	chr12:7421756-7422255	001_CLA_EPd_CTX_Car3_Glut	LTR	MTD
chr12:9232668-9232766	chr12:9232395-9232894	001_CLA_EPd_CTX_Car3_Glut	DNA	MER45C
chr12:11349950-11350096	chr12:11349812-11350311	001_CLA_EPd_CTX_Car3_Glut	SINE	MIRb
chr12:11673514-11673749	chr12:11673225-11673724	001_CLA_EPd_CTX_Car3_Glut	LTR	MLT2B4
chr12:12716404-12716680	chr12:12716170-12716669	001_CLA_EPd_CTX_Car3_Glut	SINE	B4
chr12:24795021-24795110	chr12:24794735-24795234	001_CLA_EPd_CTX_Car3_Glut	SINE	MIRb
chr12:26391892-26391997	chr12:26391422-26391921	001_CLA_EPd_CTX_Car3_Glut	LINE	Lx8
chr12:29606035-29606162	chr12:29606143-29606642	001_CLA_EPd_CTX_Car3_Glut	SINE	PB1D10
chr12:30400972-30400997	chr12:30400507-30401006	001_CLA_EPd_CTX_Car3_Glut	LINE	L1Md_F2
chr12:33083031-33083163	chr12:33082572-33083071	001_CLA_EPd_CTX_Car3_Glut	LTR	MLT1A1
chr12:36029060-36029197	chr12:36029187-36029686	001_CLA_EPd_CTX_Car3_Glut	SINE	RSINE1
chr12:41090077-41090240	chr12:41089839-41090338	001_CLA_EPd_CTX_Car3_Glut	LTR	MLT1H2
chr12:44381179-44381363	chr12:44380681-44381180	001_CLA_EPd_CTX_Car3_Glut	SINE	MIR
chr12:49921433-49921916	chr12:49921534-49922033	001_CLA_EPd_CTX_Car3_Glut	LTR	MLT1E2
chr12:50932288-50932498	chr12:50932458-50932957	001_CLA_EPd_CTX_Car3_Glut	LTR	MTC
chr12:52300185-52300323	chr12:52300296-52300795	001_CLA_EPd_CTX_Car3_Glut	LINE	L2c
chr12:58139106-58139566	chr12:58138982-58139481	001_CLA_EPd_CTX_Car3_Glut	LTR	MLT2B1
chr12:70149192-70149296	chr12:70148793-70149292	001_CLA_EPd_CTX_Car3_Glut	SINE	MIR3
chr12:72354177-72354366	chr12:72354231-72354730	001_CLA_EPd_CTX_Car3_Glut	LINE	L1MCc
chr12:74009890-74010129	chr12:74009636-74010135	001_CLA_EPd_CTX_Car3_Glut	LTR	RLTR42-int
chr12:76915411-76915908	chr12:76915869-76916368	001_CLA_EPd_CTX_Car3_Glut	LINE	L1Md_T
chr12:79771639-79771837	chr12:79771749-79772248	001_CLA_EPd_CTX_Car3_Glut	SINE	B2_Mm2
chr12:82121581-82121932	chr12:82121404-82121903	001_CLA_EPd_CTX_Car3_Glut	LTR	RMER17C
chr12:82122208-82122380	chr12:82122366-82122865	001_CLA_EPd_CTX_Car3_Glut	SINE	B2_Mm2
chr12:82398206-82398353	chr12:82397756-82398255	001_CLA_EPd_CTX_Car3_Glut	SINE	B1_Mus2
chr12:82467274-82467622	chr12:82467521-82468020	001_CLA_EPd_CTX_Car3_Glut	LTR	MTD
chr12:85286860-85286987	chr12:85286372-85286871	001_CLA_EPd_CTX_Car3_Glut	SINE	B1F2
chr12:85569958-85570046	chr12:85569609-85570108	001_CLA_EPd_CTX_Car3_Glut	SINE	MIR
chr12:86965403-86965476	chr12:86965338-86965837	001_CLA_EPd_CTX_Car3_Glut	SINE	ID4_
chr12:87000692-87000816	chr12:87000626-87001125	001_CLA_EPd_CTX_Car3_Glut	DNA	MER91B
chr12:87026117-87026170	chr12:87026052-87026551	001_CLA_EPd_CTX_Car3_Glut	SINE	AmnSINE1
chr12:98479428-98479691	chr12:98479453-98479952	001_CLA_EPd_CTX_Car3_Glut	LTR	MLT1E2
chr12:99932320-99932570	chr12:99932131-99932630	001_CLA_EPd_CTX_Car3_Glut	DNA	Tigger10
chr12:100128320-100128625	chr12:100128140-100128639	001_CLA_EPd_CTX_Car3_Glut	SINE	B4
chr12:100232930-100233230	chr12:100233174-100233673	001_CLA_EPd_CTX_Car3_Glut	LINE	Lx8
chr12:104057254-104057358	chr12:104057109-104057608	001_CLA_EPd_CTX_Car3_Glut	SINE	MIRb
chr12:106894170-106894240	chr12:106894016-106894515	001_CLA_EPd_CTX_Car3_Glut	SINE	B3A
chr12:108601614-108601771	chr12:108601287-108601786	001_CLA_EPd_CTX_Car3_Glut	DNA	hAT-N1_Mam
chr12:111527321-111527466	chr12:111527429-111527928	001_CLA_EPd_CTX_Car3_Glut	SINE	RSINE1
chr12:112596027-112596209	chr12:112595639-112596138	001_CLA_EPd_CTX_Car3_Glut	SINE	B2_Mm2
chr12:112724184-112724287	chr12:112723876-112724375	001_CLA_EPd_CTX_Car3_Glut	DNA	MER45A
chr13:6659689-6659755	chr13:6659261-6659760	001_CLA_EPd_CTX_Car3_Glut	LTR	RLTR20A4
chr13:9951208-9951462	chr13:9951322-9951821	001_CLA_EPd_CTX_Car3_Glut	LTR	MLT1B
chr13:16826032-16826193	chr13:16825586-16826085	001_CLA_EPd_CTX_Car3_Glut	SINE	RSINE1
chr13:17867144-17867182	chr13:17866704-17867203	001_CLA_EPd_CTX_Car3_Glut	LTR	MTD
chr13:23855400-23855524	chr13:23855197-23855696	001_CLA_EPd_CTX_Car3_Glut	LINE	L1MD3
chr13:34715460-34715812	chr13:34715316-34715815	001_CLA_EPd_CTX_Car3_Glut	LTR	RMER15-int
chr13:42921980-42922050	chr13:42921701-42922200	001_CLA_EPd_CTX_Car3_Glut	SINE	ID4
chr13:43042231-43042774	chr13:43042689-43043188	001_CLA_EPd_CTX_Car3_Glut	LINE	Lx5b
chr13:46549725-46549875	chr13:46549800-46550299	001_CLA_EPd_CTX_Car3_Glut	SINE	B1_Mur1
chr13:47145207-47145350	chr13:47145330-47145829	001_CLA_EPd_CTX_Car3_Glut	SINE	B1_Mur2
chr13:50960450-50960708	chr13:50960619-50961118	001_CLA_EPd_CTX_Car3_Glut	SINE	B4
chr13:51404328-51404693	chr13:51404533-51405032	001_CLA_EPd_CTX_Car3_Glut	LTR	ORR1C2
chr13:51534425-51534660	chr13:51534530-51535029	001_CLA_EPd_CTX_Car3_Glut	LINE	L1M5
chr13:51799993-51800111	chr13:51799969-51800468	001_CLA_EPd_CTX_Car3_Glut	SINE	PB1D7
chr13:52797235-52797762	chr13:52797658-52798157	001_CLA_EPd_CTX_Car3_Glut	LTR	RMER2
chr13:53093152-53093405	chr13:53093302-53093801	001_CLA_EPd_CTX_Car3_Glut	LTR	MTC
chr13:54206585-54206778	chr13:54206133-54206632	001_CLA_EPd_CTX_Car3_Glut	SINE	MIRb
chr13:54454414-54454755	chr13:54454711-54455210	001_CLA_EPd_CTX_Car3_Glut	LTR	ORR1D2
chr13:55000523-55000892	chr13:55000573-55001072	001_CLA_EPd_CTX_Car3_Glut	LINE	L2
chr13:59647503-59647604	chr13:59647430-59647929	001_CLA_EPd_CTX_Car3_Glut	SINE	B1F
chr13:60686874-60686959	chr13:60686898-60687397	001_CLA_EPd_CTX_Car3_Glut	SINE	PB1D11
chr13:92222083-92222295	chr13:92222046-92222545	001_CLA_EPd_CTX_Car3_Glut	LTR	MLT1F
chr13:93057495-93057662	chr13:93057392-93057891	001_CLA_EPd_CTX_Car3_Glut	LINE	L4_C_Mam
chr13:95968005-95968938	chr13:95967971-95968470	001_CLA_EPd_CTX_Car3_Glut	LTR	RMER17A2
chr13:97389221-97389298	chr13:97388808-97389307	001_CLA_EPd_CTX_Car3_Glut	DNA	Tigger19a
chr13:97678659-97678932	chr13:97678368-97678867	001_CLA_EPd_CTX_Car3_Glut	LTR	MLT2B1
chr13:97788894-97789133	chr13:97788800-97789299	001_CLA_EPd_CTX_Car3_Glut	LINE	L1MEd
chr13:98055570-98055652	chr13:98055255-98055754	001_CLA_EPd_CTX_Car3_Glut	LTR	MER110A
chr13:99202528-99202558	chr13:99202110-99202609	001_CLA_EPd_CTX_Car3_Glut	LTR	RLTR22_Mur
chr13:99679151-99679402	chr13:99679380-99679879	001_CLA_EPd_CTX_Car3_Glut	DNA	URR1A
chr13:104117573-104117691	chr13:104117118-104117617	001_CLA_EPd_CTX_Car3_Glut	LINE	L2a
chr13:106928255-106928356	chr13:106928242-106928741	001_CLA_EPd_CTX_Car3_Glut	SINE	PB1D10
chr13:109207879-109208062	chr13:109207923-109208422	001_CLA_EPd_CTX_Car3_Glut	LTR	ORR1F
chr13:112840023-112840213	chr13:112840123-112840622	001_CLA_EPd_CTX_Car3_Glut	SINE	B2_Mm1a
chr13:113828038-113828116	chr13:113827659-113828158	001_CLA_EPd_CTX_Car3_Glut	LINE	L2b
chr13:113864976-113865184	chr13:113864866-113865365	001_CLA_EPd_CTX_Car3_Glut	SINE	B3
chr13:118800479-118800547	chr13:118800097-118800596	001_CLA_EPd_CTX_Car3_Glut	LTR	ERVB4_3-I_MM-int
chr14:9841857-9842071	chr14:9841467-9841966	001_CLA_EPd_CTX_Car3_Glut	DNA	MER58A
chr14:13591241-13591445	chr14:13591441-13591940	001_CLA_EPd_CTX_Car3_Glut	SINE	MIR
chr14:15323696-15323815	chr14:15323226-15323725	001_CLA_EPd_CTX_Car3_Glut	LTR	ORR1F
chr14:18761781-18762106	chr14:18761986-18762485	001_CLA_EPd_CTX_Car3_Glut	LTR	ORR1A0
chr14:19962244-19962437	chr14:19962368-19962867	001_CLA_EPd_CTX_Car3_Glut	DNA	Tigger7
chr14:20377546-20377633	chr14:20377138-20377637	001_CLA_EPd_CTX_Car3_Glut	SINE	PB1D10
chr14:23621506-23621888	chr14:23621444-23621943	001_CLA_EPd_CTX_Car3_Glut	LTR	MTEa
chr14:23786810-23786878	chr14:23786717-23787216	001_CLA_EPd_CTX_Car3_Glut	SINE	MIR3
chr14:25865348-25865696	chr14:25865208-25865707	001_CLA_EPd_CTX_Car3_Glut	LTR	MTB_Mm
chr14:31573190-31573319	chr14:31572788-31573287	001_CLA_EPd_CTX_Car3_Glut	SINE	B1F
chr14:33773923-33774183	chr14:33773859-33774358	001_CLA_EPd_CTX_Car3_Glut	LTR	MLT-int
chr14:40957547-40957664	chr14:40957053-40957552	001_CLA_EPd_CTX_Car3_Glut	SINE	PB1D10
chr14:45441548-45441653	chr14:45441240-45441739	001_CLA_EPd_CTX_Car3_Glut	LTR	RLTR20A4
chr14:47474539-47475032	chr14:47474525-47475024	001_CLA_EPd_CTX_Car3_Glut	LTR	MLT-int
chr14:47506640-47506712	chr14:47506571-47507070	001_CLA_EPd_CTX_Car3_Glut	SINE	PB1D11
chr14:54775733-54775874	chr14:54775675-54776174	001_CLA_EPd_CTX_Car3_Glut	SINE	B1F1
chr14:60992203-60992259	chr14:60992208-60992707	001_CLA_EPd_CTX_Car3_Glut	SINE	PB1D11
chr14:64310973-64311004	chr14:64310869-64311368	001_CLA_EPd_CTX_Car3_Glut	SINE	MIRc
chr14:64387025-64387194	chr14:64386763-64387262	001_CLA_EPd_CTX_Car3_Glut	SINE	B4A
chr14:64492705-64492836	chr14:64492819-64493318	001_CLA_EPd_CTX_Car3_Glut	LINE	L1MEg
chr14:64697103-64697236	chr14:64697116-64697615	001_CLA_EPd_CTX_Car3_Glut	SINE	B1_Mus2
chr14:65663787-65663948	chr14:65663941-65664440	001_CLA_EPd_CTX_Car3_Glut	LTR	ORR1E
chr14:66260858-66260875	chr14:66260380-66260879	001_CLA_EPd_CTX_Car3_Glut	LTR	MT2B
chr14:67156355-67156510	chr14:67156186-67156685	001_CLA_EPd_CTX_Car3_Glut	LTR	LTR85b
chr14:70444878-70444972	chr14:70444939-70445438	001_CLA_EPd_CTX_Car3_Glut	SINE	B1_Mm
chr14:73349513-73349603	chr14:73349222-73349721	001_CLA_EPd_CTX_Car3_Glut	SINE	ID_B1
chr14:75850211-75850573	chr14:75850209-75850708	001_CLA_EPd_CTX_Car3_Glut	LTR	MTD
chr14:76964334-76964425	chr14:76964237-76964736	001_CLA_EPd_CTX_Car3_Glut	SINE	MIRb
chr14:79870849-79871977	chr14:79871963-79872462	001_CLA_EPd_CTX_Car3_Glut	LINE	Lx8
chr14:88269995-88270694	chr14:88270292-88270791	001_CLA_EPd_CTX_Car3_Glut	LINE	Lx8b
chr14:114545010-114545392	chr14:114545041-114545540	001_CLA_EPd_CTX_Car3_Glut	LTR	MTD
chr14:118127221-118127311	chr14:118127303-118127802	001_CLA_EPd_CTX_Car3_Glut	SINE	B4
chr14:118904516-118904648	chr14:118904294-118904793	001_CLA_EPd_CTX_Car3_Glut	LTR	MLT1E1
chr14:120289466-120289617	chr14:120289145-120289644	001_CLA_EPd_CTX_Car3_Glut	LINE	L1ME3A
chr14:120854996-120855145	chr14:120855132-120855631	001_CLA_EPd_CTX_Car3_Glut	DNA	MER2B
chr14:121949548-121949618	chr14:121949556-121950055	001_CLA_EPd_CTX_Car3_Glut	SINE	ID4
chr14:124634405-124635519	chr14:124634757-124635256	001_CLA_EPd_CTX_Car3_Glut	LTR	ORR1B2-int
chr15:7241342-7241910	chr15:7240865-7241364	001_CLA_EPd_CTX_Car3_Glut	LINE	Lx8
chr15:10827377-10827742	chr15:10827728-10828227	001_CLA_EPd_CTX_Car3_Glut	LTR	MLT1B
chr15:12214335-12214467	chr15:12214394-12214893	001_CLA_EPd_CTX_Car3_Glut	SINE	B1F
chr15:12715361-12715716	chr15:12715235-12715734	001_CLA_EPd_CTX_Car3_Glut	LTR	ORR1B1
chr15:18609941-18610142	chr15:18609677-18610176	001_CLA_EPd_CTX_Car3_Glut	DNA	Charlie1a
chr15:27540015-27540079	chr15:27539772-27540271	001_CLA_EPd_CTX_Car3_Glut	LINE	L2
chr15:27826427-27826626	chr15:27825961-27826460	001_CLA_EPd_CTX_Car3_Glut	DNA	URR1B
chr15:31337445-31337800	chr15:31337347-31337846	001_CLA_EPd_CTX_Car3_Glut	LINE	L1ME2
chr15:31393310-31393491	chr15:31393314-31393813	001_CLA_EPd_CTX_Car3_Glut	LTR	RLTR31D_MM
chr15:32203182-32203255	chr15:32203202-32203701	001_CLA_EPd_CTX_Car3_Glut	SINE	ID4_
chr15:36944746-36944806	chr15:36944675-36945174	001_CLA_EPd_CTX_Car3_Glut	SINE	PB1D9
chr15:37706205-37706353	chr15:37706179-37706678	001_CLA_EPd_CTX_Car3_Glut	SINE	ID_B1
chr15:43587941-43588271	chr15:43587940-43588439	001_CLA_EPd_CTX_Car3_Glut	LTR	ORR1E
chr15:44935522-44935871	chr15:44935075-44935574	001_CLA_EPd_CTX_Car3_Glut	LTR	LTR16B
chr15:58267720-58267923	chr15:58267342-58267841	001_CLA_EPd_CTX_Car3_Glut	SINE	B4A
chr15:58992847-58992960	chr15:58992595-58993094	001_CLA_EPd_CTX_Car3_Glut	SINE	MIRb
chr15:59006414-59006639	chr15:59006571-59007070	001_CLA_EPd_CTX_Car3_Glut	SINE	B4
chr15:62147137-62147256	chr15:62146859-62147358	001_CLA_EPd_CTX_Car3_Glut	SINE	MIRb
chr15:66988194-66988495	chr15:66988375-66988874	001_CLA_EPd_CTX_Car3_Glut	LTR	MLT1J
chr15:68009045-68010117	chr15:68010094-68010593	001_CLA_EPd_CTX_Car3_Glut	LINE	Lx2
chr15:69716295-69716524	chr15:69715912-69716411	001_CLA_EPd_CTX_Car3_Glut	LTR	MYSERV16_I-int
chr15:72412027-72412197	chr15:72411851-72412350	001_CLA_EPd_CTX_Car3_Glut	LINE	L1ME3A
chr15:72832968-72833118	chr15:72833007-72833506	001_CLA_EPd_CTX_Car3_Glut	LTR	MLT1E1
chr15:73153490-73153736	chr15:73153610-73154109	001_CLA_EPd_CTX_Car3_Glut	SINE	B4A
chr15:73640301-73640486	chr15:73640486-73640985	001_CLA_EPd_CTX_Car3_Glut	SINE	B4A
chr15:74219444-74219497	chr15:74219307-74219806	001_CLA_EPd_CTX_Car3_Glut	SINE	ID4
chr15:74458561-74458745	chr15:74458375-74458874	001_CLA_EPd_CTX_Car3_Glut	SINE	B3A
chr15:74459119-74459272	chr15:74458900-74459399	001_CLA_EPd_CTX_Car3_Glut	LINE	L1MB7
chr15:75552299-75552867	chr15:75552813-75553312	001_CLA_EPd_CTX_Car3_Glut	LINE	L1Md_F2
chr15:78062840-78062919	chr15:78062507-78063006	001_CLA_EPd_CTX_Car3_Glut	SINE	MIR
chr15:79493728-79494066	chr15:79493654-79494153	001_CLA_EPd_CTX_Car3_Glut	LINE	L1ME4b
chr15:79641617-79641801	chr15:79641615-79642114	001_CLA_EPd_CTX_Car3_Glut	LTR	MTEa
chr15:79798742-79798911	chr15:79798524-79799023	001_CLA_EPd_CTX_Car3_Glut	LINE	L1M5
chr15:81341309-81341609	chr15:81341464-81341963	001_CLA_EPd_CTX_Car3_Glut	LINE	L1MC5a
chr15:81394378-81394501	chr15:81394476-81394975	001_CLA_EPd_CTX_Car3_Glut	SINE	B3
chr15:83657338-83657478	chr15:83657461-83657960	001_CLA_EPd_CTX_Car3_Glut	LTR	RMER15
chr15:84366003-84366486	chr15:84366351-84366850	001_CLA_EPd_CTX_Car3_Glut	LINE	Lx8
chr15:89291881-89291968	chr15:89291964-89292463	001_CLA_EPd_CTX_Car3_Glut	SINE	PB1D11
chr15:91163446-91163891	chr15:91163389-91163888	001_CLA_EPd_CTX_Car3_Glut	LTR	MT2B1
chr15:93538152-93538288	chr15:93538218-93538717	001_CLA_EPd_CTX_Car3_Glut	LTR	RLTR20A4
chr15:93882851-93883204	chr15:93882955-93883454	001_CLA_EPd_CTX_Car3_Glut	LTR	MLT1B
chr15:94778745-94778834	chr15:94778826-94779325	001_CLA_EPd_CTX_Car3_Glut	SINE	ID4
chr15:97288612-97288707	chr15:97288636-97289135	001_CLA_EPd_CTX_Car3_Glut	SINE	PB1D10
chr16:7202433-7202771	chr16:7202637-7203136	001_CLA_EPd_CTX_Car3_Glut	LTR	MLT1D
chr16:8008970-8009015	chr16:8008808-8009307	001_CLA_EPd_CTX_Car3_Glut	SINE	MIR
chr16:8938394-8938516	chr16:8938446-8938945	001_CLA_EPd_CTX_Car3_Glut	SINE	B1F
chr16:10654563-10654620	chr16:10654216-10654715	001_CLA_EPd_CTX_Car3_Glut	SINE	B1_Mur4
chr16:11082433-11083189	chr16:11082712-11083211	001_CLA_EPd_CTX_Car3_Glut	LINE	Lx8
chr16:12014752-12014999	chr16:12014575-12015074	001_CLA_EPd_CTX_Car3_Glut	DNA	MamRep137
chr16:12789222-12789304	chr16:12789218-12789717	001_CLA_EPd_CTX_Car3_Glut	SINE	MIRb
chr16:16546612-16547568	chr16:16547314-16547813	001_CLA_EPd_CTX_Car3_Glut	LTR	RMER17B
chr16:31899527-31899578	chr16:31899091-31899590	001_CLA_EPd_CTX_Car3_Glut	SINE	PB1D10
chr16:33151947-33152018	chr16:33151449-33151948	001_CLA_EPd_CTX_Car3_Glut	LTR	MLT1E2
chr16:34389230-34389400	chr16:34388865-34389364	001_CLA_EPd_CTX_Car3_Glut	DNA	MER103C
chr16:34540112-34540280	chr16:34539933-34540432	001_CLA_EPd_CTX_Car3_Glut	SINE	MIRb
chr16:35473084-35473200	chr16:35472852-35473351	001_CLA_EPd_CTX_Car3_Glut	SINE	MIR3
chr16:45597167-45597227	chr16:45597120-45597619	001_CLA_EPd_CTX_Car3_Glut	SINE	PB1D10
chr16:49504772-49505142	chr16:49504406-49504905	001_CLA_EPd_CTX_Car3_Glut	LINE	Lx8
chr16:50610122-50610589	chr16:50610533-50611032	001_CLA_EPd_CTX_Car3_Glut	LTR	RLTR31B2
chr16:52159953-52160067	chr16:52159592-52160091	001_CLA_EPd_CTX_Car3_Glut	DNA	Charlie16a
chr16:57175869-57176238	chr16:57176205-57176704	001_CLA_EPd_CTX_Car3_Glut	LTR	MTD
chr16:57399501-57399864	chr16:57399187-57399686	001_CLA_EPd_CTX_Car3_Glut	LTR	ORR1D2
chr16:65094510-65094608	chr16:65094457-65094956	001_CLA_EPd_CTX_Car3_Glut	LINE	L3b
chr16:66920813-66921552	chr16:66921448-66921947	001_CLA_EPd_CTX_Car3_Glut	LTR	RLTR25B
chr16:74966088-74966476	chr16:74966049-74966548	001_CLA_EPd_CTX_Car3_Glut	LTR	MLT1F
chr16:84771408-84771483	chr16:84771446-84771945	001_CLA_EPd_CTX_Car3_Glut	SINE	MIRb
chr16:87188681-87188826	chr16:87188741-87189240	001_CLA_EPd_CTX_Car3_Glut	LTR	MLT1A0
chr16:90770636-90770755	chr16:90770298-90770797	001_CLA_EPd_CTX_Car3_Glut	LINE	L1ME3G
chr16:90791818-90792214	chr16:90792014-90792513	001_CLA_EPd_CTX_Car3_Glut	LTR	MTB
chr16:94402557-94402689	chr16:94402270-94402769	001_CLA_EPd_CTX_Car3_Glut	DNA	URR1B
chr16:94743914-94744224	chr16:94743676-94744175	001_CLA_EPd_CTX_Car3_Glut	LTR	ORR1F
chr16:96740116-96740847	chr16:96740232-96740731	001_CLA_EPd_CTX_Car3_Glut	DNA	Charlie1a
chr17:5409649-5410266	chr17:5410244-5410743	001_CLA_EPd_CTX_Car3_Glut	LINE	Lx2B
chr17:12738143-12738196	chr17:12737901-12738400	001_CLA_EPd_CTX_Car3_Glut	SINE	ID_B1
chr17:12839134-12839461	chr17:12839430-12839929	001_CLA_EPd_CTX_Car3_Glut	LTR	ORR1F
chr17:12850263-12850442	chr17:12849917-12850416	001_CLA_EPd_CTX_Car3_Glut	SINE	RSINE1
chr17:23187605-23188196	chr17:23187543-23188042	001_CLA_EPd_CTX_Car3_Glut	LINE	Lx8
chr17:25047061-25047253	chr17:25047158-25047657	001_CLA_EPd_CTX_Car3_Glut	SINE	B2_Mm1a
chr17:26605870-26606046	chr17:26605421-26605920	001_CLA_EPd_CTX_Car3_Glut	LINE	L2b
chr17:27642957-27643139	chr17:27642507-27643006	001_CLA_EPd_CTX_Car3_Glut	SINE	ID_B1
chr17:27873794-27873960	chr17:27873864-27874363	001_CLA_EPd_CTX_Car3_Glut	SINE	B2_Mm2
chr17:28875256-28875316	chr17:28875272-28875771	001_CLA_EPd_CTX_Car3_Glut	SINE	MIR3
chr17:30269480-30269771	chr17:30269682-30270181	001_CLA_EPd_CTX_Car3_Glut	LTR	LTR87
chr17:30328467-30329113	chr17:30328610-30329109	001_CLA_EPd_CTX_Car3_Glut	LINE	Lx8
chr17:30550009-30550192	chr17:30550117-30550616	001_CLA_EPd_CTX_Car3_Glut	SINE	B3A
chr17:34127841-34128005	chr17:34127406-34127905	001_CLA_EPd_CTX_Car3_Glut	DNA	MER58B
chr17:35099821-35099908	chr17:35099855-35100354	001_CLA_EPd_CTX_Car3_Glut	SINE	B1F
chr17:36001830-36001878	chr17:36001505-36002004	001_CLA_EPd_CTX_Car3_Glut	SINE	B1_Mur4
chr17:41154464-41155053	chr17:41154033-41154532	001_CLA_EPd_CTX_Car3_Glut	LTR	RMER19B
chr17:42462985-42463161	chr17:42462651-42463150	001_CLA_EPd_CTX_Car3_Glut	LTR	ORR1E
chr17:44520340-44520475	chr17:44520324-44520823	001_CLA_EPd_CTX_Car3_Glut	SINE	MIR
chr17:46605920-46605987	chr17:46605937-46606436	001_CLA_EPd_CTX_Car3_Glut	SINE	ID4_
chr17:48326534-48326663	chr17:48326578-48327077	001_CLA_EPd_CTX_Car3_Glut	SINE	B1_Mur1
chr17:48367165-48367283	chr17:48366766-48367265	001_CLA_EPd_CTX_Car3_Glut	LTR	RLTR17B_Mm
chr17:48624108-48624240	chr17:48623632-48624131	001_CLA_EPd_CTX_Car3_Glut	SINE	MIR3
chr17:48624108-48624240	chr17:48624179-48624678	001_CLA_EPd_CTX_Car3_Glut	SINE	MIR3
chr17:56469605-56469825	chr17:56469314-56469813	001_CLA_EPd_CTX_Car3_Glut	SINE	MIRb
chr17:62286198-62286331	chr17:62286297-62286796	001_CLA_EPd_CTX_Car3_Glut	SINE	MIR
chr17:62722099-62722473	chr17:62722468-62722967	001_CLA_EPd_CTX_Car3_Glut	LINE	L1MA4
chr17:63114248-63114380	chr17:63114332-63114831	001_CLA_EPd_CTX_Car3_Glut	SINE	B1_Mus1
chr17:63271227-63271477	chr17:63271032-63271531	001_CLA_EPd_CTX_Car3_Glut	LTR	ORR1D2
chr17:63419917-63420117	chr17:63419440-63419939	001_CLA_EPd_CTX_Car3_Glut	SINE	B3
chr17:64763650-64763758	chr17:64763639-64764138	001_CLA_EPd_CTX_Car3_Glut	SINE	MIR3
chr17:73541641-73541840	chr17:73541386-73541885	001_CLA_EPd_CTX_Car3_Glut	SINE	MIRc
chr17:73558868-73559077	chr17:73558976-73559475	001_CLA_EPd_CTX_Car3_Glut	SINE	MIRb
chr17:73560044-73560145	chr17:73559745-73560244	001_CLA_EPd_CTX_Car3_Glut	SINE	MIRc
chr17:74902927-74903122	chr17:74903117-74903616	001_CLA_EPd_CTX_Car3_Glut	LTR	MTEb
chr17:80051096-80051173	chr17:80050731-80051230	001_CLA_EPd_CTX_Car3_Glut	SINE	PB1D11
chr17:80261708-80262520	chr17:80261369-80261868	001_CLA_EPd_CTX_Car3_Glut	LTR	RLTR13B4
chr17:80610815-80610900	chr17:80610900-80611399	001_CLA_EPd_CTX_Car3_Glut	SINE	B3
chr17:87190420-87190525	chr17:87190517-87191016	001_CLA_EPd_CTX_Car3_Glut	SINE	PB1
chr17:87372627-87372800	chr17:87372158-87372657	001_CLA_EPd_CTX_Car3_Glut	SINE	MIRc
chr18:4784627-4784974	chr18:4784267-4784766	001_CLA_EPd_CTX_Car3_Glut	LTR	MTD
chr18:5933080-5933249	chr18:5932586-5933085	001_CLA_EPd_CTX_Car3_Glut	SINE	B2_Mm2
chr18:11940133-11940214	chr18:11939764-11940263	001_CLA_EPd_CTX_Car3_Glut	SINE	ID
chr18:15078320-15078465	chr18:15078436-15078935	001_CLA_EPd_CTX_Car3_Glut	SINE	RSINE1
chr18:15129061-15129160	chr18:15128564-15129063	001_CLA_EPd_CTX_Car3_Glut	SINE	B1_Mm
chr18:24762832-24762907	chr18:24762888-24763387	001_CLA_EPd_CTX_Car3_Glut	LINE	L1MB7
chr18:25469134-25469392	chr18:25469302-25469801	001_CLA_EPd_CTX_Car3_Glut	SINE	B4
chr18:26845263-26845597	chr18:26845042-26845541	001_CLA_EPd_CTX_Car3_Glut	LTR	MTEb
chr18:31920046-31920235	chr18:31919620-31920119	001_CLA_EPd_CTX_Car3_Glut	SINE	ID_B1
chr18:32338325-32338560	chr18:32338542-32339041	001_CLA_EPd_CTX_Car3_Glut	SINE	B4
chr18:32552133-32552185	chr18:32551966-32552465	001_CLA_EPd_CTX_Car3_Glut	SINE	MIRb
chr18:33093006-33093288	chr18:33092601-33093100	001_CLA_EPd_CTX_Car3_Glut	LTR	RLTR17B_Mm
chr18:35162226-35162420	chr18:35161738-35162237	001_CLA_EPd_CTX_Car3_Glut	SINE	B3A
chr18:35870654-35870801	chr18:35870730-35871229	001_CLA_EPd_CTX_Car3_Glut	SINE	B1_Mur4
chr18:36025591-36025885	chr18:36025508-36026007	001_CLA_EPd_CTX_Car3_Glut	LINE	L2
chr18:38014651-38014818	chr18:38014794-38015293	001_CLA_EPd_CTX_Car3_Glut	SINE	MIRb
chr18:38610617-38610695	chr18:38610451-38610950	001_CLA_EPd_CTX_Car3_Glut	DNA	MADE2
chr18:39109464-39109692	chr18:39109637-39110136	001_CLA_EPd_CTX_Car3_Glut	LINE	L2a
chr18:44632257-44632475	chr18:44632003-44632502	001_CLA_EPd_CTX_Car3_Glut	DNA	MER58B
chr18:46952661-46953349	chr18:46952257-46952756	001_CLA_EPd_CTX_Car3_Glut	LTR	RLTR21
chr18:53264141-53264245	chr18:53264084-53264583	001_CLA_EPd_CTX_Car3_Glut	SINE	B1_Mus2
chr18:53888263-53888366	chr18:53887990-53888489	001_CLA_EPd_CTX_Car3_Glut	LINE	L4_A_Mam
chr18:56431331-56431578	chr18:56431123-56431622	001_CLA_EPd_CTX_Car3_Glut	LINE	L1M3
chr18:57386987-57387199	chr18:57387098-57387597	001_CLA_EPd_CTX_Car3_Glut	DNA	MER58A
chr18:60914062-60914199	chr18:60913651-60914150	001_CLA_EPd_CTX_Car3_Glut	SINE	MIRb
chr18:60918799-60918896	chr18:60918839-60919338	001_CLA_EPd_CTX_Car3_Glut	SINE	MIRb
chr18:64772875-64773055	chr18:64772655-64773154	001_CLA_EPd_CTX_Car3_Glut	SINE	B3A
chr18:65100885-65101051	chr18:65100970-65101469	001_CLA_EPd_CTX_Car3_Glut	SINE	ID_B1
chr18:65187793-65188696	chr18:65188355-65188854	001_CLA_EPd_CTX_Car3_Glut	LINE	Lx7
chr18:65594116-65594270	chr18:65593737-65594236	001_CLA_EPd_CTX_Car3_Glut	SINE	B1F
chr18:67195355-67195500	chr18:67194924-67195423	001_CLA_EPd_CTX_Car3_Glut	SINE	B1_Mus2
chr18:67852487-67852691	chr18:67852123-67852622	001_CLA_EPd_CTX_Car3_Glut	SINE	B3
chr18:67852487-67852691	chr18:67852680-67853179	001_CLA_EPd_CTX_Car3_Glut	SINE	B3
chr18:68119754-68120382	chr18:68119745-68120244	001_CLA_EPd_CTX_Car3_Glut	LTR	RMER19B
chr18:73307434-73307944	chr18:73307298-73307797	001_CLA_EPd_CTX_Car3_Glut	LINE	L2
chr18:74187809-74187936	chr18:74187876-74188375	001_CLA_EPd_CTX_Car3_Glut	SINE	B1_Mur1
chr18:75075123-75075219	chr18:75074864-75075363	001_CLA_EPd_CTX_Car3_Glut	SINE	B1F1
chr18:76260115-76260288	chr18:76259618-76260117	001_CLA_EPd_CTX_Car3_Glut	LINE	L1MC5a
chr18:77455153-77455334	chr18:77454945-77455444	001_CLA_EPd_CTX_Car3_Glut	LINE	L1MC2
chr18:77486680-77486856	chr18:77486467-77486966	001_CLA_EPd_CTX_Car3_Glut	LINE	HAL1
chr18:78482874-78483305	chr18:78483298-78483797	001_CLA_EPd_CTX_Car3_Glut	LTR	RLTR17
chr18:83796612-83796922	chr18:83796298-83796797	001_CLA_EPd_CTX_Car3_Glut	SINE	B4
chr19:4481652-4481759	chr19:4481235-4481734	001_CLA_EPd_CTX_Car3_Glut	SINE	PB1D9
chr19:4482051-4482165	chr19:4482108-4482607	001_CLA_EPd_CTX_Car3_Glut	SINE	PB1D9
chr19:10730354-10730426	chr19:10730402-10730901	001_CLA_EPd_CTX_Car3_Glut	DNA	Charlie9
chr19:16797952-16798109	chr19:16797926-16798425	001_CLA_EPd_CTX_Car3_Glut	LTR	RMER15
chr19:18095140-18095451	chr19:18095350-18095849	001_CLA_EPd_CTX_Car3_Glut	LINE	L1_Mus4
chr19:18336494-18336739	chr19:18336631-18337130	001_CLA_EPd_CTX_Car3_Glut	LTR	MT2A
chr19:21510197-21510336	chr19:21510026-21510525	001_CLA_EPd_CTX_Car3_Glut	LTR	LTR16E1
chr19:23967539-23967674	chr19:23967058-23967557	001_CLA_EPd_CTX_Car3_Glut	LTR	MER31B
chr19:25062190-25062327	chr19:25062124-25062623	001_CLA_EPd_CTX_Car3_Glut	SINE	MIRb
chr19:25264726-25264841	chr19:25264252-25264751	001_CLA_EPd_CTX_Car3_Glut	SINE	B1F1
chr19:32334559-32334705	chr19:32334680-32335179	001_CLA_EPd_CTX_Car3_Glut	LINE	L1M3
chr19:32365590-32365674	chr19:32365102-32365601	001_CLA_EPd_CTX_Car3_Glut	SINE	ID4_
chr19:36495562-36495730	chr19:36495540-36496039	001_CLA_EPd_CTX_Car3_Glut	SINE	B3
chr19:37255445-37255514	chr19:37255245-37255744	001_CLA_EPd_CTX_Car3_Glut	SINE	PB1D10
chr19:40283157-40283612	chr19:40283400-40283899	001_CLA_EPd_CTX_Car3_Glut	LTR	RLTR25A
chr19:40289994-40290150	chr19:40290064-40290563	001_CLA_EPd_CTX_Car3_Glut	SINE	ID_B1
chr19:41011344-41011489	chr19:41011322-41011821	001_CLA_EPd_CTX_Car3_Glut	SINE	B1_Mur4
chr19:42165678-42166061	chr19:42166048-42166547	001_CLA_EPd_CTX_Car3_Glut	LTR	MLT1F
chr19:42251507-42251855	chr19:42251390-42251889	001_CLA_EPd_CTX_Car3_Glut	LINE	L2b
chr19:44311094-44311523	chr19:44311437-44311936	001_CLA_EPd_CTX_Car3_Glut	LTR	RMER17C
chr19:46620949-46621165	chr19:46620488-46620987	001_CLA_EPd_CTX_Car3_Glut	SINE	ID_B1
chr19:48293452-48293943	chr19:48293297-48293796	001_CLA_EPd_CTX_Car3_Glut	LINE	L3
chr1:3292755-3292860	chr1:3292503-3293002	002_IT_EP_CLA_Glut	LINE	L4_B_Mam
chr1:11594609-11595258	chr1:11594948-11595447	002_IT_EP_CLA_Glut	LINE	L1MDb
chr1:11987910-11988097	chr1:11987841-11988340	002_IT_EP_CLA_Glut	SINE	B3
chr1:12865432-12865708	chr1:12865027-12865526	002_IT_EP_CLA_Glut	LINE	L1MA5
chr1:13926189-13926302	chr1:13925942-13926441	002_IT_EP_CLA_Glut	LTR	RMER15
chr1:14248173-14248381	chr1:14248308-14248807	002_IT_EP_CLA_Glut	LINE	L1MC
chr1:14675137-14675304	chr1:14675282-14675781	002_IT_EP_CLA_Glut	LINE	Lx8
chr1:23380436-23380580	chr1:23380313-23380812	002_IT_EP_CLA_Glut	SINE	MIRc
chr1:23953981-23954202	chr1:23953807-23954306	002_IT_EP_CLA_Glut	LINE	L2
chr1:24673404-24673497	chr1:24673108-24673607	002_IT_EP_CLA_Glut	DNA	Charlie26a
chr1:26856897-26857388	chr1:26857377-26857876	002_IT_EP_CLA_Glut	LINE	L1_Mus3
chr1:27688643-27689047	chr1:27688170-27688669	002_IT_EP_CLA_Glut	LTR	MTC
chr1:28349550-28349890	chr1:28349277-28349776	002_IT_EP_CLA_Glut	LTR	RMER19C
chr1:30716502-30716935	chr1:30716282-30716781	002_IT_EP_CLA_Glut	LTR	RMER17C
chr1:32477173-32477413	chr1:32476737-32477236	002_IT_EP_CLA_Glut	SINE	B4
chr1:34820525-34820697	chr1:34820246-34820745	002_IT_EP_CLA_Glut	SINE	B3A
chr1:36797594-36797716	chr1:36797386-36797885	002_IT_EP_CLA_Glut	LTR	ORR1F
chr1:37077734-37077868	chr1:37077826-37078325	002_IT_EP_CLA_Glut	SINE	RSINE1
chr1:37628902-37628951	chr1:37628704-37629203	002_IT_EP_CLA_Glut	DNA	MamTip2
chr1:37728156-37728385	chr1:37728032-37728531	002_IT_EP_CLA_Glut	LINE	L1MEc
chr1:38268993-38269046	chr1:38268604-38269103	002_IT_EP_CLA_Glut	SINE	MamSINE1
chr1:38683047-38683805	chr1:38683058-38683557	002_IT_EP_CLA_Glut	LINE	L1ME1
chr1:38972375-38972699	chr1:38972598-38973097	002_IT_EP_CLA_Glut	LINE	L1MCa
chr1:39105055-39105142	chr1:39104935-39105434	002_IT_EP_CLA_Glut	LTR	MER57C2
chr1:39439520-39439621	chr1:39439552-39440051	002_IT_EP_CLA_Glut	SINE	PB1D10
chr1:40063172-40063485	chr1:40062982-40063481	002_IT_EP_CLA_Glut	LTR	RMER17C
chr1:43178906-43179086	chr1:43178727-43179226	002_IT_EP_CLA_Glut	LTR	MER34A
chr1:43501507-43501894	chr1:43501793-43502292	002_IT_EP_CLA_Glut	LTR	MTC
chr1:48535018-48535576	chr1:48535032-48535531	002_IT_EP_CLA_Glut	LTR	RMER19B
chr1:51593905-51594020	chr1:51593948-51594447	002_IT_EP_CLA_Glut	LINE	L1MA10
chr1:51852854-51852982	chr1:51852366-51852865	002_IT_EP_CLA_Glut	SINE	RSINE1
chr1:52703093-52703237	chr1:52703062-52703561	002_IT_EP_CLA_Glut	SINE	B1_Mur1
chr1:56851278-56851497	chr1:56850848-56851347	002_IT_EP_CLA_Glut	DNA	URR1A
chr1:58739395-58739505	chr1:58739453-58739952	002_IT_EP_CLA_Glut	SINE	PB1D10
chr1:60897024-60898140	chr1:60898060-60898559	002_IT_EP_CLA_Glut	LINE	L1_Mus1
chr1:60920999-60921153	chr1:60920896-60921395	002_IT_EP_CLA_Glut	SINE	RSINE1
chr1:63203469-63203876	chr1:63203844-63204343	002_IT_EP_CLA_Glut	LTR	MER54A
chr1:66165049-66165202	chr1:66165064-66165563	002_IT_EP_CLA_Glut	LTR	LTR67B
chr1:66445514-66445952	chr1:66445787-66446286	002_IT_EP_CLA_Glut	LTR	RMER17C
chr1:67033198-67033321	chr1:67033220-67033719	002_IT_EP_CLA_Glut	SINE	B1F1
chr1:72046218-72046546	chr1:72045945-72046444	002_IT_EP_CLA_Glut	LINE	L2a
chr1:72439339-72439678	chr1:72439182-72439681	002_IT_EP_CLA_Glut	LTR	ORR1E
chr1:72463434-72463531	chr1:72463007-72463506	002_IT_EP_CLA_Glut	SINE	MIR
chr1:72578426-72578808	chr1:72578268-72578767	002_IT_EP_CLA_Glut	LTR	MTEa
chr1:72578426-72578808	chr1:72578769-72579268	002_IT_EP_CLA_Glut	LTR	MTEa
chr1:73933504-73933708	chr1:73933085-73933584	002_IT_EP_CLA_Glut	SINE	B3
chr1:75283395-75283577	chr1:75282920-75283419	002_IT_EP_CLA_Glut	LINE	L2
chr1:75393433-75393588	chr1:75393088-75393587	002_IT_EP_CLA_Glut	SINE	MIRc
chr1:75459560-75459629	chr1:75459319-75459818	002_IT_EP_CLA_Glut	LINE	L2a
chr1:75588517-75588788	chr1:75588323-75588822	002_IT_EP_CLA_Glut	LTR	MTD
chr1:77503933-77504053	chr1:77503680-77504179	002_IT_EP_CLA_Glut	SINE	PB1
chr1:83685632-83685828	chr1:83685134-83685633	002_IT_EP_CLA_Glut	SINE	B3A
chr1:84402930-84403137	chr1:84402733-84403232	002_IT_EP_CLA_Glut	SINE	B3A
chr1:84443482-84443850	chr1:84443620-84444119	002_IT_EP_CLA_Glut	LTR	MLT2D
chr1:84590999-84591168	chr1:84590664-84591163	002_IT_EP_CLA_Glut	LINE	L1M5
chr1:84618991-84619130	chr1:84619085-84619584	002_IT_EP_CLA_Glut	SINE	RSINE1
chr1:84625925-84626260	chr1:84626116-84626615	002_IT_EP_CLA_Glut	LINE	Lx4A
chr1:84634690-84634819	chr1:84634521-84635020	002_IT_EP_CLA_Glut	SINE	B1F
chr1:85857241-85857362	chr1:85857239-85857738	002_IT_EP_CLA_Glut	LTR	MTD
chr1:85870414-85870437	chr1:85870417-85870916	002_IT_EP_CLA_Glut	LTR	MT2B
chr1:85942643-85942715	chr1:85942262-85942761	002_IT_EP_CLA_Glut	SINE	ID4
chr1:86281833-86281928	chr1:86281705-86282204	002_IT_EP_CLA_Glut	DNA	MER63D
chr1:86282162-86282273	chr1:86282207-86282706	002_IT_EP_CLA_Glut	SINE	ID_B1
chr1:89057646-89057806	chr1:89057466-89057965	002_IT_EP_CLA_Glut	LTR	RMER15
chr1:89780538-89780728	chr1:89780605-89781104	002_IT_EP_CLA_Glut	SINE	B3
chr1:90384363-90384651	chr1:90384478-90384977	002_IT_EP_CLA_Glut	SINE	B4A
chr1:90746829-90746945	chr1:90746412-90746911	002_IT_EP_CLA_Glut	LTR	RLTR17B_Mm
chr1:90883854-90883935	chr1:90883372-90883871	002_IT_EP_CLA_Glut	LINE	Lx8
chr1:90883854-90883935	chr1:90883876-90884375	002_IT_EP_CLA_Glut	LINE	Lx8
chr1:91087781-91087996	chr1:91087967-91088466	002_IT_EP_CLA_Glut	SINE	B3
chr1:91942351-91942621	chr1:91942520-91943019	002_IT_EP_CLA_Glut	LTR	RLTR28
chr1:92030969-92031112	chr1:92030563-92031062	002_IT_EP_CLA_Glut	SINE	RSINE1
chr1:92310378-92310701	chr1:92309993-92310492	002_IT_EP_CLA_Glut	LTR	MTEa
chr1:92793647-92793831	chr1:92793767-92794266	002_IT_EP_CLA_Glut	SINE	ID_B1
chr1:95219172-95219370	chr1:95218827-95219326	002_IT_EP_CLA_Glut	LTR	MLT1H-int
chr1:107580969-107581444	chr1:107581164-107581663	002_IT_EP_CLA_Glut	LTR	RLTR20C2_MM
chr1:119384149-119384234	chr1:119383831-119384330	002_IT_EP_CLA_Glut	DNA	MamTip2
chr1:120021754-120021931	chr1:120021864-120022363	002_IT_EP_CLA_Glut	LTR	ORR1F
chr1:120136464-120136598	chr1:120136492-120136991	002_IT_EP_CLA_Glut	SINE	RSINE1
chr1:124778064-124778403	chr1:124777572-124778071	002_IT_EP_CLA_Glut	LTR	MTEa
chr1:125386528-125386567	chr1:125386168-125386667	002_IT_EP_CLA_Glut	SINE	RSINE1
chr1:127061573-127062442	chr1:127062410-127062909	002_IT_EP_CLA_Glut	LINE	Lx
chr1:127251544-127251611	chr1:127251600-127252099	002_IT_EP_CLA_Glut	SINE	ID_B1
chr1:127329915-127330122	chr1:127329792-127330291	002_IT_EP_CLA_Glut	DNA	MER20
chr1:127946745-127946837	chr1:127946777-127947276	002_IT_EP_CLA_Glut	LINE	L1_Mur3
chr1:128073307-128073357	chr1:128073031-128073530	002_IT_EP_CLA_Glut	SINE	B4A
chr1:128399455-128399561	chr1:128399055-128399554	002_IT_EP_CLA_Glut	SINE	B1F2
chr1:128466972-128467169	chr1:128466786-128467285	002_IT_EP_CLA_Glut	SINE	ID_B1
chr1:128471101-128471397	chr1:128470722-128471221	002_IT_EP_CLA_Glut	SINE	B4
chr1:128782822-128782914	chr1:128782589-128783088	002_IT_EP_CLA_Glut	LTR	LTR48
chr1:131167450-131167715	chr1:131167543-131168042	002_IT_EP_CLA_Glut	SINE	B4
chr1:131497328-131497796	chr1:131497103-131497602	002_IT_EP_CLA_Glut	LINE	L2b
chr1:132212119-132212232	chr1:132212150-132212649	002_IT_EP_CLA_Glut	SINE	PB1D10
chr1:132363998-132364388	chr1:132364252-132364751	002_IT_EP_CLA_Glut	LINE	L1MB3
chr1:132376853-132377338	chr1:132376733-132377232	002_IT_EP_CLA_Glut	LINE	L2a
chr1:132841367-132841536	chr1:132840965-132841464	002_IT_EP_CLA_Glut	LTR	MER21B
chr1:132892994-132893537	chr1:132893224-132893723	002_IT_EP_CLA_Glut	LINE	L2
chr1:133312183-133312268	chr1:133311830-133312329	002_IT_EP_CLA_Glut	LINE	L3
chr1:133896237-133896348	chr1:133896218-133896717	002_IT_EP_CLA_Glut	SINE	PB1D10
chr1:135555823-135555923	chr1:135555813-135556312	002_IT_EP_CLA_Glut	DNA	Charlie4z
chr1:135582928-135583119	chr1:135582896-135583395	002_IT_EP_CLA_Glut	LINE	L2a
chr1:136039038-136039120	chr1:136039048-136039547	002_IT_EP_CLA_Glut	SINE	MIR3
chr1:136706348-136706516	chr1:136706410-136706909	002_IT_EP_CLA_Glut	SINE	B3
chr1:136739385-136739531	chr1:136739380-136739879	002_IT_EP_CLA_Glut	SINE	B1_Mm
chr1:140560597-140560786	chr1:140560738-140561237	002_IT_EP_CLA_Glut	LINE	Lx4B
chr1:143543319-143543650	chr1:143542939-143543438	002_IT_EP_CLA_Glut	LINE	L1MC1
chr1:144667573-144667902	chr1:144667416-144667915	002_IT_EP_CLA_Glut	LTR	MLT2D
chr1:152593922-152594095	chr1:152594091-152594590	002_IT_EP_CLA_Glut	SINE	B3A
chr1:152831087-152831244	chr1:152830943-152831442	002_IT_EP_CLA_Glut	SINE	ID_B1
chr1:153711936-153712448	chr1:153711868-153712367	002_IT_EP_CLA_Glut	LINE	L1MA4
chr1:153847240-153847335	chr1:153846966-153847465	002_IT_EP_CLA_Glut	SINE	B3A
chr1:154230993-154231542	chr1:154231462-154231961	002_IT_EP_CLA_Glut	DNA	Charlie5
chr1:154816108-154816650	chr1:154816246-154816745	002_IT_EP_CLA_Glut	LINE	L2
chr1:154865332-154865904	chr1:154865856-154866355	002_IT_EP_CLA_Glut	LINE	L1MC5
chr1:155015507-155015683	chr1:155015612-155016111	002_IT_EP_CLA_Glut	SINE	B4
chr1:155016280-155016379	chr1:155016374-155016873	002_IT_EP_CLA_Glut	SINE	PB1D10
chr1:155204983-155205029	chr1:155204517-155205016	002_IT_EP_CLA_Glut	LINE	L3b
chr1:157232632-157233105	chr1:157232366-157232865	002_IT_EP_CLA_Glut	LTR	MTC-int
chr1:159393653-159393791	chr1:159393211-159393710	002_IT_EP_CLA_Glut	SINE	MIRb
chr1:164544757-164544895	chr1:164544718-164545217	002_IT_EP_CLA_Glut	LTR	MamGypLTR2b
chr1:164684697-164684907	chr1:164684371-164684870	002_IT_EP_CLA_Glut	DNA	Charlie4
chr1:165018781-165019269	chr1:165018673-165019172	002_IT_EP_CLA_Glut	LTR	RLTR20A2B_MM
chr1:165072170-165072331	chr1:165072127-165072626	002_IT_EP_CLA_Glut	LINE	L2
chr1:166183356-166183641	chr1:166183366-166183865	002_IT_EP_CLA_Glut	LINE	L4_A_Mam
chr1:166259788-166259853	chr1:166259550-166260049	002_IT_EP_CLA_Glut	LTR	RLTR20C1_MM
chr1:168363912-168364018	chr1:168363918-168364417	002_IT_EP_CLA_Glut	SINE	MIR3
chr1:169896644-169896733	chr1:169896389-169896888	002_IT_EP_CLA_Glut	LINE	L2a
chr1:170336645-170336746	chr1:170336517-170337016	002_IT_EP_CLA_Glut	SINE	B1_Mur2
chr1:170440646-170440837	chr1:170440444-170440943	002_IT_EP_CLA_Glut	SINE	MIR
chr1:171789324-171789443	chr1:171788900-171789399	002_IT_EP_CLA_Glut	SINE	PB1
chr1:175240242-175240403	chr1:175239981-175240480	002_IT_EP_CLA_Glut	LTR	MTEb
chr1:175296903-175297039	chr1:175296794-175297293	002_IT_EP_CLA_Glut	SINE	MIR
chr1:177604521-177604678	chr1:177604656-177605155	002_IT_EP_CLA_Glut	LINE	L2b
chr1:179709779-179710131	chr1:179709356-179709855	002_IT_EP_CLA_Glut	LINE	L1MA4
chr1:180384138-180384333	chr1:180384307-180384806	002_IT_EP_CLA_Glut	SINE	MIRc
chr1:180507768-180507853	chr1:180507456-180507955	002_IT_EP_CLA_Glut	LTR	ORR1F
chr1:181418386-181418518	chr1:181417918-181418417	002_IT_EP_CLA_Glut	LTR	MLT2C2
chr1:181893848-181893966	chr1:181893718-181894217	002_IT_EP_CLA_Glut	LINE	L1ME3A
chr1:181997972-181998172	chr1:181997756-181998255	002_IT_EP_CLA_Glut	LINE	L1ME4c
chr1:182333090-182333225	chr1:182333049-182333548	002_IT_EP_CLA_Glut	SINE	B1F
chr1:182346525-182346630	chr1:182346448-182346947	002_IT_EP_CLA_Glut	DNA	MER5A
chr1:182794723-182794889	chr1:182794631-182795130	002_IT_EP_CLA_Glut	LINE	L2
chr1:184877526-184877879	chr1:184877215-184877714	002_IT_EP_CLA_Glut	LTR	MLT1D
chr1:184991116-184991992	chr1:184991255-184991754	002_IT_EP_CLA_Glut	LINE	L1MB1
chr1:185659257-185659368	chr1:185659171-185659670	002_IT_EP_CLA_Glut	LINE	L1M5
chr1:187268398-187268548	chr1:187268330-187268829	002_IT_EP_CLA_Glut	LINE	L2a
chr1:188420785-188420932	chr1:188420466-188420965	002_IT_EP_CLA_Glut	SINE	ID_B1
chr1:191381719-191381903	chr1:191381677-191382176	002_IT_EP_CLA_Glut	SINE	B2_Mm2
chr1:191470967-191471159	chr1:191470543-191471042	002_IT_EP_CLA_Glut	DNA	MER33
chr1:191796102-191796511	chr1:191796370-191796869	002_IT_EP_CLA_Glut	LTR	MT2A
chr1:192583083-192583129	chr1:192582803-192583302	002_IT_EP_CLA_Glut	LINE	L1ME3G
chr1:193249571-193249923	chr1:193249913-193250412	002_IT_EP_CLA_Glut	LTR	ORR1B2
chr1:194049557-194049689	chr1:194049645-194050144	002_IT_EP_CLA_Glut	LINE	Lx9
chr1:194885202-194885387	chr1:194885200-194885699	002_IT_EP_CLA_Glut	SINE	MIRb
chr2:5262555-5262912	chr2:5262902-5263401	002_IT_EP_CLA_Glut	LINE	L1ME3B
chr2:5364560-5364701	chr2:5364129-5364628	002_IT_EP_CLA_Glut	LTR	MLT1A
chr2:5637112-5637167	chr2:5637115-5637614	002_IT_EP_CLA_Glut	LTR	MER68
chr2:8344842-8345142	chr2:8344717-8345216	002_IT_EP_CLA_Glut	LINE	L2a
chr2:10001832-10001933	chr2:10001557-10002056	002_IT_EP_CLA_Glut	SINE	B1_Mur1
chr2:11427557-11427720	chr2:11427539-11428038	002_IT_EP_CLA_Glut	LINE	L1MD2
chr2:11482838-11483097	chr2:11482556-11483055	002_IT_EP_CLA_Glut	LINE	L1MB5
chr2:11765308-11765869	chr2:11765552-11766051	002_IT_EP_CLA_Glut	LINE	L1M3
chr2:13126983-13127177	chr2:13127161-13127660	002_IT_EP_CLA_Glut	LTR	LTR40a
chr2:14342419-14342690	chr2:14342080-14342579	002_IT_EP_CLA_Glut	LTR	MLT2B1
chr2:20302450-20303001	chr2:20302481-20302980	002_IT_EP_CLA_Glut	LINE	L1MC2
chr2:24668515-24671526	chr2:24668574-24669073	002_IT_EP_CLA_Glut	LINE	L1MDa
chr2:24739872-24740094	chr2:24739673-24740172	002_IT_EP_CLA_Glut	LINE	L1ME3Cz
chr2:27070135-27070202	chr2:27070182-27070681	002_IT_EP_CLA_Glut	SINE	MIRb
chr2:27758243-27758313	chr2:27758298-27758797	002_IT_EP_CLA_Glut	LINE	L2b
chr2:28067262-28067563	chr2:28067064-28067563	002_IT_EP_CLA_Glut	LTR	MLT1J-int
chr2:28518097-28518207	chr2:28518203-28518702	002_IT_EP_CLA_Glut	LTR	MT2B2
chr2:29239674-29239733	chr2:29239231-29239730	002_IT_EP_CLA_Glut	LINE	Lx6
chr2:29246770-29246889	chr2:29246277-29246776	002_IT_EP_CLA_Glut	SINE	MIRb
chr2:29317896-29318156	chr2:29318039-29318538	002_IT_EP_CLA_Glut	SINE	B4A
chr2:29357906-29357985	chr2:29357962-29358461	002_IT_EP_CLA_Glut	SINE	ID4
chr2:29670623-29670669	chr2:29670658-29671157	002_IT_EP_CLA_Glut	SINE	B1_Mus2
chr2:30920000-30920209	chr2:30920117-30920616	002_IT_EP_CLA_Glut	SINE	ID_B1
chr2:30958197-30958278	chr2:30958140-30958639	002_IT_EP_CLA_Glut	SINE	ID_B1
chr2:31161135-31161299	chr2:31161187-31161686	002_IT_EP_CLA_Glut	SINE	B1_Mm
chr2:32581732-32581860	chr2:32581424-32581923	002_IT_EP_CLA_Glut	DNA	URR1A
chr2:32879463-32879605	chr2:32879567-32880066	002_IT_EP_CLA_Glut	SINE	MIR
chr2:32883033-32883128	chr2:32882571-32883070	002_IT_EP_CLA_Glut	SINE	MIRc
chr2:32896455-32896555	chr2:32896468-32896967	002_IT_EP_CLA_Glut	SINE	MIRc
chr2:33475835-33476033	chr2:33475918-33476417	002_IT_EP_CLA_Glut	LTR	LTR33
chr2:34086205-34086495	chr2:34086042-34086541	002_IT_EP_CLA_Glut	LTR	MTEb
chr2:34140000-34140176	chr2:34139686-34140185	002_IT_EP_CLA_Glut	SINE	B3A
chr2:34981647-34982131	chr2:34981974-34982473	002_IT_EP_CLA_Glut	LTR	LTR10_RN
chr2:35610831-35610980	chr2:35610588-35611087	002_IT_EP_CLA_Glut	SINE	MIRb
chr2:36161696-36161774	chr2:36161713-36162212	002_IT_EP_CLA_Glut	SINE	B3
chr2:37761434-37761555	chr2:37760987-37761486	002_IT_EP_CLA_Glut	SINE	MIRc
chr2:37764984-37765078	chr2:37765032-37765531	002_IT_EP_CLA_Glut	SINE	MIRc
chr2:38905827-38906687	chr2:38906031-38906530	002_IT_EP_CLA_Glut	LTR	RMER19B
chr2:38992582-38992750	chr2:38992482-38992981	002_IT_EP_CLA_Glut	LINE	L3
chr2:44354661-44354820	chr2:44354784-44355283	002_IT_EP_CLA_Glut	LTR	ORR1F
chr2:48063408-48063537	chr2:48063337-48063836	002_IT_EP_CLA_Glut	DNA	MamTip2
chr2:48587244-48587723	chr2:48586892-48587391	002_IT_EP_CLA_Glut	LTR	MLT1F1
chr2:49609465-49609978	chr2:49609547-49610046	002_IT_EP_CLA_Glut	LINE	Lx8b
chr2:49657843-49658486	chr2:49657617-49658116	002_IT_EP_CLA_Glut	LINE	L1MB7
chr2:50025781-50025856	chr2:50025525-50026024	002_IT_EP_CLA_Glut	SINE	B4A
chr2:51880450-51880638	chr2:51880091-51880590	002_IT_EP_CLA_Glut	SINE	B4A
chr2:52986865-52986995	chr2:52986970-52987469	002_IT_EP_CLA_Glut	SINE	B1_Mur4
chr2:57091155-57091207	chr2:57090711-57091210	002_IT_EP_CLA_Glut	SINE	ID
chr2:57137489-57137581	chr2:57137426-57137925	002_IT_EP_CLA_Glut	SINE	PB1D9
chr2:57137674-57137945	chr2:57137928-57138427	002_IT_EP_CLA_Glut	SINE	B4A
chr2:58645581-58645726	chr2:58645678-58646177	002_IT_EP_CLA_Glut	SINE	B1F
chr2:68981420-68981532	chr2:68981021-68981520	002_IT_EP_CLA_Glut	SINE	MIRb
chr2:69446249-69446289	chr2:69446038-69446537	002_IT_EP_CLA_Glut	SINE	ID2
chr2:70593859-70594017	chr2:70593633-70594132	002_IT_EP_CLA_Glut	SINE	RSINE1
chr2:70816244-70816322	chr2:70815967-70816466	002_IT_EP_CLA_Glut	SINE	PB1D11
chr2:71290061-71290197	chr2:71290102-71290601	002_IT_EP_CLA_Glut	SINE	B1_Mur1
chr2:71643757-71643923	chr2:71643859-71644358	002_IT_EP_CLA_Glut	LINE	L1MB3
chr2:71937807-71938279	chr2:71937618-71938117	002_IT_EP_CLA_Glut	LTR	RMER17C
chr2:73091145-73091356	chr2:73091281-73091780	002_IT_EP_CLA_Glut	SINE	B2_Mm2
chr2:77268332-77268490	chr2:77268465-77268964	002_IT_EP_CLA_Glut	LTR	MLT1A0
chr2:77272393-77272512	chr2:77272456-77272955	002_IT_EP_CLA_Glut	SINE	ID_B1
chr2:77576202-77576591	chr2:77576464-77576963	002_IT_EP_CLA_Glut	LINE	Lx5c
chr2:77681700-77681924	chr2:77681694-77682193	002_IT_EP_CLA_Glut	LINE	L1M5
chr2:78723348-78723526	chr2:78723409-78723908	002_IT_EP_CLA_Glut	LINE	L1_Mus3
chr2:79900990-79901079	chr2:79900978-79901477	002_IT_EP_CLA_Glut	SINE	MIRb
chr2:80272136-80273198	chr2:80272926-80273425	002_IT_EP_CLA_Glut	LTR	ORR1E-int
chr2:80604308-80604448	chr2:80604196-80604695	002_IT_EP_CLA_Glut	SINE	B1F
chr2:84875987-84876120	chr2:84875995-84876494	002_IT_EP_CLA_Glut	SINE	MIR3
chr2:84948898-84949214	chr2:84948727-84949226	002_IT_EP_CLA_Glut	LINE	L1MA9
chr2:85012234-85012351	chr2:85011875-85012374	002_IT_EP_CLA_Glut	SINE	B1F
chr2:90975129-90975271	chr2:90975120-90975619	002_IT_EP_CLA_Glut	SINE	B1_Mur4
chr2:91024881-91025020	chr2:91024871-91025370	002_IT_EP_CLA_Glut	SINE	B1_Mm
chr2:92733680-92733941	chr2:92733475-92733974	002_IT_EP_CLA_Glut	SINE	B4A
chr2:92836154-92836496	chr2:92836163-92836662	002_IT_EP_CLA_Glut	LTR	MLT2D
chr2:92941187-92941385	chr2:92940932-92941431	002_IT_EP_CLA_Glut	SINE	MIRb
chr2:93085475-93085685	chr2:93085597-93086096	002_IT_EP_CLA_Glut	SINE	MIRb
chr2:93170475-93170603	chr2:93170484-93170983	002_IT_EP_CLA_Glut	SINE	MIRb
chr2:93706222-93706542	chr2:93706362-93706861	002_IT_EP_CLA_Glut	LTR	ORR1A2
chr2:94269247-94269332	chr2:94268773-94269272	002_IT_EP_CLA_Glut	DNA	MER44D
chr2:101733589-101733793	chr2:101733562-101734061	002_IT_EP_CLA_Glut	SINE	MIR
chr2:102002912-102003020	chr2:102002797-102003296	002_IT_EP_CLA_Glut	DNA	MamRep434
chr2:102148967-102149189	chr2:102149026-102149525	002_IT_EP_CLA_Glut	LTR	MLT1B
chr2:103668864-103669020	chr2:103668935-103669434	002_IT_EP_CLA_Glut	LINE	L1MC1
chr2:104317531-104317758	chr2:104317559-104318058	002_IT_EP_CLA_Glut	LINE	L1MB8
chr2:104318730-104318801	chr2:104318777-104319276	002_IT_EP_CLA_Glut	SINE	MIR
chr2:110830637-110830790	chr2:110830459-110830958	002_IT_EP_CLA_Glut	LINE	L1MA4A
chr2:112474990-112475425	chr2:112475249-112475748	002_IT_EP_CLA_Glut	LINE	L1MC4
chr2:112806375-112806685	chr2:112806000-112806499	002_IT_EP_CLA_Glut	LINE	Lx9
chr2:113768576-113768732	chr2:113768383-113768882	002_IT_EP_CLA_Glut	DNA	MER5A
chr2:115922794-115923004	chr2:115922537-115923036	002_IT_EP_CLA_Glut	SINE	B3A
chr2:116760475-116760630	chr2:116760526-116761025	002_IT_EP_CLA_Glut	SINE	B3A
chr2:116913777-116913981	chr2:116913477-116913976	002_IT_EP_CLA_Glut	SINE	B3
chr2:117048254-117048805	chr2:117048180-117048679	002_IT_EP_CLA_Glut	LTR	LTR67B
chr2:118714075-118714220	chr2:118714159-118714658	002_IT_EP_CLA_Glut	SINE	B1_Mus2
chr2:119387657-119387843	chr2:119387768-119388267	002_IT_EP_CLA_Glut	SINE	B3
chr2:120951620-120951730	chr2:120951153-120951652	002_IT_EP_CLA_Glut	SINE	PB1D9
chr2:123397704-123397774	chr2:123397514-123398013	002_IT_EP_CLA_Glut	DNA	MER91A
chr2:125575041-125576323	chr2:125575738-125576237	002_IT_EP_CLA_Glut	LINE	Lx9
chr2:128166391-128166552	chr2:128166410-128166909	002_IT_EP_CLA_Glut	DNA	RCHARR1
chr2:129359987-129360163	chr2:129360146-129360645	002_IT_EP_CLA_Glut	LINE	Lx3_Mus
chr2:129574594-129574687	chr2:129574236-129574735	002_IT_EP_CLA_Glut	SINE	MIRb
chr2:130476268-130476452	chr2:130476379-130476878	002_IT_EP_CLA_Glut	DNA	URR1B
chr2:131168953-131169420	chr2:131168983-131169482	002_IT_EP_CLA_Glut	LTR	RLTR12B
chr2:131863869-131864269	chr2:131863614-131864113	002_IT_EP_CLA_Glut	LTR	MTC
chr2:131863869-131864269	chr2:131864157-131864656	002_IT_EP_CLA_Glut	LTR	MTC
chr2:132689440-132689510	chr2:132689105-132689604	002_IT_EP_CLA_Glut	SINE	ID4
chr2:135087059-135087433	chr2:135086857-135087356	002_IT_EP_CLA_Glut	LTR	MTEb
chr2:136773520-136773667	chr2:136773072-136773571	002_IT_EP_CLA_Glut	SINE	B1_Mus1
chr2:140497346-140497685	chr2:140497630-140498129	002_IT_EP_CLA_Glut	LTR	ORR1D2
chr2:143450760-143450848	chr2:143450617-143451116	002_IT_EP_CLA_Glut	SINE	MIR3
chr2:143654552-143654666	chr2:143654547-143655046	002_IT_EP_CLA_Glut	LINE	L1MC3
chr2:148155820-148155998	chr2:148155924-148156423	002_IT_EP_CLA_Glut	LTR	MLT1F1
chr2:148327424-148327645	chr2:148327617-148328116	002_IT_EP_CLA_Glut	DNA	MER20
chr2:150671435-150671867	chr2:150671606-150672105	002_IT_EP_CLA_Glut	LINE	L2a
chr2:151513860-151513975	chr2:151513456-151513955	002_IT_EP_CLA_Glut	LINE	L2a
chr2:151513860-151513975	chr2:151513966-151514465	002_IT_EP_CLA_Glut	LINE	L2a
chr2:151536405-151536580	chr2:151536194-151536693	002_IT_EP_CLA_Glut	SINE	B3A
chr2:151536934-151537092	chr2:151536733-151537232	002_IT_EP_CLA_Glut	LTR	MLT1J2
chr2:151908319-151908402	chr2:151908149-151908648	002_IT_EP_CLA_Glut	LTR	RMER17C
chr2:152776326-152776442	chr2:152776364-152776863	002_IT_EP_CLA_Glut	SINE	B1F
chr2:152957743-152957949	chr2:152957812-152958311	002_IT_EP_CLA_Glut	LTR	MLT1D
chr2:154185510-154185709	chr2:154185680-154186179	002_IT_EP_CLA_Glut	SINE	B3
chr2:154212232-154212297	chr2:154211813-154212312	002_IT_EP_CLA_Glut	SINE	PB1
chr2:154379564-154379767	chr2:154379105-154379604	002_IT_EP_CLA_Glut	SINE	B4A
chr2:156263602-156263672	chr2:156263415-156263914	002_IT_EP_CLA_Glut	SINE	ID4_
chr2:156324034-156324105	chr2:156324057-156324556	002_IT_EP_CLA_Glut	SINE	MIRb
chr2:156408157-156408298	chr2:156408148-156408647	002_IT_EP_CLA_Glut	SINE	MIR3
chr2:156518768-156518829	chr2:156518307-156518806	002_IT_EP_CLA_Glut	LINE	L1_Mus2
chr2:156597816-156598133	chr2:156597937-156598436	002_IT_EP_CLA_Glut	LTR	ORR1B1
chr2:156673871-156674053	chr2:156673878-156674377	002_IT_EP_CLA_Glut	SINE	MIRb
chr2:156973915-156974079	chr2:156973657-156974156	002_IT_EP_CLA_Glut	LTR	ERVL-E-int
chr2:157313944-157314029	chr2:157313687-157314186	002_IT_EP_CLA_Glut	SINE	MIRc
chr2:158690131-158690227	chr2:158690085-158690584	002_IT_EP_CLA_Glut	LINE	L2b
chr2:158911365-158911592	chr2:158911197-158911696	002_IT_EP_CLA_Glut	LTR	RMER15
chr2:161128283-161128482	chr2:161128308-161128807	002_IT_EP_CLA_Glut	SINE	MIRb
chr2:162219940-162220340	chr2:162219492-162219991	002_IT_EP_CLA_Glut	LTR	MTD
chr2:162349763-162349972	chr2:162349475-162349974	002_IT_EP_CLA_Glut	SINE	MIR
chr2:163309207-163309315	chr2:163309230-163309729	002_IT_EP_CLA_Glut	SINE	PB1D10
chr2:163882709-163883047	chr2:163882745-163883244	002_IT_EP_CLA_Glut	LINE	L1ME3G
chr2:163911869-163911970	chr2:163911966-163912465	002_IT_EP_CLA_Glut	SINE	MIR3
chr2:164002477-164002573	chr2:164002571-164003070	002_IT_EP_CLA_Glut	SINE	PB1D10
chr2:164168949-164169105	chr2:164168463-164168962	002_IT_EP_CLA_Glut	SINE	MIRb
chr2:164218910-164219031	chr2:164218615-164219114	002_IT_EP_CLA_Glut	LINE	L1_Rod
chr2:164454630-164454839	chr2:164454787-164455286	002_IT_EP_CLA_Glut	SINE	MIRb
chr2:164766129-164766242	chr2:164765858-164766357	002_IT_EP_CLA_Glut	SINE	PB1D9
chr2:165207738-165207930	chr2:165207618-165208117	002_IT_EP_CLA_Glut	LINE	L1ME3Cz
chr2:165217484-165218066	chr2:165217272-165217771	002_IT_EP_CLA_Glut	LINE	L2a
chr2:165842167-165842251	chr2:165842166-165842665	002_IT_EP_CLA_Glut	SINE	ID4
chr2:166661251-166661454	chr2:166661441-166661940	002_IT_EP_CLA_Glut	SINE	B4A
chr2:166664874-166665156	chr2:166664376-166664875	002_IT_EP_CLA_Glut	SINE	B4A
chr2:166667827-166668449	chr2:166668364-166668863	002_IT_EP_CLA_Glut	DNA	Ricksha
chr2:167078893-167078998	chr2:167078906-167079405	002_IT_EP_CLA_Glut	SINE	MIRc
chr2:167148656-167148944	chr2:167148944-167149443	002_IT_EP_CLA_Glut	LINE	Lx9
chr2:167753304-167753416	chr2:167753198-167753697	002_IT_EP_CLA_Glut	DNA	MER117
chr2:167963058-167963139	chr2:167963108-167963607	002_IT_EP_CLA_Glut	LINE	Lx2A
chr2:168254279-168254433	chr2:168253805-168254304	002_IT_EP_CLA_Glut	SINE	ID_B1
chr2:168261205-168261397	chr2:168260886-168261385	002_IT_EP_CLA_Glut	LTR	RLTR17B_Mm
chr2:168331044-168331178	chr2:168330619-168331118	002_IT_EP_CLA_Glut	SINE	B1F
chr2:168441616-168441679	chr2:168441364-168441863	002_IT_EP_CLA_Glut	SINE	ID
chr2:170585968-170586289	chr2:170585949-170586448	002_IT_EP_CLA_Glut	DNA	Charlie2b
chr2:170589037-170589182	chr2:170588632-170589131	002_IT_EP_CLA_Glut	LTR	MTE2a
chr2:170646224-170646566	chr2:170646191-170646690	002_IT_EP_CLA_Glut	LTR	MER57D
chr2:172499743-172499887	chr2:172499744-172500243	002_IT_EP_CLA_Glut	SINE	B1_Mm
chr2:173709923-173710154	chr2:173710109-173710608	002_IT_EP_CLA_Glut	SINE	B4
chr2:174584325-174584585	chr2:174584197-174584696	002_IT_EP_CLA_Glut	LTR	MLT1I
chr2:178710837-178710896	chr2:178710889-178711388	002_IT_EP_CLA_Glut	LINE	L2c
chr2:179872903-179872986	chr2:179872697-179873196	002_IT_EP_CLA_Glut	LINE	L1M2b
chr2:180496246-180496258	chr2:180495775-180496274	002_IT_EP_CLA_Glut	SINE	ID
chr3:8913808-8913939	chr3:8913715-8914214	002_IT_EP_CLA_Glut	LTR	ERVL-int
chr3:9056529-9057383	chr3:9056796-9057295	002_IT_EP_CLA_Glut	LTR	RMER19B
chr3:9442327-9442600	chr3:9442059-9442558	002_IT_EP_CLA_Glut	SINE	B4A
chr3:9500475-9500668	chr3:9500610-9501109	002_IT_EP_CLA_Glut	LINE	L1_Mus3
chr3:9543667-9543975	chr3:9543389-9543888	002_IT_EP_CLA_Glut	LTR	MTC
chr3:9727187-9727290	chr3:9727276-9727775	002_IT_EP_CLA_Glut	SINE	PB1D10
chr3:10399026-10399333	chr3:10398743-10399242	002_IT_EP_CLA_Glut	LTR	MTEa
chr3:21565252-21565385	chr3:21564854-21565353	002_IT_EP_CLA_Glut	SINE	B1F
chr3:25093159-25093342	chr3:25092806-25093305	002_IT_EP_CLA_Glut	LINE	L1ME1
chr3:27873007-27873359	chr3:27873347-27873846	002_IT_EP_CLA_Glut	LTR	MTEa
chr3:28372642-28372747	chr3:28372407-28372906	002_IT_EP_CLA_Glut	SINE	PB1D7
chr3:28587196-28587658	chr3:28587292-28587791	002_IT_EP_CLA_Glut	LTR	RMER17C2
chr3:30944746-30944885	chr3:30944836-30945335	002_IT_EP_CLA_Glut	SINE	B1F
chr3:31147829-31147972	chr3:31147510-31148009	002_IT_EP_CLA_Glut	SINE	RSINE1
chr3:33136471-33137068	chr3:33136154-33136653	002_IT_EP_CLA_Glut	LTR	RLTR40
chr3:34470421-34470663	chr3:34470659-34471158	002_IT_EP_CLA_Glut	LINE	Lx8
chr3:36340657-36341013	chr3:36340778-36341277	002_IT_EP_CLA_Glut	LTR	MTE-int
chr3:36350631-36350753	chr3:36350221-36350720	002_IT_EP_CLA_Glut	SINE	PB1D10
chr3:40655374-40655969	chr3:40655537-40656036	002_IT_EP_CLA_Glut	DNA	Ricksha_0
chr3:41581735-41581913	chr3:41581556-41582055	002_IT_EP_CLA_Glut	DNA	Tigger15a
chr3:42341048-42342862	chr3:42342790-42343289	002_IT_EP_CLA_Glut	LINE	L1_Mur2
chr3:47353930-47354198	chr3:47353919-47354418	002_IT_EP_CLA_Glut	DNA	MER63C
chr3:50278122-50278541	chr3:50278260-50278759	002_IT_EP_CLA_Glut	LTR	MLTR11B
chr3:50396283-50398498	chr3:50396703-50397202	002_IT_EP_CLA_Glut	LINE	Lx5
chr3:51295559-51295612	chr3:51295174-51295673	002_IT_EP_CLA_Glut	SINE	B1_Mur4
chr3:51527281-51527426	chr3:51526853-51527352	002_IT_EP_CLA_Glut	SINE	RSINE1
chr3:51584287-51584439	chr3:51584182-51584681	002_IT_EP_CLA_Glut	LTR	ORR1D2
chr3:52782544-52782732	chr3:52782529-52783028	002_IT_EP_CLA_Glut	LINE	L1M2
chr3:52949826-52950124	chr3:52950042-52950541	002_IT_EP_CLA_Glut	LTR	MLT1A
chr3:55034037-55034755	chr3:55034090-55034589	002_IT_EP_CLA_Glut	LTR	MTE-int
chr3:55082207-55082450	chr3:55082216-55082715	002_IT_EP_CLA_Glut	LINE	L1M5
chr3:61486207-61486689	chr3:61485891-61486390	002_IT_EP_CLA_Glut	LINE	Lx
chr3:61738409-61738508	chr3:61738506-61739005	002_IT_EP_CLA_Glut	DNA	Tigger16b
chr3:63200299-63200525	chr3:63200164-63200663	002_IT_EP_CLA_Glut	SINE	B4A
chr3:63892949-63893116	chr3:63892627-63893126	002_IT_EP_CLA_Glut	LTR	MT2B2
chr3:68564030-68564611	chr3:68563861-68564360	002_IT_EP_CLA_Glut	DNA	Charlie15b
chr3:68593593-68593762	chr3:68593396-68593895	002_IT_EP_CLA_Glut	LINE	L1M5
chr3:68603794-68603908	chr3:68603346-68603845	002_IT_EP_CLA_Glut	SINE	B1F1
chr3:68606979-68607136	chr3:68606666-68607165	002_IT_EP_CLA_Glut	SINE	MIR
chr3:68687242-68687430	chr3:68687105-68687604	002_IT_EP_CLA_Glut	LINE	L1MEg
chr3:68941803-68941957	chr3:68941850-68942349	002_IT_EP_CLA_Glut	LTR	MLT1A0
chr3:68956981-68957114	chr3:68956507-68957006	002_IT_EP_CLA_Glut	LTR	RMER15
chr3:69953682-69954489	chr3:69953797-69954296	002_IT_EP_CLA_Glut	DNA	Charlie24
chr3:79313966-79314042	chr3:79313955-79314454	002_IT_EP_CLA_Glut	SINE	PB1D10
chr3:82369479-82369686	chr3:82369409-82369908	002_IT_EP_CLA_Glut	LINE	L1MB1
chr3:84206711-84206990	chr3:84206770-84207269	002_IT_EP_CLA_Glut	LTR	ORR1D1
chr3:84985203-84985331	chr3:84985296-84985795	002_IT_EP_CLA_Glut	SINE	RSINE1
chr3:85020121-85020234	chr3:85020109-85020608	002_IT_EP_CLA_Glut	LINE	X7A_LINE
chr3:85521113-85521358	chr3:85521267-85521766	002_IT_EP_CLA_Glut	LTR	MLT1A
chr3:85891478-85891694	chr3:85891503-85892002	002_IT_EP_CLA_Glut	LINE	L1M3
chr3:87249535-87249835	chr3:87249500-87249999	002_IT_EP_CLA_Glut	LTR	MLT2F
chr3:87764468-87764541	chr3:87764336-87764835	002_IT_EP_CLA_Glut	SINE	MIR
chr3:88457577-88457729	chr3:88457126-88457625	002_IT_EP_CLA_Glut	DNA	MER45A
chr3:89859252-89859312	chr3:89858801-89859300	002_IT_EP_CLA_Glut	LTR	RLTR20A4
chr3:90576796-90576907	chr3:90576362-90576861	002_IT_EP_CLA_Glut	SINE	B1F1
chr3:94464159-94464217	chr3:94464102-94464601	002_IT_EP_CLA_Glut	SINE	PB1D7
chr3:94466430-94466607	chr3:94466026-94466525	002_IT_EP_CLA_Glut	DNA	MER5B
chr3:95627692-95627752	chr3:95627741-95628240	002_IT_EP_CLA_Glut	SINE	ID4
chr3:97828335-97829298	chr3:97828264-97828763	002_IT_EP_CLA_Glut	LINE	L2a
chr3:98223521-98223698	chr3:98223682-98224181	002_IT_EP_CLA_Glut	LINE	L1M5
chr3:104264299-104264467	chr3:104264416-104264915	002_IT_EP_CLA_Glut	LINE	Lx8
chr3:104342198-104342799	chr3:104342063-104342562	002_IT_EP_CLA_Glut	LINE	L1MC5a
chr3:105457595-105457741	chr3:105457367-105457866	002_IT_EP_CLA_Glut	DNA	Tigger19a
chr3:106935960-106936070	chr3:106936042-106936541	002_IT_EP_CLA_Glut	SINE	PB1D10
chr3:107088730-107089060	chr3:107088737-107089236	002_IT_EP_CLA_Glut	DNA	Charlie19a
chr3:107128180-107128354	chr3:107128312-107128811	002_IT_EP_CLA_Glut	SINE	MIRb
chr3:107488479-107488639	chr3:107488611-107489110	002_IT_EP_CLA_Glut	LINE	L1ME3C
chr3:107536420-107536553	chr3:107536496-107536995	002_IT_EP_CLA_Glut	SINE	B1F
chr3:107683434-107683559	chr3:107683538-107684037	002_IT_EP_CLA_Glut	SINE	B2_Mm2
chr3:107793997-107794161	chr3:107793684-107794183	002_IT_EP_CLA_Glut	LINE	L2b
chr3:107940704-107940918	chr3:107940598-107941097	002_IT_EP_CLA_Glut	SINE	MIRb
chr3:108772648-108772780	chr3:108772223-108772722	002_IT_EP_CLA_Glut	SINE	B3A
chr3:108791601-108792076	chr3:108791206-108791705	002_IT_EP_CLA_Glut	LTR	MT2B1
chr3:109010688-109010822	chr3:109010773-109011272	002_IT_EP_CLA_Glut	SINE	PB1D7
chr3:115496558-115497060	chr3:115496100-115496599	002_IT_EP_CLA_Glut	LTR	MLT1F2
chr3:115622652-115622744	chr3:115622217-115622716	002_IT_EP_CLA_Glut	SINE	RSINE1
chr3:116730227-116730318	chr3:116729754-116730253	002_IT_EP_CLA_Glut	SINE	PB1D11
chr3:117155362-117155465	chr3:117155248-117155747	002_IT_EP_CLA_Glut	SINE	ID_B1
chr3:117357761-117357891	chr3:117357324-117357823	002_IT_EP_CLA_Glut	SINE	ID_B1
chr3:117717557-117718013	chr3:117717281-117717780	002_IT_EP_CLA_Glut	LTR	MT2A
chr3:120131154-120131523	chr3:120131003-120131502	002_IT_EP_CLA_Glut	LINE	L1MA8
chr3:120221282-120221677	chr3:120221501-120222000	002_IT_EP_CLA_Glut	LTR	MLT1B
chr3:120570200-120570476	chr3:120570041-120570540	002_IT_EP_CLA_Glut	SINE	B4A
chr3:121257673-121257787	chr3:121257391-121257890	002_IT_EP_CLA_Glut	SINE	B4A
chr3:122928776-122929753	chr3:122929648-122930147	002_IT_EP_CLA_Glut	LINE	L1Md_F2
chr3:122975400-122975648	chr3:122975322-122975821	002_IT_EP_CLA_Glut	LTR	MER68
chr3:127093506-127095521	chr3:127093543-127094042	002_IT_EP_CLA_Glut	LINE	L2
chr3:127148286-127148659	chr3:127148591-127149090	002_IT_EP_CLA_Glut	LTR	ORR1B1
chr3:127395007-127395335	chr3:127395180-127395679	002_IT_EP_CLA_Glut	LTR	MT2A
chr3:129962874-129962890	chr3:129962570-129963069	002_IT_EP_CLA_Glut	SINE	B4
chr3:130095103-130095232	chr3:130095095-130095594	002_IT_EP_CLA_Glut	SINE	B1F
chr3:133339809-133340008	chr3:133339700-133340199	002_IT_EP_CLA_Glut	SINE	B4
chr3:135034241-135034323	chr3:135034273-135034772	002_IT_EP_CLA_Glut	LINE	L1_Mm
chr3:135650266-135650351	chr3:135649792-135650291	002_IT_EP_CLA_Glut	SINE	PB1D10
chr3:136683839-136683979	chr3:136683949-136684448	002_IT_EP_CLA_Glut	SINE	B1_Mur2
chr3:137513066-137513326	chr3:137512909-137513408	002_IT_EP_CLA_Glut	LTR	MLT1K
chr3:137796691-137796770	chr3:137796268-137796767	002_IT_EP_CLA_Glut	SINE	ID4_
chr3:138095427-138095584	chr3:138095218-138095717	002_IT_EP_CLA_Glut	DNA	MER5A
chr3:138900301-138900442	chr3:138900214-138900713	002_IT_EP_CLA_Glut	LINE	L1M4
chr3:148656318-148656436	chr3:148656210-148656709	002_IT_EP_CLA_Glut	LTR	ORR1F
chr3:149174989-149175335	chr3:149174893-149175392	002_IT_EP_CLA_Glut	LTR	MTEb
chr3:152147547-152147926	chr3:152147458-152147957	002_IT_EP_CLA_Glut	DNA	MER20B
chr3:152155967-152156196	chr3:152155473-152155972	002_IT_EP_CLA_Glut	SINE	B4A
chr3:152645089-152645200	chr3:152644594-152645093	002_IT_EP_CLA_Glut	SINE	PB1D10
chr3:152906760-152907476	chr3:152906999-152907498	002_IT_EP_CLA_Glut	LINE	L1MD
chr3:153238289-153238487	chr3:153238341-153238840	002_IT_EP_CLA_Glut	SINE	MIR
chr3:154651534-154651600	chr3:154651315-154651814	002_IT_EP_CLA_Glut	DNA	MER102a
chr3:156953408-156953545	chr3:156952978-156953477	002_IT_EP_CLA_Glut	LTR	RLTR31D_MM
chr3:158278930-158279130	chr3:158278521-158279020	002_IT_EP_CLA_Glut	LINE	L2a
chr3:158369481-158369646	chr3:158369062-158369561	002_IT_EP_CLA_Glut	LINE	L2c
chr3:159035203-159035420	chr3:159034740-159035239	002_IT_EP_CLA_Glut	LINE	Lx5
chr4:9095507-9095876	chr4:9095640-9096139	002_IT_EP_CLA_Glut	LTR	MLT1B
chr4:10357678-10357923	chr4:10357461-10357960	002_IT_EP_CLA_Glut	LINE	L2c
chr4:11017558-11017701	chr4:11017488-11017987	002_IT_EP_CLA_Glut	SINE	B1_Mur1
chr4:13887923-13887978	chr4:13887716-13888215	002_IT_EP_CLA_Glut	SINE	ID4
chr4:15299851-15300149	chr4:15299901-15300400	002_IT_EP_CLA_Glut	LTR	LTR16B
chr4:16111600-16111845	chr4:16111776-16112275	002_IT_EP_CLA_Glut	LINE	Lx8b
chr4:32855733-32855931	chr4:32855535-32856034	002_IT_EP_CLA_Glut	SINE	B3
chr4:33510711-33510871	chr4:33510587-33511086	002_IT_EP_CLA_Glut	LINE	L2
chr4:33747192-33747796	chr4:33747485-33747984	002_IT_EP_CLA_Glut	LINE	L2
chr4:34296906-34297044	chr4:34297035-34297534	002_IT_EP_CLA_Glut	SINE	B1_Mur3
chr4:36810591-36810737	chr4:36810273-36810772	002_IT_EP_CLA_Glut	SINE	B1_Mus1
chr4:41578237-41578404	chr4:41578168-41578667	002_IT_EP_CLA_Glut	LINE	L1MEf
chr4:41737861-41738047	chr4:41737493-41737992	002_IT_EP_CLA_Glut	SINE	B2_Mm2
chr4:42921746-42921858	chr4:42921624-42922123	002_IT_EP_CLA_Glut	LINE	L2c
chr4:44062384-44062508	chr4:44061982-44062481	002_IT_EP_CLA_Glut	SINE	B1F2
chr4:46361106-46361579	chr4:46361225-46361724	002_IT_EP_CLA_Glut	LINE	L1MD2
chr4:46705898-46706028	chr4:46705737-46706236	002_IT_EP_CLA_Glut	LINE	L1MB5
chr4:46776329-46776386	chr4:46776001-46776500	002_IT_EP_CLA_Glut	LTR	RLTR20C1_MM
chr4:46794598-46794871	chr4:46794599-46795098	002_IT_EP_CLA_Glut	LINE	L1MEg
chr4:46805939-46806153	chr4:46805876-46806375	002_IT_EP_CLA_Glut	LINE	L2
chr4:46827989-46828082	chr4:46828077-46828576	002_IT_EP_CLA_Glut	LINE	L3
chr4:47074282-47074471	chr4:47074358-47074857	002_IT_EP_CLA_Glut	SINE	B2_Mm2
chr4:47075178-47075217	chr4:47074861-47075360	002_IT_EP_CLA_Glut	LTR	MLTR14
chr4:47235809-47236011	chr4:47235378-47235877	002_IT_EP_CLA_Glut	SINE	B3
chr4:47251787-47252096	chr4:47251992-47252491	002_IT_EP_CLA_Glut	LINE	L2b
chr4:47639069-47639156	chr4:47639065-47639564	002_IT_EP_CLA_Glut	SINE	MIR3
chr4:47945384-47945548	chr4:47945218-47945717	002_IT_EP_CLA_Glut	SINE	B3
chr4:48690643-48690971	chr4:48690607-48691106	002_IT_EP_CLA_Glut	LTR	LTR41
chr4:49522659-49523071	chr4:49522481-49522980	002_IT_EP_CLA_Glut	LINE	L2
chr4:50055406-50055472	chr4:50055401-50055900	002_IT_EP_CLA_Glut	SINE	MIR3
chr4:51597658-51598455	chr4:51597809-51598308	002_IT_EP_CLA_Glut	LINE	Lx6
chr4:51992300-51992565	chr4:51992450-51992949	002_IT_EP_CLA_Glut	LTR	LTR41
chr4:53386114-53386440	chr4:53386373-53386872	002_IT_EP_CLA_Glut	LTR	LTR89
chr4:53554022-53554378	chr4:53554357-53554856	002_IT_EP_CLA_Glut	LTR	MTD
chr4:55646555-55646645	chr4:55646479-55646978	002_IT_EP_CLA_Glut	SINE	MIR
chr4:56713100-56713386	chr4:56713134-56713633	002_IT_EP_CLA_Glut	LINE	Lx8
chr4:56966138-56966223	chr4:56965722-56966221	002_IT_EP_CLA_Glut	DNA	MER44A
chr4:57105316-57105409	chr4:57105223-57105722	002_IT_EP_CLA_Glut	LINE	L1MB8
chr4:57132287-57132367	chr4:57131852-57132351	002_IT_EP_CLA_Glut	SINE	ID4_
chr4:58867231-58868107	chr4:58867185-58867684	002_IT_EP_CLA_Glut	DNA	RCHARR1
chr4:59869578-59869723	chr4:59869576-59870075	002_IT_EP_CLA_Glut	SINE	B1F
chr4:62471830-62471998	chr4:62471998-62472497	002_IT_EP_CLA_Glut	SINE	B2_Mm2
chr4:62653122-62653268	chr4:62652922-62653421	002_IT_EP_CLA_Glut	DNA	Tigger19a
chr4:65372835-65372976	chr4:65372649-65373148	002_IT_EP_CLA_Glut	SINE	MIRb
chr4:68890720-68890886	chr4:68890455-68890954	002_IT_EP_CLA_Glut	LINE	L2b
chr4:70391640-70391798	chr4:70391713-70392212	002_IT_EP_CLA_Glut	SINE	MIRb
chr4:70499263-70499374	chr4:70499173-70499672	002_IT_EP_CLA_Glut	LINE	L1MC4a
chr4:79463284-79463684	chr4:79463371-79463870	002_IT_EP_CLA_Glut	LTR	MLT1G
chr4:82298852-82299000	chr4:82298557-82299056	002_IT_EP_CLA_Glut	LINE	L2c
chr4:83350835-83351060	chr4:83350675-83351174	002_IT_EP_CLA_Glut	LTR	MLT1F1
chr4:83441306-83441426	chr4:83441346-83441845	002_IT_EP_CLA_Glut	SINE	B1_Mus2
chr4:85174567-85175259	chr4:85174850-85175349	002_IT_EP_CLA_Glut	LINE	Lx
chr4:85301212-85301511	chr4:85300952-85301451	002_IT_EP_CLA_Glut	LINE	L1MCc
chr4:85334997-85335140	chr4:85334607-85335106	002_IT_EP_CLA_Glut	SINE	B1_Mus1
chr4:85397284-85397435	chr4:85397328-85397827	002_IT_EP_CLA_Glut	LTR	MTD
chr4:86274788-86274950	chr4:86274621-86275120	002_IT_EP_CLA_Glut	DNA	MER58A
chr4:86309861-86310025	chr4:86310000-86310499	002_IT_EP_CLA_Glut	SINE	B4
chr4:86483591-86483835	chr4:86483189-86483688	002_IT_EP_CLA_Glut	LINE	L1MEb
chr4:87041588-87041669	chr4:87041567-87042066	002_IT_EP_CLA_Glut	LINE	L3
chr4:87063116-87063405	chr4:87062644-87063143	002_IT_EP_CLA_Glut	SINE	B4A
chr4:87985093-87985473	chr4:87984596-87985095	002_IT_EP_CLA_Glut	LINE	L1MA9
chr4:88231755-88232013	chr4:88231287-88231786	002_IT_EP_CLA_Glut	LINE	Lx5
chr4:96031498-96032165	chr4:96031188-96031687	002_IT_EP_CLA_Glut	LINE	Lx
chr4:97894117-97894167	chr4:97894120-97894619	002_IT_EP_CLA_Glut	SINE	ID4_
chr4:97914631-97914745	chr4:97914383-97914882	002_IT_EP_CLA_Glut	LINE	L2
chr4:100104369-100104470	chr4:100104351-100104850	002_IT_EP_CLA_Glut	LTR	MLT1J2
chr4:100357966-100358172	chr4:100357881-100358380	002_IT_EP_CLA_Glut	DNA	MER20
chr4:102768678-102769008	chr4:102768986-102769485	002_IT_EP_CLA_Glut	LINE	Lx8
chr4:103475854-103476031	chr4:103475557-103476056	002_IT_EP_CLA_Glut	LTR	ERVL-E-int
chr4:104452515-104452891	chr4:104452473-104452972	002_IT_EP_CLA_Glut	LINE	L3
chr4:106472576-106472769	chr4:106472360-106472859	002_IT_EP_CLA_Glut	LINE	L1MA6
chr4:106500276-106500586	chr4:106500008-106500507	002_IT_EP_CLA_Glut	LTR	MTEa
chr4:106787838-106787924	chr4:106787723-106788222	002_IT_EP_CLA_Glut	LINE	L3
chr4:106789370-106789860	chr4:106789723-106790222	002_IT_EP_CLA_Glut	LTR	MLT1H1
chr4:106994963-106995011	chr4:106994758-106995257	002_IT_EP_CLA_Glut	LINE	L2a
chr4:107084970-107085058	chr4:107084720-107085219	002_IT_EP_CLA_Glut	SINE	MIR3
chr4:107162901-107163351	chr4:107163277-107163776	002_IT_EP_CLA_Glut	LTR	MLT1F1
chr4:107575771-107575844	chr4:107575728-107576227	002_IT_EP_CLA_Glut	SINE	MIRb
chr4:107736676-107736922	chr4:107736783-107737282	002_IT_EP_CLA_Glut	DNA	MER33
chr4:107816619-107816705	chr4:107816358-107816857	002_IT_EP_CLA_Glut	DNA	MER81
chr4:110641839-110641988	chr4:110641376-110641875	002_IT_EP_CLA_Glut	SINE	RSINE1
chr4:111214692-111215078	chr4:111214656-111215155	002_IT_EP_CLA_Glut	LTR	MTD
chr4:111215449-111215548	chr4:111215334-111215833	002_IT_EP_CLA_Glut	LINE	L2c
chr4:111280902-111281114	chr4:111280891-111281390	002_IT_EP_CLA_Glut	SINE	MIRb
chr4:114633871-114634276	chr4:114633628-114634127	002_IT_EP_CLA_Glut	LINE	L1ME2
chr4:117906205-117906607	chr4:117906180-117906679	002_IT_EP_CLA_Glut	LTR	MLT1C
chr4:118263054-118263246	chr4:118262562-118263061	002_IT_EP_CLA_Glut	LINE	L2
chr4:119921143-119921466	chr4:119921215-119921714	002_IT_EP_CLA_Glut	LTR	ORR1E
chr4:119966187-119966301	chr4:119966089-119966588	002_IT_EP_CLA_Glut	SINE	MIRc
chr4:119983079-119983227	chr4:119983030-119983529	002_IT_EP_CLA_Glut	SINE	MIR
chr4:120022849-120022989	chr4:120022703-120023202	002_IT_EP_CLA_Glut	DNA	MER121
chr4:120660302-120660451	chr4:120660412-120660911	002_IT_EP_CLA_Glut	SINE	MIR
chr4:120717891-120718173	chr4:120717528-120718027	002_IT_EP_CLA_Glut	SINE	B4A
chr4:123147432-123147523	chr4:123147351-123147850	002_IT_EP_CLA_Glut	LINE	L2b
chr4:123528654-123528759	chr4:123528740-123529239	002_IT_EP_CLA_Glut	SINE	PB1D7
chr4:123671014-123671067	chr4:123670548-123671047	002_IT_EP_CLA_Glut	SINE	MIRc
chr4:123679908-123680882	chr4:123680833-123681332	002_IT_EP_CLA_Glut	LINE	Lx2B2
chr4:125191882-125191942	chr4:125191597-125192096	002_IT_EP_CLA_Glut	LTR	RLTR40
chr4:125703566-125703771	chr4:125703449-125703948	002_IT_EP_CLA_Glut	SINE	MIR
chr4:125852405-125852501	chr4:125852501-125853000	002_IT_EP_CLA_Glut	SINE	MIRc
chr4:126246286-126246961	chr4:126246579-126247078	002_IT_EP_CLA_Glut	LINE	L2
chr4:127200766-127200874	chr4:127200713-127201212	002_IT_EP_CLA_Glut	SINE	PB1D10
chr4:128088381-128088472	chr4:128088216-128088715	002_IT_EP_CLA_Glut	LTR	LTR16C
chr4:128304066-128304366	chr4:128304013-128304512	002_IT_EP_CLA_Glut	SINE	B4A
chr4:128634851-128635320	chr4:128634881-128635380	002_IT_EP_CLA_Glut	LINE	L2
chr4:128713283-128713365	chr4:128712904-128713403	002_IT_EP_CLA_Glut	SINE	ID4
chr4:129204881-129205010	chr4:129204651-129205150	002_IT_EP_CLA_Glut	LINE	L2b
chr4:130816328-130816415	chr4:130815874-130816373	002_IT_EP_CLA_Glut	SINE	MIRc
chr4:131047551-131047906	chr4:131047202-131047701	002_IT_EP_CLA_Glut	LTR	MTC
chr4:131262940-131263099	chr4:131262878-131263377	002_IT_EP_CLA_Glut	SINE	MIRb
chr4:131271969-131272073	chr4:131272032-131272531	002_IT_EP_CLA_Glut	SINE	MIR3
chr4:131383792-131383971	chr4:131383296-131383795	002_IT_EP_CLA_Glut	DNA	Tigger17c
chr4:131383792-131383971	chr4:131383849-131384348	002_IT_EP_CLA_Glut	DNA	Tigger17c
chr4:131719341-131719446	chr4:131719047-131719546	002_IT_EP_CLA_Glut	DNA	Cheshire
chr4:131752665-131752861	chr4:131752180-131752679	002_IT_EP_CLA_Glut	SINE	ID_B1
chr4:132515321-132515425	chr4:132515390-132515889	002_IT_EP_CLA_Glut	SINE	MIRb
chr4:132744206-132744371	chr4:132743971-132744470	002_IT_EP_CLA_Glut	SINE	MIR
chr4:134448023-134448097	chr4:134447913-134448412	002_IT_EP_CLA_Glut	SINE	PB1D10
chr4:134600001-134600500	chr4:134600092-134600591	002_IT_EP_CLA_Glut	LTR	MLT1G3
chr4:134644860-134645224	chr4:134645013-134645512	002_IT_EP_CLA_Glut	LTR	MTD
chr4:138509589-138509852	chr4:138509508-138510007	002_IT_EP_CLA_Glut	LTR	MTE2a
chr4:138747118-138747329	chr4:138746922-138747421	002_IT_EP_CLA_Glut	LTR	MTEa
chr4:138855006-138855030	chr4:138855011-138855510	002_IT_EP_CLA_Glut	SINE	B4A
chr4:138858326-138858420	chr4:138858418-138858917	002_IT_EP_CLA_Glut	SINE	B4
chr4:138899507-138899657	chr4:138899313-138899812	002_IT_EP_CLA_Glut	LTR	ORR1D1
chr4:139065236-139065381	chr4:139064774-139065273	002_IT_EP_CLA_Glut	SINE	B1_Mur2
chr4:139085962-139086027	chr4:139085913-139086412	002_IT_EP_CLA_Glut	SINE	ID4_
chr4:139197277-139197421	chr4:139197392-139197891	002_IT_EP_CLA_Glut	SINE	B1_Mur1
chr4:139209290-139209524	chr4:139208803-139209302	002_IT_EP_CLA_Glut	SINE	MIRb
chr4:140423935-140424269	chr4:140423704-140424203	002_IT_EP_CLA_Glut	LTR	MTE2b
chr4:140449336-140449349	chr4:140449005-140449504	002_IT_EP_CLA_Glut	SINE	B1F
chr4:142391033-142391235	chr4:142390544-142391043	002_IT_EP_CLA_Glut	LTR	MLT1E
chr4:142560923-142561142	chr4:142560809-142561308	002_IT_EP_CLA_Glut	LTR	MamGypLTR1a
chr4:145052891-145053040	chr4:145052688-145053187	002_IT_EP_CLA_Glut	DNA	Charlie8
chr4:149405209-149405410	chr4:149404951-149405450	002_IT_EP_CLA_Glut	SINE	B3
chr4:150225666-150225783	chr4:150225652-150226151	002_IT_EP_CLA_Glut	SINE	PB1D9
chr4:150750819-150751443	chr4:150750782-150751281	002_IT_EP_CLA_Glut	LINE	L1MB7
chr4:152100427-152100506	chr4:152100422-152100921	002_IT_EP_CLA_Glut	SINE	B1_Mus1
chr4:152209182-152209496	chr4:152209397-152209896	002_IT_EP_CLA_Glut	LTR	ORR1A2
chr4:152614636-152614793	chr4:152614651-152615150	002_IT_EP_CLA_Glut	LINE	L1ME4a
chr4:152625372-152625458	chr4:152625376-152625875	002_IT_EP_CLA_Glut	SINE	MIRb
chr4:152837672-152837908	chr4:152837345-152837844	002_IT_EP_CLA_Glut	SINE	B4A
chr4:153358689-153359108	chr4:153358314-153358813	002_IT_EP_CLA_Glut	LTR	MLT1C
chr4:153438899-153438951	chr4:153438941-153439440	002_IT_EP_CLA_Glut	SINE	MIR
chr4:153615932-153616193	chr4:153616028-153616527	002_IT_EP_CLA_Glut	LTR	MT2A
chr4:155122924-155123040	chr4:155122552-155123051	002_IT_EP_CLA_Glut	SINE	B1F
chr4:155172110-155172323	chr4:155172029-155172528	002_IT_EP_CLA_Glut	SINE	B4A
chr4:155281500-155281672	chr4:155281522-155282021	002_IT_EP_CLA_Glut	SINE	B2_Mm2
chr5:8550062-8550405	chr5:8550019-8550518	002_IT_EP_CLA_Glut	LTR	ORR1E
chr5:9345065-9345116	chr5:9345081-9345580	002_IT_EP_CLA_Glut	LTR	RLTR20C1_MM
chr5:9495651-9495871	chr5:9495424-9495923	002_IT_EP_CLA_Glut	LTR	MLT1H1
chr5:16297792-16298043	chr5:16297359-16297858	002_IT_EP_CLA_Glut	LINE	L2a
chr5:20446396-20446490	chr5:20446438-20446937	002_IT_EP_CLA_Glut	SINE	MIRb
chr5:21034104-21034374	chr5:21034349-21034848	002_IT_EP_CLA_Glut	DNA	RCHARR1
chr5:21139568-21139680	chr5:21139376-21139875	002_IT_EP_CLA_Glut	LINE	L2
chr5:24081438-24081740	chr5:24081268-24081767	002_IT_EP_CLA_Glut	LTR	MTEb
chr5:24223218-24223317	chr5:24222996-24223495	002_IT_EP_CLA_Glut	SINE	PB1D10
chr5:24919500-24919692	chr5:24919099-24919598	002_IT_EP_CLA_Glut	LTR	MLT1L
chr5:25056714-25056855	chr5:25056798-25057297	002_IT_EP_CLA_Glut	SINE	MIRb
chr5:25062870-25063018	chr5:25062930-25063429	002_IT_EP_CLA_Glut	LTR	MTD
chr5:25066078-25066250	chr5:25066050-25066549	002_IT_EP_CLA_Glut	SINE	MIR
chr5:27068398-27068547	chr5:27068185-27068684	002_IT_EP_CLA_Glut	LINE	L1MA4
chr5:27732614-27732650	chr5:27732384-27732883	002_IT_EP_CLA_Glut	LINE	L2c
chr5:28060284-28060489	chr5:28060416-28060915	002_IT_EP_CLA_Glut	LTR	MTEa
chr5:30780714-30780921	chr5:30780703-30781202	002_IT_EP_CLA_Glut	DNA	MER20
chr5:30848530-30848671	chr5:30848543-30849042	002_IT_EP_CLA_Glut	LINE	L1MC4a
chr5:32059816-32059913	chr5:32059319-32059818	002_IT_EP_CLA_Glut	SINE	MIRb
chr5:32989595-32989790	chr5:32989760-32990259	002_IT_EP_CLA_Glut	SINE	ID_B1
chr5:33001353-33001490	chr5:33001035-33001534	002_IT_EP_CLA_Glut	LINE	L2
chr5:34297882-34298004	chr5:34297964-34298463	002_IT_EP_CLA_Glut	SINE	B1_Mus2
chr5:35253565-35253756	chr5:35253611-35254110	002_IT_EP_CLA_Glut	LTR	MTE-int
chr5:36372063-36372230	chr5:36372205-36372704	002_IT_EP_CLA_Glut	LTR	ORR1D1
chr5:36935497-36935796	chr5:36935764-36936263	002_IT_EP_CLA_Glut	LTR	MLT1B
chr5:37252137-37252432	chr5:37251955-37252454	002_IT_EP_CLA_Glut	SINE	B4A
chr5:38263754-38263949	chr5:38263293-38263792	002_IT_EP_CLA_Glut	LTR	LTR79
chr5:43385129-43385287	chr5:43385106-43385605	002_IT_EP_CLA_Glut	LTR	ORR1D2
chr5:43732658-43732727	chr5:43732336-43732835	002_IT_EP_CLA_Glut	SINE	ID2
chr5:44593152-44593485	chr5:44593090-44593589	002_IT_EP_CLA_Glut	LTR	MLT1C
chr5:45608582-45608907	chr5:45608764-45609263	002_IT_EP_CLA_Glut	LTR	ORR1A2
chr5:46278020-46278175	chr5:46278147-46278646	002_IT_EP_CLA_Glut	LTR	RLTR25B
chr5:49987941-49988021	chr5:49987904-49988403	002_IT_EP_CLA_Glut	SINE	ID2
chr5:49988877-49989163	chr5:49988408-49988907	002_IT_EP_CLA_Glut	DNA	MER44A
chr5:50295832-50296202	chr5:50295805-50296304	002_IT_EP_CLA_Glut	LTR	MER89
chr5:52389744-52390087	chr5:52389875-52390374	002_IT_EP_CLA_Glut	LTR	ORR1A3
chr5:52892521-52892668	chr5:52892150-52892649	002_IT_EP_CLA_Glut	SINE	RSINE1
chr5:52909614-52910011	chr5:52909994-52910493	002_IT_EP_CLA_Glut	LTR	MTB
chr5:52937438-52937549	chr5:52937530-52938029	002_IT_EP_CLA_Glut	SINE	B1_Mus1
chr5:53279593-53279825	chr5:53279393-53279892	002_IT_EP_CLA_Glut	LINE	L4_A_Mam
chr5:53946839-53946981	chr5:53946665-53947164	002_IT_EP_CLA_Glut	LTR	LTR33
chr5:53947698-53947790	chr5:53947739-53948238	002_IT_EP_CLA_Glut	LTR	LTR16E1
chr5:63499080-63499318	chr5:63499028-63499527	002_IT_EP_CLA_Glut	SINE	MIRb
chr5:64860467-64860980	chr5:64860803-64861302	002_IT_EP_CLA_Glut	DNA	RCHARR1
chr5:64861714-64861820	chr5:64861605-64862104	002_IT_EP_CLA_Glut	LINE	L2a
chr5:65668519-65668759	chr5:65668607-65669106	002_IT_EP_CLA_Glut	LTR	MLT1H2
chr5:67815698-67815846	chr5:67815388-67815887	002_IT_EP_CLA_Glut	LINE	L2c
chr5:71648146-71648359	chr5:71648179-71648678	002_IT_EP_CLA_Glut	LINE	L1M5
chr5:71986721-71986785	chr5:71986535-71987034	002_IT_EP_CLA_Glut	SINE	B1_Mm
chr5:73497661-73497801	chr5:73497330-73497829	002_IT_EP_CLA_Glut	LTR	MLT1N2
chr5:73604826-73604986	chr5:73604856-73605355	002_IT_EP_CLA_Glut	DNA	URR1A
chr5:74007277-74007487	chr5:74007415-74007914	002_IT_EP_CLA_Glut	SINE	ID_B1
chr5:74040810-74041063	chr5:74040509-74041008	002_IT_EP_CLA_Glut	LTR	ORR1E
chr5:76923347-76923521	chr5:76923388-76923887	002_IT_EP_CLA_Glut	SINE	B3
chr5:76924725-76925242	chr5:76925224-76925723	002_IT_EP_CLA_Glut	LTR	MER21C
chr5:88710586-88711052	chr5:88710976-88711475	002_IT_EP_CLA_Glut	LTR	RMER17C2
chr5:89839782-89840142	chr5:89839609-89840108	002_IT_EP_CLA_Glut	LTR	ORR1F
chr5:90569612-90569731	chr5:90569526-90570025	002_IT_EP_CLA_Glut	DNA	MER5A1
chr5:91414161-91414310	chr5:91413691-91414190	002_IT_EP_CLA_Glut	SINE	RSINE1
chr5:92125371-92125512	chr5:92125409-92125908	002_IT_EP_CLA_Glut	SINE	B1_Mur4
chr5:92489428-92489736	chr5:92489468-92489967	002_IT_EP_CLA_Glut	LTR	RMER12C
chr5:99285871-99287178	chr5:99286448-99286947	002_IT_EP_CLA_Glut	LTR	MLTR25C
chr5:100380869-100381012	chr5:100380956-100381455	002_IT_EP_CLA_Glut	SINE	ID_B1
chr5:103338285-103338491	chr5:103338304-103338803	002_IT_EP_CLA_Glut	LTR	MT2B1
chr5:104187508-104187569	chr5:104187376-104187875	002_IT_EP_CLA_Glut	LTR	MLT1A0
chr5:105745977-105746317	chr5:105746021-105746520	002_IT_EP_CLA_Glut	LTR	ORR1C2
chr5:107972642-107972774	chr5:107972568-107973067	002_IT_EP_CLA_Glut	LINE	HAL1
chr5:110639810-110639935	chr5:110639391-110639890	002_IT_EP_CLA_Glut	SINE	B1_Mus1
chr5:112094092-112094167	chr5:112093897-112094396	002_IT_EP_CLA_Glut	LTR	LTR81A
chr5:112510760-112510853	chr5:112510339-112510838	002_IT_EP_CLA_Glut	SINE	B4A
chr5:112552651-112552766	chr5:112552753-112553252	002_IT_EP_CLA_Glut	SINE	PB1D7
chr5:112655660-112655955	chr5:112655438-112655937	002_IT_EP_CLA_Glut	LTR	RMER17C
chr5:112696974-112697053	chr5:112696614-112697113	002_IT_EP_CLA_Glut	LINE	L2b
chr5:112780321-112780828	chr5:112780396-112780895	002_IT_EP_CLA_Glut	LTR	RLTR20B5_MM
chr5:112880013-112880426	chr5:112879708-112880207	002_IT_EP_CLA_Glut	LTR	MTB_Mm
chr5:112932180-112932314	chr5:112931710-112932209	002_IT_EP_CLA_Glut	SINE	ID_B1
chr5:113271916-113272062	chr5:113271471-113271970	002_IT_EP_CLA_Glut	SINE	B4
chr5:113300833-113300978	chr5:113300449-113300948	002_IT_EP_CLA_Glut	SINE	B1_Mus1
chr5:113852750-113852878	chr5:113852403-113852902	002_IT_EP_CLA_Glut	LINE	L1MB8
chr5:113883922-113884060	chr5:113883432-113883931	002_IT_EP_CLA_Glut	SINE	B1_Mus2
chr5:115571110-115571314	chr5:115571096-115571595	002_IT_EP_CLA_Glut	DNA	MER20
chr5:116314227-116314304	chr5:116313740-116314239	002_IT_EP_CLA_Glut	SINE	MIRb
chr5:117442160-117442348	chr5:117442206-117442705	002_IT_EP_CLA_Glut	SINE	B3
chr5:117508316-117508444	chr5:117508324-117508823	002_IT_EP_CLA_Glut	SINE	B1_Mur2
chr5:118037242-118037321	chr5:118036979-118037478	002_IT_EP_CLA_Glut	SINE	MIRc
chr5:118113985-118114100	chr5:118114005-118114504	002_IT_EP_CLA_Glut	SINE	B1_Mur2
chr5:118392781-118392977	chr5:118392907-118393406	002_IT_EP_CLA_Glut	SINE	ID_B1
chr5:118413517-118413677	chr5:118413375-118413874	002_IT_EP_CLA_Glut	LTR	MLT1J1
chr5:118700578-118701065	chr5:118700117-118700616	002_IT_EP_CLA_Glut	LTR	MT2A
chr5:120032704-120033027	chr5:120032966-120033465	002_IT_EP_CLA_Glut	LTR	ORR1A3
chr5:120420084-120420293	chr5:120420058-120420557	002_IT_EP_CLA_Glut	SINE	B4A
chr5:121125955-121126125	chr5:121125520-121126019	002_IT_EP_CLA_Glut	SINE	RSINE1
chr5:122402865-122402948	chr5:122402844-122403343	002_IT_EP_CLA_Glut	SINE	PB1
chr5:123136294-123136418	chr5:123136076-123136575	002_IT_EP_CLA_Glut	SINE	MIR3
chr5:123594291-123594371	chr5:123593812-123594311	002_IT_EP_CLA_Glut	SINE	RSINE1
chr5:124019570-124019590	chr5:124019279-124019778	002_IT_EP_CLA_Glut	LTR	MT2B
chr5:124085479-124085641	chr5:124085352-124085851	002_IT_EP_CLA_Glut	LINE	L2a
chr5:124883794-124883893	chr5:124883881-124884380	002_IT_EP_CLA_Glut	SINE	B4
chr5:125243782-125243862	chr5:125243852-125244351	002_IT_EP_CLA_Glut	LTR	RLTR20A4
chr5:125409108-125409222	chr5:125408790-125409289	002_IT_EP_CLA_Glut	SINE	B1_Mus2
chr5:125779872-125780375	chr5:125780200-125780699	002_IT_EP_CLA_Glut	LTR	MLT1E3
chr5:127416437-127416734	chr5:127416448-127416947	002_IT_EP_CLA_Glut	DNA	MER58B
chr5:127807386-127807565	chr5:127807315-127807814	002_IT_EP_CLA_Glut	SINE	MIR
chr5:128159304-128159716	chr5:128158878-128159377	002_IT_EP_CLA_Glut	LTR	RMER13A2
chr5:128205164-128205266	chr5:128204866-128205365	002_IT_EP_CLA_Glut	SINE	RSINE1
chr5:128878085-128878218	chr5:128877802-128878301	002_IT_EP_CLA_Glut	SINE	B1F
chr5:130518010-130518417	chr5:130518327-130518826	002_IT_EP_CLA_Glut	LTR	MTC
chr5:130686284-130686493	chr5:130685875-130686374	002_IT_EP_CLA_Glut	SINE	ID_B1
chr5:130772944-130772980	chr5:130772451-130772950	002_IT_EP_CLA_Glut	SINE	ID_B1
chr5:130774309-130774454	chr5:130774026-130774525	002_IT_EP_CLA_Glut	SINE	RSINE1
chr5:132249007-132249256	chr5:132249029-132249528	002_IT_EP_CLA_Glut	SINE	B4
chr5:133172967-133173340	chr5:133173187-133173686	002_IT_EP_CLA_Glut	LTR	MTC
chr5:135821659-135821810	chr5:135821642-135822141	002_IT_EP_CLA_Glut	SINE	B1_Mus1
chr5:136077085-136077286	chr5:136077045-136077544	002_IT_EP_CLA_Glut	DNA	ORSL-2b
chr5:137340143-137340277	chr5:137339645-137340144	002_IT_EP_CLA_Glut	SINE	B1_Mur3
chr5:139084519-139084597	chr5:139084248-139084747	002_IT_EP_CLA_Glut	SINE	PB1D10
chr5:139321164-139321566	chr5:139321268-139321767	002_IT_EP_CLA_Glut	LINE	L1MB3
chr5:139438901-139439006	chr5:139438967-139439466	002_IT_EP_CLA_Glut	SINE	B1_Mur3
chr5:140186352-140186510	chr5:140186247-140186746	002_IT_EP_CLA_Glut	LINE	L1M5
chr5:140959222-140959500	chr5:140959166-140959665	002_IT_EP_CLA_Glut	SINE	B4A
chr5:141116576-141116697	chr5:141116435-141116934	002_IT_EP_CLA_Glut	SINE	B1F
chr5:142208773-142208890	chr5:142208603-142209102	002_IT_EP_CLA_Glut	SINE	PB1D10
chr5:142341242-142341656	chr5:142341054-142341553	002_IT_EP_CLA_Glut	LTR	RMER17C
chr5:142512403-142512548	chr5:142512020-142512519	002_IT_EP_CLA_Glut	SINE	RSINE1
chr5:142585775-142585933	chr5:142585910-142586409	002_IT_EP_CLA_Glut	LTR	MTE2a
chr5:143271589-143271688	chr5:143271590-143272089	002_IT_EP_CLA_Glut	SINE	PB1D10
chr5:143518383-143518500	chr5:143518137-143518636	002_IT_EP_CLA_Glut	SINE	MIR
chr5:143657330-143657512	chr5:143656850-143657349	002_IT_EP_CLA_Glut	SINE	B3
chr5:143670850-143671193	chr5:143670929-143671428	002_IT_EP_CLA_Glut	LTR	ORR1F
chr5:143690610-143690888	chr5:143690812-143691311	002_IT_EP_CLA_Glut	SINE	B4
chr5:144047677-144047813	chr5:144047180-144047679	002_IT_EP_CLA_Glut	SINE	B1F
chr5:145105824-145105879	chr5:145105877-145106376	002_IT_EP_CLA_Glut	SINE	B1F1
chr5:146346597-146346714	chr5:146346599-146347098	002_IT_EP_CLA_Glut	SINE	B3A
chr5:146629039-146629275	chr5:146628767-146629266	002_IT_EP_CLA_Glut	SINE	B4A
chr5:146858650-146858760	chr5:146858739-146859238	002_IT_EP_CLA_Glut	LTR	RLTR17B_Mm
chr5:147049685-147049790	chr5:147049653-147050152	002_IT_EP_CLA_Glut	SINE	PB1D10
chr5:147463186-147463348	chr5:147463198-147463697	002_IT_EP_CLA_Glut	DNA	MER20
chr5:149321277-149321366	chr5:149321097-149321596	002_IT_EP_CLA_Glut	LTR	RMER17C2
chr5:150026504-150026694	chr5:150026616-150027115	002_IT_EP_CLA_Glut	LTR	RMER17C
chr5:150156091-150156455	chr5:150156042-150156541	002_IT_EP_CLA_Glut	LTR	ORR1E
chr6:6088230-6088376	chr6:6088047-6088546	002_IT_EP_CLA_Glut	LTR	ORR1F
chr6:8683861-8684250	chr6:8683408-8683907	002_IT_EP_CLA_Glut	LINE	L1MC5
chr6:8693351-8693509	chr6:8693107-8693606	002_IT_EP_CLA_Glut	LINE	L2b
chr6:8745587-8745728	chr6:8745275-8745774	002_IT_EP_CLA_Glut	SINE	B1_Mm
chr6:11604777-11604956	chr6:11604803-11605302	002_IT_EP_CLA_Glut	LTR	RMER12C
chr6:13991677-13991919	chr6:13991822-13992321	002_IT_EP_CLA_Glut	LTR	MLT1D
chr6:14063709-14064363	chr6:14063706-14064205	002_IT_EP_CLA_Glut	LTR	HERVL40-int
chr6:17433302-17433419	chr6:17433374-17433873	002_IT_EP_CLA_Glut	SINE	MIRb
chr6:21277527-21277665	chr6:21277435-21277934	002_IT_EP_CLA_Glut	SINE	MIR
chr6:21768112-21768320	chr6:21767736-21768235	002_IT_EP_CLA_Glut	LINE	L2
chr6:25260492-25260698	chr6:25260501-25261000	002_IT_EP_CLA_Glut	LINE	L2a
chr6:27885902-27886222	chr6:27885762-27886261	002_IT_EP_CLA_Glut	DNA	MER113
chr6:28826400-28826604	chr6:28826442-28826941	002_IT_EP_CLA_Glut	SINE	MIR3
chr6:28965103-28965305	chr6:28965265-28965764	002_IT_EP_CLA_Glut	LTR	MTE2a
chr6:28966184-28966337	chr6:28965772-28966271	002_IT_EP_CLA_Glut	DNA	MER58B
chr6:29036587-29036777	chr6:29036697-29037196	002_IT_EP_CLA_Glut	LTR	MLT1B
chr6:29099638-29099717	chr6:29099474-29099973	002_IT_EP_CLA_Glut	DNA	MER63D
chr6:30458640-30458721	chr6:30458485-30458984	002_IT_EP_CLA_Glut	SINE	ID4_
chr6:32504128-32504249	chr6:32504216-32504715	002_IT_EP_CLA_Glut	SINE	MIR
chr6:34998986-34999101	chr6:34998940-34999439	002_IT_EP_CLA_Glut	SINE	PB1D10
chr6:35256299-35256507	chr6:35256471-35256970	002_IT_EP_CLA_Glut	SINE	B3
chr6:35597960-35598328	chr6:35598324-35598823	002_IT_EP_CLA_Glut	LTR	ORR1E
chr6:37399029-37399158	chr6:37398793-37399292	002_IT_EP_CLA_Glut	DNA	Tigger17
chr6:39244586-39244768	chr6:39244291-39244790	002_IT_EP_CLA_Glut	SINE	B4A
chr6:39885428-39885529	chr6:39885336-39885835	002_IT_EP_CLA_Glut	LINE	L1ME4b
chr6:40094764-40094875	chr6:40094868-40095367	002_IT_EP_CLA_Glut	SINE	B1_Mus2
chr6:48021480-48021628	chr6:48021605-48022104	002_IT_EP_CLA_Glut	SINE	B1_Mus1
chr6:49096189-49096273	chr6:49096269-49096768	002_IT_EP_CLA_Glut	SINE	B1_Mur3
chr6:54748732-54748974	chr6:54748971-54749470	002_IT_EP_CLA_Glut	SINE	B4
chr6:54758565-54758786	chr6:54758110-54758609	002_IT_EP_CLA_Glut	LTR	MLT1B
chr6:56028386-56028651	chr6:56027994-56028493	002_IT_EP_CLA_Glut	SINE	B4A
chr6:57814898-57815054	chr6:57814421-57814920	002_IT_EP_CLA_Glut	SINE	MIR
chr6:58946694-58946805	chr6:58946736-58947235	002_IT_EP_CLA_Glut	SINE	RSINE1
chr6:64567870-64568022	chr6:64567599-64568098	002_IT_EP_CLA_Glut	SINE	B1_Mus2
chr6:71801061-71801159	chr6:71800973-71801472	002_IT_EP_CLA_Glut	SINE	MIR3
chr6:72217445-72217588	chr6:72217324-72217823	002_IT_EP_CLA_Glut	SINE	MIRb
chr6:72650413-72650570	chr6:72650541-72651040	002_IT_EP_CLA_Glut	SINE	MIRb
chr6:72744566-72744670	chr6:72744373-72744872	002_IT_EP_CLA_Glut	SINE	B1F1
chr6:80357146-80357205	chr6:80357028-80357527	002_IT_EP_CLA_Glut	LINE	L3
chr6:81911857-81912313	chr6:81912146-81912645	002_IT_EP_CLA_Glut	LTR	RMER17C2
chr6:82235448-82235608	chr6:82235460-82235959	002_IT_EP_CLA_Glut	DNA	MARNA
chr6:82519793-82519931	chr6:82519536-82520035	002_IT_EP_CLA_Glut	DNA	MER63A
chr6:85469330-85469499	chr6:85469054-85469553	002_IT_EP_CLA_Glut	SINE	ID_B1
chr6:85485720-85485785	chr6:85485705-85486204	002_IT_EP_CLA_Glut	SINE	PB1D9
chr6:85504834-85505091	chr6:85504887-85505386	002_IT_EP_CLA_Glut	LTR	RLTR17B_Mm
chr6:86048406-86048755	chr6:86048437-86048936	002_IT_EP_CLA_Glut	LINE	L2
chr6:86054714-86054869	chr6:86054766-86055265	002_IT_EP_CLA_Glut	SINE	RSINE1
chr6:86776821-86777034	chr6:86776573-86777072	002_IT_EP_CLA_Glut	SINE	B3
chr6:86809626-86809748	chr6:86809695-86810194	002_IT_EP_CLA_Glut	SINE	B1_Mur1
chr6:87250343-87250485	chr6:87250479-87250978	002_IT_EP_CLA_Glut	SINE	B1_Mm
chr6:88913445-88913506	chr6:88913421-88913920	002_IT_EP_CLA_Glut	LTR	RLTR20A4
chr6:88934377-88934687	chr6:88934415-88934914	002_IT_EP_CLA_Glut	LTR	MLT1G3
chr6:89282103-89282962	chr6:89282276-89282775	002_IT_EP_CLA_Glut	LINE	L1M4
chr6:90777499-90777594	chr6:90777180-90777679	002_IT_EP_CLA_Glut	LINE	L1M5
chr6:91243161-91243556	chr6:91243366-91243865	002_IT_EP_CLA_Glut	LTR	MTC
chr6:92383916-92384116	chr6:92384104-92384603	002_IT_EP_CLA_Glut	DNA	MER58A
chr6:92405377-92405506	chr6:92404916-92405415	002_IT_EP_CLA_Glut	SINE	MIRc
chr6:92663487-92663639	chr6:92663354-92663853	002_IT_EP_CLA_Glut	LINE	L2
chr6:97232146-97232323	chr6:97231673-97232172	002_IT_EP_CLA_Glut	SINE	B3A
chr6:99235572-99235761	chr6:99235509-99236008	002_IT_EP_CLA_Glut	DNA	MER2
chr6:100101438-100101502	chr6:100101088-100101587	002_IT_EP_CLA_Glut	SINE	MIRc
chr6:100157539-100157656	chr6:100157309-100157808	002_IT_EP_CLA_Glut	LINE	L1MB5
chr6:103512483-103512574	chr6:103512082-103512581	002_IT_EP_CLA_Glut	SINE	MIR
chr6:107541293-107541549	chr6:107541195-107541694	002_IT_EP_CLA_Glut	LINE	L2b
chr6:108309933-108310041	chr6:108309547-108310046	002_IT_EP_CLA_Glut	SINE	B4
chr6:108320355-108320977	chr6:108320912-108321411	002_IT_EP_CLA_Glut	LINE	L1MB7
chr6:108321876-108322004	chr6:108321565-108322064	002_IT_EP_CLA_Glut	LINE	L1MC4
chr6:108325325-108326181	chr6:108325758-108326257	002_IT_EP_CLA_Glut	LINE	L1_Mur3
chr6:112836631-112836731	chr6:112836633-112837132	002_IT_EP_CLA_Glut	SINE	RSINE1
chr6:112885703-112885972	chr6:112885645-112886144	002_IT_EP_CLA_Glut	LTR	MTEa
chr6:112927487-112927795	chr6:112927278-112927777	002_IT_EP_CLA_Glut	LTR	MTEb
chr6:113166347-113166469	chr6:113166429-113166928	002_IT_EP_CLA_Glut	SINE	B1_Mur1
chr6:113998304-113998412	chr6:113998412-113998911	002_IT_EP_CLA_Glut	LTR	ORR1C2-int
chr6:114035641-114035785	chr6:114035653-114036152	002_IT_EP_CLA_Glut	LINE	HAL1b
chr6:114360903-114361277	chr6:114361222-114361721	002_IT_EP_CLA_Glut	LTR	MTD
chr6:115321348-115321576	chr6:115321357-115321856	002_IT_EP_CLA_Glut	LINE	L1MB3
chr6:115333697-115333860	chr6:115333829-115334328	002_IT_EP_CLA_Glut	SINE	B3
chr6:115891312-115891451	chr6:115891450-115891949	002_IT_EP_CLA_Glut	SINE	MIRb
chr6:116642969-116643205	chr6:116643044-116643543	002_IT_EP_CLA_Glut	DNA	Tigger5
chr6:117806490-117807296	chr6:117806309-117806808	002_IT_EP_CLA_Glut	LINE	Lx8
chr6:118791772-118791892	chr6:118791857-118792356	002_IT_EP_CLA_Glut	SINE	MIRb
chr6:118977009-118977144	chr6:118976705-118977204	002_IT_EP_CLA_Glut	SINE	MIR
chr6:118978544-118978620	chr6:118978157-118978656	002_IT_EP_CLA_Glut	LINE	L2c
chr6:119076993-119077586	chr6:119077163-119077662	002_IT_EP_CLA_Glut	LINE	L3b
chr6:119091424-119091701	chr6:119091137-119091636	002_IT_EP_CLA_Glut	SINE	B4A
chr6:119098771-119098971	chr6:119098466-119098965	002_IT_EP_CLA_Glut	LINE	L1MB4
chr6:120509703-120509842	chr6:120509429-120509928	002_IT_EP_CLA_Glut	SINE	B1_Mur2
chr6:120873720-120873851	chr6:120873819-120874318	002_IT_EP_CLA_Glut	SINE	RSINE1
chr6:120986540-120986633	chr6:120986087-120986586	002_IT_EP_CLA_Glut	SINE	ID_B1
chr6:121099883-121100130	chr6:121099803-121100302	002_IT_EP_CLA_Glut	LINE	L2c
chr6:121217356-121217502	chr6:121217290-121217789	002_IT_EP_CLA_Glut	SINE	MIR3
chr6:122669762-122669843	chr6:122669394-122669893	002_IT_EP_CLA_Glut	SINE	B1_Mur2
chr6:122770962-122771008	chr6:122770679-122771178	002_IT_EP_CLA_Glut	SINE	B1_Mur3
chr6:125587900-125587991	chr6:125587600-125588099	002_IT_EP_CLA_Glut	DNA	MER5A
chr6:126096033-126096218	chr6:126096130-126096629	002_IT_EP_CLA_Glut	LINE	L2c
chr6:126712500-126712854	chr6:126712427-126712926	002_IT_EP_CLA_Glut	LINE	L2a
chr6:127981826-127981919	chr6:127981807-127982306	002_IT_EP_CLA_Glut	SINE	PB1D7
chr6:128006127-128006471	chr6:128006384-128006883	002_IT_EP_CLA_Glut	LTR	MTEa
chr6:128346691-128346785	chr6:128346710-128347209	002_IT_EP_CLA_Glut	SINE	B1F2
chr6:131403377-131403516	chr6:131402968-131403467	002_IT_EP_CLA_Glut	SINE	B1F
chr6:134048749-134049114	chr6:134048890-134049389	002_IT_EP_CLA_Glut	LTR	MTD
chr6:134276875-134277061	chr6:134276958-134277457	002_IT_EP_CLA_Glut	SINE	MIR
chr6:134558660-134558716	chr6:134558660-134559159	002_IT_EP_CLA_Glut	SINE	B4A
chr6:136235742-136235932	chr6:136235254-136235753	002_IT_EP_CLA_Glut	SINE	MIRc
chr6:136344282-136344385	chr6:136343850-136344349	002_IT_EP_CLA_Glut	SINE	PB1D10
chr6:136817599-136817702	chr6:136817538-136818037	002_IT_EP_CLA_Glut	SINE	RSINE1
chr6:137877299-137877444	chr6:137877226-137877725	002_IT_EP_CLA_Glut	LTR	LTR79
chr6:140054831-140054962	chr6:140054563-140055062	002_IT_EP_CLA_Glut	LTR	MER92C
chr6:140218682-140219077	chr6:140218955-140219454	002_IT_EP_CLA_Glut	LTR	MTE2b
chr6:140245495-140245864	chr6:140245656-140246155	002_IT_EP_CLA_Glut	LTR	RLTR14
chr6:140731209-140731222	chr6:140730812-140731311	002_IT_EP_CLA_Glut	SINE	B1F
chr6:142395089-142395204	chr6:142394643-142395142	002_IT_EP_CLA_Glut	SINE	RSINE1
chr6:143191058-143191107	chr6:143190773-143191272	002_IT_EP_CLA_Glut	SINE	PB1D11
chr6:144294672-144294769	chr6:144294275-144294774	002_IT_EP_CLA_Glut	LINE	L2b
chr6:145482740-145483259	chr6:145482986-145483485	002_IT_EP_CLA_Glut	LTR	RLTR20A2B_MM
chr6:148522555-148522871	chr6:148522798-148523297	002_IT_EP_CLA_Glut	LTR	ORR1E
chr6:148523529-148523727	chr6:148523350-148523849	002_IT_EP_CLA_Glut	SINE	B3A
chr7:6781904-6782133	chr7:6781518-6782017	002_IT_EP_CLA_Glut	SINE	B4A
chr7:12487098-12487229	chr7:12486724-12487223	002_IT_EP_CLA_Glut	SINE	B1_Mur4
chr7:16002138-16002207	chr7:16002109-16002608	002_IT_EP_CLA_Glut	SINE	ID4
chr7:16027957-16028085	chr7:16028063-16028562	002_IT_EP_CLA_Glut	SINE	RSINE1
chr7:16149117-16149260	chr7:16149218-16149717	002_IT_EP_CLA_Glut	SINE	B1F
chr7:16751941-16752028	chr7:16751949-16752448	002_IT_EP_CLA_Glut	SINE	RSINE1
chr7:17030683-17030874	chr7:17030406-17030905	002_IT_EP_CLA_Glut	SINE	ID_B1
chr7:19169907-19169953	chr7:19169605-19170104	002_IT_EP_CLA_Glut	SINE	RSINE1
chr7:19170511-19170620	chr7:19170214-19170713	002_IT_EP_CLA_Glut	SINE	B1_Mur1
chr7:24299611-24299743	chr7:24299212-24299711	002_IT_EP_CLA_Glut	SINE	B3
chr7:24325898-24326209	chr7:24326162-24326661	002_IT_EP_CLA_Glut	LTR	RMER10B
chr7:24850558-24850695	chr7:24850067-24850566	002_IT_EP_CLA_Glut	LINE	L1M4
chr7:25676804-25676912	chr7:25676453-25676952	002_IT_EP_CLA_Glut	LINE	L2a
chr7:29088759-29089112	chr7:29088751-29089250	002_IT_EP_CLA_Glut	LINE	L1MC5
chr7:29272041-29272138	chr7:29271961-29272460	002_IT_EP_CLA_Glut	SINE	B1_Mur3
chr7:29491431-29491538	chr7:29490936-29491435	002_IT_EP_CLA_Glut	SINE	B3
chr7:30477545-30477717	chr7:30477624-30478123	002_IT_EP_CLA_Glut	SINE	B3A
chr7:34226529-34226659	chr7:34226129-34226628	002_IT_EP_CLA_Glut	SINE	B1_Mur2
chr7:34257800-34257888	chr7:34257501-34258000	002_IT_EP_CLA_Glut	LINE	Lx8
chr7:34713285-34713413	chr7:34713156-34713655	002_IT_EP_CLA_Glut	LINE	L2
chr7:35091711-35092071	chr7:35092019-35092518	002_IT_EP_CLA_Glut	LTR	LTR16C
chr7:45451977-45452127	chr7:45451809-45452308	002_IT_EP_CLA_Glut	SINE	B1_Mur3
chr7:46479976-46480091	chr7:46479828-46480327	002_IT_EP_CLA_Glut	DNA	MER117
chr7:46858891-46859586	chr7:46858988-46859487	002_IT_EP_CLA_Glut	LTR	MERVL_2A-int
chr7:49076445-49076610	chr7:49076206-49076705	002_IT_EP_CLA_Glut	LTR	MLT1H
chr7:49451598-49451716	chr7:49451292-49451791	002_IT_EP_CLA_Glut	SINE	B1_Mus2
chr7:57601624-57601901	chr7:57601265-57601764	002_IT_EP_CLA_Glut	SINE	B4A
chr7:58184768-58185102	chr7:58184860-58185359	002_IT_EP_CLA_Glut	LINE	L1MC
chr7:58626280-58626704	chr7:58626206-58626705	002_IT_EP_CLA_Glut	LINE	L1MC5
chr7:63558401-63558641	chr7:63557952-63558451	002_IT_EP_CLA_Glut	LINE	Lx7
chr7:64583859-64584036	chr7:64583789-64584288	002_IT_EP_CLA_Glut	LINE	L1ME1
chr7:65111347-65111673	chr7:65111615-65112114	002_IT_EP_CLA_Glut	LTR	ORR1A2
chr7:65117006-65117086	chr7:65116932-65117431	002_IT_EP_CLA_Glut	SINE	ID4_
chr7:65123862-65124153	chr7:65123737-65124236	002_IT_EP_CLA_Glut	SINE	B4A
chr7:65383245-65383586	chr7:65382777-65383276	002_IT_EP_CLA_Glut	LTR	MLT1A1
chr7:65437159-65437369	chr7:65436874-65437373	002_IT_EP_CLA_Glut	SINE	B3
chr7:65680869-65681160	chr7:65681134-65681633	002_IT_EP_CLA_Glut	LINE	L1MDa
chr7:68908296-68908428	chr7:68908265-68908764	002_IT_EP_CLA_Glut	DNA	Tigger14a
chr7:74457812-74457954	chr7:74457579-74458078	002_IT_EP_CLA_Glut	SINE	RSINE1
chr7:74942834-74942940	chr7:74942786-74943285	002_IT_EP_CLA_Glut	SINE	B1F
chr7:75208448-75208969	chr7:75208240-75208739	002_IT_EP_CLA_Glut	LINE	Lx
chr7:75223100-75223192	chr7:75222830-75223329	002_IT_EP_CLA_Glut	LTR	MER34
chr7:75303256-75304020	chr7:75302828-75303327	002_IT_EP_CLA_Glut	LINE	L2a
chr7:78597042-78597190	chr7:78597075-78597574	002_IT_EP_CLA_Glut	SINE	MIRb
chr7:78718266-78718292	chr7:78718234-78718733	002_IT_EP_CLA_Glut	LINE	L2c
chr7:78755911-78756166	chr7:78755886-78756385	002_IT_EP_CLA_Glut	LTR	MLT1J2
chr7:79524207-79524327	chr7:79523815-79524314	002_IT_EP_CLA_Glut	SINE	PB1
chr7:79524665-79524847	chr7:79524784-79525283	002_IT_EP_CLA_Glut	SINE	PB1D9
chr7:80628624-80628774	chr7:80628545-80629044	002_IT_EP_CLA_Glut	SINE	MIRb
chr7:80767121-80767244	chr7:80766860-80767359	002_IT_EP_CLA_Glut	SINE	MIR
chr7:81202748-81202938	chr7:81202354-81202853	002_IT_EP_CLA_Glut	SINE	MIRb
chr7:81928310-81928836	chr7:81928102-81928601	002_IT_EP_CLA_Glut	LINE	L1_Mus3
chr7:87949929-87950852	chr7:87950149-87950648	002_IT_EP_CLA_Glut	LTR	ORR1A4-int
chr7:87983255-87983602	chr7:87983425-87983924	002_IT_EP_CLA_Glut	LTR	MLT1J1
chr7:91045355-91045658	chr7:91045406-91045905	002_IT_EP_CLA_Glut	DNA	MER58B
chr7:96409440-96409693	chr7:96409243-96409742	002_IT_EP_CLA_Glut	LINE	L1ME4a
chr7:96681024-96681197	chr7:96680927-96681426	002_IT_EP_CLA_Glut	SINE	MIRb
chr7:96720611-96720716	chr7:96720375-96720874	002_IT_EP_CLA_Glut	SINE	MIR
chr7:99699922-99700027	chr7:99699585-99700084	002_IT_EP_CLA_Glut	DNA	Charlie8
chr7:99708641-99708751	chr7:99708273-99708772	002_IT_EP_CLA_Glut	SINE	MIR3
chr7:99876799-99876945	chr7:99876347-99876846	002_IT_EP_CLA_Glut	SINE	RSINE1
chr7:99953505-99953682	chr7:99953390-99953889	002_IT_EP_CLA_Glut	SINE	B3A
chr7:99964949-99965257	chr7:99964973-99965472	002_IT_EP_CLA_Glut	LINE	Lx7
chr7:100357238-100357468	chr7:100357201-100357700	002_IT_EP_CLA_Glut	LINE	Lx9
chr7:100943447-100943527	chr7:100942951-100943450	002_IT_EP_CLA_Glut	LTR	LTR108c_Mam
chr7:101467208-101467483	chr7:101466892-101467391	002_IT_EP_CLA_Glut	SINE	B4A
chr7:102011617-102011741	chr7:102011680-102012179	002_IT_EP_CLA_Glut	SINE	MIRb
chr7:105416590-105416855	chr7:105416451-105416950	002_IT_EP_CLA_Glut	SINE	B4
chr7:105514456-105514619	chr7:105514522-105515021	002_IT_EP_CLA_Glut	SINE	B3
chr7:105519440-105519518	chr7:105519256-105519755	002_IT_EP_CLA_Glut	DNA	Chap1_Mam
chr7:109189557-109189715	chr7:109189663-109190162	002_IT_EP_CLA_Glut	LTR	MLT1O
chr7:109833433-109833828	chr7:109833094-109833593	002_IT_EP_CLA_Glut	LTR	MTD
chr7:109840955-109841102	chr7:109841039-109841538	002_IT_EP_CLA_Glut	LINE	HAL1
chr7:111638689-111638958	chr7:111638342-111638841	002_IT_EP_CLA_Glut	LTR	LTR78
chr7:111963331-111963615	chr7:111963308-111963807	002_IT_EP_CLA_Glut	LINE	L1MB5
chr7:114081183-114081383	chr7:114081362-114081861	002_IT_EP_CLA_Glut	SINE	B4A
chr7:114090423-114090561	chr7:114090193-114090692	002_IT_EP_CLA_Glut	SINE	B1_Mur3
chr7:116258333-116258552	chr7:116258372-116258871	002_IT_EP_CLA_Glut	SINE	B3
chr7:117174628-117174911	chr7:117174227-117174726	002_IT_EP_CLA_Glut	LINE	L1MB8
chr7:117621356-117621725	chr7:117621494-117621993	002_IT_EP_CLA_Glut	LTR	MTE2a
chr7:118390518-118390752	chr7:118390686-118391185	002_IT_EP_CLA_Glut	SINE	B4
chr7:118400134-118400277	chr7:118399796-118400295	002_IT_EP_CLA_Glut	LINE	L2b
chr7:118429216-118429309	chr7:118428865-118429364	002_IT_EP_CLA_Glut	LINE	L1MC1
chr7:120825440-120825587	chr7:120825134-120825633	002_IT_EP_CLA_Glut	SINE	B1_Mur4
chr7:121402476-121402700	chr7:121402091-121402590	002_IT_EP_CLA_Glut	SINE	B4
chr7:121436515-121436863	chr7:121436753-121437252	002_IT_EP_CLA_Glut	LTR	ORR1E
chr7:121716857-121716989	chr7:121716980-121717479	002_IT_EP_CLA_Glut	LTR	ORR1E
chr7:121840445-121840638	chr7:121840632-121841131	002_IT_EP_CLA_Glut	SINE	B4A
chr7:122406285-122406453	chr7:122406427-122406926	002_IT_EP_CLA_Glut	SINE	MIR
chr7:122844750-122844838	chr7:122844818-122845317	002_IT_EP_CLA_Glut	LTR	MLT1B
chr7:123083032-123083227	chr7:123082693-123083192	002_IT_EP_CLA_Glut	SINE	ID_B1
chr7:123108090-123108415	chr7:123108355-123108854	002_IT_EP_CLA_Glut	LTR	ORR1E
chr7:124319300-124319391	chr7:124319319-124319818	002_IT_EP_CLA_Glut	SINE	PB1D10
chr7:124935264-124935453	chr7:124934900-124935399	002_IT_EP_CLA_Glut	SINE	MIR
chr7:129778409-129778611	chr7:129778525-129779024	002_IT_EP_CLA_Glut	SINE	ID_B1
chr7:130681541-130681734	chr7:130681727-130682226	002_IT_EP_CLA_Glut	SINE	B2_Mm2
chr7:130726024-130726179	chr7:130726108-130726607	002_IT_EP_CLA_Glut	DNA	MER20
chr7:131261393-131261502	chr7:131260975-131261474	002_IT_EP_CLA_Glut	LINE	Lx7
chr7:132013223-132013304	chr7:132013149-132013648	002_IT_EP_CLA_Glut	LTR	RLTR31D_MM
chr7:132736353-132736471	chr7:132736097-132736596	002_IT_EP_CLA_Glut	SINE	MIR3
chr7:133743702-133743838	chr7:133743624-133744123	002_IT_EP_CLA_Glut	LTR	MER68
chr7:133767885-133768148	chr7:133768086-133768585	002_IT_EP_CLA_Glut	SINE	B4A
chr7:139107612-139107957	chr7:139107878-139108377	002_IT_EP_CLA_Glut	LINE	L1M4
chr7:139159279-139159626	chr7:139158875-139159374	002_IT_EP_CLA_Glut	LTR	MLT1D
chr7:139707117-139707300	chr7:139706706-139707205	002_IT_EP_CLA_Glut	LTR	RMER12C
chr7:139840794-139840911	chr7:139840468-139840967	002_IT_EP_CLA_Glut	SINE	B3A
chr7:140828263-140828359	chr7:140827975-140828474	002_IT_EP_CLA_Glut	LTR	MLT1E1A
chr7:140828424-140828533	chr7:140828484-140828983	002_IT_EP_CLA_Glut	LTR	MLT1E1A
chr7:143905947-143906227	chr7:143905543-143906042	002_IT_EP_CLA_Glut	LTR	RodERV21-int
chr7:143938527-143938758	chr7:143938662-143939161	002_IT_EP_CLA_Glut	LINE	L1MC1
chr7:144235363-144235493	chr7:144235436-144235935	002_IT_EP_CLA_Glut	LTR	RLTR17B_Mm
chr7:144381483-144381572	chr7:144381551-144382050	002_IT_EP_CLA_Glut	SINE	ID_B1
chr7:145197208-145197303	chr7:145197028-145197527	002_IT_EP_CLA_Glut	LTR	MLT2B4
chr8:4262969-4263112	chr8:4263008-4263507	002_IT_EP_CLA_Glut	SINE	B2_Mm2
chr8:9796182-9796442	chr8:9795712-9796211	002_IT_EP_CLA_Glut	LTR	MTC
chr8:10538622-10538833	chr8:10538182-10538681	002_IT_EP_CLA_Glut	SINE	B3
chr8:11601617-11601849	chr8:11601463-11601962	002_IT_EP_CLA_Glut	DNA	Kanga1d
chr8:12187460-12187701	chr8:12187533-12188032	002_IT_EP_CLA_Glut	LTR	RLTR17B_Mm
chr8:14277775-14277892	chr8:14277706-14278205	002_IT_EP_CLA_Glut	DNA	Charlie5
chr8:14410473-14411678	chr8:14411610-14412109	002_IT_EP_CLA_Glut	LINE	Lx7
chr8:15994332-15994708	chr8:15994434-15994933	002_IT_EP_CLA_Glut	LTR	LTR72_RN
chr8:16541395-16541507	chr8:16541490-16541989	002_IT_EP_CLA_Glut	LINE	Lx5c
chr8:16735223-16735312	chr8:16734857-16735356	002_IT_EP_CLA_Glut	LTR	RLTR31D_MM
chr8:22877763-22877839	chr8:22877822-22878321	002_IT_EP_CLA_Glut	SINE	B4A
chr8:23187361-23187748	chr8:23187688-23188187	002_IT_EP_CLA_Glut	LTR	MT2A
chr8:24542818-24542907	chr8:24542750-24543249	002_IT_EP_CLA_Glut	LINE	Lx7
chr8:25798718-25798785	chr8:25798675-25799174	002_IT_EP_CLA_Glut	SINE	ID4_
chr8:26782997-26783095	chr8:26782904-26783403	002_IT_EP_CLA_Glut	LTR	ORR1D1
chr8:26811879-26812064	chr8:26811737-26812236	002_IT_EP_CLA_Glut	DNA	MER121
chr8:31134440-31134549	chr8:31134053-31134552	002_IT_EP_CLA_Glut	SINE	PB1D10
chr8:32796400-32796574	chr8:32796100-32796599	002_IT_EP_CLA_Glut	SINE	B4A
chr8:34683199-34683283	chr8:34683121-34683620	002_IT_EP_CLA_Glut	SINE	PB1D10
chr8:35661842-35662165	chr8:35662007-35662506	002_IT_EP_CLA_Glut	LINE	Lx5
chr8:35755834-35756205	chr8:35755740-35756239	002_IT_EP_CLA_Glut	LTR	MTD
chr8:36010389-36010499	chr8:36010466-36010965	002_IT_EP_CLA_Glut	SINE	PB1D7
chr8:36144366-36144505	chr8:36143945-36144444	002_IT_EP_CLA_Glut	SINE	RSINE1
chr8:36150907-36151165	chr8:36150426-36150925	002_IT_EP_CLA_Glut	SINE	B4A
chr8:36348485-36348625	chr8:36348077-36348576	002_IT_EP_CLA_Glut	LTR	LTR85c
chr8:39043239-39043488	chr8:39042763-39043262	002_IT_EP_CLA_Glut	LTR	LTR40a
chr8:39742441-39742727	chr8:39742360-39742859	002_IT_EP_CLA_Glut	DNA	Tigger6a
chr8:43169518-43170859	chr8:43169273-43169772	002_IT_EP_CLA_Glut	LINE	Lx7
chr8:47035558-47035838	chr8:47035183-47035682	002_IT_EP_CLA_Glut	SINE	B4A
chr8:47334254-47334458	chr8:47334118-47334617	002_IT_EP_CLA_Glut	LTR	MER57C2
chr8:48482139-48482625	chr8:48482347-48482846	002_IT_EP_CLA_Glut	LTR	MER68
chr8:48541378-48541598	chr8:48541551-48542050	002_IT_EP_CLA_Glut	LINE	Lx8
chr8:48764279-48764389	chr8:48763954-48764453	002_IT_EP_CLA_Glut	SINE	ID_B1
chr8:48829271-48829751	chr8:48828941-48829440	002_IT_EP_CLA_Glut	DNA	MER102b
chr8:54508817-54509161	chr8:54508818-54509317	002_IT_EP_CLA_Glut	LINE	Lx9
chr8:64667315-64667534	chr8:64666875-64667374	002_IT_EP_CLA_Glut	SINE	ID_B1
chr8:64804868-64804962	chr8:64804798-64805297	002_IT_EP_CLA_Glut	LTR	RLTR18
chr8:64917420-64917778	chr8:64917465-64917964	002_IT_EP_CLA_Glut	LTR	MTE2b
chr8:67803166-67803580	chr8:67803088-67803587	002_IT_EP_CLA_Glut	LTR	MLT1D
chr8:68857029-68857232	chr8:68857205-68857704	002_IT_EP_CLA_Glut	SINE	B4A
chr8:70105826-70105973	chr8:70105857-70106356	002_IT_EP_CLA_Glut	SINE	B3
chr8:70199954-70200044	chr8:70199927-70200426	002_IT_EP_CLA_Glut	SINE	PB1D10
chr8:73112414-73112615	chr8:73112449-73112948	002_IT_EP_CLA_Glut	SINE	MIRb
chr8:74204720-74205044	chr8:74204522-74205021	002_IT_EP_CLA_Glut	LTR	MTEb
chr8:81069180-81069446	chr8:81069369-81069868	002_IT_EP_CLA_Glut	LTR	ORR1E
chr8:81079857-81080000	chr8:81079939-81080438	002_IT_EP_CLA_Glut	LINE	L1MA9
chr8:81388916-81389713	chr8:81388937-81389436	002_IT_EP_CLA_Glut	LTR	MTE-int
chr8:81766138-81766230	chr8:81765807-81766306	002_IT_EP_CLA_Glut	LINE	X3_LINE
chr8:83693086-83693217	chr8:83693047-83693546	002_IT_EP_CLA_Glut	SINE	RSINE1
chr8:84070617-84070721	chr8:84070599-84071098	002_IT_EP_CLA_Glut	DNA	MER58B
chr8:84494510-84494618	chr8:84494617-84495116	002_IT_EP_CLA_Glut	SINE	PB1D9
chr8:86351608-86351938	chr8:86351748-86352247	002_IT_EP_CLA_Glut	LTR	MER21C
chr8:86437434-86437648	chr8:86437316-86437815	002_IT_EP_CLA_Glut	LTR	MLT1K
chr8:86767708-86767828	chr8:86767440-86767939	002_IT_EP_CLA_Glut	SINE	PB1
chr8:87685325-87685646	chr8:87685474-87685973	002_IT_EP_CLA_Glut	LTR	MLT1I
chr8:88671566-88671796	chr8:88671555-88672054	002_IT_EP_CLA_Glut	SINE	MIR
chr8:90522774-90522917	chr8:90522294-90522793	002_IT_EP_CLA_Glut	SINE	MIR
chr8:90794133-90794336	chr8:90793667-90794166	002_IT_EP_CLA_Glut	SINE	ID_B1
chr8:90894142-90894251	chr8:90894180-90894679	002_IT_EP_CLA_Glut	SINE	PB1D10
chr8:91602873-91603059	chr8:91602379-91602878	002_IT_EP_CLA_Glut	DNA	Tigger5
chr8:92775020-92775360	chr8:92774800-92775299	002_IT_EP_CLA_Glut	LTR	MTEb
chr8:93879165-93880622	chr8:93879881-93880380	002_IT_EP_CLA_Glut	LTR	ORR1C1-int
chr8:93884258-93884366	chr8:93884330-93884829	002_IT_EP_CLA_Glut	SINE	PB1D10
chr8:93930302-93930486	chr8:93930165-93930664	002_IT_EP_CLA_Glut	DNA	MER113
chr8:94290460-94290619	chr8:94290588-94291087	002_IT_EP_CLA_Glut	SINE	RSINE1
chr8:95154360-95154482	chr8:95154457-95154956	002_IT_EP_CLA_Glut	SINE	RSINE1
chr8:95426883-95426984	chr8:95426898-95427397	002_IT_EP_CLA_Glut	LINE	X7B_LINE
chr8:102676738-102676817	chr8:102676775-102677274	002_IT_EP_CLA_Glut	LTR	RLTR25B
chr8:104048402-104048456	chr8:104047985-104048484	002_IT_EP_CLA_Glut	SINE	ID4_
chr8:104048700-104048779	chr8:104048520-104049019	002_IT_EP_CLA_Glut	LTR	LTR84a
chr8:104370025-104370124	chr8:104370027-104370526	002_IT_EP_CLA_Glut	LINE	L1MC4
chr8:104382508-104382529	chr8:104382523-104383022	002_IT_EP_CLA_Glut	SINE	B4A
chr8:104411670-104411803	chr8:104411411-104411910	002_IT_EP_CLA_Glut	DNA	MamTip2
chr8:105624718-105624805	chr8:105624330-105624829	002_IT_EP_CLA_Glut	SINE	B3A
chr8:106189043-106189201	chr8:106189077-106189576	002_IT_EP_CLA_Glut	SINE	MIRc
chr8:107259223-107259346	chr8:107258955-107259454	002_IT_EP_CLA_Glut	SINE	MIRb
chr8:109824601-109824819	chr8:109824583-109825082	002_IT_EP_CLA_Glut	DNA	URR1A
chr8:110772505-110772651	chr8:110772349-110772848	002_IT_EP_CLA_Glut	LTR	MLT1C
chr8:110939696-110939803	chr8:110939248-110939747	002_IT_EP_CLA_Glut	SINE	PB1D10
chr8:114026723-114027216	chr8:114026507-114027006	002_IT_EP_CLA_Glut	LINE	Lx8b
chr8:114259679-114259773	chr8:114259684-114260183	002_IT_EP_CLA_Glut	SINE	PB1D7
chr8:114307401-114307555	chr8:114307502-114308001	002_IT_EP_CLA_Glut	SINE	RSINE1
chr8:117328922-117329026	chr8:117328785-117329284	002_IT_EP_CLA_Glut	SINE	RSINE1
chr8:117660793-117660858	chr8:117660301-117660800	002_IT_EP_CLA_Glut	LTR	RLTR20A4
chr8:118377051-118377114	chr8:118376577-118377076	002_IT_EP_CLA_Glut	SINE	B4A
chr8:118547320-118547695	chr8:118547305-118547804	002_IT_EP_CLA_Glut	LTR	MTE2a
chr8:118830590-118830679	chr8:118830216-118830715	002_IT_EP_CLA_Glut	SINE	ID_B1
[truncated: 455,681 more rows]
